# Supplementary material for: Molecular Signatures of Nicotinoid-Pathogen Synergy in the Termite Gut
Source: PLoS One. 2015 Apr 2;10(4):e0123391. doi: 10.1371/journal.pone.0123391 (PMC4383478; doi:10.1371/journal.pone.0123391)
Supplement: S1 Table — (XLSX) [file pone.0123391.s006.xlsx]

## Sheet: Sheet1
S1 Table. Gene contigs responding +/- 1.2-fold at p<0.05 in the fungal (F) treatment.
	Accession #	Putative Annotation	Drosophila melanogaster Homolog	Origin	p-value	Fold Change	GOs	Enzyme Codes
1	FL641844	NSM	NSM	Symbiont	0.0407	1.63896	-
2	Soldier_E05_T3_Not_in_GB	NSM	NSM	Host	0.017513	1.45455	-
3	FL639924 FL635913	troponin t	24642959	Host	0.009002	1.40544	-
4	FL636431	NSM	NSM	Host	0.024656	1.39684	-
5	FL643420	serine/threonine protein kinase 2 (Plasmodium berghei strain ANKA)	24583100	Symbiont	0.025044	1.38328	F:kinase activity; F:ATP binding; F:protein kinase activity; P:phosphorylation; F:nucleotide binding; P:protein phosphorylation; F:protein serine/threonine kinase activity; F:transferase activity
6	FL635491	endonuclease-reverse transcriptase	NSM	Host	0.016275	1.3655	F:RNA binding; P:RNA-dependent DNA replication; F:endonuclease activity; F:RNA-directed DNA polymerase activity
7	FL637013	alpha- -mannosyl-glycoprotein 2-beta-n-acetylglucosaminyltransferase	24656324	Host	0.02665	1.35951	C:Golgi membrane; F:alpha-1,3-mannosylglycoprotein 2-beta-N-acetylglucosaminyltransferase activity; P:protein N-linked glycosylation	EC:2.4.1.101
8	FL639471	116 kda u5 small nuclear ribonucleoprotein component-like	21357743	Host	0.017333	1.35739	C:cytosol; F:translation elongation factor activity; C:precatalytic spliceosome; P:GTP catabolic process; P:nuclear mRNA splicing, via spliceosome; F:GTPase activity; C:U5 snRNP; C:catalytic step 2 spliceosome; F:GTP binding; C:ribosome; P:regulation of translational elongation	-
9	FL640038	beta-galactosidase-like	24646169	Host	0.004513	1.3307	P:autophagic cell death; F:hydrolase activity	-
10	FL640543	condensin-2 complex subunit h2	45553331	Host	0.013479	1.33066	P:T cell differentiation in thymus	-
11	DN792524	NSM	NSM	Host	0.011704	1.3266	-
12	FL638385	adaptin n terminal region family protein	281359832	Host	0.029354	1.31525	C:Golgi apparatus; P:vesicle-mediated transport; C:membrane; C:intracellular organelle part	-
13	FL644794	200 kda antigen p200	NSM	Symbiont	0.019105	1.31032	-
14	CK906371 CB518319	NSM	NSM	Host	0.0065385	1.3007	-
15	FL636773	60s ribosomal protein	21357053	Host	0.029783	1.29206	F:structural constituent of ribosome; P:translation; C:ribonucleoprotein complex; C:ribosome; C:intracellular
16	FL636161	NSM	NSM	Host	0.014051	1.29198	-
17	FL643845	NSM	NSM	Symbiont	0.031859	1.29051	-
18	FL636039	NSM	NSM	Host	0.042229	1.29035	-
19	FL635596	NSM	NSM	Host	0.027581	1.2741	-
20	FJ668632	allatostatin neuropeptide precursor	24649770	Host	0.037804	1.274	C:extracellular region; P:neuropeptide signaling pathway; F:neuropeptide hormone activity	-
21	FL637758	maltase a2	24583745	Host	0.022114	1.2648	F:alpha-glucosidase activity; P:glucose metabolic process; F:cation binding; P:starch metabolic process; P:sucrose metabolic process; P:galactose metabolic process; C:glucosidase II complex	EC:3.2.1.20
22	FL637716	perq amino acid-rich with gyf domain-containing protein 2	15291525	Host	0.0011	1.26364	-
23	FL635642	nucleobindin-2- partial	24666096	Host	0.002302	1.25752	P:carbohydrate metabolic process; F:calcium ion binding; F:catalytic activity	-
24	FL638330	partitioning defective 6 homolog gamma-like	18860099	Host	0.015885	1.25493	P:apical protein localization; C:subapical complex; P:regulation of cell shape; F:protein binding; P:cell adhesion; P:establishment of neuroblast polarity; P:negative regulation of protein kinase activity; P:establishment or maintenance of epithelial cell apical/basal polarity; P:phagocytosis, engulfment; P:zonula adherens assembly; C:apical cortex; P:oocyte axis specification; P:establishment or…	-
25	FL634967	exocyst complex component 7-like	28574393	Host	0.010434	1.25478	C:exocyst; P:exocytosis
26	FL638932 FL638928	variable lymphocyte receptor	19921392	Host	0.027925	1.25408	C:integral to membrane; F:receptor activity
27	FL638080	uncharacterized oxidoreductase yrbe-like	NSM	Host	0.03913	1.2516	F:catalytic activity; P:metabolic process	-
28	FL638969	troponin t	24642959	Host	0.010374	1.25142	-
29	FL640654	fk506 binding protein 4	24583150	Host	0.012637	1.25095	F:FK506 binding; C:axonal growth cone; C:membrane; C:nucleolus; C:cytosol; F:protein binding, bridging; F:heat shock protein binding; F:peptidyl-prolyl cis-trans isomerase activity; P:negative regulation of neuron projection development; P:protein peptidyl-prolyl isomerization; P:reproductive process; P:negative regulation of microtubule polymerization or depolymerization	EC:5.2.1.8
30	FL639077 FL639418	60s ribosomal protein l3-like	17737907	Host	0.0424355	1.25014	C:ribosome; F:structural constituent of ribosome; P:translation; P:ribosome biogenesis	-
31	FL638185	NSM	NSM	Host	0.00808	1.2488	-
32	FL638923	NSM	NSM	Host	0.009898	1.24684	-
33	FL636340	angiotensin-converting enzyme-like	17137008	Host	0.028948	1.24637	F:peptidyl-dipeptidase activity; P:proteolysis; F:metallopeptidase activity; C:membrane; F:carboxypeptidase activity
34	FL636062	ribosomal protein l3	17737907	Host	0.003461	1.24317	C:ribosome; F:structural constituent of ribosome; P:translation; P:ribosome biogenesis	-
35	FL642308	transcription factor 25	28574391	Symbiont	0.016114	1.24222	P:negative regulation of transcription from RNA polymerase II promoter; F:protein binding; F:sequence-specific DNA binding transcription factor activity; C:transcription factor complex;	-
36	FL635360	NSM	NSM	Host	0.02748	1.23805	-
37	BQ788164	heat shock cognate protein 70	17647515	Host	0.010178	1.23246	F:ATP binding; P:response to stress; P:oxidation-reduction process; F:2-alkenal reductase [NAD(P)] activity	EC:1.3.1.74
38	FL639829	angiotensin-converting enzyme (dipeptidyl carboxypeptidase)	17137008	Host	0.025228	1.23016	P:angiotensin catabolic process in blood; F:guanylate cyclase activity; P:response to chemical stimulus; P:response to external stimulus; P:peptide catabolic process; F:zinc ion binding; F:drug binding; F:chloride ion binding; F:nucleotide binding; P:kidney development; P:regulation of vasodilation; C:membrane fraction; F:heme binding; F:peptidyl-dipeptidase activity; F:bradykinin receptor bindin…	EC:4.6.1.2; EC:3.4.15.0
39	FL637649	cold-induced protein	NSM	Host	0.019673	1.22743	-
40	FL637612 FL638753 FL639460	maltase 2	24583745	Host	0.017569	1.22497	F:hydrolase activity	-
41	FL641101	chromodomain-helicase-dna-binding protein mi-2 homolog	24667055	Symbiont	0.005739	1.22301	C:chromatin; F:ATP-dependent helicase activity; P:chromatin assembly or disassembly; F:DNA binding; F:chromatin binding; F:ATP binding; C:nucleus; F:zinc ion binding	-
42	FL642493	NSM	NSM	Symbiont	0.042138	1.22289	-
43	FL645722	heterogeneous nuclear ribonucleoprotein a1	17136622	Symbiont	0.041389	1.22205	C:polytene chromosome puff; F:mRNA binding; P:regulation of alternative nuclear mRNA splicing, via spliceosome; F:sequence-specific DNA binding; C:heterogeneous nuclear ribonucleoprotein complex; C:chromatin; P:mitosis; F:nucleotide binding; C:omega speckle	-
44	FL640063 FL635259 FL641541	zinc finger protein on ecdysone puffs	45553181	Mixed	0.0201507	1.22192	F:zinc ion binding; C:intracellular; F:binding
45	FL639644 FL640239 FL636634	retinol-binding protein	24655549	Host	0.012708	1.22055	P:metabolic process; F:N-acetyltransferase activity; F:transferase activity
46	FL637320	tubulin beta-2c chain	24655737	Host	0.022641	1.21955	P:natural killer cell mediated cytotoxicity; P:cellular component movement; F:GTP binding; F:MHC class I protein binding; P:GTP catabolic process; P:spindle assembly; C:cytosol; C:microtubule; P:protein polymerization; P:mitosis; F:peptide binding; F:protein complex binding; F:GTPase activity; P:microtubule-based movement; P:G2/M transition of mitotic cell cycle; F:structural constituent of cytos…	-
47	FL638328 FL639639	pre-mrna 3 -end-processing factor fip1	24644016	Host	0.003023	1.21942	-
48	Soldier_F01_T3_Not_in_GB	NSM	NSM	Host	0.03991	1.21901	-
49	FL635526	sodium potassium-transporting atpase subunit beta-2	17137212	Host	0.007057	1.21881	F:sodium:potassium-exchanging ATPase activity; C:membrane; P:sodium ion transport; P:potassium ion transport; P:ATP biosynthetic process
50	FL640780	heat shock protein 70	17737967	Host	0.005698	1.21728	F:ATP binding; P:response to stress; C:nucleus	-
51	FL637740	NSM	NSM	Host	0.022033	1.2107	-
52	FL637608 FL635599	rna-binding protein squid	24646609	Host	0.02146	1.20922	F:nucleic acid binding; F:nucleotide binding	-
53	FL635778	NSM	NSM	Host	0.012235	1.20706	-
54	FL637816	trna-nucleotidyltransferase mitochondrial	21357337	Host	0.035694	1.20567	F:RNA binding; F:tRNA adenylyltransferase activity; F:polynucleotide adenylyltransferase activity; P:tRNA processing	EC:2.7.7.25; EC:2.7.7.19
55	FL642422	predicted protein (Nematostella vectensis)	NSM	Symbiont	0.007711	1.20208	-
56	FL639009	NSM	NSM	Host	0.009805	1.20103	-
57	FL637430	protein lethal giant larvae-like	24580503	Host	0.008035	1.19968	-
58	FL635507	NSM	NSM	Host	0.011273	1.1983	-
59	FL638084	tubulin-specific chaperone d-like	19920548	Host	0.001781	1.19796	F:binding
60	FL643248	NSM	NSM	Symbiont	0.017393	1.19646	-
61	CK906364	apoptosis inhibitor 5 isoform 2	17137712	Host	0.014484	1.19594	C:cytoplasm; C:nucleolus; C:spliceosomal complex; P:anti-apoptosis; F:fibroblast growth factor binding	-
62	FL640517	cell division protease ftsh	24658770	Host	0.003918	1.19591	C:mitochondrial inner membrane; P:ATP catabolic process; F:ATP-dependent peptidase activity; P:cell division; F:metalloendopeptidase activity; P:proteolysis; F:ATP binding; F:microtubule-severing ATPase activity; P:protein catabolic process; P:ATP-dependent proteolysis	EC:3.4.24.0; EC:3.6.4.3
63	FL645555	heat shock protein	17647529	Symbiont	0.036008	1.19478	C:cytosol; F:ATP binding; P:cellular response to heat; C:nucleus	-
64	FL638345	erythroid differentiation-related factor 1-like	24661099	Host	0.041943	1.19473	P:regulation of transcription, DNA-dependent; F:binding; C:nucleus
65	FL638483	chitinase-like protein idgf4-like	17137378	Host	0.009811	1.19341	P:chitin catabolic process; F:hydrolase activity, hydrolyzing O-glycosyl compounds; P:carbohydrate metabolic process; F:cation binding; F:catalytic activity; F:chitinase activity; F:molecular_function; C:extracellular region; C:cellular_component; P:biological_process
66	FL641742	NSM	NSM	Symbiont	0.049405	1.1926	-
67	FL635424	ACYPI38240 (Acyrthosiphon pisum)	NSM	Host	0.01787	1.1926	P:oxidation-reduction process; F:oxidoreductase activity; P:response to oxidative stress; F:glutathione peroxidase activity; F:peroxidase activity
68	FL636008	transcription elongation factor spt5-like isoform 2	21358129	Host	0.009586	1.19018	F:translation elongation factor activity; F:transcription elongation regulator activity; P:positive regulation of transcription elongation from RNA polymerase II promoter; C:ribosome; P:regulation of translational elongation;	-
69	FL638154	NSM	NSM	Host	0.004725	1.18935	-
70	FL644430	NSM	NSM	Symbiont	0.029258	0.834133	-
71	FL645236	NSM	NSM	Symbiont	0.043449	0.832154	-
72	FL643430	clathrin and vps domain-containing protein	NSM	Symbiont	0.014845	0.829885	F:binding; P:vesicle-mediated transport; P:intracellular protein transport	-
73	FL640224	dna-directed rna polymerases and iii subunit rpabc1	19922004	Host	0.019122	0.825781	F:DNA-directed RNA polymerase activity; P:transcription-coupled nucleotide-excision repair; F:protein kinase activity; P:transcription initiation from RNA polymerase II promoter; P:positive regulation of viral transcription; P:termination of RNA polymerase III transcription; C:DNA-directed RNA polymerase II, core complex; F:DNA binding; P:transcription elongation from RNA polymerase II promoter; …	EC:2.7.7.6
74	FL644562	chaperone protein	20129487	Symbiont	0.00533	0.820565	F:binding	-
75	FL642519	tpr domain containing protein	NSM	Symbiont	0.049093	0.820085	F:binding
76	FL635752	NSM	NSM	Host	0.043766	0.796424	-
77	FL639319	ankyrin repeat domain-containing protein 17	557084	Host	0.019611	0.795615	P:intracellular signal transduction	-
78	FL643723	NSM	NSM	Symbiont	0.008183	0.795067	-
79	FL643642	hypothetical protein (Thermobia domestica)	NSM	Symbiont	0.010877	0.783034	-
80	FL638622	poor imd response upon knock-in	24657191	Host	0.03113	0.778148	P:negative regulation of immune response; P:negative regulation of innate immune response; P:negative regulation of peptidoglycan recognition protein signaling pathway; F:receptor binding; P:response to symbiotic bacterium; F:protein binding
81	FL642814	adenylate and guanylate cyclase catalytic domain containing protein	NSM	Symbiont	0.040161	0.767631	P:two-component signal transduction system (phosphorelay); P:intracellular signal transduction; P:cyclic nucleotide biosynthetic process; F:phosphorus-oxygen lyase activity; F:two-component sensor activity; F:signal transducer activity; P:signal transduction
82	FL636814	NSM	NSM	Host	0.010409	0.763714	-
83	FL640427	cral trio domain-containing protein	24644227	Host	0.034255	0.737109	F:hydrolase activity; P:transport; C:intracellular; F:transporter activity; P:lipid metabolic process; P:intracellular signal transduction; F:phospholipase C activity

## Sheet: Sheet2
S1 Table. Gene contigs responding +/- 1.2-fold at p<0.05 in the fungal (F) treatment.
