# Supplementary material for: Molecular Signatures of Nicotinoid-Pathogen Synergy in the Termite Gut
Source: PLoS One. 2015 Apr 2;10(4):e0123391. doi: 10.1371/journal.pone.0123391 (PMC4383478; doi:10.1371/journal.pone.0123391)
Supplement: S2 Table — (XLSX) [file pone.0123391.s007.xlsx]

## Sheet: Sheet1
S2 Table. Gene contigs responding +/- 1.2-fold at p<0.05 in the bacterial (B) treatment.
	Accession #	Putative Annotation	Drosophila melanogaster Homolog	Origin	p-value	Fold Change	GOs	Enzyme Codes
1	FL636931	similar to CG10936 CG10936-PA (Tribolium castaneum)	24654487	Host	0.007773	2.54264	C:organelle; C:intracellular	-
2	FL637711	pre-mrna 3 -end-processing factor fip1	24644016	Host	0.00015	2.18119	-
3	FL637540	probable e3 ubiquitin-protein ligase herc1	281361147	Host	0.024392	2.15023	P:cellular protein modification process; F:enzyme regulator activity; F:catalytic activity; C:cytoplasm; P:biological_process	EC:6.3.2.0
4	FL639806 , FL637656 , FL638011 , FL638525 , FL636982	50 kda midgut protein	NSM	Host	0.0005206	2.0881	-
5	FL636739	rna-binding protein luc7-like 2-like	24665973	Host	0.001261	1.60042	C:nucleus; P:nucleobase-containing compound metabolic process	-
6	FL637854	atp-dependent rna and dna helicase	NSM	Host	0.011385	1.52027	-
7	FL640707 , FL636565	jh-inducible protein	NSM	Host	0.016221	1.50362	-
8	FL638969 , FL639924 , FL635913	troponin t	24642959	Host	0.008215	1.43694	-
9	FL642493	NSM	NSM	Symbiont	0.021104	1.41633	-
10	FL636431	NSM	NSM	Host	0.0449	1.41415	-
11	FL640038	beta-galactosidase-like	24646169	Host	0.006728	1.37254	P:cell death; F:hydrolase activity	-
12	FL638334	female reproductive tract protease gleanr_897	17986085	Host	0.039674	1.36816	C:extracellular region; P:protein metabolic process; P:catabolic process; F:peptidase activity	EC:3.4.21.0
13	FL640543	condensin-2 complex subunit h2	45553331	Host	0.008926	1.36452	P:cell differentiation; P:multicellular organismal development	-
14	FL637612 , FL638753 , FL639460	maltase 2	24583745	Host	0.000303	1.36409	F:hydrolase activity	-
15	FL637704	angiotensin-converting enzyme	17137008	Host	0.006349	1.34798	C:cell; F:peptidase activity; P:protein metabolic process; P:catabolic process	EC:3.4.15.0
16	FL637758	maltase a2	24583745	Host	0.011357	1.34719	F:hydrolase activity; P:carbohydrate metabolic process; F:binding; C:endoplasmic reticulum; C:protein complex	EC:3.2.1.20
17	BQ788190	NSM	NSM	Host	0.003248	1.3406	-
18	FL641844	NSM	NSM	Symbiont	0.04772	1.34028	-
19	FL645392	NSM	NSM	Symbiont	0.030397	1.3388	-
20	FL636946	gamma-glutamyl hydrolase	24665102	Host	0.003679	1.33815	F:hydrolase activity	-
21	FL637434	NSM	NSM	Host	0.001293	1.33683	-
22	FL639931	male sterility domain-containing	24654209	Host	0.039532	1.33366	P:metabolic process; F:catalytic activity	-
23	FL641996	NSM	NSM	Symbiont	0.034111	1.33055	-
24	FL638185	NSM	NSM	Host	0.017793	1.32745	-
25	FL635491	endonuclease-reverse transcriptase	NSM	Host	0.045932	1.32005	F:RNA binding; P:RNA-dependent DNA replication; F:endonuclease activity; F:RNA-directed DNA polymerase activity
26	BQ788164	heat shock cognate protein 70	17647515	Host	0.003855	1.31746	F:nucleotide binding; P:response to stress; P:metabolic process; F:catalytic activity	EC:1.3.1.74
27	FL637713	insulin-like receptor	157760	Host	0.005652	1.31524	F:protein kinase activity; F:receptor activity; P:cellular protein modification process; F:nucleotide binding; C:cell; P:signal transduction	EC:2.7.10.1
28	FL634967	exocyst complex component 7-like	28574393	Host	0.009684	1.31424	C:exocyst; P:exocytosis
29	FL638027	eukaryotic translation initiation factor 3 subunit b-like isoform 2	19922458	Host	0.00386	1.30865	F:nucleotide binding; F:translation factor activity, nucleic acid binding; C:ribosome; P:regulation of biological process; P:translation	-
30	FL637761	NSM	NSM	Host	0.003538	1.30811	-
31	FL638923	NSM	NSM	Host	0.000998	1.30629	-
32	CK906371, CB518319	NSM	NSM	Host	0.008104	1.3035	-
33	FL644036	cell growth-regulating nucleolar protein	NSM	Symbiont	0.007575	1.3034	P:RNA metabolic process; F:metal ion binding; C:nucleolus; C:nucleus
34	BQ788188	NSM	NSM	Host	0.044294	1.30162	-
35	FL635012	hemicentin- partial	NSM	Host	0.016953	1.30069	F:calcium ion binding; C:cytoplasm; P:cell adhesion; F:chromatin binding; C:membrane; P:biological_process; C:extracellular region
36	FL635769	NSM	NSM	Host	0.006508	1.30011	-
37	FL640780	heat shock protein 70	17737967	Host	0.002545	1.29925	F:nucleotide binding; P:response to stress; C:nucleus	-
38	FL640063 , FL635259 , FL641541	zinc finger protein on ecdysone puffs	45553181	Mixed	0.004055	1.29172	F:zinc ion binding; C:intracellular; F:binding
39	FL638319	NSM	NSM	Host	2.9e-05	1.29086	-
40	FL635360	NSM	NSM	Host	0.034899	1.28872	-
41	FL637528 , FL638782 , FL639330	uncharacterized protein LOC100187734 (Nasonia vitripennis)	NSM	Host	0.000824333	1.28865	-
42	FL640439	gh regulated tbc protein-1	24645986	Host	0.007146	1.28468	F:enzyme regulator activity; C:intracellular; P:signal transduction	-
43	FL637740	NSM	NSM	Host	0.001229	1.28455	-
44	FJ668632	allatostatin neuropeptide precursor	24649770	Host	0.011299	1.28017	C:extracellular region; P:signal transduction; F:receptor binding	-
45	FL635642	nucleobindin-2- partial	24666096	Host	0.004819	1.27964	P:carbohydrate metabolic process; F:calcium ion binding; F:catalytic activity	-
46	FL638213	eukaryotic translation initiation factor 3 subunit g	24639372	Host	0.029421	1.27789	F:nucleotide binding; F:translation factor activity, nucleic acid binding; C:ribosome; P:regulation of biological process; P:translation	-
47	FL640654	fk506 binding protein 4	24583150	Host	0.010624	1.27529	F:binding; C:cell; C:nucleolus; C:cytosol; F:protein binding; F:catalytic activity; P:cellular component organization; P:cell differentiation; P:multicellular organismal development; P:regulation of biological process; P:cellular protein modification process; P:reproduction; P:cytoskeleton organization	EC:5.2.1.8
48	FL637467 , FL636634	NSM	NSM	Host	0.00083	1.27404	-
49	FL644411	NSM	NSM	Symbiont	0.029643	1.27256	-
50	FL638328 , FL639639	pre-mrna 3 -end-processing factor fip1	24644016	Host	0.0151265	1.27174	F:protein binding; F:transcription regulator activity; P:anatomical structure morphogenesis; P:multicellular organismal development; P:cell death; ; P:regulation of biological process; P:behavior; F:DNA binding; F:receptor activity; P:response to endogenous stimulus; F:sequence-specific DNA binding transcription factor activity; P:nucleobase-containing compound metabolic process; P:embryo develop…	-
51	FL637004 , FL637008	NSM	NSM	Host	0.0190765	1.27082	-
52	FL640421	lipocalin family protein	NSM	Host	0.025054	1.26931	F:lipid binding; F:binding; P:transport; F:transporter activity; C:extracellular space; C:extracellular region; C:intracellular
53	FL637667 , FL638714 , FL638914 , FL635307 , FL635208	nhl repeat-containing	22024206	Host	0.007751	1.26827	F:metal ion binding; F:zinc ion binding; C:intracellular
54	FL635526	sodium potassium-transporting atpase subunit beta-2	17137212	Host	0.006886	1.26752	F:sodium:potassium-exchanging ATPase activity; C:membrane; P:sodium ion transport; P:potassium ion transport; P:ATP biosynthetic process
55	FL636585	GH22627 (Drosophila grimshawi)	NSM	Host	0.001176	1.26695	F:hydrolase activity; P:carbohydrate metabolic process	EC:3.2.1.0
56	FL641101	chromodomain-helicase-dna-binding protein mi-2 homolog	24667055	Symbiont	0.006226	1.26667	C:chromosome; F:hydrolase activity; P:organelle organization; F:DNA binding; F:chromatin binding; F:nucleotide binding; C:nucleus; F:binding	-
57	FL638306	NSM	NSM	Host	0.034261	1.26221	-
58	Soldier_D03_T3_Not_in_GB	btb poz domain-containing protein	45552851	Host	0.042268	1.26148	F:binding; C:intracellular; F:DNA binding	-
59	Soldier_B10_T3_Not_in_GB	NSM	NSM	Host	0.027849	1.25912	-
60	FL638818	NSM	NSM	Host	0.013896	1.25902	-
61	FL638841	forked protein	116007178	Host	0.038386	1.25843	-
62	FL636795	angiotensin-converting enzyme-like	17137008	Host	0.019651	1.25785	C:cell; F:peptidase activity; P:protein metabolic process; P:catabolic process	EC:3.4.15.0
63	CB518315	NSM	NSM	Host	0.019057	1.25702	-
64	FL640754	cytochrome p450 (CYP6AM1-like)	45553345	Host	0.018245	1.25525	F:catalytic activity; F:binding	-
65	FL636702	NSM	NSM	Host	0.040105	1.25203	-
66	FL636008	transcription elongation factor spt5-like isoform 2	21358129	Host	0.003026	1.25187	F:translation factor activity, nucleic acid binding; F:transcription regulator activity; ; P:regulation of biological process; C:ribosome; P:translation	-
67	FL639907	NSM	NSM	Host	0.020819	1.2518	-
68	FL638729	NSM	NSM	Host	0.001107	1.25136	-
69	FL640442	NSM	NSM	Host	0.040809	1.2508	-
70	FL638602	PREDICTED: similar to conserved hypothetical protein (Tribolium castaneum)	NSM	Host	0.030898	1.24826	-
71	FL637716 , FL637710	perq amino acid-rich with gyf domain-containing protein 2	15291525	Host	0.0191665	1.24797	-
72	FL642308	transcription factor 25	28574391	Symbiont	0.006463	1.24748	P:regulation of biological process; ; F:protein binding; F:sequence-specific DNA binding transcription factor activity; C:nucleoplasm; C:protein complex	-
73	CK906372	NSM	NSM	Host	0.02029	1.24744	-
74	FL635161	NSM	NSM	Host	0.009066	1.24681	-
75	FL639879	cg5210 protein	24640905	Host	0.009059	1.24655	F:hydrolase activity; C:extracellular space; P:carbohydrate metabolic process; P:catabolic process; F:carbohydrate binding	EC:3.2.1.14
76	FL637649	cold-induced protein	NSM	Host	0.01321	1.2464	-
77	FL640323	transmembrane protein c5orf28 homolog	24657049	Host	0.020458	1.24416	C:integral to membrane; F:molecular_function; C:membrane; P:biological_process; C:cellular_component
78	FL638992 , FL640597	cytochrome p450 (CYP4C1-like)	45553345	Host	0.0067815	1.2421	F:catalytic activity; F:binding; P:metabolic process; C:cell; C:endoplasmic reticulum	-
79	FL637511	hypothetical protein LOC100161026 (Acyrthosiphon pisum)	NSM	Host	0.022249	1.24109	P:anatomical structure morphogenesis; P:cellular component organization; P:regulation of biological process; P:multicellular organismal development; P:embryo development; P:biological_process; P:cell death	-
80	FL639547	cytosol aminopeptidase	24661038	Host	0.030047	1.2403	F:hydrolase activity	-
81	FL637751	NSM	NSM	Host	0.004036	1.23969	-
82	FL638645	ino80 complex subunit c-like	NSM	Host	0.0197	1.23954	C:nucleoplasm; C:protein complex	-
83	FL640517	cell division protease ftsh	24658770	Host	4.5e-05	1.239	C:mitochondrion; P:nucleobase-containing compound metabolic process; P:catabolic process; F:peptidase activity; P:biological_process; P:protein metabolic process; F:nucleotide binding; F:hydrolase activity	EC:3.4.24.0; EC:3.6.4.3
84	FL635421	set and mynd domain-containing protein 4-like	NSM	Host	0.002411	1.23793	F:binding; F:zinc ion binding
85	FL640160	NSM	NSM	Host	0.006238	1.23755	-
86	FL635887	microphthalmia-associated transcription factor-like	85724750	Host	0.028448	1.23586	P:anatomical structure morphogenesis; P:multicellular organismal development; F:transcription regulator activity; C:nucleus; ; P:regulation of biological process	-
87	FL638154	NSM	NSM	Host	0.000217	1.23566	-
88	FL638610 , FL639664 , FL640415 , FL635205	cell surface leucine-rich repeat-containing protein	NSM	Host	0.00721011	1.2347	-
89	FL636255	vanin-like protein 1	18859539	Host	0.025582	1.23384	P:nitrogen compound metabolic process; F:hydrolase activity, acting on carbon-nitrogen (but not peptide) bonds, in linear amides; F:hydrolase activity, acting on carbon-nitrogen (but not peptide) bonds
90	FL638639	seven in absentia partial	17136476	Host	0.002024	1.2335	F:binding; P:protein metabolic process; P:catabolic process; F:protein binding; P:cellular protein modification process; C:cell; P:reproduction; P:cell cycle; P:metabolic process; P:regulation of biological process; P:multicellular organismal development; P:cell death; C:cytosol; P:biological_process; F:catalytic activity; C:endosome; P:growth; C:nucleus	EC:6.3.2.19
91	FL638081 , FL638090 , FL638483 , FL639415 , FL639902 , FL640357 , FL635238 , FL636234 , FL637343 , FL637298	imaginal disc growth factor	17137374	Host	0.0033857	1.2334	F:hydrolase activity; C:extracellular region; F:binding; P:carbohydrate metabolic process; P:catabolic process	EC:3.2.1.14
92	FL637979 , FL635116	probable atp-dependent rna helicase ddx17-like	24644485	Host	0.0070975	1.2331	F:hydrolase activity; F:nucleotide binding	-
93	FL640524	choline-phosphate cytidylyltransferase b-like	21357575	Host	0.00194	1.23275	F:transferase activity; P:biosynthetic process; ; P:lipid metabolic process	EC:2.7.7.15
94	FL635424	ACYPI38240 (Acyrthosiphon pisum)	NSM	Host	0.003021	1.23254	P:oxidation-reduction process; F:oxidoreductase activity; P:response to oxidative stress; F:glutathione peroxidase activity; F:peroxidase activity
95	FL638972	NSM	NSM	Host	0.037021	1.23234	-
96	FL638345	erythroid differentiation-related factor 1-like	24661099	Host	0.016891	1.2317	P:regulation of transcription, DNA-dependent; F:binding; C:nucleus
97	FL640236	NSM	NSM	Host	0.002136	1.22998	-
98	FL637229	agc family protein kinase	24583100	Host	0.046225	1.22947	P:cellular protein modification process; F:nucleotide binding; F:protein kinase activity;	EC:2.7.11.0
99	FL638762	cytochrome p450 (CYP304E1-like)	45553345	Host	0.036486	1.22815	F:catalytic activity; F:binding	-
100	FL639077 , FL639418 , FL639777 , FL636062	ribosomal protein l3	17737907	Host	0.0128627	1.22594	C:ribosome; F:structural molecule activity; P:translation; P:biological_process	-
101	FL638261	NSM	NSM	Host	0.002701	1.22524	-
102	FL637793	ribosomal rna methyltransferase nop2-like	22024126	Host	0.005965	1.22482	F:transferase activity; F:RNA binding; P:nucleobase-containing compound metabolic process; P:metabolic process	-
103	FL639121	NSM	NSM	Host	0.004581	1.22415	-
104	FL640029	calcium-binding mitochondrial carrier protein aralar1	24651389	Host	0.000157	1.22404	C:mitochondrion; F:transporter activity; C:lipid particle; P:transport; F:calcium ion binding; C:cell	-
105	FL643248	NSM	NSM	Symbiont	0.017017	1.22385	-
106	FL637930	NSM	NSM	Host	0.003919	1.22358	-
107	FL637096	NSM	NSM	Host	0.021116	1.22338	-
108	FL640562	coatomer subunit beta	24584107	Host	0.000798	1.2207	F:protein binding; C:Golgi apparatus; C:protein complex; C:cytoplasmic membrane-bounded vesicle; C:cytosol; P:transport; F:protein kinase activity; P:organelle organization; P:protein transport; F:structural molecule activity; ; P:metabolic process; C:cytoskeleton	EC:2.7.11.7
109	FL645413	NSM	NSM	Symbiont	0.037109	1.22059	-
110	FL635512	ubiquitin family protein	NSM	Host	0.003355	1.22024	C:nucleoplasm; P:cell cycle; P:cellular component organization; C:cytosol; P:regulation of biological process; P:cell death; P:signal transduction; P:response to stress; P:protein metabolic process; P:catabolic process; C:endosome	-
111	FL640473	methionine aminopeptidase 2	2935517	Host	0.001514	1.22011	C:cytoplasm; F:binding; P:cellular protein modification process; F:peptidase activity; P:protein metabolic process; P:catabolic process	EC:3.4.11.0
112	FL639874	rab11 family-interacting protein 4a-like	85725134	Host	0.004412	1.21989	P:protein transport; C:organelle; C:intracellular	-
113	FL635266	latrophilin cirl-like	NSM	Host	0.003275	1.21936	F:transmembrane signaling receptor activity; C:integral to membrane; C:membrane; ; F:G-protein coupled receptor activity; P:neuropeptide signaling pathway; P:cell surface receptor signaling pathway; F:receptor activity; P:G-protein coupled receptor signaling pathway; C:plasma membrane
114	FL636969	cysteine synthase	20129101	Host	0.025853	1.21713	C:mitochondrion; C:plastid; F:transferase activity; P:biosynthetic process; ; P:biological_process; F:binding; F:catalytic activity; C:extracellular region; C:protein complex; C:cytoplasm	EC:2.5.1.47
115	FL638521	protein phosphatase 1g	19921654	Host	0.001655	1.21682	P:cellular protein modification process; F:binding; F:phosphoprotein phosphatase activity; C:cell; C:protein complex	-
116	FL640771	tropomyosin 1 isoform b	24647073	Host	0.02001	1.21671	F:molecular_function; P:biological_process; C:cellular_component
117	FL639571 , FL635292	heat shock 70 kda protein 14	28571678	Host	0.0065425	1.21635	P:protein metabolic process; C:ribosome; F:protein binding; C:cytosol	-
118	FL637816	trna-nucleotidyltransferase mitochondrial	21357337	Host	0.044642	1.21608	F:RNA binding; F:transferase activity; P:nucleobase-containing compound metabolic process	EC:2.7.7.25; EC:2.7.7.19
119	FL638821	choline ethanolamine kinase-like	24585689	Host	0.013048	1.21464	F:kinase activity; F:transferase activity	EC:2.7.1.0
120	FL636458	zinc metalloproteinase nas-13-like	24643089	Host	0.035966	1.21417	F:binding; F:peptidase activity	-
121	FL638402 , FL639283	transferrin	17648049	Host	0.012472	1.21304	C:extracellular region; P:ion transport; F:binding; P:cellular homeostasis	-
122	FL640565	NSM	NSM	Host	0.001523	1.2124	-
123	FL640351	NSM	NSM	Host	0.00948	1.21219	-
124	FL637338	poly -binding-splicing factor half pint-like	24655228	Host	0.003415	1.2107	F:nucleic acid binding; F:catalytic activity; P:metabolic process; F:nucleotide binding	-
125	FL635599	rna-binding protein squid-like isoform 1	24646609	Host	0.026611	1.209	F:binding	-
126	FL636403	NSM	NSM	Host	0.044832	1.20778	-
127	FL638363	15-hydroxyprostaglandin dehydrogenase	24665247	Host	0.002716	1.20729	F:catalytic activity; P:metabolic process; F:binding	-
128	FL638084	tubulin-specific chaperone d-like	19920548	Host	1.3e-05	1.20678	F:binding
129	FL636105	g-protein coupled receptor mth2	NSM	Host	0.040648	1.20655	F:transmembrane signaling receptor activity; F:receptor activity; C:integral to membrane; F:G-protein coupled receptor activity; C:membrane; P:cell surface receptor signaling pathway; P:G-protein coupled receptor signaling pathway
130	FL635566	protein FAN-like (Acyrthosiphon pisum)	NSM	Host	0.002065	1.20655	-
131	FL636410	NSM	NSM	Host	0.001037	1.20647	-
132	FL639009	NSM	NSM	Host	0.001379	1.20646	-
133	FL640821	NSM	NSM	Host	0.017363	1.20603	-
134	FL641895	NSM	NSM	Symbiont	0.028057	1.20531	-
135	FL637029	NSM	NSM	Host	0.001756	1.20521	-
136	FL640262	tenascin-X-like (Nasonia vitripennis)	NSM	Host	0.011846	1.20481	F:binding; F:zinc ion binding
137	FL635029	peptide mitochondrial	24645728	Host	0.02751	1.20368	P:cellular protein modification process; F:hydrolase activity	-
138	FL636042	dna replication licensing factor mcm7	17647617	Host	0.001641	1.20293	C:cytoskeleton; C:protein complex; P:signal transduction; P:response to stress; P:cell cycle; F:hydrolase activity; F:DNA binding; F:nucleotide binding; P:biosynthetic process; P:DNA metabolic process; C:nucleoplasm; P:cellular component organization; F:chromatin binding; C:chromosome	-
139	FL634988 , FL639131 , FL640245 , FL636853	takeout/JHBP like protein (Papilio xuthus)	NSM	Host	0.0147037	1.20249	F:hydrolase activity
140	FL643515	NSM	NSM	Symbiont	0.005789	1.20242	-
141	FL636879	NSM	NSM	Host	0.020537	1.20016	-
142	FL639084	polyphosphoinositide phosphatase	19920690	Host	0.000725	1.20008	F:phosphoric ester hydrolase activity
143	FL637276	NSM	NSM	Host	0.013467	1.19848	-
144	FL637646 , FL638419	hypothetical protein AaeL_AAEL011551 (Aedes aegypti)	NSM	Host	0.0108595	1.19775	P:peptidoglycan catabolic process; F:N-acetylmuramoyl-L-alanine amidase activity
145	FL639653	reverse transcriptase	18034641	Host	0.011005	1.19669	F:RNA binding; F:nucleic acid binding; P:RNA-dependent DNA replication; F:ribonuclease H activity; F:RNA-directed DNA polymerase activity; F:endonuclease activity; F:zinc ion binding
146	FL637781 , FL635064	myosin-ib isoform 1	45549051	Host	0.003967	1.19632	F:nucleotide binding	-
147	FL640464	trna mitochondrial-like	24649830	Host	0.009239	1.19604	F:binding; C:mitochondrion	-
148	FL635375	golgin subfamily a member 5	24649646	Host	0.000693	1.19563	P:protein phosphorylation; P:Golgi organization; F:Rab GTPase binding; F:ATP binding; F:protein homodimerization activity; C:cis-Golgi network; C:COPI coated vesicle membrane; C:integral to membrane; C:membrane; P:Golgi vesicle transport; C:Golgi membrane; C:Golgi trans cisterna; C:Golgi cis cisterna; F:protein binding, bridging; C:Golgi medial cisterna; C:Golgi cisterna; C:Golgi apparatus; P:ret…
149	FL636402	NSM	NSM	Host	0.003393	1.19525	-
150	FL638815	NSM	NSM	Host	0.013091	1.19523	-
151	FL638579	leukocyte elastase	24582653	Host	0.005075	1.19374	F:serine-type endopeptidase inhibitor activity; F:peptidase activity
152	FL645127	protein cdv3 homolog a-like	24762792	Symbiont	0.01254	1.19309	F:molecular_function; P:biological_process; C:cellular_component
153	FL639379	NSM	NSM	Host	0.00691	1.1913	-
154	FL639292	nad kinase-like	28573828	Host	0.034531	1.19122	F:kinase activity; F:binding; C:cytoplasm; P:metabolic process; P:nucleobase-containing compound metabolic process; P:secondary metabolic process	EC:2.7.1.23
155	FL639170	NSM	NSM	Host	0.010641	1.18992	-
156	FL640761	NSM	NSM	Host	0.027885	1.18978	-
157	FL644792	succinyl-diaminopimelate desuccinylase	NSM	Symbiont	0.017056	0.837459	F:hydrolase activity; P:metabolic process; F:carboxypeptidase activity
158	FL643361	NSM	NSM	Symbiont	0.029305	0.83536	-
159	FL644604	NSM	NSM	Symbiont	0.029741	0.835314	-
160	FL644631	alpha-tubulin	17136564	Symbiont	0.034614	0.834837	C:cytoskeleton; C:protein complex; P:cellular component organization; P:nucleobase-containing compound metabolic process; P:catabolic process; P:biological_process; F:hydrolase activity; F:structural molecule activity; C:cytoplasm; F:nucleotide binding	-
161	FL643902	NSM	NSM	Symbiont	0.009374	0.833238	-
162	FL636892	NSM	NSM	Host	0.004999	0.828598	-
163	FL645709	lem3 (ligand-effect modulator 3) family protein	24642529	Symbiont	0.038663	0.826885	C:membrane; P:biological_process; P:cell division; P:phospholipid transport; C:Golgi apparatus
164	FL643938	actin bundling protein	17647429	Symbiont	0.040908	0.822061	F:protein binding; C:cell	-
165	FL644310	cellulose-binding family ii	NSM	Symbiont	0.021493	0.815882	P:carbohydrate metabolic process; F:hydrolase activity; F:carbohydrate binding	-
166	FL642132	hypothetical protein HMPREF1007_00504 (Bacteroides sp. 4_1_36)	NSM	Symbiont	0.034061	0.814399	-
167	FL644740	xylose isomerase	NSM	Symbiont	0.003904	0.803325	C:cytoplasm; P:carbohydrate metabolic process; F:catalytic activity; F:binding; P:nucleobase-containing compound metabolic process; P:catabolic process; P:secondary metabolic process	EC:5.3.1.5
168	FL641078 , FL642144 , FL642655 , FL642742 , FL642924 , FL644287 , FL644945 , FL645287 , FL645750	glycosyl hydrolase family7	NSM	Symbiont	0.0328953	0.802209	P:carbohydrate metabolic process; F:hydrolase activity	EC:3.2.1.0
169	FL641053	ribosomal protein l23	24655502	Symbiont	0.048307	0.80029	F:binding; C:intracellular	-
170	FL636816	ribosomal protein LP0	17737731	Host	0.011879	0.791337	C:ribosome; F:structural molecule activity; P:biological_process; F:catalytic activity; P:translation; P:response to stress; P:DNA metabolic process	EC:4.2.99.18
171	FL637163	apolipoprotein d-like	28574799	Host	0.046886	0.790751	F:binding; P:transport; F:transporter activity; F:lipid binding
172	FL645075	3-beta-hydroxysteroid-delta -isomerase	NSM	Symbiont	0.022066	0.786674	F:catalytic activity; C:cell; P:biosynthetic process; P:lipid metabolic process	EC:5.3.3.0
173	FL643048 , FL644154 , FL644954 , FL645084	NSM	NSM	Symbiont	0.0266697	0.780264	-
174	FL637316 , FL635689	prostasin isoform 1	21358089	Host	0.036131	0.778638	F:peptidase activity; P:regulation of biological process; P:ion transport; P:multicellular organismal development	-
175	FL642223	sel1 domain protein repeat-containing protein	NSM	Symbiont	0.015704	0.777162	F:binding
176	FL642194	stress-induced protein	17137540	Symbiont	0.025634	0.773196	C:cytosol; C:nucleus	-
177	FL643642	hypothetical protein (Thermobia domestica)	NSM	Symbiont	0.005627	0.770826	-
178	FL645330	mannan endo- -beta-mannosidase	NSM	Symbiont	0.003118	0.770202	F:hydrolase activity; P:metabolic process	-
179	FL643080	dockerin type 1	NSM	Symbiont	0.003533	0.766858	F:hydrolase activity, hydrolyzing O-glycosyl compounds; P:carbohydrate metabolic process; P:polysaccharide catabolic process
180	FL641491	pyuvate ferredoxin oxidoreductase subunit delta	NSM	Symbiont	0.042486	0.76655	F:metal ion binding; F:electron carrier activity; P:electron transport chain; F:4 iron, 4 sulfur cluster binding; F:iron-sulfur cluster binding; F:oxidoreductase activity, acting on the aldehyde or oxo group of donors, iron-sulfur protein as acceptor; P:transport; F:pyruvate synthase activity; P:oxidation-reduction process; F:oxidoreductase activity
181	FL637980	jonah 65aiv	21358089	Host	0.017402	0.763571	F:peptidase activity	-
182	FL641015	succinate- ligase	21356231	Symbiont	0.039286	0.759627	F:catalytic activity; C:organelle; C:cytoplasm; F:nucleotide binding; P:generation of precursor metabolites and energy; P:catabolic process; C:protein complex	EC:6.2.1.4
183	FL644293	snrna-activating protein complex	NSM	Symbiont	0.036728	0.757641	P:metabolic process; F:N-acetyltransferase activity
184	FL643006	sel1 domain protein repeat-containing protein	21355295	Symbiont	0.022358	0.757041	F:kinase activity; F:ATP binding; F:protein kinase activity; F:binding; P:phosphorylation; F:nucleotide binding; P:protein phosphorylation
185	FL642968	hypothetical protein HMPREF1073_03039 (Bacteroides uniformis CL03T12C37)	NSM	Symbiont	0.010001	0.755197	-
186	FL641104	surfactant b	28571996	Symbiont	0.013198	0.755167	P:lipid metabolic process; P:sphingolipid metabolic process; C:lysosome; F:hydrolase activity
187	FL641060	NSM	NSM	Symbiont	0.040993	0.750618	-
188	FL641455 , FL645000 , FL645153	hypothetical protein MHO_2260 (Mycoplasma hominis ATCC 23114)	NSM	Symbiont	0.025702	0.747028	-
189	FL642136	transcription factor 2b	19921082	Symbiont	0.017715	0.746843	C:nucleus; ; P:regulation of biological process; P:multicellular organismal development; F:sequence-specific DNA binding transcription factor activity; P:nucleobase-containing compound metabolic process; C:organelle; C:intracellular; P:anatomical structure morphogenesis; P:cellular component organization; P:cell differentiation; C:nucleoplasm; C:protein complex	-
190	FL643939	NSM	NSM	Symbiont	0.037021	0.744067	-
191	FL644639	hydrogenosomal fe-hydrogenase	NSM	Symbiont	0.047382	0.738355	F:binding; F:catalytic activity; P:metabolic process; C:protein complex; C:intracellular	EC:1.12.7.2
192	FL642432	glutamate--ammonia ligase	24641290	Symbiont	0.012126	0.731643	P:metabolic process; F:catalytic activity	-
193	FL645176	78 kda glucose-regulated protein	NSM	Symbiont	0.038827	0.728697	-
194	FL644802	cell surface protein	NSM	Symbiont	0.022617	0.714963	F:unfolded protein binding; F:hydrolase activity, hydrolyzing O-glycosyl compounds; P:protein folding; P:polysaccharide catabolic process; F:heat shock protein binding; P:carbohydrate metabolic process
195	FL645073	5-methyltetrahydropteroyltriglutamate--homocysteine s-methyltransferase	NSM	Symbiont	0.044108	0.713585	F:methyltransferase activity; F:transferase activity; P:methylation; P:methionine biosynthetic process; F:5-methyltetrahydropteroyltriglutamate-homocysteine S-methyltransferase activity
196	FL644157	xanthine dehydrogenase	8831	Symbiont	0.03117	0.68938	P:metabolic process; F:binding; F:electron carrier activity; F:catalytic activity; F:nucleotide binding	-
197	FL642239 , FL642831 , FL645272 , FL645325	me1 protein	281362672	Symbiont	0.0183562	0.681919	C:cytosol; F:nucleotide binding; ; P:regulation of biological process; P:response to endogenous stimulus; C:cell; C:mitochondrion; F:binding; C:nucleoplasm; C:protein complex; P:metabolic process; F:DNA binding; F:catalytic activity; P:cellular component organization; F:protein binding; P:generation of precursor metabolites and energy; P:catabolic process	EC:1.1.1.40
198	FL636396	methionine synthase	NSM	Host	0.048146	0.496182	F:methyltransferase activity; F:transferase activity; P:methylation; P:methionine biosynthetic process; F:5-methyltetrahydropteroyltriglutamate-homocysteine S-methyltransferase activity

## Sheet: Sheet2
S2 Table. Gene contigs responding +/- 1.2-fold at p<0.05 in the bacterial (B) treatment.
