# Supplementary material for: Molecular Signatures of Nicotinoid-Pathogen Synergy in the Termite Gut
Source: PLoS One. 2015 Apr 2;10(4):e0123391. doi: 10.1371/journal.pone.0123391 (PMC4383478; doi:10.1371/journal.pone.0123391)
Supplement: S3 Table — (XLSX) [file pone.0123391.s008.xlsx]

## Sheet: Sheet1
S3 Table. Gene contigs responding +/- 1.2-fold at p<0.05 in the imidacloprid (I) treatment.
	Accession #	Putative Annotation	Drosophila melanogaster Homolog	Origin	p-value	Fold Change	GOs	Enzyme Codes
1	FL639806, FL637656, FL638011, FL638525, FL636982	50 kda midgut protein	NSM	Host	0.0035236	1.94982	-
2	FL644320	NSM	NSM	Symbiont	0.001695	1.74835	-
3	FL639931	male sterility domain-containing	NSM	Host	0.000617	1.59519	P:metabolic process; F:catalytic activity	-
4	FL638790, FL639359, FL640796	NSM	NSM	Host	0.035206	1.57618	-
5	FL636739	rna-binding protein luc7-like 2-like	24665973	Host	0.004526	1.47437	C:nucleus; P:nucleobase-containing compound metabolic process	-
6	FL640707, FL636565	jh-inducible protein	NSM	Host	0.0090115	1.46017	-
7	FL637458	hypothetical protein TcasGA2_TC013968 (Tribolium castaneum)	NSM	Host	0.047815	1.45118	-
8	FL639924, FL635913	troponin t	24642959	Host	0.0022915	1.4472	-
9	FL638306	NSM	NSM	Host	0.018423	1.42621	-
10	FL640793	NSM	NSM	Host	0.004973	1.42357	-
11	FL638185	NSM	NSM	Host	0.004906	1.41996	-
12	FL643739	NSM	NSM	Symbiont	0.033384	1.40505	-
13	FL640421	lipocalin family protein	NSM	Host	0.004873	1.38304	F:lipid binding; F:binding; P:transport; F:transporter activity; C:extracellular space; C:extracellular region; C:intracellular
14	FL638464	facilitated trehalose transporter tret1-2 homolog	24653937	Host	0.022215	1.37919	F:substrate-specific transmembrane transporter activity; C:integral to membrane; C:membrane; P:transmembrane transport; P:transport; F:transporter activity; P:carbohydrate transport
15	FL636931	similar to CG10936 CG10936-PA (Tribolium castaneum)	NSM	Host	0.008973	1.37767	C:organelle; C:intracellular	-
16	FL640761	NSM	NSM	Host	0.000178	1.36919	-
17	FL635769	NSM	NSM	Host	0.00056	1.35918	-
18	FJ668632	allatostatin neuropeptide precursor	24649770	Host	0.007671	1.35589	C:extracellular region; P:signal transduction; F:receptor binding	-
19	FL645078	transferrin 3	17648049	Symbiont	0.015642	1.35291	P:response to biotic stimulus	-
20	FL639319	ankyrin repeat domain-containing protein 17	NSM	Host	0.00095	1.34713	P:intracellular signal transduction	-
21	FL637716, FL637710	perq amino acid-rich with gyf domain-containing protein 2	15291525	Host	0.001418	1.34128	-
22	FL637667	nhl repeat-containing	22024206	Host	0.002905	1.33713	F:metal ion binding; F:zinc ion binding
23	FL637653	NSM	NSM	Host	0.001352	1.33325	-
24	DN792484	NSM	NSM	Host	0.006265	1.33163	-
25	FL642493	NSM	NSM	Symbiont	0.002803	1.32972	-
26	Nymph_F11_T3_Not_in_GB	similar to AGAP010676-PA (Tribolium castaneum)	NSM	Host	0.036239	1.32443	F:molecular_function; P:biological_process; C:cellular_component
27	FL638729	NSM	NSM	Host	0.001001	1.3194	-
28	FL644678	seryl-trna synthetase	17737985	Symbiont	0.018289	1.31685	P:biological_process; F:nucleotide binding; C:cytosol; P:nucleobase-containing compound metabolic process; P:translation; ; F:catalytic activity	EC:6.1.1.11
29	FL640223	cg13616 cg13616-pa	NSM	Host	0.000349	1.31435	C:membrane; P:ion transport
30	FL637004, FL637008	NSM	NSM	Host	0.0252395	1.31421	-
31	FL637758	maltase a2	24583745	Host	0.003918	1.31363	F:hydrolase activity; P:carbohydrate metabolic process; F:binding; C:endoplasmic reticulum; C:protein complex	EC:3.2.1.20
32	FL638397	zinc finger protein 160-like	19921116	Host	0.003016	1.31334	; F:DNA binding; C:intracellular; F:binding; P:DNA metabolic process	-
33	FL638969	troponin t	24642959	Host	0.001251	1.30867	-
34	FL637685	cytochrome p450 (CYP9E2-like)	45553345	Host	0.016871	1.30448	F:electron carrier activity; F:catalytic activity; F:binding; C:cell; C:endoplasmic reticulum; P:metabolic process	-
35	FL637882	NSM	NSM	Host	0.018972	1.30324	-
36	FL637429	NSM	NSM	Host	0.028407	1.30306	-
37	FL644105	actin beta gamma 1	17647133	Symbiont	0.016591	1.30185	C:cytoskeleton; C:cytoplasmic membrane-bounded vesicle; F:nucleotide binding	-
38	FL638821	choline ethanolamine kinase-like	24585689	Host	0.008095	1.30091	F:kinase activity; F:transferase activity	EC:2.7.1.0
39	FL637612, FL638753, FL639460	maltase 2	24583745	Host	0.000978	1.30026	F:hydrolase activity	-
40	FL635886	NSM	NSM	Host	0.008124	1.29889	-
41	FL638213	eukaryotic translation initiation factor 3 subunit g	24639372	Host	0.021348	1.29379	F:nucleotide binding; F:translation factor activity, nucleic acid binding; C:ribosome; P:regulation of biological process; P:translation	-
42	FL637713, FL640249	insulin-like receptor	157760	Host	0.0007315	1.2934	P:multicellular organismal development; C:cell; P:signal transduction; P:response to endogenous stimulus; F:protein binding; F:binding; P:regulation of biological process; F:protein kinase activity; F:receptor activity; P:response to external stimulus; P:anatomical structure morphogenesis; P:cellular component organization; P:cell differentiation; P:biological_process; P:reproduction; P:cell deat…	-
43	FL635023, FL637475, FL637852, FL637163	apolipoprotein d	NSM	Host	0.026243	1.29168	F:binding	-
44	FL636255	vanin-like protein 1	18859539	Host	0.011105	1.29129	P:nitrogen compound metabolic process; F:hydrolase activity, acting on carbon-nitrogen (but not peptide) bonds, in linear amides; F:hydrolase activity, acting on carbon-nitrogen (but not peptide) bonds
45	FL637930	NSM	NSM	Host	0.001956	1.2884	-
46	FL640038	beta-galactosidase-like	24646169	Host	0.008079	1.28772	P:cell death; F:hydrolase activity	-
47	FL638923	NSM	NSM	Host	0.003257	1.2857	-
48	FL641890, FL644738	actin	17647133	Symbiont	0.026166	1.28426	P:anatomical structure morphogenesis; P:cellular component organization; P:cell differentiation; P:multicellular organismal development; C:cytosol; C:cell; F:cytoskeletal protein binding; F:protein binding; C:nucleoplasm; C:protein complex; F:nucleotide binding; P:biological_process; F:structural molecule activity; C:intracellular; P:response to external stimulus; P:response to stress; C:cytoskel…	-
49	FL636340	angiotensin-converting enzyme-like	17137008	Host	0.002482	1.28233	F:peptidyl-dipeptidase activity; P:proteolysis; F:metallopeptidase activity; C:membrane; F:carboxypeptidase activity
50	FL639333	NSM	NSM	Host	0.021096	1.28068	-
51	FL640442	NSM	NSM	Host	0.023999	1.27974	-
52	FL641703	beta-glucosidase family protein	NSM	Symbiont	0.011563	1.27769	F:hydrolase activity; P:carbohydrate metabolic process	EC:3.2.1.0
53	FL644252	NSM	NSM	Symbiont	0.044356	1.27679	-
54	FL639428	NSM	NSM	Host	0.011679	1.2747	-
55	FL638815	NSM	NSM	Host	0.001911	1.27315	-
56	FL637511	isoform b	NSM	Host	0.013975	1.27299	P:anatomical structure morphogenesis; P:cellular component organization; P:regulation of biological process; P:multicellular organismal development; P:embryo development; P:biological_process; P:cell death	-
57	FL639870	cuticular protein isoform a	24665257	Host	0.004866	1.27073	F:structural molecule activity	-
58	FL640754	cytochrome p450 (CYP6AM1-like)	45553345	Host	0.02239	1.26961	F:catalytic activity; F:binding	-
59	FL637143	NSM	NSM	Host	0.000345	1.2692	-
60	FL635773	endonuclease-reverse transcriptase	NSM	Host	0.01927	1.26872	F:catalytic activity	-
61	FL638579	leukocyte elastase	24582653	Host	8e-05	1.26724	F:serine-type endopeptidase inhibitor activity; F:peptidase activity
62	FL645555	heat shock protein	17647529	Symbiont	0.01182	1.26411	C:cytosol; F:nucleotide binding; P:response to stress; P:response to abiotic stimulus; C:nucleus	-
63	FL638015	NSM	NSM	Host	0.049163	1.26016	-
64	FL635526	sodium potassium-transporting atpase subunit beta-2	17137212	Host	0.019869	1.25901	F:sodium:potassium-exchanging ATPase activity; C:membrane; P:sodium ion transport; P:potassium ion transport; P:ATP biosynthetic process
65	FL639529	NSM	NSM	Host	0.041399	1.25901	-
66	FL639072	NSM	NSM	Host	0.00945	1.25817	-
67	FL637467, FL636634	NSM	NSM	Host	0.0011425	1.25658	-
68	FL636222	peptidase m20 domain containing 1	NSM	Host	0.038614	1.25632	F:hydrolase activity; P:metabolic process
69	BQ788190	NSM	NSM	Host	0.047844	1.25557	-
70	FL637586, FL639041	pro-resilin	19922620	Host	0.0224085	1.2552	F:structural constituent of cuticle
71	FL638645	ino80 complex subunit c-like	NSM	Host	0.023378	1.25403	C:nucleoplasm; C:protein complex	-
72	FL634967	exocyst complex component 7-like	28574393	Host	0.025392	1.25168	C:exocyst; P:exocytosis
73	FL635642	nucleobindin-2- partial	24666096	Host	0.006676	1.25033	P:carbohydrate metabolic process; F:calcium ion binding; F:catalytic activity	-
74	FL642595	cell surface protein	NSM	Symbiont	0.015055	1.24994	-
75	FL638448	NSM	NSM	Host	0.011675	1.24789	-
76	FL636901	GK24379 (Drosophila willistoni)	NSM	Host	0.045308	1.24742	-
77	FL636408	ras-related and estrogen-regulated growth inhibitor-like	NSM	Host	0.003693	1.24692	P:metabolic process; P:signal transduction; F:catalytic activity; P:nucleobase-containing compound metabolic process; P:catabolic process; P:biosynthetic process; ; F:hydrolase activity; F:binding; C:cell; F:nucleotide binding	EC:1.14.16.2
78	FL638610, FL639664, FL640415	cell surface leucine-rich repeat-containing protein	NSM	Host	0.017307	1.24626	-
79	FL643921	NSM	NSM	Symbiont	0.010705	1.2451	-
80	FL638932	variable lymphocyte receptor	19921392	Host	0.009542	1.24469	C:integral to membrane; F:receptor activity
81	FL636641	NSM	NSM	Host	0.015598	1.24455	-
82	FL638552	protein isoform a-like	NSM	Host	0.027081	1.24449	C:intracellular	-
83	FL638992	cytochrome p450 (Cyp4C1-like)	45553345	Host	0.003044	1.24444	F:catalytic activity; F:binding; P:metabolic process; C:cell; C:endoplasmic reticulum	-
84	FL637434	NSM	NSM	Host	0.036443	1.24391	-
85	FL636505	amino acid transporter	45552271	Host	0.030704	1.24313	C:cell	-
86	FL637611, FL638495, FL636928	protease inhibitor 1	NSM	Host	0.00496833	1.24094	F:peptidase activity
87	FL640742	arylsulfatase j-like	281363223	Host	0.005509	1.24076	F:hydrolase activity; P:carbohydrate metabolic process; P:catabolic process	EC:3.1.6.12
88	FL638714, FL638914, FL635307, FL635208	nhl repeat-containing	22024206	Host	0.0112818	1.23961	F:metal ion binding; F:zinc ion binding; C:intracellular
89	FL639829	angiotensin-converting enzyme (dipeptidyl carboxypeptidase)	17137008	Host	0.002524	1.23905	P:regulation of biological process; P:protein metabolic process; P:catabolic process; F:catalytic activity; P:biological_process; P:response to external stimulus; F:binding; F:nucleotide binding; P:multicellular organismal development; C:cell; F:peptidase activity; F:receptor binding; P:transport; C:extracellular space; F:actin binding; C:plasma membrane; C:endosome; P:cell differentiation; P:bio…	EC:4.6.1.2; EC:3.4.15.0
90	FL638330	partitioning defective 6 homolog gamma-like	18860099	Host	0.023607	1.23876	P:biological_process; C:plasma membrane; P:anatomical structure morphogenesis; P:cellular component organization; P:regulation of biological process; F:protein binding; P:metabolic process; P:transport; C:cytoplasm; P:reproduction; P:cell differentiation; P:multicellular organismal development; P:embryo development; P:cell proliferation	-
91	FL638073	multiple inositol polyphosphate phosphatase 1-like	17530811	Host	0.002929	1.23874	F:hydrolase activity	EC:3.1.3.0
92	FL638319	NSM	NSM	Host	0.003528	1.23833	-
93	FL636402	NSM	NSM	Host	0.001575	1.2378	-
94	FL640500	alpha-tocopherol transfer	24649001	Host	0.00078	1.23719	F:binding	-
95	FL639740	NSM	NSM	Host	0.001293	1.23674	-
96	FL639173	NSM	NSM	Host	0.00719	1.23651	-
97	BQ788187, FL635872	NSM	NSM	Host	0.0174085	1.23649	-
98	BQ788164	heat shock cognate protein 70	17647515	Host	0.003056	1.23557	F:nucleotide binding; P:response to stress; P:metabolic process; F:catalytic activity	EC:1.3.1.74
99	CK906376, FL638018, FL636986, FL644582	salivary cys-rich secreted peptide	NSM	Mixed	0.00275775	1.23541	-
100	FL637528, FL638782	uncharacterized protein LOC100187734 (Nasonia vitripennis)	NSM	Host	0.0049235	1.23304	-
101	FL635161	NSM	NSM	Host	0.005091	1.2328	-
102	FL635421	set and mynd domain-containing protein 4-like	NSM	Host	0.005305	1.23207	F:binding; F:zinc ion binding
103	FL637794	NSM	NSM	Host	0.039326	1.23203	-
104	FL640780	heat shock protein 70	17737967	Host	0.00539	1.23197	F:nucleotide binding; P:response to stress; C:nucleus	-
105	FL635076	NSM	NSM	Host	0.045015	1.23152	-
106	FL638293	NSM	NSM	Host	0.005294	1.22949	-
107	FL640589	isoform e	NSM	Host	0.023672	1.2271	P:tissue regeneration; C:integral to membrane; P:cell adhesion
108	FL639756	alkyldihydroxyacetonephosphate synthase-like	24653753	Host	0.004389	1.22687	F:nucleotide binding; F:catalytic activity; F:transferase activity; C:peroxisome; P:biosynthetic process; P:lipid metabolic process; P:metabolic process	EC:2.5.1.26
109	FL638232	NSM	NSM	Host	0.006771	1.22669	-
110	FL638264, FL638327, FL638363, FL639188, FL640605	15-hydroxyprostaglandin dehydrogenase	24665247	Host	0.0031444	1.22599	F:catalytic activity; P:metabolic process; F:binding	-
111	FL638081, FL638483, FL639415, FL639879, FL639902, FL640357, FL640713, FL635238, FL636234, FL637343, FL637298	imaginal disc growth factor 4	24640905	Host	0.0115016	1.22592	F:catalytic activity	-
112	FL635260	NSM	NSM	Host	0.009786	1.22537	-
113	FL637383	atp synthase f0 subunit 6	5835238	Host	0.029618	1.22532	F:transporter activity; C:protein complex; C:mitochondrion; C:cell; P:generation of precursor metabolites and energy; P:nucleobase-containing compound metabolic process; P:ion transport; P:biosynthetic process	-
114	FL635052	NSM	NSM	Host	0.027726	1.22485	-
115	FL637359	NSM	NSM	Host	0.000543	1.22316	-
116	FL636867	NSM	NSM	Host	0.019743	1.22206	-
117	FL640208	NSM	NSM	Host	0.031469	1.22188	-
118	FL635705	aldose 1-epimerase	24659048	Host	0.001508	1.22118	P:carbohydrate metabolic process; F:catalytic activity	-
119	FL639345, FL637184	aael003425- partial	24666917	Host	0.0279837	1.22067	P:anatomical structure morphogenesis; P:multicellular organismal development; F:protein binding; F:receptor activity; P:growth; P:behavior; P:response to abiotic stimulus; F:carbohydrate binding; C:extracellular region; F:hydrolase activity; P:carbohydrate metabolic process; P:signal transduction	EC:3.5.1.41
120	FL645413	NSM	NSM	Symbiont	0.022462	1.22027	-
121	FL642555	proteinase inhibitor chagasin	NSM	Symbiont	0.012317	1.22008	-
122	FL643248	NSM	NSM	Symbiont	0.032961	1.21909	-
123	FL639917	glutamate ionotropic kainate 2	62484334	Host	0.002482	1.21896	C:cell; F:transporter activity; P:transport	-
124	FL637596	cold shock domain-containing protein e1	24660935	Host	0.001893	1.21826	F:DNA binding; ; P:regulation of biological process	-
125	FL636008	transcription elongation factor spt5-like isoform 2	21358129	Host	0.004841	1.21476	F:translation factor activity, nucleic acid binding; F:transcription regulator activity; ; P:regulation of biological process; C:ribosome; P:translation	-
126	FL640771	tropomyosin 1 isoform b	24647073	Host	0.034494	1.21462	F:molecular_function; P:biological_process; C:cellular_component
127	FL636468	Dentin matrix protein 4 (Camponotus floridanus)	28572094	Host	0.003297	1.21414	-
128	FL637319	NSM	NSM	Host	0.003907	1.211	-
129	FL637468	NSM	NSM	Host	0.005999	1.21017	-
130	FL638786	malate mitochondrial-like	24647881	Host	0.002202	1.20949	P:carbohydrate metabolic process; F:binding; F:catalytic activity; P:metabolic process; P:generation of precursor metabolites and energy; P:catabolic process	EC:1.1.1.37
131	FL639084	polyphosphoinositide phosphatase	19920690	Host	0.003189	1.20919	F:phosphoric ester hydrolase activity
132	FL640597	cytochrome p450 (Cyp4C1-like)	45553345	Host	0.006508	1.20749	F:catalytic activity; F:binding; P:metabolic process; C:cell; C:endoplasmic reticulum	-
133	FL634988, FL634966, FL638922, FL639131, FL639362, FL639517, FL640245, FL640764, FL636853, FL637390	protein takeout-like	17738189	Host	0.0048079	1.20733	F:hydrolase activity
134	FL635512	ubiquitin family protein	NSM	Host	0.012635	1.20714	C:nucleoplasm; P:cell cycle; P:cellular component organization; C:cytosol; P:regulation of biological process; P:cell death; P:signal transduction; P:response to stress; P:protein metabolic process; P:catabolic process; C:endosome	-
135	FL643515	NSM	NSM	Symbiont	0.038092	1.20686	-
136	FL637740	NSM	NSM	Host	0.044814	1.20589	-
137	FL640517	cell division protease ftsh	24658770	Host	0.008282	1.20485	C:mitochondrion; P:nucleobase-containing compound metabolic process; P:catabolic process; F:peptidase activity; P:biological_process; P:protein metabolic process; F:nucleotide binding; F:hydrolase activity	EC:3.4.24.0; EC:3.6.4.3
138	FL636046	hexosaminidase 1 precursor	24657474	Host	0.01857	1.20421	F:hydrolase activity; P:carbohydrate metabolic process; P:catabolic process; P:lipid metabolic process	EC:3.2.1.52
139	FL637430	protein lethal giant larvae-like	24580503	Host	0.013501	1.20404	-
140	FL638783	NSM	NSM	Host	0.007431	1.20394	-
141	FL636585	isoform a	NSM	Host	0.001261	1.20313	F:hydrolase activity; P:carbohydrate metabolic process	EC:3.2.1.0
142	FL636994	protein takeout-like	NSM	Host	0.045222	1.20299	-
143	FL636451	15-hydroxyprostaglandin dehydrogenase	24665247	Host	0.016994	1.20296	P:oxidation-reduction process; F:binding; F:oxidoreductase activity; P:metabolic process; F:catalytic activity
144	FL637781, FL635064	myosin-ib isoform 1	45549051	Host	0.0072695	1.2022	F:nucleotide binding	-
145	FL637824, FL638494, FL637273	chondroitin proteoglycan-2	19920772	Host	0.00637867	1.20133	F:chitin binding; P:chitin metabolic process; C:extracellular region
146	CK906372	NSM	NSM	Host	0.043385	1.20109	-
147	FL639130, FL640598	mannosyl-oligosaccharide -alpha-mannosidase ib	NSM	Host	0.0039075	1.20091	F:calcium ion binding; C:membrane; F:mannosyl-oligosaccharide 1,2-alpha-mannosidase activity
148	FL636560	NSM	NSM	Host	0.015128	1.2004	-
149	FL638245, FL635494	acyl- -binding protein	24659809	Host	0.0211775	1.20036	F:binding; F:lipid binding; P:cellular homeostasis; F:enzyme regulator activity	-
150	FL635861	cuticle protein	161076580	Host	0.014814	1.20028	F:structural molecule activity	-
151	FL636371	steroid dehydrogenase	24584744	Host	0.016342	1.20026	P:organelle organization; P:cell proliferation; P:regulation of biological process; F:catalytic activity; P:metabolic process; P:transport; P:cellular component organization; C:endoplasmic reticulum	-
152	FL635424	ACYPI38240 (Acyrthosiphon pisum)	NSM	Host	0.004216	1.19995	P:oxidation-reduction process; F:oxidoreductase activity; P:response to oxidative stress; F:glutathione peroxidase activity; F:peroxidase activity
153	FL638419	hypothetical protein AaeL_AAEL011551 (Aedes aegypti)	NSM	Host	0.018427	1.19952	P:peptidoglycan catabolic process; F:N-acetylmuramoyl-L-alanine amidase activity
154	FL637266	NSM	NSM	Host	0.009668	1.19931	-
155	FL639119, FL639632, FL640010	retinol dehydrogenase 12	19921754	Host	0.0142233	1.19906	P:metabolic process; F:catalytic activity	-
156	FL636318	chitooligosaccharidolytic beta-n-acetylglucosaminidase	17647501	Host	0.025991	1.19886	F:hydrolase activity; P:carbohydrate metabolic process	EC:3.2.1.0
157	FL643690	NSM	NSM	Symbiont	0.001868	1.19871	-
158	CK906364	apoptosis inhibitor 5 isoform 2	17137712	Host	0.043235	1.19805	C:cytoplasm; C:nucleolus; C:nucleus; P:regulation of biological process; P:cell death; F:protein binding	-
159	FL638656	Protein msta, isoform B (Camponotus floridanus)	62473432	Host	0.031829	1.19801	C:intracellular	-
160	FL636629	catalase	17981717	Host	0.00329	1.19689	P:multicellular organismal development; P:biological_process; P:response to stress; P:catabolic process; P:anatomical structure morphogenesis; P:cell differentiation; P:biosynthetic process; P:cell-cell signaling; ; P:cellular component organization; ; P:regulation of biological process; F:binding; C:peroxisome; F:antioxidant activity; F:catalytic activity; F:DNA binding; F:sequence-specific DNA …	EC:1.11.1.6; EC:2.3.1.6
161	FL638837	NSM	NSM	Host	0.046424	1.19664	-
162	FL638191	aldehyde dehydrogenase	20129399	Host	0.022709	1.19578	F:catalytic activity; P:metabolic process; P:lipid metabolic process; P:secondary metabolic process	EC:1.2.1.36
163	FL635778	NSM	NSM	Host	0.047497	1.19556	-
164	FL641483	alanine aminotransferase	24641760	Symbiont	0.021661	1.1953	P:biosynthetic process; F:transferase activity; F:catalytic activity; C:mitochondrion;	EC:2.6.1.0; EC:4.4.1.14
165	FL639199	cg8180 cg8180-pa	NSM	Host	0.019272	1.19433	F:ATP binding; F:protein kinase activity; P:protein phosphorylation
166	FL640282	NSM	NSM	Host	0.004593	1.19425	-
167	FL639272, FL636304	dehydrogenase reductase sdr family member 11-like	21355889	Host	0.0006755	1.19299	F:catalytic activity; P:metabolic process	EC:1.1.1.0
168	FL639304	NSM	NSM	Host	0.038187	1.19288	-
169	FL638432	translocon-associated protein subunit beta	24665049	Host	0.048244	1.19165	C:cell; C:endoplasmic reticulum	-
170	FL640477	NSM	NSM	Host	0.004186	1.1915	-
171	FL638020	ferric-chelate reductase 1 homolog	NSM	Host	0.013937	1.19129	C:integral to membrane
172	FL645722	heterogeneous nuclear ribonucleoprotein a1	17136622	Symbiont	0.036624	1.19125	C:chromosome; F:RNA binding; P:regulation of biological process; P:nucleobase-containing compound metabolic process; F:DNA binding; C:nucleus; P:organelle organization; P:cell cycle; F:nucleotide binding; C:nucleoplasm	-
173	FL637102	NSM	NSM	Host	0.032804	1.19123	-
174	FL639699	NSM	NSM	Host	0.014087	1.19111	-
175	FL635870	NSM	NSM	Host	0.006412	1.19026	-
176	FL635575	translation elongation factor 2	24585711	Host	0.005533	1.19017	P:cytoskeleton organization; P:cell cycle; C:cytosol; F:translation factor activity, nucleic acid binding; C:cytoskeleton; C:protein complex; P:nucleobase-containing compound metabolic process; P:catabolic process; F:hydrolase activity; C:lipid particle; F:nucleotide binding; C:ribosome; P:regulation of biological process; P:translation	-
177	FL636088	cytochrome p450 (=CYP15F1)	45553345	Host	0.007043	1.1896	F:binding; F:catalytic activity; P:metabolic process; F:electron carrier activity	-
178	FL643261	NSM	NSM	Symbiont	0.043495	0.831594	-
179	FL643914	NSM	NSM	Symbiont	0.023188	0.828351	-
180	FL637722	beta tubulin	24655746	Host	0.043626	0.827947	C:cytoskeleton; C:protein complex; P:cellular component organization; P:nucleobase-containing compound metabolic process; P:catabolic process; P:biological_process; F:hydrolase activity; F:structural molecule activity; F:nucleotide binding	-
181	FL638288	serine protease	24582982	Host	0.037717	0.824881	-
182	FL640255, FL642322	alpha tubulin 1	17136564	Mixed	0.0425205	0.810293	C:cytoskeleton; C:protein complex; P:cellular component organization; P:nucleobase-containing compound metabolic process; P:catabolic process; P:biological_process; F:hydrolase activity; F:structural molecule activity; C:cytoplasm; F:nucleotide binding	-
183	FL640609	alpha-tubulin 1	17136564	Host	0.045779	0.80795	C:cytoskeleton; C:protein complex; P:cellular component organization; P:nucleobase-containing compound metabolic process; P:catabolic process; P:biological_process; F:hydrolase activity; F:structural molecule activity; C:cytoplasm; F:nucleotide binding	-
184	FL641335	dihydropyrimidine dehydrogenase	18858217	Symbiont	0.01402	0.8029	C:cytosol; P:nucleobase-containing compound metabolic process; P:metabolic process; C:cell; P:response to external stimulus; F:catalytic activity; P:biological_process; P:response to endogenous stimulus; F:nucleotide binding; F:protein binding; F:binding; P:catabolic process; P:biosynthetic process;	EC:1.3.1.2
185	FL643065	alpha-tubulin	17136564	Symbiont	0.022134	0.797359	C:cytoskeleton; C:protein complex; P:cellular component organization; P:nucleobase-containing compound metabolic process; P:catabolic process; P:biological_process; F:hydrolase activity; F:structural molecule activity; C:cytoplasm; F:nucleotide binding	-
186	FL643127	ribosomal protein l8	17864318	Symbiont	0.043656	0.796501	C:ribosome; F:structural molecule activity; P:translation; P:biological_process	-
187	FL642123	hypothetical protein (Trichomonas vaginalis G3)	NSM	Symbiont	0.006294	0.795114	-
188	FL643134	hypothetical protein (Trichomonas vaginalis G3)	NSM	Symbiont	0.034896	0.781788	-
189	FL641953	NSM	NSM	Symbiont	0.009158	0.776482	-
190	FL645469	similar to predicted protein, partial (Hydra magnipapillata)	NSM	Symbiont	0.029544	0.775638	F:metal ion binding; F:zinc ion binding; C:intracellular; F:chromo shadow domain binding; C:nucleus; P:negative regulation of transcription from RNA polymerase II promoter; P:transcription, DNA-dependent; F:ligase activity; F:protein kinase activity; C:nuclear heterochromatin; F:sequence-specific DNA binding transcription factor activity; P:epithelial to mesenchymal transition; P:protein autophos…
191	FL641143	malate dehydrogenase	24583394	Symbiont	0.03824	0.775205	P:carbohydrate metabolic process; F:catalytic activity; C:organelle; C:intracellular; C:cytosol; P:generation of precursor metabolites and energy; P:catabolic process	EC:1.1.1.0
192	FL643520	NSM	NSM	Symbiont	0.040117	0.773263	-
193	FL641366	60s ribosomal protein l26	21357853	Symbiont	0.049522	0.773113	C:ribosome	-
194	FL643004	NSM	NSM	Symbiont	0.040468	0.772713	-
195	FL641461	nucleotidyltransferase family protein	NSM	Symbiont	0.020677	0.772654	F:transferase activity	-
196	FL643120	NSM	NSM	Symbiont	0.019972	0.770617	-
197	FL644792	succinyl-diaminopimelate desuccinylase	NSM	Symbiont	0.013409	0.770181	F:hydrolase activity; P:metabolic process; F:carboxypeptidase activity
198	FL643875, FL644444	ubiquitin c	24640086	Symbiont	0.0458035	0.770137	P:viral reproduction; P:transport; P:cell cycle; P:signal transduction; P:response to stress; P:DNA metabolic process; C:cytosol; C:nucleoplasm; P:protein metabolic process; P:catabolic process; P:regulation of biological process; P:cell death; C:plasma membrane; ; F:protein binding; C:endosome; P:cellular component organization; C:cytoplasmic membrane-bounded vesicle; P:nucleobase-containing com…	-
199	FL645181	dynein heavy chain	221458016	Symbiont	0.043563	0.76924	F:motor activity; C:cytoskeleton; C:protein complex; P:nucleobase-containing compound metabolic process; P:catabolic process; F:nucleotide binding; P:biological_process; F:hydrolase activity	EC:3.6.1.3
200	FL641081	histone h2b	24585671	Symbiont	0.030071	0.768206	C:chromosome; F:DNA binding; P:organelle organization; F:protein binding; C:nucleus	-
201	FL642354	malate dehydrogenase	24583394	Symbiont	0.04907	0.768187	P:carbohydrate metabolic process; F:catalytic activity; C:cytosol; P:generation of precursor metabolites and energy; P:catabolic process	EC:1.1.1.0
202	FL643080	dockerin type 1	NSM	Symbiont	0.049093	0.767798	F:hydrolase activity, hydrolyzing O-glycosyl compounds; P:carbohydrate metabolic process; P:polysaccharide catabolic process
203	FL643287	ribosomal protein l22	18921137	Symbiont	0.045258	0.767168	P:cytoskeleton organization; P:cell cycle; C:ribosome	-
204	FL643839	ras-related protein rac1-like	17136856	Symbiont	0.040314	0.766452	C:plasma membrane; F:nucleotide binding; P:regulation of biological process; P:cytoskeleton organization; P:transport; P:cellular component organization; C:cell; P:anatomical structure morphogenesis; P:response to external stimulus; P:cell differentiation; P:response to stress; P:multicellular organismal development; P:embryo development; C:cytosol; P:biological_process; P:lipid metabolic process…	-
205	FL645162	NSM	NSM	Symbiont	0.029692	0.764638	-
206	FL636816	acypi000079	17737731	Host	0.026173	0.764439	C:ribosome; F:structural molecule activity; P:biological_process; F:catalytic activity; P:translation; P:response to stress; P:DNA metabolic process	EC:4.2.99.18
207	FL644651	serine threonine-protein phosphatase 4 catalytic subunit	17864424	Symbiont	0.009	0.763486	P:cellular protein modification process; C:intracellular; C:protein complex; F:protein kinase activity; F:signal transducer activity; F:binding; C:microtubule organizing center; P:cytoskeleton organization; F:phosphoprotein phosphatase activity; F:protein binding; P:regulation of biological process; P:response to stress; P:DNA metabolic process; C:nucleus; P:signal transduction;	-
208	FL644643	ankyrin repeat and protein kinase domain-containing protein 1	24644919	Symbiont	0.006346	0.762347	F:binding	-
209	FL642267	ef-hand calcium-binding domain-containing protein 10-like	NSM	Symbiont	0.026446	0.760987	F:calcium ion binding; F:cAMP-dependent protein kinase regulator activity; P:signal transduction
210	FL643939	NSM	NSM	Symbiont	0.044735	0.760053	-
211	FL639525	o-acetylhomoserine -lyase	19922554	Host	0.017055	0.759995	F:binding; F:hydrolase activity; F:transferase activity; F:catalytic activity;	EC:2.5.1.49
212	FL642968	hypothetical protein HMPREF1073_03039 (Bacteroides uniformis CL03T12C37)	NSM	Symbiont	0.035515	0.757611	-
213	FL641078, FL644945	glycosyl hydrolase family7	NSM	Symbiont	0.0402785	0.756941	P:carbohydrate metabolic process; F:hydrolase activity	EC:3.2.1.0
214	FL643048, FL644154	NSM	NSM	Symbiont	0.0404225	0.756492	-
215	FL642745	ribosomal protein l29	24639917	Symbiont	0.034305	0.755809	F:structural constituent of ribosome; P:translation; C:ribosome; C:intracellular
216	FL643401	beta-tubulin	24655746	Symbiont	0.044943	0.755634	C:cytoskeleton; C:protein complex; P:cellular component organization; P:nucleobase-containing compound metabolic process; P:catabolic process; P:biological_process; F:hydrolase activity; F:structural molecule activity; F:nucleotide binding	-
217	FL645330	mannan endo- -beta-mannosidase	NSM	Symbiont	0.002585	0.754743	F:hydrolase activity; P:metabolic process	-
218	FL644981	dna mismatch repair protein	24664545	Symbiont	0.032708	0.754067	F:DNA binding; P:response to stress	-
219	FL643474, FL643482	hypothetical protein (Trichomonas vaginalis G3)	NSM		0.0289645	0.753815	-
220	FL642946, FL645126	40s ribosomal protein s16	19922746	Symbiont	0.029812	0.752305	C:ribosome; C:cytosol; F:structural molecule activity; P:translation; P:biological_process	-
221	FL644735	60s acidic ribosomal protein p1	NSM	Symbiont	0.03938	0.752254	C:ribosome; F:structural molecule activity; P:translation; P:biological_process	-
222	FL641251, FL644618	glyceraldehyde-3-phosphate dehydrogenase	17933600	Symbiont	0.027841	0.75194	C:cytoplasm; F:nucleotide binding; P:carbohydrate metabolic process; P:generation of precursor metabolites and energy; P:catabolic process; F:catalytic activity; P:metabolic process; P:biosynthetic process	EC:1.2.1.12
223	FL644097	flagellar outer dynein arm heavy chain gamma	219131049	Symbiont	0.036642	0.751802	P:biological_process; C:cytoskeleton; C:protein complex; F:motor activity; P:metabolic process; C:organelle; C:intracellular	-
224	FL643723	NSM	NSM	Symbiont	0.024837	0.749439	-
225	FL643928	hypothetical protein (Trichomonas vaginalis G3)	NSM	Symbiont	0.049362	0.748945	-
226	FL641435	NSM	NSM	Symbiont	0.03765	0.748845	-
227	FL642823	NSM	NSM	Symbiont	0.037802	0.748037	-
228	FL644954	NSM	NSM	Symbiont	0.039038	0.747441	-
229	FL644421	cathepsin b	18921171	Symbiont	0.038126	0.747273	F:peptidase activity	-
230	FL642983	40s ribosomal protein s24	20130247	Symbiont	0.042398	0.747086	C:intracellular	-
231	FL645054	abc transporter family protein	281363262	Symbiont	0.046402	0.746557	P:transport; C:cell; F:hydrolase activity; F:transporter activity; P:nucleobase-containing compound metabolic process; P:catabolic process; F:nucleotide binding	-
232	FL642655, FL642742	glycosyl hydrolase family7	NSM	Symbiont	0.037248	0.746033	P:carbohydrate metabolic process; F:hydrolase activity	EC:3.2.1.0
233	FL645167	ribosomal protein l18	21357009	Symbiont	0.033296	0.742254	C:ribosome; F:structural molecule activity; P:translation; P:biological_process	-
234	FL641022, FL643868	60s ribosomal protein l7	24583248	Symbiont	0.020947	0.742037	C:nucleolus; C:plasma membrane; F:protein binding; C:cell wall; C:vacuole; C:ribosome; C:cytosol; C:plastid	-
235	FL641031, FL645091	triosephosphate isomerase	28572006	Symbiont	0.0372305	0.740096	F:catalytic activity; P:carbohydrate metabolic process; P:biosynthetic process; P:generation of precursor metabolites and energy; P:catabolic process; P:metabolic process; P:lipid metabolic process	EC:5.3.1.1
236	FL645323	carbohydrate binding partial	NSM	Symbiont	0.015611	0.73908	F:calcium ion binding; F:actin filament binding; F:protein binding, bridging; F:peroxidase activity
237	FL644869	protein fam91a1-like	21356633	Symbiont	0.012143	0.737716	C:cellular_component
238	FL643398	leucine rich repeat family	20129113	Symbiont	0.031794	0.737696	F:GTP binding
239	FL643208	iron only hydrogenase large c-terminal domain containing protein	NSM	Symbiont	0.049263	0.737687	F:binding; F:catalytic activity	-
240	FL642136	transcription factor 2b	19921082	Symbiont	0.022867	0.737615	C:nucleus; ; P:regulation of biological process; P:multicellular organismal development; F:sequence-specific DNA binding transcription factor activity; P:nucleobase-containing compound metabolic process; C:organelle; C:intracellular; P:anatomical structure morphogenesis; P:cellular component organization; P:cell differentiation; C:nucleoplasm; C:protein complex	-
241	FL641532	NSM	NSM	Symbiont	0.041971	0.73704	-
242	FL642320	40s ribosomal protein s11	24652924	Symbiont	0.037463	0.736654	C:ribosome; F:structural molecule activity; P:translation; P:biological_process	-
243	FL642161	dynein light chain	17137630	Symbiont	0.040703	0.736385	P:regulation of biological process; P:growth; C:cytoskeleton; C:protein complex; P:DNA metabolic process; P:biosynthetic process; P:reproduction; P:multicellular organismal development; P:anatomical structure morphogenesis; F:motor activity; F:protein binding; P:biological_process; P:cell proliferation; P:transport; P:cellular component organization; P:embryo development; P:cell cycle	-
244	FL644607	enolase	17137654	Symbiont	0.015078	0.736353	C:cell; C:cytosol; C:protein complex; F:catalytic activity; F:binding; P:carbohydrate metabolic process; P:generation of precursor metabolites and energy; P:catabolic process; P:biosynthetic process;	EC:4.2.1.11
245	FL642814	adenylate and guanylate cyclase catalytic domain containing protein	NSM	Symbiont	0.012976	0.736133	P:two-component signal transduction system (phosphorelay); P:intracellular signal transduction; P:cyclic nucleotide biosynthetic process; F:phosphorus-oxygen lyase activity; F:two-component sensor activity; F:signal transducer activity; P:signal transduction
246	FL641255	NSM	NSM	Symbiont	0.012866	0.735042	-
247	FL645312	NSM	NSM	Symbiont	0.021232	0.734867	-
248	FL644142	60s ribosomal protein l11	17137026	Symbiont	0.034157	0.734692	C:ribosome; F:structural molecule activity; P:translation; P:biological_process	-
249	FL645687	ubiquitin	24640086	Symbiont	0.036565	0.732592	C:ribosome; P:polysaccharide catabolic process; F:structural constituent of ribosome; P:translation; C:intracellular
250	FL644366	radial spoke head protein 4 homolog a	20130335	Symbiont	0.026979	0.731769	C:cell; C:intracellular	-
251	FL643568	cytochrome b5 domain-containing protein 1-like	28574026	Symbiont	0.049019	0.7316	F:binding	-
252	FL643902	NSM	NSM	Symbiont	0.042763	0.73144	-
253	FL641105	hypothetical protein (Trichomonas vaginalis G3)	NSM	Symbiont	0.029009	0.730736	-
254	FL643918	NSM	NSM	Symbiont	0.036609	0.730567	-
255	FL645652	enolase family protein	17137654	Symbiont	0.028313	0.73035	C:cell; C:cytosol; C:protein complex; F:catalytic activity; F:binding; P:carbohydrate metabolic process; P:generation of precursor metabolites and energy; P:catabolic process; P:biosynthetic process;	EC:4.2.1.11
256	FL645618	NSM	NSM	Symbiont	0.027156	0.729984	-
257	FL642764	ef hand family protein	NSM	Symbiont	0.046551	0.728875	F:calcium ion binding	-
258	FL643489	leucine-rich repeat-containing protein 48	NSM	Symbiont	0.027494	0.72882	C:cytoplasm	-
259	FL639043	NSM	NSM	Host	0.027204	0.728155	-
260	FL645310	rab gdp dissociation inhibitor alpha	24583049	Symbiont	0.037786	0.725868	P:protein transport; F:enzyme regulator activity	-
261	FL645388	NSM	NSM	Symbiont	0.018117	0.725341	-
262	FL642006	surfactant b protein	28571996	Symbiont	0.042652	0.725237	P:lipid metabolic process; P:sphingolipid metabolic process; C:lysosome
263	FL643393	camk family protein kinase	21356537	Symbiont	0.021303	0.724557	F:ATP binding; F:protein kinase activity; F:binding; P:protein phosphorylation; F:kinase activity; P:phosphorylation; F:nucleotide binding
264	FL644814	hypothetical protein (Trichomonas vaginalis G3)	NSM	Symbiont	0.047418	0.723694	-
265	FL643006	sel1 domain protein repeat-containing protein	NSM	Symbiont	0.029684	0.723395	F:kinase activity; F:ATP binding; F:protein kinase activity; F:binding; P:phosphorylation; F:nucleotide binding; P:protein phosphorylation
266	FL645137	dynein heavy chain axonemal	221458016	Symbiont	0.036791	0.722263	F:motor activity; C:cytoskeleton; C:protein complex; P:nucleobase-containing compound metabolic process; P:catabolic process; F:nucleotide binding; P:biological_process; F:hydrolase activity	EC:3.6.1.3
267	FL643389	ribosomal protein l24e	19921254	Symbiont	0.042178	0.721425	F:structural molecule activity; F:RNA binding; C:ribosome; C:cytosol; P:translation; P:biological_process	-
268	FL643503	adhesin-like protein	NSM	Symbiont	0.042275	0.720753	F:peptidase activity	-
269	FL645526	hypothetical protein (Trichomonas vaginalis G3)	NSM	Symbiont	0.025345	0.720475	-
270	FL635556	transmembrane 9 superfamily protein member	19921282	Host	0.048408	0.718056	C:cell	-
271	FL641394	heat shock protein 90	17647529	Symbiont	0.031804	0.717048	P:protein metabolic process; C:plastid; P:response to stress; F:nucleotide binding; F:protein binding	-
272	FL644823	udp-glucose 6-dehydrogenase	17136908	Symbiont	0.042081	0.716614	F:catalytic activity; P:metabolic process; F:nucleotide binding	EC:1.1.1.0
273	FL645409	hypothetical protein (Trichomonas vaginalis G3)	NSM	Symbiont	0.017585	0.715061	F:small GTPase regulator activity
274	FL644277	hypothetical protein (Trichomonas vaginalis G3)	NSM	Symbiont	0.026369	0.7142	P:vesicle-mediated transport; C:membrane
275	FL644772	hypothetical protein (Trichomonas vaginalis G3)	NSM	Symbiont	0.03705	0.713868	-
276	FL643213	NSM	NSM	Symbiont	0.041797	0.712497	-
277	FL641023, FL643056	flagellar associated protein	NSM	Symbiont	0.0154525	0.711309	C:flagellum
278	FL642513	hypothetical protein (Trichomonas vaginalis G3)	NSM	Symbiont	0.03481	0.711178	-
279	FL645382	leucine rich repeat family protein	20129113	Symbiont	0.027482	0.71074	P:anatomical structure morphogenesis; P:embryo development; P:biological_process	-
280	FL645176	78 kda glucose-regulated protein	NSM	Symbiont	0.039332	0.710225	-
281	FL644135	dynein heavy chain family protein	221458016	Symbiont	0.003172	0.70929	P:microtubule-based movement; F:sequence-specific DNA binding; F:sequence-specific DNA binding transcription factor activity; P:ATP catabolic process; F:nucleotide binding; F:nucleoside-triphosphatase activity; F:ATP binding; F:ATPase activity; F:microtubule motor activity; C:dynein complex; P:regulation of transcription, DNA-dependent; P:transcription, DNA-dependent
282	FL643435	tyrosyl-trna synthetase	NSM	Symbiont	0.036362	0.708267	F:catalytic activity; P:translation; P:nucleobase-containing compound metabolic process; ; F:nucleotide binding	-
283	FL645538	Family T1, proteasome beta subunit, threonine peptidase (Trichomonas vaginalis G3	NSM	Symbiont	0.014828	0.707508	F:peptidase activity; C:intracellular; C:protein complex; P:protein metabolic process; P:catabolic process; C:vacuole	-
284	FL643526	NSM	NSM	Symbiont	0.043774	0.707389	-
285	FL645439	guanine nucleotide-binding protein subunit beta-2-like 1	17137396	Symbiont	0.046293	0.706987	P:regulation of biological process; P:metabolic process; P:cellular component organization; P:protein metabolic process; F:protein binding; C:intracellular	-
286	FL641384	hydroxymethylglutaryl- synthase	17933694	Symbiont	0.027967	0.705756	P:biosynthetic process; P:lipid metabolic process; F:transferase activity; P:metabolic process; P:catabolic process;	EC:2.3.3.10
287	FL642617	glycogen phosphorylase	24581010	Symbiont	0.014695	0.705711	F:transferase activity	-
288	FL642483	solute carrier family 25 member 42	11024984	Symbiont	0.025953	0.705178	C:mitochondrion; C:cell; F:binding; P:transport	-
289	FL641104	surfactant b	28571996	Symbiont	0.008933	0.704405	P:lipid metabolic process; P:sphingolipid metabolic process; C:lysosome; F:hydrolase activity
290	FL645024	hypothetical protein (Trichomonas vaginalis G3)	NSM	Symbiont	0.028795	0.704382	P:nucleobase-containing compound metabolic process; F:ATP binding; F:nucleobase-containing compound kinase activity; F:binding; P:metabolic process; F:catalytic activity
291	FL642497	ibr domain containing protein	NSM	Symbiont	0.013568	0.703927	F:metal ion binding; F:scavenger receptor activity; C:membrane; F:zinc ion binding; F:nucleic acid binding; F:acid-amino acid ligase activity; F:ligase activity
292	FL641533, FL643251	radial spoke protein 11	NSM	Symbiont	0.0456415	0.703584	F:cAMP-dependent protein kinase regulator activity; P:signal transduction; C:flagellum
293	FL642032	xyppx repeat family protein	NSM	Symbiont	0.042721	0.702735	C:integral to membrane; C:membrane
294	FL642860	camk family protein kinase	21356537	Symbiont	0.021922	0.702725	F:kinase activity; F:ATP binding; F:protein kinase activity; P:phosphorylation; F:nucleotide binding; P:protein phosphorylation; F:protein serine/threonine kinase activity
295	FL644425	endoplasmic reticulum heat shock 70 kda protein	24641402	Symbiont	0.019039	0.702686	C:cell; C:endoplasmic reticulum; C:protein complex; F:protein binding; F:enzyme regulator activity; P:signal transduction; P:anatomical structure morphogenesis; P:multicellular organismal development; P:regulation of biological process; P:embryo development; P:nucleobase-containing compound metabolic process; P:catabolic process; P:response to external stimulus; P:response to stress; P:cellular p…	EC:3.6.1.3
296	FL644787	serine threonine-protein kinase nek1	21358073	Symbiont	0.005049	0.69978	F:kinase activity; F:protein binding	-
297	FL643941	phosphoglycerate kinase	17136394	Symbiont	0.00502	0.69906	C:cytoplasm; F:kinase activity; P:metabolic process; F:nucleotide binding; P:carbohydrate metabolic process; P:generation of precursor metabolites and energy; P:catabolic process; P:biosynthetic process	EC:2.7.2.3
298	FL642122	NSM	NSM	Symbiont	0.009474	0.698347	-
299	FL644802	cell surface protein	NSM	Symbiont	0.012509	0.698042	F:unfolded protein binding; F:hydrolase activity, hydrolyzing O-glycosyl compounds; P:protein folding; P:polysaccharide catabolic process; F:heat shock protein binding; P:carbohydrate metabolic process
300	FL641476	pyruvate phosphate dikinase	NSM	Symbiont	0.007003	0.697606	F:catalytic activity	-
301	FL644092	60s ribosomal protein l22-1	17137152	Symbiont	0.004827	0.696933	F:structural constituent of ribosome; P:translation; C:ribosome; C:intracellular; C:ribonucleoprotein complex; P:response to antibiotic; F:rRNA binding; F:RNA binding; C:large ribosomal subunit; C:chloroplast; C:plastid
302	FL644919, FL645501	NSM	NSM	Symbiont	0.012693	0.694277	-
303	FL645215	adhesin-like protein	NSM	Symbiont	0.028144	0.693443	C:extrachromosomal circular DNA
304	FL637315, FL641207	hypothetical protein (Trichomonas vaginalis G3)	NSM	Mixed	0.027768	0.692588	-
305	FL642416, FL643639	succinate- ligase	21356231	Symbiont	0.0258335	0.692465	F:catalytic activity; P:embryo development; C:organelle; C:cytoplasm; F:nucleotide binding; P:generation of precursor metabolites and energy; P:catabolic process; C:protein complex	EC:6.2.1.4
306	FL643121	pecanex-like protein 1-like	NSM	Symbiont	0.008184	0.692155	C:integral to membrane
307	FL645362	surface antigen -like	NSM	Symbiont	0.038535	0.691186	-
308	FL643963	hemolysin iii	NSM	Symbiont	0.032861	0.688631	C:integral to membrane; P:cytolysis; F:channel activity
309	FL641018	hypothetical protein (Trichomonas vaginalis G3)	NSM	Symbiont	0.035988	0.688583	-
310	FL642048	yip1 domain family protein	NSM	Symbiont	0.022987	0.688583	C:membrane; P:transcription initiation from RNA polymerase II promoter; F:RNA polymerase II transcription factor activity; C:transcription factor TFIIA complex
311	FL644051	clan family metacaspase-like cysteine peptidase	NSM	Symbiont	0.049	0.688554	P:proteolysis; F:cysteine-type endopeptidase activity
312	FL642298	NSM	NSM	Symbiont	0.035101	0.68806	-
313	FL645377	NSM	NSM	Symbiont	0.03976	0.685822	-
314	FL644580	luminal binding protein	24641402	Symbiont	0.030165	0.685285	F:nucleotide binding	-
315	FL643556	zinc mynd domain containing 12	NSM	Symbiont	0.012417	0.684881	F:binding; C:intracellular	-
316	FL642793	pctp-like protein	NSM	Symbiont	0.014442	0.684654	-
317	FL645442	H+-transporting ATPase like protein (Arabidopsis thaliana)	NSM	Symbiont	0.03286	0.683345	C:cell; C:protein complex; F:hydrolase activity; F:protein binding; P:ion transport; C:vacuole	EC:3.6.1.3
318	FL644856	hypothetical protein (Trichomonas vaginalis G3)	NSM	Symbiont	0.010406	0.682115	-
319	FL644888	cytoplasmic heat shock protein 70	17737967	Symbiont	0.043746	0.682115	C:cytosol; F:protein binding; P:protein metabolic process; P:cellular component organization; P:regulation of biological process; C:mitochondrion; P:cell growth; C:nucleoplasm; P:cell death; P:cell proliferation; C:intracellular; F:nucleotide binding; P:nucleobase-containing compound metabolic process; P:catabolic process; C:cytoplasm; P:response to stress; P:response to biotic stimulus; C:endopl…	-
320	FL644017	NSM	NSM	Symbiont	0.041078	0.681607	-
321	FL641711, FL641566, FL642148	beta tubulin	24655746	Symbiont	0.0291937	0.681157	C:cytoskeleton; C:protein complex; P:cellular component organization; P:nucleobase-containing compound metabolic process; P:catabolic process; P:biological_process; F:hydrolase activity; F:structural molecule activity; F:nucleotide binding	-
322	FL641388	leucine-rich repeat-containing protein	NSM	Symbiont	0.02144	0.680108	-
323	FL644279	NSM	NSM	Symbiont	0.041383	0.679903	-
324	FL643756	hypothetical protein (Trichomonas vaginalis G3)	NSM	Symbiont	0.003856	0.67883	-
325	FL644436	dna replication licensing factor mcm7	17647617	Symbiont	0.02644	0.678431	P:cell cycle; P:regulation of biological process; F:hydrolase activity; P:metabolic process; C:nucleoplasm; C:nuclear chromosome; C:protein complex; F:DNA binding; C:chromosome; P:DNA metabolic process; P:biosynthetic process; F:protein binding; F:nucleotide binding; P:response to stress	-
326	FL642038, FL644900	isoleucyl-trna synthetase	24668543	Symbiont	0.0306375	0.677985	F:binding; F:catalytic activity; C:cytoplasm; C:nucleus; P:translation; P:nucleobase-containing compound metabolic process;	-
327	FL642512	transcription factor	19921082	Symbiont	0.01756	0.676894	C:nucleus; ; P:regulation of biological process; P:multicellular organismal development; F:sequence-specific DNA binding transcription factor activity; P:nucleobase-containing compound metabolic process; C:organelle; C:intracellular; P:anatomical structure morphogenesis; P:cellular component organization; P:cell differentiation; C:nucleoplasm; C:protein complex	-
328	FL643426, FL643644	clathrin and vps domain-containing protein	NSM	Symbiont	0.013801	0.676086	C:plasma membrane; F:binding; C:cytoplasmic membrane-bounded vesicle; F:protein binding; C:mitochondrion; P:transport; P:cellular component organization; P:metabolic process; F:cytoskeletal protein binding; C:protein complex; C:cytoplasm; C:cell; P:ion transport; P:protein transport; P:organelle organization; P:cell cycle; C:cytoskeleton	-
329	FL644756	tetratricopeptide repeat protein 21b	NSM	Symbiont	0.02258	0.675947	F:binding; C:cilium; C:cytoplasm; C:cytoskeleton; C:cell projection; C:cilium axoneme
330	FL642593	glycosyl hydrolase family 3 n-terminal domain protein	NSM	Symbiont	0.011414	0.674071	F:hydrolase activity; P:carbohydrate metabolic process	EC:3.2.1.0
331	FL644029	vacuolar protein sorting-associated protein 32-1	24658229	Symbiont	0.010175	0.673734	P:protein transport; C:ESCRT III complex; P:vesicle-mediated transport; C:plasma membrane
332	FL641184	adenylate kinase 7	NSM	Symbiont	0.01971	0.67311	F:kinase activity; P:metabolic process; F:binding	-
333	FL641410, FL643051, FL644288, FL645720	succinyl- -ligase alpha subunit	21356231	Symbiont	0.0294112	0.672158	F:catalytic activity; C:organelle; C:cytoplasm; F:nucleotide binding; F:binding; P:biological_process; F:transferase activity; C:cell wall; C:mitochondrion; C:protein complex; P:generation of precursor metabolites and energy; P:catabolic process	EC:6.2.1.4; EC:2.3.3.8; EC:6.2.1.5
334	FL645455	alpha-tubulin 1	17136564	Symbiont	0.016413	0.671651	C:cytosol; P:cellular component organization; C:cytoskeleton; C:protein complex; P:nucleobase-containing compound metabolic process; P:catabolic process; P:biological_process; F:protein binding; F:hydrolase activity; F:structural molecule activity; F:nucleotide binding	-
335	FL641300	pyruvate ferredoxin flavodoxin oxidoreductase	NSM	Symbiont	0.019465	0.669606	F:binding; F:catalytic activity; P:metabolic process	-
336	FL642980, FL643616, FL643838	ef hand family protein	NSM	Symbiont	0.0316793	0.6689	F:calcium ion binding; P:signal transduction; C:proteinaceous extracellular matrix
337	FL642307	xylose isomerase domain-containing protein	NSM	Symbiont	0.011524	0.667576	F:isomerase activity; F:DNA binding
338	FL643683	glutamate dehydrogenase	1854503	Symbiont	0.045153	0.667253	F:catalytic activity; F:binding; P:metabolic process;	EC:1.4.1.3; EC:1.4.1.4
339	FL642604	phosphoenolpyruvate carboxykinase	24655088	Symbiont	0.023806	0.66711	C:cytoplasm; P:biosynthetic process; P:carbohydrate metabolic process; F:binding; F:nucleotide binding; F:kinase activity; P:metabolic process; F:catalytic activity; P:generation of precursor metabolites and energy; P:catabolic process	EC:4.1.1.32
340	FL643097	cysteine-rich protein h	NSM	Symbiont	0.012411	0.667092	F:binding; F:kinase activity; F:ATP binding; F:protein kinase activity; P:phosphorylation; F:nucleotide binding; P:protein phosphorylation
341	FL642348	gnat family	NSM	Symbiont	0.026203	0.667044	P:metabolic process; F:N-acetyltransferase activity; F:transferase activity
342	FL641015, FL643186	succinate- ligase	21356231	Symbiont	0.021603	0.666936	F:catalytic activity; C:organelle; C:cytoplasm; F:nucleotide binding; P:generation of precursor metabolites and energy; P:catabolic process; C:protein complex	EC:6.2.1.4
343	FL642041, FL643519	alpha-tubulin 1	17136564	Symbiont	0.012635	0.665268	C:cytosol; P:cellular component organization; C:cytoskeleton; C:protein complex; P:nucleobase-containing compound metabolic process; P:catabolic process; P:biological_process; F:protein binding; F:hydrolase activity; F:structural molecule activity; F:nucleotide binding	-
344	FL643430	clathrin and vps domain-containing protein	NSM	Symbiont	0.009722	0.66492	F:binding; P:transport; P:protein transport	-
345	FL643485	serine threonine protein kinase	24658718	Symbiont	0.02534	0.664487	F:transferase activity	-
346	FL641086, FL641529, FL641666, FL643611, FL643781, FL644186, FL644334, FL644958, FL645332, FL645648	alpha tubulin	17136564	Symbiont	0.0088916	0.664351	P:protein metabolic process; C:cytosol; C:cytoskeleton; C:protein complex; P:cell cycle; P:cellular component organization; P:nucleobase-containing compound metabolic process; P:catabolic process; P:biological_process; F:hydrolase activity; F:structural molecule activity; F:nucleotide binding	-
347	FL641310, FL641831, FL643632, FL644182, FL644655, FL645399	beta tubulin	24655746	Symbiont	0.0157438	0.664064	C:cytoskeleton; C:protein complex; P:cellular component organization; P:nucleobase-containing compound metabolic process; P:catabolic process; P:biological_process; F:hydrolase activity; F:structural molecule activity; F:nucleotide binding	-
348	FL645415	hypothetical protein (Trichomonas vaginalis G3)	NSM	Symbiont	0.018292	0.663836	-
349	FL641109, FL643416	phosphoenolpyruvate carboxykinase	24655088	Symbiont	0.010005	0.662956	F:catalytic activity; F:nucleotide binding; P:biosynthetic process; P:carbohydrate metabolic process	-
350	FL643402, FL645016	clan family cathepsin l-like cysteine peptidase	24653516	Symbiont	0.011135	0.661943	F:peptidase activity	-
351	FL643746	NSM	NSM	Symbiont	0.034479	0.660515	-
352	FL642051, FL644218, FL644973, FL645182, FL645369	ef hand family protein	NSM	Symbiont	0.0328326	0.659855	F:calcium ion binding; P:signal transduction; C:proteinaceous extracellular matrix; C:troponin complex; P:regulation of muscle contraction; F:actin binding; C:cytosol; P:skeletal muscle contraction; P:muscle filament sliding
353	FL643385	agc family protein kinase	24583100	Symbiont	0.048794	0.659576	P:anatomical structure morphogenesis; P:cellular component organization; P:cell differentiation; P:multicellular organismal development; C:nucleoplasm; P:regulation of biological process; P:cell death; P:signal transduction; F:nucleotide binding; P:response to stress; F:enzyme regulator activity; P:metabolic process; C:cytosol; F:protein kinase activity; P:cell-cell signaling;	EC:2.7.11.0
354	FL641107, FL642213, FL643377, FL643694	beta tubulin	24655746	Symbiont	0.011799	0.658967	C:cytoskeleton; C:protein complex; P:cellular component organization; P:nucleobase-containing compound metabolic process; P:catabolic process; P:biological_process; F:hydrolase activity; F:structural molecule activity; F:nucleotide binding	-
355	FL645067	ef hand family protein	NSM	Symbiont	0.017572	0.658736	F:binding; C:cell	-
356	FL644389	proteasome subunit alpha type 2	17737927	Symbiont	0.026287	0.658299	C:intracellular; C:protein complex; P:protein metabolic process; P:catabolic process; F:peptidase activity	EC:3.4.25.0
357	FL641030, FL641317, FL641347, FL641425, FL641486, FL642156, FL642649, FL642690, FL643055, FL644391, FL644892, FL644864, FL645260, FL645271, FL645558	beta tubulin	24655746	Symbiont	0.00996625	0.655089	C:cytoskeleton; C:protein complex; P:cellular component organization; P:nucleobase-containing compound metabolic process; P:catabolic process; P:biological_process; F:hydrolase activity; F:structural molecule activity; F:nucleotide binding	-
358	FL641089, FL641525, FL644174	pyruvate synthase	NSM	Symbiont	0.0296763	0.65465	F:binding; F:catalytic activity; P:metabolic process	-
359	FL642708	NSM	NSM	Symbiont	0.008372	0.654534	-
360	FL642862	undecaprenyl diphosphate synthase	18857969	Symbiont	0.025109	0.651726	F:transferase activity	EC:2.5.1.0
361	FL642758	tpr domain containing protein	NSM	Symbiont	0.012316	0.651444	F:binding
362	FL641316, FL641514, FL641891, FL641972, FL642427, FL642438, FL643645, FL643673, FL644799, FL644647, FL644674, FL645032, FL645725, FL645406	alpha 1a	17136564	Symbiont	0.0108174	0.648867	P:protein metabolic process; C:cytosol; P:cell cycle; P:cellular component organization; C:cytoskeleton; C:protein complex; P:nucleobase-containing compound metabolic process; P:catabolic process; P:biological_process; F:protein binding; F:hydrolase activity; F:structural molecule activity; F:nucleotide binding	-
363	FL643151	hypothetical protein (Trichomonas vaginalis G3)	NSM	Symbiont	0.019235	0.647826	-
364	FL644943	pf08719 domain protein	NSM	Symbiont	0.013494	0.646925	-
365	FL644136	classes i and ii family protein	24580972	Symbiont	0.015381	0.645931	F:transferase activity	EC:2.6.1.0
366	FL644639	hydrogenosomal fe-hydrogenase	NSM	Symbiont	0.020117	0.645909	F:binding; F:catalytic activity; P:metabolic process; C:intracellular; C:protein complex	EC:1.12.7.2
367	FL643307	glucose-6-phosphate isomerase	17737445	Symbiont	0.005899	0.645202	C:cytoplasm; P:biosynthetic process; P:carbohydrate metabolic process; F:catalytic activity; P:generation of precursor metabolites and energy; P:catabolic process; P:nucleobase-containing compound metabolic process; P:secondary metabolic process	EC:5.3.1.9
368	FL643899	pepsinogen c	20129385	Symbiont	0.016844	0.644722	F:peptidase activity	-
369	FL643835	leucine rich repeat protein 1	NSM	Symbiont	0.004501	0.643456	F:GTP binding
370	FL641526	6-phosphofructokinase	28573326	Symbiont	0.001553	0.64296	P:carbohydrate metabolic process; P:metabolic process; F:kinase activity; C:cytosol; C:protein complex; F:nucleotide binding; P:generation of precursor metabolites and energy; P:catabolic process; P:biosynthetic process; P:nucleobase-containing compound metabolic process; P:secondary metabolic process	EC:2.7.1.11
371	FL644630	ankyrin repeat protein	161082089	Symbiont	0.00399	0.640313	F:metal ion binding; F:zinc ion binding; P:intracellular signal transduction; F:binding
372	FL642203	glutamate dehydrogenase	1854503	Symbiont	0.037739	0.638133	; F:binding; P:metabolic process; F:catalytic activity	EC:1.4.1.4
373	FL643626, FL644877	calcium-translocating p-type pmca-type family protein	320541587	Symbiont	0.0050345	0.636459	P:biological_process; F:hydrolase activity; F:transporter activity; P:ion transport; F:nucleotide binding; P:metabolic process; C:cell	-
374	FL642925	NSM	NSM	Symbiont	0.018268	0.636005	-
375	FL639840, FL644753	NSM	NSM	Mixed	0.0184075	0.626851	-
376	FL645508	surface antigen	NSM	Symbiont	0.006721	0.626657	F:unfolded protein binding; F:hydrolase activity, hydrolyzing O-glycosyl compounds; P:protein folding; P:polysaccharide catabolic process; F:heat shock protein binding; F:GTP binding
377	FL643268	tcp-1 cpn60 chaperonin family protein	19921848	Symbiont	0.020089	0.623739	P:protein metabolic process; C:cytoplasm; F:protein binding; F:nucleotide binding	-
378	FL642239, FL642831, FL645272, FL645280, FL645325	me1 protein	281362672	Symbiont	0.00725975	0.620308	C:cytosol; F:nucleotide binding; ; P:regulation of biological process; P:response to endogenous stimulus; C:cell; C:mitochondrion; F:binding; C:nucleoplasm; C:protein complex; P:metabolic process; F:DNA binding; F:catalytic activity; P:cellular component organization; F:protein binding; P:generation of precursor metabolites and energy; P:catabolic process	EC:1.1.1.40
379	FL642689	psp-related protein	NSM	Symbiont	0.014747	0.61969	-
380	FL644472	NSM	NSM	Symbiont	0.03383	0.615028	-
381	FL645458	enolase	17137654	Symbiont	0.006609	0.615022	C:cell; C:cytosol; C:protein complex; F:catalytic activity; F:binding; P:carbohydrate metabolic process; P:generation of precursor metabolites and energy; P:catabolic process; P:biosynthetic process;	EC:4.2.1.11
382	FL645093	major facilitator superfamily transporter	24652789	Symbiont	0.008059	0.602976	P:response to stress; P:response to abiotic stimulus; P:transport; C:vacuole; F:transporter activity; P:response to endogenous stimulus	-
383	FL639242	NSM	NSM	Host	0.014112	0.602656	-
384	FL641238	histone h2a	24585673	Symbiont	0.015393	0.590103	C:chromosome; F:DNA binding; P:organelle organization; C:nucleus	-
385	FL642837	NSM	NSM	Symbiont	0.00771	0.58654	-
386	FL641141	camk family protein kinase	21356537	Symbiont	0.020836	0.575159	F:binding; F:protein kinase activity; P:biological_process	-
387	FL643390	NSM	NSM	Symbiont	0.044546	0.574422	-
388	FL643238	hypothetical protein (Trichomonas vaginalis G3)	NSM	Symbiont	0.009914	0.573363	-
389	FL644140	NSM	NSM	Symbiont	0.009228	0.568045	-
390	FL642534	histone h3	17530867	Symbiont	0.03702	0.564826	P:regulation of biological process; P:growth; C:chromosome; C:nucleolus; P:reproduction; P:multicellular organismal development; F:DNA binding; F:protein binding; P:organelle organization; C:plastid; P:embryo development	-
391	FL642343	pyrophosphate-energized membrane proton pump 2	NSM	Symbiont	0.008626	0.544015	C:vacuole; F:hydrolase activity; F:transporter activity; F:catalytic activity; C:Golgi apparatus; C:cell; P:ion transport	-
392	FL643172	clan family cathepsin l-like cysteine peptidase	24653516	Symbiont	0.005032	0.54222	F:hydrolase activity	-
393	FL644230	dnak protein	NSM	Symbiont	0.006228	0.525994	F:ATP binding; F:nucleotide binding
394	FL643652	cysteine synthase a	20129101	Symbiont	0.017152	0.46372	F:binding; F:catalytic activity; P:biosynthetic process; ; F:transferase activity; P:metabolic process; C:cytoplasm; C:protein complex	EC:2.5.1.47
395	FL641166	linker histone h1 and h5 family protein	NSM	Symbiont	0.01257	0.454444	C:nucleosome; P:nucleosome assembly; C:nucleus; F:DNA binding

## Sheet: Sheet2
Table S3. Gene contigs responding +/- 1.2-fold at p<0.05 in the imidacloprid (I) treatment.
Accession #	Putative Annotation	Drosophila melanogaster Homolog	Origin	p-value	Fold Change	GOs	Enzyme Codes
FL639806, FL637656, FL638011, FL638525, FL636982	50 kda midgut protein	NSM	Host	0.0035236	1.94982	-
FL644320	NSM	NSM	Symbiont	0.001695	1.74835	-
FL639931	male sterility domain-containing	NSM	Host	0.000617	1.59519	P:metabolic process; F:catalytic activity	-
FL638790, FL639359, FL640796	NSM	NSM	Host	0.035206	1.57618	-
FL636739	rna-binding protein luc7-like 2-like	24665973	Host	0.004526	1.47437	C:nucleus; P:nucleobase-containing compound metabolic process	-
FL640707, FL636565	jh-inducible protein	NSM	Host	0.0090115	1.46017	-
FL637458	hypothetical protein TcasGA2_TC013968 (Tribolium castaneum)	NSM	Host	0.047815	1.45118	-
FL639924, FL635913	troponin t	24642959	Host	0.0022915	1.4472	-
FL638306	NSM	NSM	Host	0.018423	1.42621	-
FL640793	NSM	NSM	Host	0.004973	1.42357	-
FL638185	NSM	NSM	Host	0.004906	1.41996	-
FL643739	NSM	NSM	Symbiont	0.033384	1.40505	-
FL640421	lipocalin family protein	NSM	Host	0.004873	1.38304	F:lipid binding; F:binding; P:transport; F:transporter activity; C:extracellular space; C:extracellular region; C:intracellular
FL638464	facilitated trehalose transporter tret1-2 homolog	24653937	Host	0.022215	1.37919	F:substrate-specific transmembrane transporter activity; C:integral to membrane; C:membrane; P:transmembrane transport; P:transport; F:transporter activity; P:carbohydrate transport
FL636931	similar to CG10936 CG10936-PA (Tribolium castaneum)	NSM	Host	0.008973	1.37767	C:organelle; C:intracellular	-
FL640761	NSM	NSM	Host	0.000178	1.36919	-
FL635769	NSM	NSM	Host	0.00056	1.35918	-
FJ668632	allatostatin neuropeptide precursor	24649770	Host	0.007671	1.35589	C:extracellular region; P:signal transduction; F:receptor binding	-
FL645078	transferrin 3	17648049	Symbiont	0.015642	1.35291	P:response to biotic stimulus	-
FL639319	ankyrin repeat domain-containing protein 17	NSM	Host	0.00095	1.34713	P:intracellular signal transduction	-
FL637716, FL637710	perq amino acid-rich with gyf domain-containing protein 2	15291525	Host	0.001418	1.34128	-
FL637667	nhl repeat-containing	22024206	Host	0.002905	1.33713	F:metal ion binding; F:zinc ion binding
FL637653	NSM	NSM	Host	0.001352	1.33325	-
DN792484	NSM	NSM	Host	0.006265	1.33163	-
FL642493	NSM	NSM	Symbiont	0.002803	1.32972	-
Nymph_F11_T3_Not_in_GB	similar to AGAP010676-PA (Tribolium castaneum)	NSM	Host	0.036239	1.32443	F:molecular_function; P:biological_process; C:cellular_component
FL638729	NSM	NSM	Host	0.001001	1.3194	-
FL644678	seryl-trna synthetase	17737985	Symbiont	0.018289	1.31685	P:biological_process; F:nucleotide binding; C:cytosol; P:nucleobase-containing compound metabolic process; P:translation; ; F:catalytic activity	EC:6.1.1.11
FL640223	cg13616 cg13616-pa	NSM	Host	0.000349	1.31435	C:membrane; P:ion transport
FL637004, FL637008	NSM	NSM	Host	0.0252395	1.31421	-
FL637758	maltase a2	24583745	Host	0.003918	1.31363	F:hydrolase activity; P:carbohydrate metabolic process; F:binding; C:endoplasmic reticulum; C:protein complex	EC:3.2.1.20
FL638397	zinc finger protein 160-like	19921116	Host	0.003016	1.31334	; F:DNA binding; C:intracellular; F:binding; P:DNA metabolic process	-
FL638969	troponin t	24642959	Host	0.001251	1.30867	-
FL637685	cytochrome p450 (CYP9E2-like)	45553345	Host	0.016871	1.30448	F:electron carrier activity; F:catalytic activity; F:binding; C:cell; C:endoplasmic reticulum; P:metabolic process	-
FL637882	NSM	NSM	Host	0.018972	1.30324	-
FL637429	NSM	NSM	Host	0.028407	1.30306	-
FL644105	actin beta gamma 1	17647133	Symbiont	0.016591	1.30185	C:cytoskeleton; C:cytoplasmic membrane-bounded vesicle; F:nucleotide binding	-
FL638821	choline ethanolamine kinase-like	24585689	Host	0.008095	1.30091	F:kinase activity; F:transferase activity	EC:2.7.1.0
FL637612, FL638753, FL639460	maltase 2	24583745	Host	0.000978	1.30026	F:hydrolase activity	-
FL635886	NSM	NSM	Host	0.008124	1.29889	-
FL638213	eukaryotic translation initiation factor 3 subunit g	24639372	Host	0.021348	1.29379	F:nucleotide binding; F:translation factor activity, nucleic acid binding; C:ribosome; P:regulation of biological process; P:translation	-
FL637713, FL640249	insulin-like receptor	157760	Host	0.0007315	1.2934	P:multicellular organismal development; C:cell; P:signal transduction; P:response to endogenous stimulus; F:protein binding; F:binding; P:regulation of biological process; F:protein kinase activity; F:receptor activity; P:response to external stimulus; P:anatomical structure morphogenesis; P:cellular component organization; P:cell differentiation; P:biological_process; P:reproduction; P:cell deat…	-
FL635023, FL637475, FL637852, FL637163	apolipoprotein d	NSM	Host	0.026243	1.29168	F:binding	-
FL636255	vanin-like protein 1	18859539	Host	0.011105	1.29129	P:nitrogen compound metabolic process; F:hydrolase activity, acting on carbon-nitrogen (but not peptide) bonds, in linear amides; F:hydrolase activity, acting on carbon-nitrogen (but not peptide) bonds
FL637930	NSM	NSM	Host	0.001956	1.2884	-
FL640038	beta-galactosidase-like	24646169	Host	0.008079	1.28772	P:cell death; F:hydrolase activity	-
FL638923	NSM	NSM	Host	0.003257	1.2857	-
FL641890, FL644738	actin	17647133	Symbiont	0.026166	1.28426	P:anatomical structure morphogenesis; P:cellular component organization; P:cell differentiation; P:multicellular organismal development; C:cytosol; C:cell; F:cytoskeletal protein binding; F:protein binding; C:nucleoplasm; C:protein complex; F:nucleotide binding; P:biological_process; F:structural molecule activity; C:intracellular; P:response to external stimulus; P:response to stress; C:cytoskel…	-
FL636340	angiotensin-converting enzyme-like	17137008	Host	0.002482	1.28233	F:peptidyl-dipeptidase activity; P:proteolysis; F:metallopeptidase activity; C:membrane; F:carboxypeptidase activity
FL639333	NSM	NSM	Host	0.021096	1.28068	-
FL640442	NSM	NSM	Host	0.023999	1.27974	-
FL641703	beta-glucosidase family protein	NSM	Symbiont	0.011563	1.27769	F:hydrolase activity; P:carbohydrate metabolic process	EC:3.2.1.0
FL644252	NSM	NSM	Symbiont	0.044356	1.27679	-
FL639428	NSM	NSM	Host	0.011679	1.2747	-
FL638815	NSM	NSM	Host	0.001911	1.27315	-
FL637511	isoform b	NSM	Host	0.013975	1.27299	P:anatomical structure morphogenesis; P:cellular component organization; P:regulation of biological process; P:multicellular organismal development; P:embryo development; P:biological_process; P:cell death	-
FL639870	cuticular protein isoform a	24665257	Host	0.004866	1.27073	F:structural molecule activity	-
FL640754	cytochrome p450 (CYP6AM1-like)	45553345	Host	0.02239	1.26961	F:catalytic activity; F:binding	-
FL637143	NSM	NSM	Host	0.000345	1.2692	-
FL635773	endonuclease-reverse transcriptase	NSM	Host	0.01927	1.26872	F:catalytic activity	-
FL638579	leukocyte elastase	24582653	Host	8e-05	1.26724	F:serine-type endopeptidase inhibitor activity; F:peptidase activity
FL645555	heat shock protein	17647529	Symbiont	0.01182	1.26411	C:cytosol; F:nucleotide binding; P:response to stress; P:response to abiotic stimulus; C:nucleus	-
FL638015	NSM	NSM	Host	0.049163	1.26016	-
FL635526	sodium potassium-transporting atpase subunit beta-2	17137212	Host	0.019869	1.25901	F:sodium:potassium-exchanging ATPase activity; C:membrane; P:sodium ion transport; P:potassium ion transport; P:ATP biosynthetic process
FL639529	NSM	NSM	Host	0.041399	1.25901	-
FL639072	NSM	NSM	Host	0.00945	1.25817	-
FL637467, FL636634	NSM	NSM	Host	0.0011425	1.25658	-
FL636222	peptidase m20 domain containing 1	NSM	Host	0.038614	1.25632	F:hydrolase activity; P:metabolic process
BQ788190	NSM	NSM	Host	0.047844	1.25557	-
FL637586, FL639041	pro-resilin	19922620	Host	0.0224085	1.2552	F:structural constituent of cuticle
FL638645	ino80 complex subunit c-like	NSM	Host	0.023378	1.25403	C:nucleoplasm; C:protein complex	-
FL634967	exocyst complex component 7-like	28574393	Host	0.025392	1.25168	C:exocyst; P:exocytosis
FL635642	nucleobindin-2- partial	24666096	Host	0.006676	1.25033	P:carbohydrate metabolic process; F:calcium ion binding; F:catalytic activity	-
FL642595	cell surface protein	NSM	Symbiont	0.015055	1.24994	-
FL638448	NSM	NSM	Host	0.011675	1.24789	-
FL636901	GK24379 (Drosophila willistoni)	NSM	Host	0.045308	1.24742	-
FL636408	ras-related and estrogen-regulated growth inhibitor-like	NSM	Host	0.003693	1.24692	P:metabolic process; P:signal transduction; F:catalytic activity; P:nucleobase-containing compound metabolic process; P:catabolic process; P:biosynthetic process; ; F:hydrolase activity; F:binding; C:cell; F:nucleotide binding	EC:1.14.16.2
FL638610, FL639664, FL640415	cell surface leucine-rich repeat-containing protein	NSM	Host	0.017307	1.24626	-
FL643921	NSM	NSM	Symbiont	0.010705	1.2451	-
FL638932	variable lymphocyte receptor	19921392	Host	0.009542	1.24469	C:integral to membrane; F:receptor activity
FL636641	NSM	NSM	Host	0.015598	1.24455	-
FL638552	protein isoform a-like	NSM	Host	0.027081	1.24449	C:intracellular	-
FL638992	cytochrome p450 (Cyp4C1-like)	45553345	Host	0.003044	1.24444	F:catalytic activity; F:binding; P:metabolic process; C:cell; C:endoplasmic reticulum	-
FL637434	NSM	NSM	Host	0.036443	1.24391	-
FL636505	amino acid transporter	45552271	Host	0.030704	1.24313	C:cell	-
FL637611, FL638495, FL636928	protease inhibitor 1	NSM	Host	0.00496833	1.24094	F:peptidase activity
FL640742	arylsulfatase j-like	281363223	Host	0.005509	1.24076	F:hydrolase activity; P:carbohydrate metabolic process; P:catabolic process	EC:3.1.6.12
FL638714, FL638914, FL635307, FL635208	nhl repeat-containing	22024206	Host	0.0112818	1.23961	F:metal ion binding; F:zinc ion binding; C:intracellular
FL639829	angiotensin-converting enzyme (dipeptidyl carboxypeptidase)	17137008	Host	0.002524	1.23905	P:regulation of biological process; P:protein metabolic process; P:catabolic process; F:catalytic activity; P:biological_process; P:response to external stimulus; F:binding; F:nucleotide binding; P:multicellular organismal development; C:cell; F:peptidase activity; F:receptor binding; P:transport; C:extracellular space; F:actin binding; C:plasma membrane; C:endosome; P:cell differentiation; P:bio…	EC:4.6.1.2; EC:3.4.15.0
FL638330	partitioning defective 6 homolog gamma-like	18860099	Host	0.023607	1.23876	P:biological_process; C:plasma membrane; P:anatomical structure morphogenesis; P:cellular component organization; P:regulation of biological process; F:protein binding; P:metabolic process; P:transport; C:cytoplasm; P:reproduction; P:cell differentiation; P:multicellular organismal development; P:embryo development; P:cell proliferation	-
FL638073	multiple inositol polyphosphate phosphatase 1-like	17530811	Host	0.002929	1.23874	F:hydrolase activity	EC:3.1.3.0
FL638319	NSM	NSM	Host	0.003528	1.23833	-
FL636402	NSM	NSM	Host	0.001575	1.2378	-
FL640500	alpha-tocopherol transfer	24649001	Host	0.00078	1.23719	F:binding	-
FL639740	NSM	NSM	Host	0.001293	1.23674	-
FL639173	NSM	NSM	Host	0.00719	1.23651	-
BQ788187, FL635872	NSM	NSM	Host	0.0174085	1.23649	-
BQ788164	heat shock cognate protein 70	17647515	Host	0.003056	1.23557	F:nucleotide binding; P:response to stress; P:metabolic process; F:catalytic activity	EC:1.3.1.74
CK906376, FL638018, FL636986, FL644582	salivary cys-rich secreted peptide	NSM	Mixed	0.00275775	1.23541	-
FL637528, FL638782	uncharacterized protein LOC100187734 (Nasonia vitripennis)	NSM	Host	0.0049235	1.23304	-
FL635161	NSM	NSM	Host	0.005091	1.2328	-
FL635421	set and mynd domain-containing protein 4-like	NSM	Host	0.005305	1.23207	F:binding; F:zinc ion binding
FL637794	NSM	NSM	Host	0.039326	1.23203	-
FL640780	heat shock protein 70	17737967	Host	0.00539	1.23197	F:nucleotide binding; P:response to stress; C:nucleus	-
FL635076	NSM	NSM	Host	0.045015	1.23152	-
FL638293	NSM	NSM	Host	0.005294	1.22949	-
FL640589	isoform e	NSM	Host	0.023672	1.2271	P:tissue regeneration; C:integral to membrane; P:cell adhesion
FL639756	alkyldihydroxyacetonephosphate synthase-like	24653753	Host	0.004389	1.22687	F:nucleotide binding; F:catalytic activity; F:transferase activity; C:peroxisome; P:biosynthetic process; P:lipid metabolic process; P:metabolic process	EC:2.5.1.26
FL638232	NSM	NSM	Host	0.006771	1.22669	-
FL638264, FL638327, FL638363, FL639188, FL640605	15-hydroxyprostaglandin dehydrogenase	24665247	Host	0.0031444	1.22599	F:catalytic activity; P:metabolic process; F:binding	-
FL638081, FL638483, FL639415, FL639879, FL639902, FL640357, FL640713, FL635238, FL636234, FL637343, FL637298	imaginal disc growth factor 4	24640905	Host	0.0115016	1.22592	F:catalytic activity	-
FL635260	NSM	NSM	Host	0.009786	1.22537	-
FL637383	atp synthase f0 subunit 6	5835238	Host	0.029618	1.22532	F:transporter activity; C:protein complex; C:mitochondrion; C:cell; P:generation of precursor metabolites and energy; P:nucleobase-containing compound metabolic process; P:ion transport; P:biosynthetic process	-
FL635052	NSM	NSM	Host	0.027726	1.22485	-
FL637359	NSM	NSM	Host	0.000543	1.22316	-
FL636867	NSM	NSM	Host	0.019743	1.22206	-
FL640208	NSM	NSM	Host	0.031469	1.22188	-
FL635705	aldose 1-epimerase	24659048	Host	0.001508	1.22118	P:carbohydrate metabolic process; F:catalytic activity	-
FL639345, FL637184	aael003425- partial	24666917	Host	0.0279837	1.22067	P:anatomical structure morphogenesis; P:multicellular organismal development; F:protein binding; F:receptor activity; P:growth; P:behavior; P:response to abiotic stimulus; F:carbohydrate binding; C:extracellular region; F:hydrolase activity; P:carbohydrate metabolic process; P:signal transduction	EC:3.5.1.41
FL645413	NSM	NSM	Symbiont	0.022462	1.22027	-
FL642555	proteinase inhibitor chagasin	NSM	Symbiont	0.012317	1.22008	-
FL643248	NSM	NSM	Symbiont	0.032961	1.21909	-
FL639917	glutamate ionotropic kainate 2	62484334	Host	0.002482	1.21896	C:cell; F:transporter activity; P:transport	-
FL637596	cold shock domain-containing protein e1	24660935	Host	0.001893	1.21826	F:DNA binding; ; P:regulation of biological process	-
FL636008	transcription elongation factor spt5-like isoform 2	21358129	Host	0.004841	1.21476	F:translation factor activity, nucleic acid binding; F:transcription regulator activity; ; P:regulation of biological process; C:ribosome; P:translation	-
FL640771	tropomyosin 1 isoform b	24647073	Host	0.034494	1.21462	F:molecular_function; P:biological_process; C:cellular_component
FL636468	Dentin matrix protein 4 (Camponotus floridanus)	28572094	Host	0.003297	1.21414	-
FL637319	NSM	NSM	Host	0.003907	1.211	-
FL637468	NSM	NSM	Host	0.005999	1.21017	-
FL638786	malate mitochondrial-like	24647881	Host	0.002202	1.20949	P:carbohydrate metabolic process; F:binding; F:catalytic activity; P:metabolic process; P:generation of precursor metabolites and energy; P:catabolic process	EC:1.1.1.37
FL639084	polyphosphoinositide phosphatase	19920690	Host	0.003189	1.20919	F:phosphoric ester hydrolase activity
FL640597	cytochrome p450 (Cyp4C1-like)	45553345	Host	0.006508	1.20749	F:catalytic activity; F:binding; P:metabolic process; C:cell; C:endoplasmic reticulum	-
FL634988, FL634966, FL638922, FL639131, FL639362, FL639517, FL640245, FL640764, FL636853, FL637390	protein takeout-like	17738189	Host	0.0048079	1.20733	F:hydrolase activity
FL635512	ubiquitin family protein	NSM	Host	0.012635	1.20714	C:nucleoplasm; P:cell cycle; P:cellular component organization; C:cytosol; P:regulation of biological process; P:cell death; P:signal transduction; P:response to stress; P:protein metabolic process; P:catabolic process; C:endosome	-
FL643515	NSM	NSM	Symbiont	0.038092	1.20686	-
FL637740	NSM	NSM	Host	0.044814	1.20589	-
FL640517	cell division protease ftsh	24658770	Host	0.008282	1.20485	C:mitochondrion; P:nucleobase-containing compound metabolic process; P:catabolic process; F:peptidase activity; P:biological_process; P:protein metabolic process; F:nucleotide binding; F:hydrolase activity	EC:3.4.24.0; EC:3.6.4.3
FL636046	hexosaminidase 1 precursor	24657474	Host	0.01857	1.20421	F:hydrolase activity; P:carbohydrate metabolic process; P:catabolic process; P:lipid metabolic process	EC:3.2.1.52
FL637430	protein lethal giant larvae-like	24580503	Host	0.013501	1.20404	-
FL638783	NSM	NSM	Host	0.007431	1.20394	-
FL636585	isoform a	NSM	Host	0.001261	1.20313	F:hydrolase activity; P:carbohydrate metabolic process	EC:3.2.1.0
FL636994	protein takeout-like	NSM	Host	0.045222	1.20299	-
FL636451	15-hydroxyprostaglandin dehydrogenase	24665247	Host	0.016994	1.20296	P:oxidation-reduction process; F:binding; F:oxidoreductase activity; P:metabolic process; F:catalytic activity
FL637781, FL635064	myosin-ib isoform 1	45549051	Host	0.0072695	1.2022	F:nucleotide binding	-
FL637824, FL638494, FL637273	chondroitin proteoglycan-2	19920772	Host	0.00637867	1.20133	F:chitin binding; P:chitin metabolic process; C:extracellular region
CK906372	NSM	NSM	Host	0.043385	1.20109	-
FL639130, FL640598	mannosyl-oligosaccharide -alpha-mannosidase ib	NSM	Host	0.0039075	1.20091	F:calcium ion binding; C:membrane; F:mannosyl-oligosaccharide 1,2-alpha-mannosidase activity
FL636560	NSM	NSM	Host	0.015128	1.2004	-
FL638245, FL635494	acyl- -binding protein	24659809	Host	0.0211775	1.20036	F:binding; F:lipid binding; P:cellular homeostasis; F:enzyme regulator activity	-
FL635861	cuticle protein	161076580	Host	0.014814	1.20028	F:structural molecule activity	-
FL636371	steroid dehydrogenase	24584744	Host	0.016342	1.20026	P:organelle organization; P:cell proliferation; P:regulation of biological process; F:catalytic activity; P:metabolic process; P:transport; P:cellular component organization; C:endoplasmic reticulum	-
FL635424	ACYPI38240 (Acyrthosiphon pisum)	NSM	Host	0.004216	1.19995	P:oxidation-reduction process; F:oxidoreductase activity; P:response to oxidative stress; F:glutathione peroxidase activity; F:peroxidase activity
FL638419	hypothetical protein AaeL_AAEL011551 (Aedes aegypti)	NSM	Host	0.018427	1.19952	P:peptidoglycan catabolic process; F:N-acetylmuramoyl-L-alanine amidase activity
FL637266	NSM	NSM	Host	0.009668	1.19931	-
FL639119, FL639632, FL640010	retinol dehydrogenase 12	19921754	Host	0.0142233	1.19906	P:metabolic process; F:catalytic activity	-
FL636318	chitooligosaccharidolytic beta-n-acetylglucosaminidase	17647501	Host	0.025991	1.19886	F:hydrolase activity; P:carbohydrate metabolic process	EC:3.2.1.0
FL643690	NSM	NSM	Symbiont	0.001868	1.19871	-
CK906364	apoptosis inhibitor 5 isoform 2	17137712	Host	0.043235	1.19805	C:cytoplasm; C:nucleolus; C:nucleus; P:regulation of biological process; P:cell death; F:protein binding	-
FL638656	Protein msta, isoform B (Camponotus floridanus)	62473432	Host	0.031829	1.19801	C:intracellular	-
FL636629	catalase	17981717	Host	0.00329	1.19689	P:multicellular organismal development; P:biological_process; P:response to stress; P:catabolic process; P:anatomical structure morphogenesis; P:cell differentiation; P:biosynthetic process; P:cell-cell signaling; ; P:cellular component organization; ; P:regulation of biological process; F:binding; C:peroxisome; F:antioxidant activity; F:catalytic activity; F:DNA binding; F:sequence-specific DNA …	EC:1.11.1.6; EC:2.3.1.6
FL638837	NSM	NSM	Host	0.046424	1.19664	-
FL638191	aldehyde dehydrogenase	20129399	Host	0.022709	1.19578	F:catalytic activity; P:metabolic process; P:lipid metabolic process; P:secondary metabolic process	EC:1.2.1.36
FL635778	NSM	NSM	Host	0.047497	1.19556	-
FL641483	alanine aminotransferase	24641760	Symbiont	0.021661	1.1953	P:biosynthetic process; F:transferase activity; F:catalytic activity; C:mitochondrion;	EC:2.6.1.0; EC:4.4.1.14
FL639199	cg8180 cg8180-pa	NSM	Host	0.019272	1.19433	F:ATP binding; F:protein kinase activity; P:protein phosphorylation
FL640282	NSM	NSM	Host	0.004593	1.19425	-
FL639272, FL636304	dehydrogenase reductase sdr family member 11-like	21355889	Host	0.0006755	1.19299	F:catalytic activity; P:metabolic process	EC:1.1.1.0
FL639304	NSM	NSM	Host	0.038187	1.19288	-
FL638432	translocon-associated protein subunit beta	24665049	Host	0.048244	1.19165	C:cell; C:endoplasmic reticulum	-
FL640477	NSM	NSM	Host	0.004186	1.1915	-
FL638020	ferric-chelate reductase 1 homolog	NSM	Host	0.013937	1.19129	C:integral to membrane
FL645722	heterogeneous nuclear ribonucleoprotein a1	17136622	Symbiont	0.036624	1.19125	C:chromosome; F:RNA binding; P:regulation of biological process; P:nucleobase-containing compound metabolic process; F:DNA binding; C:nucleus; P:organelle organization; P:cell cycle; F:nucleotide binding; C:nucleoplasm	-
FL637102	NSM	NSM	Host	0.032804	1.19123	-
FL639699	NSM	NSM	Host	0.014087	1.19111	-
FL635870	NSM	NSM	Host	0.006412	1.19026	-
FL635575	translation elongation factor 2	24585711	Host	0.005533	1.19017	P:cytoskeleton organization; P:cell cycle; C:cytosol; F:translation factor activity, nucleic acid binding; C:cytoskeleton; C:protein complex; P:nucleobase-containing compound metabolic process; P:catabolic process; F:hydrolase activity; C:lipid particle; F:nucleotide binding; C:ribosome; P:regulation of biological process; P:translation	-
FL636088	cytochrome p450 (=CYP15F1)	45553345	Host	0.007043	1.1896	F:binding; F:catalytic activity; P:metabolic process; F:electron carrier activity	-
FL643261	NSM	NSM	Symbiont	0.043495	0.831594	-
FL643914	NSM	NSM	Symbiont	0.023188	0.828351	-
FL637722	beta tubulin	24655746	Host	0.043626	0.827947	C:cytoskeleton; C:protein complex; P:cellular component organization; P:nucleobase-containing compound metabolic process; P:catabolic process; P:biological_process; F:hydrolase activity; F:structural molecule activity; F:nucleotide binding	-
FL638288	serine protease	24582982	Host	0.037717	0.824881	-
FL640255, FL642322	alpha tubulin 1	17136564	Mixed	0.0425205	0.810293	C:cytoskeleton; C:protein complex; P:cellular component organization; P:nucleobase-containing compound metabolic process; P:catabolic process; P:biological_process; F:hydrolase activity; F:structural molecule activity; C:cytoplasm; F:nucleotide binding	-
FL640609	alpha-tubulin 1	17136564	Host	0.045779	0.80795	C:cytoskeleton; C:protein complex; P:cellular component organization; P:nucleobase-containing compound metabolic process; P:catabolic process; P:biological_process; F:hydrolase activity; F:structural molecule activity; C:cytoplasm; F:nucleotide binding	-
FL641335	dihydropyrimidine dehydrogenase	18858217	Symbiont	0.01402	0.8029	C:cytosol; P:nucleobase-containing compound metabolic process; P:metabolic process; C:cell; P:response to external stimulus; F:catalytic activity; P:biological_process; P:response to endogenous stimulus; F:nucleotide binding; F:protein binding; F:binding; P:catabolic process; P:biosynthetic process;	EC:1.3.1.2
FL643065	alpha-tubulin	17136564	Symbiont	0.022134	0.797359	C:cytoskeleton; C:protein complex; P:cellular component organization; P:nucleobase-containing compound metabolic process; P:catabolic process; P:biological_process; F:hydrolase activity; F:structural molecule activity; C:cytoplasm; F:nucleotide binding	-
FL643127	ribosomal protein l8	17864318	Symbiont	0.043656	0.796501	C:ribosome; F:structural molecule activity; P:translation; P:biological_process	-
FL642123	hypothetical protein (Trichomonas vaginalis G3)	NSM	Symbiont	0.006294	0.795114	-
FL643134	hypothetical protein (Trichomonas vaginalis G3)	NSM	Symbiont	0.034896	0.781788	-
FL641953	NSM	NSM	Symbiont	0.009158	0.776482	-
FL645469	similar to predicted protein, partial (Hydra magnipapillata)	NSM	Symbiont	0.029544	0.775638	F:metal ion binding; F:zinc ion binding; C:intracellular; F:chromo shadow domain binding; C:nucleus; P:negative regulation of transcription from RNA polymerase II promoter; P:transcription, DNA-dependent; F:ligase activity; F:protein kinase activity; C:nuclear heterochromatin; F:sequence-specific DNA binding transcription factor activity; P:epithelial to mesenchymal transition; P:protein autophos…
FL641143	malate dehydrogenase	24583394	Symbiont	0.03824	0.775205	P:carbohydrate metabolic process; F:catalytic activity; C:organelle; C:intracellular; C:cytosol; P:generation of precursor metabolites and energy; P:catabolic process	EC:1.1.1.0
FL643520	NSM	NSM	Symbiont	0.040117	0.773263	-
FL641366	60s ribosomal protein l26	21357853	Symbiont	0.049522	0.773113	C:ribosome	-
FL643004	NSM	NSM	Symbiont	0.040468	0.772713	-
FL641461	nucleotidyltransferase family protein	NSM	Symbiont	0.020677	0.772654	F:transferase activity	-
FL643120	NSM	NSM	Symbiont	0.019972	0.770617	-
FL644792	succinyl-diaminopimelate desuccinylase	NSM	Symbiont	0.013409	0.770181	F:hydrolase activity; P:metabolic process; F:carboxypeptidase activity
FL643875, FL644444	ubiquitin c	24640086	Symbiont	0.0458035	0.770137	P:viral reproduction; P:transport; P:cell cycle; P:signal transduction; P:response to stress; P:DNA metabolic process; C:cytosol; C:nucleoplasm; P:protein metabolic process; P:catabolic process; P:regulation of biological process; P:cell death; C:plasma membrane; ; F:protein binding; C:endosome; P:cellular component organization; C:cytoplasmic membrane-bounded vesicle; P:nucleobase-containing com…	-
FL645181	dynein heavy chain	221458016	Symbiont	0.043563	0.76924	F:motor activity; C:cytoskeleton; C:protein complex; P:nucleobase-containing compound metabolic process; P:catabolic process; F:nucleotide binding; P:biological_process; F:hydrolase activity	EC:3.6.1.3
FL641081	histone h2b	24585671	Symbiont	0.030071	0.768206	C:chromosome; F:DNA binding; P:organelle organization; F:protein binding; C:nucleus	-
FL642354	malate dehydrogenase	24583394	Symbiont	0.04907	0.768187	P:carbohydrate metabolic process; F:catalytic activity; C:cytosol; P:generation of precursor metabolites and energy; P:catabolic process	EC:1.1.1.0
FL643080	dockerin type 1	NSM	Symbiont	0.049093	0.767798	F:hydrolase activity, hydrolyzing O-glycosyl compounds; P:carbohydrate metabolic process; P:polysaccharide catabolic process
FL643287	ribosomal protein l22	18921137	Symbiont	0.045258	0.767168	P:cytoskeleton organization; P:cell cycle; C:ribosome	-
FL643839	ras-related protein rac1-like	17136856	Symbiont	0.040314	0.766452	C:plasma membrane; F:nucleotide binding; P:regulation of biological process; P:cytoskeleton organization; P:transport; P:cellular component organization; C:cell; P:anatomical structure morphogenesis; P:response to external stimulus; P:cell differentiation; P:response to stress; P:multicellular organismal development; P:embryo development; C:cytosol; P:biological_process; P:lipid metabolic process…	-
FL645162	NSM	NSM	Symbiont	0.029692	0.764638	-
FL636816	acypi000079	17737731	Host	0.026173	0.764439	C:ribosome; F:structural molecule activity; P:biological_process; F:catalytic activity; P:translation; P:response to stress; P:DNA metabolic process	EC:4.2.99.18
FL644651	serine threonine-protein phosphatase 4 catalytic subunit	17864424	Symbiont	0.009	0.763486	P:cellular protein modification process; C:intracellular; C:protein complex; F:protein kinase activity; F:signal transducer activity; F:binding; C:microtubule organizing center; P:cytoskeleton organization; F:phosphoprotein phosphatase activity; F:protein binding; P:regulation of biological process; P:response to stress; P:DNA metabolic process; C:nucleus; P:signal transduction;	-
FL644643	ankyrin repeat and protein kinase domain-containing protein 1	24644919	Symbiont	0.006346	0.762347	F:binding	-
FL642267	ef-hand calcium-binding domain-containing protein 10-like	NSM	Symbiont	0.026446	0.760987	F:calcium ion binding; F:cAMP-dependent protein kinase regulator activity; P:signal transduction
FL643939	NSM	NSM	Symbiont	0.044735	0.760053	-
FL639525	o-acetylhomoserine -lyase	19922554	Host	0.017055	0.759995	F:binding; F:hydrolase activity; F:transferase activity; F:catalytic activity;	EC:2.5.1.49
FL642968	hypothetical protein HMPREF1073_03039 (Bacteroides uniformis CL03T12C37)	NSM	Symbiont	0.035515	0.757611	-
FL641078, FL644945	glycosyl hydrolase family7	NSM	Symbiont	0.0402785	0.756941	P:carbohydrate metabolic process; F:hydrolase activity	EC:3.2.1.0
FL643048, FL644154	NSM	NSM	Symbiont	0.0404225	0.756492	-
FL642745	ribosomal protein l29	24639917	Symbiont	0.034305	0.755809	F:structural constituent of ribosome; P:translation; C:ribosome; C:intracellular
FL643401	beta-tubulin	24655746	Symbiont	0.044943	0.755634	C:cytoskeleton; C:protein complex; P:cellular component organization; P:nucleobase-containing compound metabolic process; P:catabolic process; P:biological_process; F:hydrolase activity; F:structural molecule activity; F:nucleotide binding	-
FL645330	mannan endo- -beta-mannosidase	NSM	Symbiont	0.002585	0.754743	F:hydrolase activity; P:metabolic process	-
FL644981	dna mismatch repair protein	24664545	Symbiont	0.032708	0.754067	F:DNA binding; P:response to stress	-
FL643474, FL643482	hypothetical protein (Trichomonas vaginalis G3)	NSM		0.0289645	0.753815	-
FL642946, FL645126	40s ribosomal protein s16	19922746	Symbiont	0.029812	0.752305	C:ribosome; C:cytosol; F:structural molecule activity; P:translation; P:biological_process	-
FL644735	60s acidic ribosomal protein p1	NSM	Symbiont	0.03938	0.752254	C:ribosome; F:structural molecule activity; P:translation; P:biological_process	-
FL641251, FL644618	glyceraldehyde-3-phosphate dehydrogenase	17933600	Symbiont	0.027841	0.75194	C:cytoplasm; F:nucleotide binding; P:carbohydrate metabolic process; P:generation of precursor metabolites and energy; P:catabolic process; F:catalytic activity; P:metabolic process; P:biosynthetic process	EC:1.2.1.12
FL644097	flagellar outer dynein arm heavy chain gamma	219131049	Symbiont	0.036642	0.751802	P:biological_process; C:cytoskeleton; C:protein complex; F:motor activity; P:metabolic process; C:organelle; C:intracellular	-
FL643723	NSM	NSM	Symbiont	0.024837	0.749439	-
FL643928	hypothetical protein (Trichomonas vaginalis G3)	NSM	Symbiont	0.049362	0.748945	-
FL641435	NSM	NSM	Symbiont	0.03765	0.748845	-
FL642823	NSM	NSM	Symbiont	0.037802	0.748037	-
FL644954	NSM	NSM	Symbiont	0.039038	0.747441	-
FL644421	cathepsin b	18921171	Symbiont	0.038126	0.747273	F:peptidase activity	-
FL642983	40s ribosomal protein s24	20130247	Symbiont	0.042398	0.747086	C:intracellular	-
FL645054	abc transporter family protein	281363262	Symbiont	0.046402	0.746557	P:transport; C:cell; F:hydrolase activity; F:transporter activity; P:nucleobase-containing compound metabolic process; P:catabolic process; F:nucleotide binding	-
FL642655, FL642742	glycosyl hydrolase family7	NSM	Symbiont	0.037248	0.746033	P:carbohydrate metabolic process; F:hydrolase activity	EC:3.2.1.0
FL645167	ribosomal protein l18	21357009	Symbiont	0.033296	0.742254	C:ribosome; F:structural molecule activity; P:translation; P:biological_process	-
FL641022, FL643868	60s ribosomal protein l7	24583248	Symbiont	0.020947	0.742037	C:nucleolus; C:plasma membrane; F:protein binding; C:cell wall; C:vacuole; C:ribosome; C:cytosol; C:plastid	-
FL641031, FL645091	triosephosphate isomerase	28572006	Symbiont	0.0372305	0.740096	F:catalytic activity; P:carbohydrate metabolic process; P:biosynthetic process; P:generation of precursor metabolites and energy; P:catabolic process; P:metabolic process; P:lipid metabolic process	EC:5.3.1.1
FL645323	carbohydrate binding partial	NSM	Symbiont	0.015611	0.73908	F:calcium ion binding; F:actin filament binding; F:protein binding, bridging; F:peroxidase activity
FL644869	protein fam91a1-like	21356633	Symbiont	0.012143	0.737716	C:cellular_component
FL643398	leucine rich repeat family	20129113	Symbiont	0.031794	0.737696	F:GTP binding
FL643208	iron only hydrogenase large c-terminal domain containing protein	NSM	Symbiont	0.049263	0.737687	F:binding; F:catalytic activity	-
FL642136	transcription factor 2b	19921082	Symbiont	0.022867	0.737615	C:nucleus; ; P:regulation of biological process; P:multicellular organismal development; F:sequence-specific DNA binding transcription factor activity; P:nucleobase-containing compound metabolic process; C:organelle; C:intracellular; P:anatomical structure morphogenesis; P:cellular component organization; P:cell differentiation; C:nucleoplasm; C:protein complex	-
FL641532	NSM	NSM	Symbiont	0.041971	0.73704	-
FL642320	40s ribosomal protein s11	24652924	Symbiont	0.037463	0.736654	C:ribosome; F:structural molecule activity; P:translation; P:biological_process	-
FL642161	dynein light chain	17137630	Symbiont	0.040703	0.736385	P:regulation of biological process; P:growth; C:cytoskeleton; C:protein complex; P:DNA metabolic process; P:biosynthetic process; P:reproduction; P:multicellular organismal development; P:anatomical structure morphogenesis; F:motor activity; F:protein binding; P:biological_process; P:cell proliferation; P:transport; P:cellular component organization; P:embryo development; P:cell cycle	-
FL644607	enolase	17137654	Symbiont	0.015078	0.736353	C:cell; C:cytosol; C:protein complex; F:catalytic activity; F:binding; P:carbohydrate metabolic process; P:generation of precursor metabolites and energy; P:catabolic process; P:biosynthetic process;	EC:4.2.1.11
FL642814	adenylate and guanylate cyclase catalytic domain containing protein	NSM	Symbiont	0.012976	0.736133	P:two-component signal transduction system (phosphorelay); P:intracellular signal transduction; P:cyclic nucleotide biosynthetic process; F:phosphorus-oxygen lyase activity; F:two-component sensor activity; F:signal transducer activity; P:signal transduction
FL641255	NSM	NSM	Symbiont	0.012866	0.735042	-
FL645312	NSM	NSM	Symbiont	0.021232	0.734867	-
FL644142	60s ribosomal protein l11	17137026	Symbiont	0.034157	0.734692	C:ribosome; F:structural molecule activity; P:translation; P:biological_process	-
FL645687	ubiquitin	24640086	Symbiont	0.036565	0.732592	C:ribosome; P:polysaccharide catabolic process; F:structural constituent of ribosome; P:translation; C:intracellular
FL644366	radial spoke head protein 4 homolog a	20130335	Symbiont	0.026979	0.731769	C:cell; C:intracellular	-
FL643568	cytochrome b5 domain-containing protein 1-like	28574026	Symbiont	0.049019	0.7316	F:binding	-
FL643902	NSM	NSM	Symbiont	0.042763	0.73144	-
FL641105	hypothetical protein (Trichomonas vaginalis G3)	NSM	Symbiont	0.029009	0.730736	-
FL643918	NSM	NSM	Symbiont	0.036609	0.730567	-
FL645652	enolase family protein	17137654	Symbiont	0.028313	0.73035	C:cell; C:cytosol; C:protein complex; F:catalytic activity; F:binding; P:carbohydrate metabolic process; P:generation of precursor metabolites and energy; P:catabolic process; P:biosynthetic process;	EC:4.2.1.11
FL645618	NSM	NSM	Symbiont	0.027156	0.729984	-
FL642764	ef hand family protein	NSM	Symbiont	0.046551	0.728875	F:calcium ion binding	-
FL643489	leucine-rich repeat-containing protein 48	NSM	Symbiont	0.027494	0.72882	C:cytoplasm	-
FL639043	NSM	NSM	Host	0.027204	0.728155	-
FL645310	rab gdp dissociation inhibitor alpha	24583049	Symbiont	0.037786	0.725868	P:protein transport; F:enzyme regulator activity	-
FL645388	NSM	NSM	Symbiont	0.018117	0.725341	-
FL642006	surfactant b protein	28571996	Symbiont	0.042652	0.725237	P:lipid metabolic process; P:sphingolipid metabolic process; C:lysosome
FL643393	camk family protein kinase	21356537	Symbiont	0.021303	0.724557	F:ATP binding; F:protein kinase activity; F:binding; P:protein phosphorylation; F:kinase activity; P:phosphorylation; F:nucleotide binding
FL644814	hypothetical protein (Trichomonas vaginalis G3)	NSM	Symbiont	0.047418	0.723694	-
FL643006	sel1 domain protein repeat-containing protein	NSM	Symbiont	0.029684	0.723395	F:kinase activity; F:ATP binding; F:protein kinase activity; F:binding; P:phosphorylation; F:nucleotide binding; P:protein phosphorylation
FL645137	dynein heavy chain axonemal	221458016	Symbiont	0.036791	0.722263	F:motor activity; C:cytoskeleton; C:protein complex; P:nucleobase-containing compound metabolic process; P:catabolic process; F:nucleotide binding; P:biological_process; F:hydrolase activity	EC:3.6.1.3
FL643389	ribosomal protein l24e	19921254	Symbiont	0.042178	0.721425	F:structural molecule activity; F:RNA binding; C:ribosome; C:cytosol; P:translation; P:biological_process	-
FL643503	adhesin-like protein	NSM	Symbiont	0.042275	0.720753	F:peptidase activity	-
FL645526	hypothetical protein (Trichomonas vaginalis G3)	NSM	Symbiont	0.025345	0.720475	-
FL635556	transmembrane 9 superfamily protein member	19921282	Host	0.048408	0.718056	C:cell	-
FL641394	heat shock protein 90	17647529	Symbiont	0.031804	0.717048	P:protein metabolic process; C:plastid; P:response to stress; F:nucleotide binding; F:protein binding	-
FL644823	udp-glucose 6-dehydrogenase	17136908	Symbiont	0.042081	0.716614	F:catalytic activity; P:metabolic process; F:nucleotide binding	EC:1.1.1.0
FL645409	hypothetical protein (Trichomonas vaginalis G3)	NSM	Symbiont	0.017585	0.715061	F:small GTPase regulator activity
FL644277	hypothetical protein (Trichomonas vaginalis G3)	NSM	Symbiont	0.026369	0.7142	P:vesicle-mediated transport; C:membrane
FL644772	hypothetical protein (Trichomonas vaginalis G3)	NSM	Symbiont	0.03705	0.713868	-
FL643213	NSM	NSM	Symbiont	0.041797	0.712497	-
FL641023, FL643056	flagellar associated protein	NSM	Symbiont	0.0154525	0.711309	C:flagellum
FL642513	hypothetical protein (Trichomonas vaginalis G3)	NSM	Symbiont	0.03481	0.711178	-
FL645382	leucine rich repeat family protein	20129113	Symbiont	0.027482	0.71074	P:anatomical structure morphogenesis; P:embryo development; P:biological_process	-
FL645176	78 kda glucose-regulated protein	NSM	Symbiont	0.039332	0.710225	-
FL644135	dynein heavy chain family protein	221458016	Symbiont	0.003172	0.70929	P:microtubule-based movement; F:sequence-specific DNA binding; F:sequence-specific DNA binding transcription factor activity; P:ATP catabolic process; F:nucleotide binding; F:nucleoside-triphosphatase activity; F:ATP binding; F:ATPase activity; F:microtubule motor activity; C:dynein complex; P:regulation of transcription, DNA-dependent; P:transcription, DNA-dependent
FL643435	tyrosyl-trna synthetase	NSM	Symbiont	0.036362	0.708267	F:catalytic activity; P:translation; P:nucleobase-containing compound metabolic process; ; F:nucleotide binding	-
FL645538	Family T1, proteasome beta subunit, threonine peptidase (Trichomonas vaginalis G3	NSM	Symbiont	0.014828	0.707508	F:peptidase activity; C:intracellular; C:protein complex; P:protein metabolic process; P:catabolic process; C:vacuole	-
FL643526	NSM	NSM	Symbiont	0.043774	0.707389	-
FL645439	guanine nucleotide-binding protein subunit beta-2-like 1	17137396	Symbiont	0.046293	0.706987	P:regulation of biological process; P:metabolic process; P:cellular component organization; P:protein metabolic process; F:protein binding; C:intracellular	-
FL641384	hydroxymethylglutaryl- synthase	17933694	Symbiont	0.027967	0.705756	P:biosynthetic process; P:lipid metabolic process; F:transferase activity; P:metabolic process; P:catabolic process;	EC:2.3.3.10
FL642617	glycogen phosphorylase	24581010	Symbiont	0.014695	0.705711	F:transferase activity	-
FL642483	solute carrier family 25 member 42	11024984	Symbiont	0.025953	0.705178	C:mitochondrion; C:cell; F:binding; P:transport	-
FL641104	surfactant b	28571996	Symbiont	0.008933	0.704405	P:lipid metabolic process; P:sphingolipid metabolic process; C:lysosome; F:hydrolase activity
FL645024	hypothetical protein (Trichomonas vaginalis G3)	NSM	Symbiont	0.028795	0.704382	P:nucleobase-containing compound metabolic process; F:ATP binding; F:nucleobase-containing compound kinase activity; F:binding; P:metabolic process; F:catalytic activity
FL642497	ibr domain containing protein	NSM	Symbiont	0.013568	0.703927	F:metal ion binding; F:scavenger receptor activity; C:membrane; F:zinc ion binding; F:nucleic acid binding; F:acid-amino acid ligase activity; F:ligase activity
FL641533, FL643251	radial spoke protein 11	NSM	Symbiont	0.0456415	0.703584	F:cAMP-dependent protein kinase regulator activity; P:signal transduction; C:flagellum
FL642032	xyppx repeat family protein	NSM	Symbiont	0.042721	0.702735	C:integral to membrane; C:membrane
FL642860	camk family protein kinase	21356537	Symbiont	0.021922	0.702725	F:kinase activity; F:ATP binding; F:protein kinase activity; P:phosphorylation; F:nucleotide binding; P:protein phosphorylation; F:protein serine/threonine kinase activity
FL644425	endoplasmic reticulum heat shock 70 kda protein	24641402	Symbiont	0.019039	0.702686	C:cell; C:endoplasmic reticulum; C:protein complex; F:protein binding; F:enzyme regulator activity; P:signal transduction; P:anatomical structure morphogenesis; P:multicellular organismal development; P:regulation of biological process; P:embryo development; P:nucleobase-containing compound metabolic process; P:catabolic process; P:response to external stimulus; P:response to stress; P:cellular p…	EC:3.6.1.3
FL644787	serine threonine-protein kinase nek1	21358073	Symbiont	0.005049	0.69978	F:kinase activity; F:protein binding	-
FL643941	phosphoglycerate kinase	17136394	Symbiont	0.00502	0.69906	C:cytoplasm; F:kinase activity; P:metabolic process; F:nucleotide binding; P:carbohydrate metabolic process; P:generation of precursor metabolites and energy; P:catabolic process; P:biosynthetic process	EC:2.7.2.3
FL642122	NSM	NSM	Symbiont	0.009474	0.698347	-
FL644802	cell surface protein	NSM	Symbiont	0.012509	0.698042	F:unfolded protein binding; F:hydrolase activity, hydrolyzing O-glycosyl compounds; P:protein folding; P:polysaccharide catabolic process; F:heat shock protein binding; P:carbohydrate metabolic process
FL641476	pyruvate phosphate dikinase	NSM	Symbiont	0.007003	0.697606	F:catalytic activity	-
FL644092	60s ribosomal protein l22-1	17137152	Symbiont	0.004827	0.696933	F:structural constituent of ribosome; P:translation; C:ribosome; C:intracellular; C:ribonucleoprotein complex; P:response to antibiotic; F:rRNA binding; F:RNA binding; C:large ribosomal subunit; C:chloroplast; C:plastid
FL644919, FL645501	NSM	NSM	Symbiont	0.012693	0.694277	-
FL645215	adhesin-like protein	NSM	Symbiont	0.028144	0.693443	C:extrachromosomal circular DNA
FL637315, FL641207	hypothetical protein (Trichomonas vaginalis G3)	NSM	Mixed	0.027768	0.692588	-
FL642416, FL643639	succinate- ligase	21356231	Symbiont	0.0258335	0.692465	F:catalytic activity; P:embryo development; C:organelle; C:cytoplasm; F:nucleotide binding; P:generation of precursor metabolites and energy; P:catabolic process; C:protein complex	EC:6.2.1.4
FL643121	pecanex-like protein 1-like	NSM	Symbiont	0.008184	0.692155	C:integral to membrane
FL645362	surface antigen -like	NSM	Symbiont	0.038535	0.691186	-
FL643963	hemolysin iii	NSM	Symbiont	0.032861	0.688631	C:integral to membrane; P:cytolysis; F:channel activity
FL641018	hypothetical protein (Trichomonas vaginalis G3)	NSM	Symbiont	0.035988	0.688583	-
FL642048	yip1 domain family protein	NSM	Symbiont	0.022987	0.688583	C:membrane; P:transcription initiation from RNA polymerase II promoter; F:RNA polymerase II transcription factor activity; C:transcription factor TFIIA complex
FL644051	clan family metacaspase-like cysteine peptidase	NSM	Symbiont	0.049	0.688554	P:proteolysis; F:cysteine-type endopeptidase activity
FL642298	NSM	NSM	Symbiont	0.035101	0.68806	-
FL645377	NSM	NSM	Symbiont	0.03976	0.685822	-
FL644580	luminal binding protein	24641402	Symbiont	0.030165	0.685285	F:nucleotide binding	-
FL643556	zinc mynd domain containing 12	NSM	Symbiont	0.012417	0.684881	F:binding; C:intracellular	-
FL642793	pctp-like protein	NSM	Symbiont	0.014442	0.684654	-
FL645442	H+-transporting ATPase like protein (Arabidopsis thaliana)	NSM	Symbiont	0.03286	0.683345	C:cell; C:protein complex; F:hydrolase activity; F:protein binding; P:ion transport; C:vacuole	EC:3.6.1.3
FL644856	hypothetical protein (Trichomonas vaginalis G3)	NSM	Symbiont	0.010406	0.682115	-
FL644888	cytoplasmic heat shock protein 70	17737967	Symbiont	0.043746	0.682115	C:cytosol; F:protein binding; P:protein metabolic process; P:cellular component organization; P:regulation of biological process; C:mitochondrion; P:cell growth; C:nucleoplasm; P:cell death; P:cell proliferation; C:intracellular; F:nucleotide binding; P:nucleobase-containing compound metabolic process; P:catabolic process; C:cytoplasm; P:response to stress; P:response to biotic stimulus; C:endopl…	-
FL644017	NSM	NSM	Symbiont	0.041078	0.681607	-
FL641711, FL641566, FL642148	beta tubulin	24655746	Symbiont	0.0291937	0.681157	C:cytoskeleton; C:protein complex; P:cellular component organization; P:nucleobase-containing compound metabolic process; P:catabolic process; P:biological_process; F:hydrolase activity; F:structural molecule activity; F:nucleotide binding	-
FL641388	leucine-rich repeat-containing protein	NSM	Symbiont	0.02144	0.680108	-
FL644279	NSM	NSM	Symbiont	0.041383	0.679903	-
FL643756	hypothetical protein (Trichomonas vaginalis G3)	NSM	Symbiont	0.003856	0.67883	-
FL644436	dna replication licensing factor mcm7	17647617	Symbiont	0.02644	0.678431	P:cell cycle; P:regulation of biological process; F:hydrolase activity; P:metabolic process; C:nucleoplasm; C:nuclear chromosome; C:protein complex; F:DNA binding; C:chromosome; P:DNA metabolic process; P:biosynthetic process; F:protein binding; F:nucleotide binding; P:response to stress	-
FL642038, FL644900	isoleucyl-trna synthetase	24668543	Symbiont	0.0306375	0.677985	F:binding; F:catalytic activity; C:cytoplasm; C:nucleus; P:translation; P:nucleobase-containing compound metabolic process;	-
FL642512	transcription factor	19921082	Symbiont	0.01756	0.676894	C:nucleus; ; P:regulation of biological process; P:multicellular organismal development; F:sequence-specific DNA binding transcription factor activity; P:nucleobase-containing compound metabolic process; C:organelle; C:intracellular; P:anatomical structure morphogenesis; P:cellular component organization; P:cell differentiation; C:nucleoplasm; C:protein complex	-
FL643426, FL643644	clathrin and vps domain-containing protein	NSM	Symbiont	0.013801	0.676086	C:plasma membrane; F:binding; C:cytoplasmic membrane-bounded vesicle; F:protein binding; C:mitochondrion; P:transport; P:cellular component organization; P:metabolic process; F:cytoskeletal protein binding; C:protein complex; C:cytoplasm; C:cell; P:ion transport; P:protein transport; P:organelle organization; P:cell cycle; C:cytoskeleton	-
FL644756	tetratricopeptide repeat protein 21b	NSM	Symbiont	0.02258	0.675947	F:binding; C:cilium; C:cytoplasm; C:cytoskeleton; C:cell projection; C:cilium axoneme
FL642593	glycosyl hydrolase family 3 n-terminal domain protein	NSM	Symbiont	0.011414	0.674071	F:hydrolase activity; P:carbohydrate metabolic process	EC:3.2.1.0
FL644029	vacuolar protein sorting-associated protein 32-1	24658229	Symbiont	0.010175	0.673734	P:protein transport; C:ESCRT III complex; P:vesicle-mediated transport; C:plasma membrane
FL641184	adenylate kinase 7	NSM	Symbiont	0.01971	0.67311	F:kinase activity; P:metabolic process; F:binding	-
FL641410, FL643051, FL644288, FL645720	succinyl- -ligase alpha subunit	21356231	Symbiont	0.0294112	0.672158	F:catalytic activity; C:organelle; C:cytoplasm; F:nucleotide binding; F:binding; P:biological_process; F:transferase activity; C:cell wall; C:mitochondrion; C:protein complex; P:generation of precursor metabolites and energy; P:catabolic process	EC:6.2.1.4; EC:2.3.3.8; EC:6.2.1.5
FL645455	alpha-tubulin 1	17136564	Symbiont	0.016413	0.671651	C:cytosol; P:cellular component organization; C:cytoskeleton; C:protein complex; P:nucleobase-containing compound metabolic process; P:catabolic process; P:biological_process; F:protein binding; F:hydrolase activity; F:structural molecule activity; F:nucleotide binding	-
FL641300	pyruvate ferredoxin flavodoxin oxidoreductase	NSM	Symbiont	0.019465	0.669606	F:binding; F:catalytic activity; P:metabolic process	-
FL642980, FL643616, FL643838	ef hand family protein	NSM	Symbiont	0.0316793	0.6689	F:calcium ion binding; P:signal transduction; C:proteinaceous extracellular matrix
FL642307	xylose isomerase domain-containing protein	NSM	Symbiont	0.011524	0.667576	F:isomerase activity; F:DNA binding
FL643683	glutamate dehydrogenase	1854503	Symbiont	0.045153	0.667253	F:catalytic activity; F:binding; P:metabolic process;	EC:1.4.1.3; EC:1.4.1.4
FL642604	phosphoenolpyruvate carboxykinase	24655088	Symbiont	0.023806	0.66711	C:cytoplasm; P:biosynthetic process; P:carbohydrate metabolic process; F:binding; F:nucleotide binding; F:kinase activity; P:metabolic process; F:catalytic activity; P:generation of precursor metabolites and energy; P:catabolic process	EC:4.1.1.32
FL643097	cysteine-rich protein h	NSM	Symbiont	0.012411	0.667092	F:binding; F:kinase activity; F:ATP binding; F:protein kinase activity; P:phosphorylation; F:nucleotide binding; P:protein phosphorylation
FL642348	gnat family	NSM	Symbiont	0.026203	0.667044	P:metabolic process; F:N-acetyltransferase activity; F:transferase activity
FL641015, FL643186	succinate- ligase	21356231	Symbiont	0.021603	0.666936	F:catalytic activity; C:organelle; C:cytoplasm; F:nucleotide binding; P:generation of precursor metabolites and energy; P:catabolic process; C:protein complex	EC:6.2.1.4
FL642041, FL643519	alpha-tubulin 1	17136564	Symbiont	0.012635	0.665268	C:cytosol; P:cellular component organization; C:cytoskeleton; C:protein complex; P:nucleobase-containing compound metabolic process; P:catabolic process; P:biological_process; F:protein binding; F:hydrolase activity; F:structural molecule activity; F:nucleotide binding	-
FL643430	clathrin and vps domain-containing protein	NSM	Symbiont	0.009722	0.66492	F:binding; P:transport; P:protein transport	-
FL643485	serine threonine protein kinase	24658718	Symbiont	0.02534	0.664487	F:transferase activity	-
FL641086, FL641529, FL641666, FL643611, FL643781, FL644186, FL644334, FL644958, FL645332, FL645648	alpha tubulin	17136564	Symbiont	0.0088916	0.664351	P:protein metabolic process; C:cytosol; C:cytoskeleton; C:protein complex; P:cell cycle; P:cellular component organization; P:nucleobase-containing compound metabolic process; P:catabolic process; P:biological_process; F:hydrolase activity; F:structural molecule activity; F:nucleotide binding	-
FL641310, FL641831, FL643632, FL644182, FL644655, FL645399	beta tubulin	24655746	Symbiont	0.0157438	0.664064	C:cytoskeleton; C:protein complex; P:cellular component organization; P:nucleobase-containing compound metabolic process; P:catabolic process; P:biological_process; F:hydrolase activity; F:structural molecule activity; F:nucleotide binding	-
FL645415	hypothetical protein (Trichomonas vaginalis G3)	NSM	Symbiont	0.018292	0.663836	-
FL641109, FL643416	phosphoenolpyruvate carboxykinase	24655088	Symbiont	0.010005	0.662956	F:catalytic activity; F:nucleotide binding; P:biosynthetic process; P:carbohydrate metabolic process	-
FL643402, FL645016	clan family cathepsin l-like cysteine peptidase	24653516	Symbiont	0.011135	0.661943	F:peptidase activity	-
FL643746	NSM	NSM	Symbiont	0.034479	0.660515	-
FL642051, FL644218, FL644973, FL645182, FL645369	ef hand family protein	NSM	Symbiont	0.0328326	0.659855	F:calcium ion binding; P:signal transduction; C:proteinaceous extracellular matrix; C:troponin complex; P:regulation of muscle contraction; F:actin binding; C:cytosol; P:skeletal muscle contraction; P:muscle filament sliding
FL643385	agc family protein kinase	24583100	Symbiont	0.048794	0.659576	P:anatomical structure morphogenesis; P:cellular component organization; P:cell differentiation; P:multicellular organismal development; C:nucleoplasm; P:regulation of biological process; P:cell death; P:signal transduction; F:nucleotide binding; P:response to stress; F:enzyme regulator activity; P:metabolic process; C:cytosol; F:protein kinase activity; P:cell-cell signaling;	EC:2.7.11.0
FL641107, FL642213, FL643377, FL643694	beta tubulin	24655746	Symbiont	0.011799	0.658967	C:cytoskeleton; C:protein complex; P:cellular component organization; P:nucleobase-containing compound metabolic process; P:catabolic process; P:biological_process; F:hydrolase activity; F:structural molecule activity; F:nucleotide binding	-
FL645067	ef hand family protein	NSM	Symbiont	0.017572	0.658736	F:binding; C:cell	-
FL644389	proteasome subunit alpha type 2	17737927	Symbiont	0.026287	0.658299	C:intracellular; C:protein complex; P:protein metabolic process; P:catabolic process; F:peptidase activity	EC:3.4.25.0
FL641030, FL641317, FL641347, FL641425, FL641486, FL642156, FL642649, FL642690, FL643055, FL644391, FL644892, FL644864, FL645260, FL645271, FL645558	beta tubulin	24655746	Symbiont	0.00996625	0.655089	C:cytoskeleton; C:protein complex; P:cellular component organization; P:nucleobase-containing compound metabolic process; P:catabolic process; P:biological_process; F:hydrolase activity; F:structural molecule activity; F:nucleotide binding	-
FL641089, FL641525, FL644174	pyruvate synthase	NSM	Symbiont	0.0296763	0.65465	F:binding; F:catalytic activity; P:metabolic process	-
FL642708	NSM	NSM	Symbiont	0.008372	0.654534	-
FL642862	undecaprenyl diphosphate synthase	18857969	Symbiont	0.025109	0.651726	F:transferase activity	EC:2.5.1.0
FL642758	tpr domain containing protein	NSM	Symbiont	0.012316	0.651444	F:binding
FL641316, FL641514, FL641891, FL641972, FL642427, FL642438, FL643645, FL643673, FL644799, FL644647, FL644674, FL645032, FL645725, FL645406	alpha 1a	17136564	Symbiont	0.0108174	0.648867	P:protein metabolic process; C:cytosol; P:cell cycle; P:cellular component organization; C:cytoskeleton; C:protein complex; P:nucleobase-containing compound metabolic process; P:catabolic process; P:biological_process; F:protein binding; F:hydrolase activity; F:structural molecule activity; F:nucleotide binding	-
FL643151	hypothetical protein (Trichomonas vaginalis G3)	NSM	Symbiont	0.019235	0.647826	-
FL644943	pf08719 domain protein	NSM	Symbiont	0.013494	0.646925	-
FL644136	classes i and ii family protein	24580972	Symbiont	0.015381	0.645931	F:transferase activity	EC:2.6.1.0
FL644639	hydrogenosomal fe-hydrogenase	NSM	Symbiont	0.020117	0.645909	F:binding; F:catalytic activity; P:metabolic process; C:intracellular; C:protein complex	EC:1.12.7.2
FL643307	glucose-6-phosphate isomerase	17737445	Symbiont	0.005899	0.645202	C:cytoplasm; P:biosynthetic process; P:carbohydrate metabolic process; F:catalytic activity; P:generation of precursor metabolites and energy; P:catabolic process; P:nucleobase-containing compound metabolic process; P:secondary metabolic process	EC:5.3.1.9
FL643899	pepsinogen c	20129385	Symbiont	0.016844	0.644722	F:peptidase activity	-
FL643835	leucine rich repeat protein 1	NSM	Symbiont	0.004501	0.643456	F:GTP binding
FL641526	6-phosphofructokinase	28573326	Symbiont	0.001553	0.64296	P:carbohydrate metabolic process; P:metabolic process; F:kinase activity; C:cytosol; C:protein complex; F:nucleotide binding; P:generation of precursor metabolites and energy; P:catabolic process; P:biosynthetic process; P:nucleobase-containing compound metabolic process; P:secondary metabolic process	EC:2.7.1.11
FL644630	ankyrin repeat protein	161082089	Symbiont	0.00399	0.640313	F:metal ion binding; F:zinc ion binding; P:intracellular signal transduction; F:binding
FL642203	glutamate dehydrogenase	1854503	Symbiont	0.037739	0.638133	; F:binding; P:metabolic process; F:catalytic activity	EC:1.4.1.4
FL643626, FL644877	calcium-translocating p-type pmca-type family protein	320541587	Symbiont	0.0050345	0.636459	P:biological_process; F:hydrolase activity; F:transporter activity; P:ion transport; F:nucleotide binding; P:metabolic process; C:cell	-
FL642925	NSM	NSM	Symbiont	0.018268	0.636005	-
FL639840, FL644753	NSM	NSM	Mixed	0.0184075	0.626851	-
FL645508	surface antigen	NSM	Symbiont	0.006721	0.626657	F:unfolded protein binding; F:hydrolase activity, hydrolyzing O-glycosyl compounds; P:protein folding; P:polysaccharide catabolic process; F:heat shock protein binding; F:GTP binding
FL643268	tcp-1 cpn60 chaperonin family protein	19921848	Symbiont	0.020089	0.623739	P:protein metabolic process; C:cytoplasm; F:protein binding; F:nucleotide binding	-
FL642239, FL642831, FL645272, FL645280, FL645325	me1 protein	281362672	Symbiont	0.00725975	0.620308	C:cytosol; F:nucleotide binding; ; P:regulation of biological process; P:response to endogenous stimulus; C:cell; C:mitochondrion; F:binding; C:nucleoplasm; C:protein complex; P:metabolic process; F:DNA binding; F:catalytic activity; P:cellular component organization; F:protein binding; P:generation of precursor metabolites and energy; P:catabolic process	EC:1.1.1.40
FL642689	psp-related protein	NSM	Symbiont	0.014747	0.61969	-
FL644472	NSM	NSM	Symbiont	0.03383	0.615028	-
FL645458	enolase	17137654	Symbiont	0.006609	0.615022	C:cell; C:cytosol; C:protein complex; F:catalytic activity; F:binding; P:carbohydrate metabolic process; P:generation of precursor metabolites and energy; P:catabolic process; P:biosynthetic process;	EC:4.2.1.11
FL645093	major facilitator superfamily transporter	24652789	Symbiont	0.008059	0.602976	P:response to stress; P:response to abiotic stimulus; P:transport; C:vacuole; F:transporter activity; P:response to endogenous stimulus	-
FL639242	NSM	NSM	Host	0.014112	0.602656	-
FL641238	histone h2a	24585673	Symbiont	0.015393	0.590103	C:chromosome; F:DNA binding; P:organelle organization; C:nucleus	-
FL642837	NSM	NSM	Symbiont	0.00771	0.58654	-
FL641141	camk family protein kinase	21356537	Symbiont	0.020836	0.575159	F:binding; F:protein kinase activity; P:biological_process	-
FL643390	NSM	NSM	Symbiont	0.044546	0.574422	-
FL643238	hypothetical protein (Trichomonas vaginalis G3)	NSM	Symbiont	0.009914	0.573363	-
FL644140	NSM	NSM	Symbiont	0.009228	0.568045	-
FL642534	histone h3	17530867	Symbiont	0.03702	0.564826	P:regulation of biological process; P:growth; C:chromosome; C:nucleolus; P:reproduction; P:multicellular organismal development; F:DNA binding; F:protein binding; P:organelle organization; C:plastid; P:embryo development	-
FL642343	pyrophosphate-energized membrane proton pump 2	NSM	Symbiont	0.008626	0.544015	C:vacuole; F:hydrolase activity; F:transporter activity; F:catalytic activity; C:Golgi apparatus; C:cell; P:ion transport	-
FL643172	clan family cathepsin l-like cysteine peptidase	24653516	Symbiont	0.005032	0.54222	F:hydrolase activity	-
FL644230	dnak protein	NSM	Symbiont	0.006228	0.525994	F:ATP binding; F:nucleotide binding
FL643652	cysteine synthase a	20129101	Symbiont	0.017152	0.46372	F:binding; F:catalytic activity; P:biosynthetic process; ; F:transferase activity; P:metabolic process; C:cytoplasm; C:protein complex	EC:2.5.1.47
FL641166	linker histone h1 and h5 family protein	NSM	Symbiont	0.01257	0.454444	C:nucleosome; P:nucleosome assembly; C:nucleus; F:DNA binding
