# Supplementary material for: Molecular Signatures of Nicotinoid-Pathogen Synergy in the Termite Gut
Source: PLoS One. 2015 Apr 2;10(4):e0123391. doi: 10.1371/journal.pone.0123391 (PMC4383478; doi:10.1371/journal.pone.0123391)
Supplement: S4 Table — (XLSX) [file pone.0123391.s009.xlsx]

## Sheet: Sheet1
S4 Table. Gene contigs responding +/- 1.2-fold at p<0.05 in the fungi + imidacloprid (F+I) treatment.
	Accession Number	Putative Annotation	Origin	Fold Change	GOs	Enzyme Codes
1	FL639242	NSM	NSM	3.01	-	-
2	FL636297	isoform c	Host	2.94047	F:molecular_function; P:biological_process; C:cellular_component	-
3	FL635781	nli interacting factor-like phosphatase family protein	Host	2.37443	F:protein binding
5	FL639806	50 kda midgut protein	Host	2.30487	-
7	FL639807, FL639239	elongation of very long chain fatty acids protein aael008004-like	Host	2.06674	C:integral to endoplasmic reticulum membrane	-
9	FL639806, FL637656, FL638011, FL638525, FL636982	50 kda midgut protein	Host	2.00389	-
10	FL638138, FL639027, FL640824	gly-rich protein	Host	1.85617	F:structural constituent of chitin-based cuticle; P:chitin-based cuticle development; C:proteinaceous extracellular matrix
11	FL639250, FL636546, FL635561, FL635668	peptidoglycan-recognition protein s2	Host	1.81305	F:N-acetylmuramoyl-L-alanine amidase activity; P:peptidoglycan catabolic process; F:zinc ion binding
12	FL637952	peptidoglycan recognition partial	Host	1.7727	F:N-acetylmuramoyl-L-alanine amidase activity; P:peptidoglycan catabolic process; F:zinc ion binding; P:peptidoglycan biosynthetic process	EC:3.5.1.28
16	FL639382, FL639510, FL636180	alpha amylase	Host	1.69107	F:alpha-amylase activity; F:cation binding; P:starch metabolic process; P:sucrose metabolic process	EC:3.2.1.1
20	FL637883, FL637355, FL644739	lysozyme precursor	Mixed	1.66581	F:hydrolase activity, acting on glycosyl bonds; P:metabolic process	-
27	FL640421	apolipoprotein d-like	Host	1.59366	F:lipid binding; C:extracellular region; P:transport; F:transporter activity; F:pigment binding; P:brain development; P:response to drug; P:negative regulation of smooth muscle cell proliferation; P:negative regulation of lipoprotein lipid oxidation; P:tissue regeneration; P:response to axon injury; F:cholesterol binding; C:perinuclear region of cytoplasm; P:negative regulation of protein import …
44	FL635023, FL637475, FL637852, FL637163	apolipoprotein d	Host	1.51097	F:pigment binding
46	FJ668632	allatostatin neuropeptide precursor	Host	1.50363	C:extracellular region; P:neuropeptide signaling pathway; F:neuropeptide hormone activity	-
48	FL645078	transferrin 3	Symbiont	1.50318	P:response to bacterium; C:extracellular region; P:iron ion transport; P:cellular iron ion homeostasis; F:ferric iron binding	-
52	FL640038	beta-galactosidase-like	Host	1.48112	P:autophagic cell death; F:hydrolase activity; P:carbohydrate metabolic process	-
75	FL638762	cytochrome p450	Host	1.43149	F:oxidoreductase activity; F:electron carrier activity; F:heme binding; P:oxidation-reduction process	-
76	FL638500	lysozyme p	Host	1.43102	F:lysozyme activity; P:cell wall macromolecule catabolic process; P:antimicrobial humoral response
85	FL640448	tyramine beta hydroxylase	Host	1.42034	F:copper ion binding; P:catecholamine metabolic process; F:dopamine beta-monooxygenase activity; P:oxidation-reduction process; P:tyrosine metabolic process	EC:1.14.17.1
101	FL637742	antmicrobial peptide 7848	Host	1.40711	P:tRNA 5'-leader removal; F:ribonuclease P activity
107	FJ184563, FJ184567, FJ184572, FJ184577, FJ184582, FJ184587, FJ184591, FJ184596, FJ184600	termicin	Host	1.3946	P:defense response
133	FL635040, FL639504	laccase 2	Host	1.36728	F:hydroquinone:oxygen oxidoreductase activity; F:copper ion binding; P:chitin-based cuticle development; P:oxidation-reduction process	EC:1.10.3.2
145	FL637713, FL640249	insulin receptor	Host	1.35648	F:phosphatidylinositol 3-kinase binding; C:neuron projection; C:caveola; P:positive regulation of cell proliferation; P:establishment of cell polarity; P:immune response; P:brain development; F:metal ion binding; P:inactivation of MAPKK activity; F:SH2 domain binding; P:positive regulation of steroid hormone biosynthetic process; P:regulation of JNK cascade; P:positive regulation of MAPK cascade;…	-
156	FL640754	cytochrome p450	Host	1.34815	F:electron carrier activity; F:heme binding; P:oxidation-reduction process; F:monooxygenase activity	-
165	FL637685	cytochrome p450	Host	1.34203	F:electron carrier activity; F:monooxygenase activity; F:heme binding; F:oxidoreductase activity, acting on paired donors, with incorporation or reduction of molecular oxygen; C:membrane; C:endoplasmic reticulum; P:oxidation-reduction process; P:electron transport	-
167	FL636174, FL636044, FL643670	ferric-chelate reductase 1	Host	1.34042	F:molecular_function; P:defense response to protozoan; C:extracellular region; P:innate immune response; P:defense response to bacterium; F:ferric-chelate reductase activity; P:oxidation-reduction process; F:oxidoreductase activity; C:integral to membrane; P:electron transport chain; C:membrane
179	FL641082	endo- -beta-d-glucanase	Symbiont	1.3294	F:glucan endo-1,4-beta-glucanase activity, C-3 substituted reducing group; P:carbohydrate metabolic process; F:glucan endo-1,3-beta-glucanase activity, C-3 substituted reducing group	EC:3.2.1.6
191	FL641703	beta-glucosidase	Symbiont	1.32116	F:hydrolase activity, hydrolyzing O-glycosyl compounds; P:carbohydrate metabolic process	EC:3.2.1.0
217	FL638410, FL638402, FL639283, FL639546	transferrin	Host	1.31153	P:cellular iron ion homeostasis; F:ferric iron binding; C:extracellular region; P:iron ion transport	-
332	FL638894, FL639606	neuropeptide f	Host	1.25802	C:extracellular region; P:neuropeptide signaling pathway; F:hormone activity	-
343	FL638214, FL637429	takeout jhbp like protein	Host	1.25429	-
354	FL640597	cytochrome p450	Host	1.25172	F:monooxygenase activity; F:oxidoreductase activity, acting on paired donors, with incorporation or reduction of molecular oxygen; C:membrane; C:endoplasmic reticulum; F:electron carrier activity; F:heme binding; P:oxidation-reduction process	-
370	FL638992, FL636095	cytochrome p450	Host	1.24773	F:monooxygenase activity; F:oxidoreductase activity, acting on paired donors, with incorporation or reduction of molecular oxygen; C:membrane; C:endoplasmic reticulum; F:electron carrier activity; F:heme binding; P:oxidation-reduction process	-
391	FL639799	brain chitinase and chia	Host	1.24257	F:chitinase activity; F:cation binding; P:cuticle chitin catabolic process; P:cell wall macromolecule catabolic process	EC:3.2.1.14
429	FL635866	protein takeout-like	Host	1.23035	-
474	FL638604	cytochrome p450 6k1	Host	1.21911	F:oxidoreductase activity; F:iron ion binding; C:membrane; C:endoplasmic reticulum	-
479	FL639856	fork head	Host	1.21713	P:negative regulation of transcription from RNA polymerase II promoter; F:protein binding; P:negative regulation of multicellular organism growth; P:ecdysone-mediated induction of salivary gland cell autophagic cell death; P:Malpighian tubule morphogenesis; P:anti-apoptosis; P:ectodermal digestive tract development; P:DNA endoreduplication; F:sequence-specific DNA binding; P:negative regulation o…	-
486	FL639091	cytochrome p450-like protein	Host	1.21503	F:electron carrier activity; F:monooxygenase activity; F:heme binding; C:cell part; F:oxidoreductase activity, acting on paired donors, with incorporation or reduction of molecular oxygen; P:oxidation-reduction process; P:electron transport	-
543	FL639974	cytochrome p450	Host	1.20296	F:oxidoreductase activity; C:membrane; C:endoplasmic reticulum; F:electron carrier activity; F:heme binding; P:oxidation-reduction process	-
565	FL638781	lipophorin receptor	Host	1.20086	C:integral to membrane; F:low-density lipoprotein receptor activity; F:calcium ion binding; C:plasma membrane; P:signal transduction	-
573	FL635878	protein takeout-like	Host	1.19951	C:extracellular space
574	FL642181	glycosyl hydrolase family7	Symbiont	0.83167	P:carbohydrate metabolic process; F:hydrolase activity, hydrolyzing O-glycosyl compounds	EC:3.2.1.0
575	FL642192	cathepsin b	Symbiont	0.816469	P:proteolysis; F:cysteine-type peptidase activity	-
576	FL642896	glycosyl hydrolase family7	Symbiont	0.786147	F:hydrolase activity, hydrolyzing O-glycosyl compounds; P:carbohydrate metabolic process	EC:3.2.1.0
577	FL644421	cathepsin b	Symbiont	0.774146	P:proteolysis; F:cysteine-type peptidase activity	-
578	FL642948	beta-lactamase domain-containing protein	Symbiont	0.764312	F:5'-3' exonuclease activity; P:mRNA cleavage; F:RNA binding; P:termination of RNA polymerase II transcription; P:mRNA polyadenylation; F:endoribonuclease activity; F:protein binding; P:histone mRNA 3'-end processing; P:nuclear mRNA splicing, via spliceosome; P:mRNA export from nucleus; C:mRNA cleavage and polyadenylation specificity factor complex	-
579	FL644914, FL645095	glycosyl hydrolase family10	Symbiont	0.733303	F:hydrolase activity, hydrolyzing O-glycosyl compounds; P:xylan catabolic process; F:cation binding	EC:3.2.1.0
580	FL640425	carbohydrate-binding protein	Host	0.71546	F:hydrolase activity, acting on glycosyl bonds
581	FL641658, FL642144, FL642340, FL642682, FL645287	glycosyl hydrolase family7	Symbiont	0.571519	P:carbohydrate metabolic process; F:hydrolase activity, hydrolyzing O-glycosyl compounds	EC:3.2.1.0
582	FL643378, FL644287	glycosyl hydrolase family7	Symbiont	0.551624	P:carbohydrate metabolic process; F:hydrolase activity, hydrolyzing O-glycosyl compounds	EC:3.2.1.0
583	FL641212	abc transporter family protein	Symbiont	0.551393	F:ATP binding; C:integral to membrane; P:transmembrane transport; F:ATPase activity
584	FL642700	beta-lactamase	Symbiont	0.550001	F:hydrolase activity
585	FL645054	abc transporter family protein	Symbiont	0.544594	P:transmembrane transport; C:integral to membrane; F:ATPase activity, coupled to transmembrane movement of substances; P:ATP catabolic process; F:ATP binding	-
586	FL643080	dockerin	Symbiont	0.544539	F:hydrolase activity, hydrolyzing O-glycosyl compounds; P:carbohydrate metabolic process; P:polysaccharide catabolic process; F:hydrolase activity
587	FL645353	glycosyl hydrolase family7	Symbiont	0.535627	F:hydrolase activity, hydrolyzing O-glycosyl compounds; P:carbohydrate metabolic process	EC:3.2.1.0
588	FL644966	exo-beta- -glucanase exg0	Symbiont	0.508479	F:hydrolase activity, acting on glycosyl bonds	-
589	FL642371	glycosyl hydrolase family7	Symbiont	0.479815	F:hydrolase activity, hydrolyzing O-glycosyl compounds; P:carbohydrate metabolic process	EC:3.2.1.0
590	FL642593	glycoside hydrolase family 3	Symbiont	0.465826	F:hydrolase activity; P:carbohydrate metabolic process	-
591	FL643899	cathepsin d	Symbiont	0.423263	F:aspartic-type endopeptidase activity; P:proteolysis	-
592	FL643268	tcp-1 cpn60 chaperonin family protein	Symbiont	0.32751	P:protein folding; C:cytoplasm; F:unfolded protein binding; F:ATP binding	-
593	FL644580	luminal binding protein	Symbiont	0.325562	P:cellular process; C:intracellular membrane-bounded organelle; C:cytoplasmic part; F:nucleotide binding; P:response to stress	-
594	FL642512	transcription factor	Symbiont	0.305261	C:precatalytic spliceosome; P:regulation of transcription, DNA-dependent; P:muscle organ development; F:sequence-specific DNA binding transcription factor activity; P:nuclear mRNA splicing, via spliceosome; C:flagellum; C:catalytic step 2 spliceosome; P:dendrite morphogenesis	-
595	FL643652	cysteine synthase	Symbiont	0.301381	F:pyridoxal phosphate binding; F:cysteine synthase activity; P:cysteine biosynthetic process from serine; F:transferase activity	EC:2.5.1.47
596	FL644517	heat shock protein	Symbiont	0.27051	P:protein folding; P:response to stress; F:ATP binding; F:unfolded protein binding	-
597	FL642605	heat shock protein	Symbiont	0.261367	P:defense response; C:cytosol; C:cell wall; P:response to water deprivation; C:mitochondrion; P:protein folding; C:nucleolus; P:response to salt stress; P:heat acclimation; P:flower development; P:protein stabilization; F:ATP binding; P:cellular response to calcium ion; P:leaf development; F:unfolded protein binding; C:plasma membrane; C:apoplast	-
598	FL641078, FL642196, FL642655, FL642742, FL643062, FL642924, FL643885, FL643913, FL643945, FL644327, FL644351, FL644945, FL645750	glycosyl hydrolase family7	Symbiont	0.00108115	P:carbohydrate metabolic process; F:hydrolase activity, hydrolyzing O-glycosyl compounds	EC:3.2.1.0
