# Supplementary material for: Molecular Signatures of Nicotinoid-Pathogen Synergy in the Termite Gut
Source: PLoS One. 2015 Apr 2;10(4):e0123391. doi: 10.1371/journal.pone.0123391 (PMC4383478; doi:10.1371/journal.pone.0123391)
Supplement: S5 Table — (XLSX) [file pone.0123391.s010.xlsx]

## Sheet: Sheet1
S5 Table. Gene contigs responding +/- 1.2-fold at p<0.05 in the bacteria + imidacloprid (B+I) treatment.
	Accession #	Putative Annotation	Drosophila melanogaster Homolog	Origin	p-value	Fold Change	GOs	Enzyme Codes
1	FL639242	NSM	NSM	Host	0.000205	3.01158	-
2	FL644517	heat shock protein 90	17647529	Symbiont	0.004125	2.67154	C:cytoplasm; P:protein metabolic process; P:response to stress; F:nucleotide binding; F:protein binding	-
3	FL642605	heat shock protein	17647529	Symbiont	0.008142	2.59476	P:protein metabolic process; C:cytoplasm; F:protein binding; F:nucleotide binding; P:response to stress	-
4	FL642764	ef hand family protein	NSM	Symbiont	0.001207	2.4769	F:calcium ion binding	-
5	FL641250	multidrug resistance protein 2	NSM	Symbiont	0.016238	2.45704	F:ATPase activity, coupled to transmembrane movement of substances; C:integral to membrane; P:transport; P:ATP catabolic process; F:nucleotide binding; F:nucleoside-triphosphatase activity; F:ATP binding; F:ATPase activity; P:transmembrane transport
6	FL642148	beta tubulin	24655746	Symbiont	0.001898	2.44388	C:cytoskeleton; C:protein complex; P:cellular component organization; P:nucleobase-containing compound metabolic process; P:catabolic process; P:biological_process; F:hydrolase activity; F:structural molecule activity; F:nucleotide binding	-
7	FL643422	sel1 domain protein repeat-containing protein	21355295	Symbiont	0.00361	2.43629	F:binding; F:beta-lactamase activity; F:hydrolase activity
8	FL642545 ,FL644447	hypothetical protein BRAFLDRAFT_218619 (Branchiostoma floridae)	NSM	Symbiont	0.018828	2.41005	F:ATPase activity, coupled to transmembrane movement of substances; C:integral to membrane; P:transport; P:ATP catabolic process; F:nucleotide binding; F:nucleoside-triphosphatase activity; F:ATP binding; F:ATPase activity; P:transmembrane transport; F:transferase activity
9	FL643288 ,FL645697	peroxidase ppod1	NSM	Symbiont	0.0188125	2.39364	F:calcium ion binding; F:actin filament binding; F:protein binding, bridging; F:peroxidase activity
10	FL642512	transcription factor	19921082	Symbiont	0.000819	2.39286	C:nucleus; ; P:regulation of biological process; P:multicellular organismal development; F:sequence-specific DNA binding transcription factor activity; P:nucleobase-containing compound metabolic process; C:organelle; C:intracellular; P:anatomical structure morphogenesis; P:cellular component organization; P:cell differentiation; C:nucleoplasm; C:protein complex	-
11	FL642952 ,FL644473	multidrug resistance protein 2	NSM	Symbiont	0.0188175	2.38362	F:binding	-
12	FL642213 ,FL643632 ,FL644655 ,FL645399	beta tubulin	24655737	Symbiont	0.00308725	2.35693	C:cytoskeleton; C:protein complex; P:cellular component organization; P:nucleobase-containing compound metabolic process; P:catabolic process; P:biological_process; F:hydrolase activity; F:structural molecule activity; F:nucleotide binding	-
13	FL643792	hypothetical protein (Trichomonas vaginalis G3)	NSM	Symbiont	0.025527	2.34112	C:integral to membrane
14	FL643307	glucose-6-phosphate isomerase	17737445	Symbiont	0.009354	2.27042	C:cytoplasm; P:biosynthetic process; P:carbohydrate metabolic process; F:catalytic activity; P:generation of precursor metabolites and energy; P:catabolic process; P:nucleobase-containing compound metabolic process; P:secondary metabolic process	EC:5.3.1.9
15	FL643902	NSM	NSM	Symbiont	0.001061	2.23929	-
16	FL641533 ,FL643251	radial spoke protein 11	NSM	Symbiont	0.0018745	2.20682	F:cAMP-dependent protein kinase regulator activity; P:signal transduction; C:flagellum
17	FL644794	200 kda antigen p200	NSM	Symbiont	0.000341	2.19701	-
18	FL641526	6-phosphofructokinase	28573326	Symbiont	0.000777	2.19193	P:carbohydrate metabolic process; P:metabolic process; F:kinase activity; C:cytosol; C:protein complex; F:nucleotide binding; P:generation of precursor metabolites and energy; P:catabolic process; P:biosynthetic process; P:nucleobase-containing compound metabolic process; P:secondary metabolic process	EC:2.7.1.11
19	FL641030 ,FL641310 ,FL641347 ,FL641425 ,FL641486 ,FL642156 ,FL642649 ,FL642690 ,FL643055 ,FL643377 ,FL643694 ,FL644182 ,FL644391 ,FL644892 ,FL644864 ,FL645260 ,FL645271 ,FL645558	beta tubulin	24655737	Symbiont	0.00284242	2.19039	C:cytoskeleton; C:protein complex; P:cellular component organization; P:nucleobase-containing compound metabolic process; P:catabolic process; P:biological_process; F:hydrolase activity; F:structural molecule activity; F:nucleotide binding	-
20	FL641089 ,FL641525 ,FL644174	pyruvate synthase	NSM	Symbiont	0.00505967	2.17859	F:binding; F:catalytic activity; P:metabolic process	-
21	FL643526	NSM	NSM	Symbiont	0.000726	2.14938	-
22	FL644285	heat shock protein 83-1	17647529	Symbiont	0.008356	2.14897	P:protein metabolic process; P:response to stress; P:response to biotic stimulus; C:microtubule organizing center; F:nucleotide binding; F:protein binding; F:hydrolase activity; P:response to abiotic stimulus	-
23	FL642038 ,FL644900	isoleucyl-trna cytoplasmic-like	24668543	Symbiont	0.0071925	2.14354	F:binding; F:catalytic activity; C:cytoplasm; C:nucleus; P:translation; P:nucleobase-containing compound metabolic process;	-
24	FL642041 ,FL643519	alpha-tubulin 1	17136564	Symbiont	0.001617	2.13729	C:cytosol; P:cellular component organization; C:cytoskeleton; C:protein complex; P:nucleobase-containing compound metabolic process; P:catabolic process; P:biological_process; F:protein binding; F:hydrolase activity; F:structural molecule activity; F:nucleotide binding	-
25	FL641086 ,FL641529 ,FL643611 ,FL644186 ,FL644334 ,FL644958 ,FL645332 ,FL645648	alpha tubulin	17136564	Symbiont	0.00215975	2.13569	P:protein metabolic process; C:cytosol; C:cytoskeleton; C:protein complex; P:cell cycle; P:cellular component organization; P:nucleobase-containing compound metabolic process; P:catabolic process; P:biological_process; F:hydrolase activity; F:structural molecule activity; F:nucleotide binding	-
26	FL644384	multidrug resistance protein 2	NSM	Symbiont	0.035945	2.13495	F:ATPase activity, coupled to transmembrane movement of substances; C:integral to membrane; P:transport; P:ATP catabolic process; F:nucleotide binding; F:nucleoside-triphosphatase activity; F:ATP binding; F:ATPase activity; P:transmembrane transport
27	FL643390	NSM	NSM	Symbiont	0.001109	2.13223	-
28	FL643781 ,FL645455	alpha-tubulin 1	17136564	Symbiont	0.002113	2.12186	C:cytosol; P:cellular component organization; C:cytoskeleton; C:protein complex; P:nucleobase-containing compound metabolic process; P:catabolic process; P:biological_process; F:protein binding; F:hydrolase activity; F:structural molecule activity; F:nucleotide binding	-
29	FL641316 ,FL641514 ,FL641891 ,FL641972 ,FL642427 ,FL642438 ,FL643645 ,FL643673 ,FL644799 ,FL644647 ,FL644674 ,FL645032 ,FL645725 ,FL645406 ,FL643609	alpha tubulin	17136564	Symbiont	0.003619	2.12078	C:cytoskeleton; C:protein complex; P:cellular component organization; P:nucleobase-containing compound metabolic process; P:catabolic process; P:biological_process; F:hydrolase activity; F:structural molecule activity; C:cytoplasm; F:nucleotide binding	-
30	FL639840 ,FL644753	NSM	NSM	Mixed	0.0020815	2.11984	-
31	FL641105	hypothetical protein (Trichomonas vaginalis G3)	NSM	Symbiont	0.005919	2.11772	-
32	FL645604	nasopharyngeal epithelium specific protein	NSM	Symbiont	0.002568	2.11109	-
33	FL644954 ,FL645084	NSM	NSM	Symbiont	0.013685	2.10479	-
34	FL643974 ,FL644936 ,FL645181	dynein heavy chain	221458016	Symbiont	0.00164367	2.09895	F:motor activity; C:cilium; C:organelle; C:intracellular; C:cytoskeleton; C:protein complex; P:nucleobase-containing compound metabolic process; P:catabolic process; P:reproduction; F:nucleotide binding; P:biological_process; F:hydrolase activity	EC:3.6.1.3
35	FL645627	NSM	NSM	Symbiont	0.001934	2.09351	-
36	FL645190	nudix family protein	NSM	Symbiont	0.013167	2.09037	F:hydrolase activity; C:plastid	-
37	FL641388	leucine-rich repeat-containing protein	NSM	Symbiont	0.009347	2.08321	-
38	FL644371	hypothetical protein (Trichomonas vaginalis G3)	NSM	Symbiont	0.001312	2.07881	F:binding
39	FL641107 ,FL641566	beta tubulin	24655737	Symbiont	0.00631	2.07797	C:cytoskeleton; C:protein complex; P:cellular component organization; P:nucleobase-containing compound metabolic process; P:catabolic process; P:biological_process; F:hydrolase activity; F:structural molecule activity; F:nucleotide binding	-
40	FL645063	homoserine kinase	NSM	Symbiont	0.004569	2.06861	; F:transferase activity	-
41	FL644580	luminal binding protein	24641402	Symbiont	0.003764	2.0664	F:nucleotide binding	-
42	FL643143	hypothetical protein (Trichomonas vaginalis G3)	NSM	Symbiont	0.005839	2.05904	-
43	FL643385	agc family protein kinase	24643817	Symbiont	0.002933	2.0569	P:anatomical structure morphogenesis; P:cellular component organization; P:cell differentiation; P:multicellular organismal development; C:nucleoplasm; P:regulation of biological process; P:cell death; P:signal transduction; F:nucleotide binding; P:response to stress; F:enzyme regulator activity; P:metabolic process; C:cytosol; F:protein kinase activity; P:cell-cell signaling;	EC:2.7.11.0
44	FL643731	hypothetical protein AthiA1_03397 (Acidithiobacillus thiooxidans ATCC 19377)	NSM	Symbiont	0.003409	2.03544	-
45	FL644425	endoplasmic reticulum heat shock 70 kda protein	24641402	Symbiont	0.006342	2.02575	C:cell; C:endoplasmic reticulum; C:protein complex; F:protein binding; F:enzyme regulator activity; P:signal transduction; P:anatomical structure morphogenesis; P:multicellular organismal development; P:regulation of biological process; P:embryo development; P:nucleobase-containing compound metabolic process; P:catabolic process; P:response to external stimulus; P:response to stress; P:cellular p…	EC:3.6.1.3
46	FL644366	radial spoke head protein 4 homolog a	20130335	Symbiont	0.001091	2.02268	C:cell; C:intracellular	-
47	FL645215	adhesin-like protein	NSM	Symbiont	0.006462	2.01012	C:extrachromosomal circular DNA
48	FL642059 ,FL644213 ,FL645137	dynein heavy chain axonemal	320545435	Symbiont	0.00571033	2.00473	F:motor activity; C:cytoskeleton; C:protein complex; P:nucleobase-containing compound metabolic process; P:catabolic process; F:nucleotide binding; P:biological_process; F:hydrolase activity	EC:3.6.1.3
49	FL643503	adhesin-like protein	NSM	Symbiont	0.004699	2.00037	F:peptidase activity	-
50	FL643268	tcp-1 cpn60 chaperonin family protein	19921848	Symbiont	0.006263	1.99843	P:protein metabolic process; C:cytoplasm; F:protein binding; F:nucleotide binding	-
51	FL643568	cytochrome b5 domain-containing protein 1-like	28574026	Symbiont	0.007408	1.99593	F:binding	-
52	FL643896	nudix family protein	NSM	Symbiont	0.021329	1.9792	F:hydrolase activity; C:plastid	-
53	FL645538	Family T1, proteasome beta subunit, threonine peptidase (Trichomonas vaginalis G3)	NSM	Symbiont	0.00532	1.97817	F:peptidase activity; C:intracellular; C:protein complex; P:protein metabolic process; P:catabolic process; C:vacuole	-
54	FL643208	iron only hydrogenase large c-terminal domain containing protein	116007462	Symbiont	0.008638	1.97664	F:binding; F:catalytic activity	-
55	FL643070	NSM	NSM	Symbiont	0.008957	1.97046	-
56	FL642348	gnat family	NSM	Symbiont	0.002869	1.96679	P:metabolic process; F:N-acetyltransferase activity; F:transferase activity
57	FL643556	zinc mynd domain containing 12	NSM	Symbiont	0.001565	1.96054	F:binding; C:intracellular	-
58	FL643435	tyrosyl-trna synthetase	NSM	Symbiont	0.010496	1.95304	F:catalytic activity; P:translation; P:nucleobase-containing compound metabolic process; ; F:nucleotide binding	-
59	FL637315 ,FL641207	hypothetical protein (Trichomonas vaginalis G3)	NSM	Mixed	0.0050315	1.94633	-
60	FL642860	camk family protein kinase	NSM	Symbiont	0.003477	1.93302	F:kinase activity; F:ATP binding; F:protein kinase activity; P:phosphorylation; F:nucleotide binding; P:protein phosphorylation; F:protein serine/threonine kinase activity
61	FL641300	pyruvate ferredoxin flavodoxin oxidoreductase	NSM	Symbiont	0.010231	1.93036	F:binding; F:catalytic activity; P:metabolic process	-
62	FL644772	hypothetical protein (Trichomonas vaginalis G3)	NSM	Symbiont	0.00269	1.93012	-
63	FL642980 ,FL643616 ,FL643838	ef hand family protein	NSM	Symbiont	0.00371033	1.92925	F:calcium ion binding; P:signal transduction; C:proteinaceous extracellular matrix
64	FL641109 ,FL642604 ,FL643416	phosphoenolpyruvate carboxykinase	24655085	Symbiont	0.011876	1.91818	C:cytoplasm; P:biosynthetic process; P:carbohydrate metabolic process; F:binding; F:nucleotide binding; F:kinase activity; P:metabolic process; F:catalytic activity; P:generation of precursor metabolites and energy; P:catabolic process	EC:4.1.1.32
65	FL643172	clan family cathepsin l-like cysteine peptidase	24653514	Symbiont	0.005507	1.90959	F:hydrolase activity	-
66	FL642334	heat shock protein 83-1	17647529	Symbiont	0.014154	1.90011	P:protein metabolic process; P:response to stress; P:response to biotic stimulus; C:microtubule organizing center; F:nucleotide binding; F:protein binding; F:hydrolase activity; P:response to abiotic stimulus	-
67	FL643430	clathrin and vps domain-containing protein	17137000	Symbiont	0.010551	1.88799	F:binding; P:transport; P:protein transport	-
68	FL644097	flagellar outer dynein arm heavy chain gamma	281362734	Symbiont	0.009258	1.88503	P:biological_process; C:cytoskeleton; C:protein complex; F:motor activity; P:metabolic process; C:organelle; C:intracellular	-
69	FL643489	leucine-rich repeat-containing protein 48	NSM	Symbiont	0.002778	1.88182	C:cytoplasm	-
70	FL644428	dynein heavy chain axonemal-like	221458016	Symbiont	0.006595	1.87315	P:biological_process; F:hydrolase activity; C:protein complex; C:cytoskeleton	EC:3.6.1.15
71	FL641184	adenylate kinase 7	NSM	Symbiont	0.007505	1.87195	F:kinase activity; P:metabolic process; F:binding	-
72	FL637755 ,FL642306 ,FL645578	NSM	NSM	Mixed	0.010365	1.87068	-
73	FL643404	ef hand family protein	NSM	Symbiont	0.005128	1.86309	F:calcium ion binding	-
74	FL641384	hydroxymethylglutaryl- synthase	17933694	Symbiont	0.010073	1.8549	P:biosynthetic process; P:lipid metabolic process; F:transferase activity; P:metabolic process; P:catabolic process;	EC:2.3.3.10
75	FL641394	heat shock protein 90	17647529	Symbiont	0.014555	1.85272	P:protein metabolic process; C:plastid; P:response to stress; F:nucleotide binding; F:protein binding	-
76	FL644436	dna replication licensing factor mcm7	17647617	Symbiont	0.006327	1.85194	P:cell cycle; P:regulation of biological process; F:hydrolase activity; P:metabolic process; C:nucleoplasm; C:nuclear chromosome; C:protein complex; F:DNA binding; C:chromosome; P:DNA metabolic process; P:biosynthetic process; F:protein binding; F:nucleotide binding; P:response to stress	-
77	FL643426 ,FL643644	clathrin and vps domain-containing protein	17137000	Symbiont	0.0158705	1.85038	C:plasma membrane; F:binding; C:cytoplasmic membrane-bounded vesicle; F:protein binding; C:mitochondrion; P:transport; P:cellular component organization; P:metabolic process; F:cytoskeletal protein binding; C:protein complex; C:cytoplasm; C:cell; P:ion transport; P:protein transport; P:organelle organization; P:cell cycle; C:cytoskeleton	-
78	FL645511	polyubiquitin	24640086	Symbiont	0.005329	1.84508	P:viral reproduction; P:transport; P:cell cycle; P:signal transduction; P:response to stress; F:structural molecule activity; P:DNA metabolic process; C:cytosol; C:nucleoplasm; P:protein metabolic process; P:catabolic process; P:regulation of biological process; P:cell death; C:plasma membrane; ; F:protein binding; C:endosome; P:cellular component organization; C:ribosome; C:cytoplasmic membrane-…	-
79	FL645024	hypothetical protein (Trichomonas vaginalis G3)	NSM	Symbiont	0.009751	1.84455	P:nucleobase-containing compound metabolic process; F:ATP binding; F:nucleobase-containing compound kinase activity; F:binding; P:metabolic process; F:catalytic activity
80	FL645508	surface antigen	NSM	Symbiont	0.004944	1.84193	F:unfolded protein binding; F:hydrolase activity, hydrolyzing O-glycosyl compounds; P:protein folding; P:polysaccharide catabolic process; F:heat shock protein binding; F:GTP binding
81	FL643389	ribosomal protein l24e	19921254	Symbiont	0.00647	1.84096	F:structural molecule activity; F:RNA binding; C:ribosome; C:cytosol; P:translation; P:biological_process	-
82	FL642320	40s ribosomal protein s11	24652924	Symbiont	0.003855	1.83218	C:ribosome; F:structural molecule activity; P:translation; P:biological_process	-
83	FL644051	clan family metacaspase-like cysteine peptidase	NSM	Symbiont	0.010268	1.83193	P:proteolysis; F:cysteine-type endopeptidase activity
84	FL642423	clan family unassigned serine peptidase	NSM	Symbiont	0.016804	1.82282	P:proteolysis; F:serine-type peptidase activity
85	FL644005	hypothetical protein (Trichomonas vaginalis G3)	NSM	Symbiont	0.010364	1.82274	-
86	FL641050 ,FL641187	hypothetical protein (Trichomonas vaginalis G3)	NSM	Symbiont	0.016859	1.82095	-
87	FL643048 ,FL644154	NSM	NSM	Symbiont	0.0279035	1.82086	-
88	FL642869	nad-binding d-isomer specific 2-hydroxyacid dehydrogenase	19921140	Symbiont	0.024209	1.81938	F:catalytic activity; F:binding; P:metabolic process	EC:1.1.1.0
89	FL643802	predicted protein (Nematostella vectensis)	NSM	Symbiont	0.01124	1.8154	-
90	FL642909	glycylpeptide n-tetradecanoyltransferase 2	17647739	Symbiont	0.039138	1.81363	P:N-terminal protein myristoylation; F:transferase activity; ; F:glycylpeptide N-tetradecanoyltransferase activity; C:cytoplasm; C:Golgi apparatus; C:plasma membrane
91	FL642874	NSM	NSM	Symbiont	0.003126	1.81269	-
92	FL643103	mob1 phocein family protein	28571820	Symbiont	0.009068	1.81261	F:kinase activity; P:phosphorylation; C:cellular_component; P:biological_process
93	FL642617	glycogen phosphorylase	24581010	Symbiont	0.00447	1.80725	F:transferase activity	-
94	FL645733	ankyrin repeat	161082089	Symbiont	0.017886	1.80304	C:ubiquitin ligase complex; P:protein ubiquitination; F:ubiquitin-protein ligase activity; P:apoptotic process; F:ATP binding; F:binding; F:nucleotide binding; F:nucleoside-triphosphatase activity
95	FL644787 ,FL645013	lstk-1-like kinase	24649791	Symbiont	0.0146575	1.80118	F:nucleotide binding; P:cellular protein modification process; F:protein kinase activity;	EC:2.7.11.0
96	FL643743	NSM	NSM	Symbiont	0.013051	1.79487	-
97	FL645235	px domain containing protein	NSM	Symbiont	0.007789	1.79121	F:phosphatidylinositol binding; P:cell communication; F:GTP binding; F:nucleotide binding
98	FL645152	40s ribosomal protein s8	24651181	Symbiont	0.001778	1.78979	F:structural molecule activity; C:ribosome; C:cytosol; P:translation; P:nucleobase-containing compound metabolic process	-
99	FL642051 ,FL644218 ,FL644973 ,FL645182 ,FL645369	ef hand family protein	NSM	Symbiont	0.004146	1.78435	F:calcium ion binding; P:signal transduction; C:proteinaceous extracellular matrix; C:troponin complex; P:regulation of muscle contraction; F:actin binding; C:cytosol; P:skeletal muscle contraction; P:muscle filament sliding
100	FL643875 ,FL644444	ubiquitin c	24640086	Symbiont	0.0061345	1.78191	P:viral reproduction; P:transport; P:cell cycle; P:signal transduction; P:response to stress; P:DNA metabolic process; C:cytosol; C:nucleoplasm; P:protein metabolic process; P:catabolic process; P:regulation of biological process; P:cell death; C:plasma membrane; ; F:protein binding; C:endosome; P:cellular component organization; C:cytoplasmic membrane-bounded vesicle; P:nucleobase-containing com…	-
101	FL644888	cytoplasmic heat shock protein 70	17737967	Symbiont	0.006635	1.78071	C:cytosol; F:protein binding; P:protein metabolic process; P:cellular component organization; P:regulation of biological process; C:mitochondrion; P:cell growth; C:nucleoplasm; P:cell death; P:cell proliferation; C:intracellular; F:nucleotide binding; P:nucleobase-containing compound metabolic process; P:catabolic process; C:cytoplasm; P:response to stress; P:response to biotic stimulus; C:endopl…	-
102	FL642593	glycosyl hydrolase family 3 n-terminal domain protein	NSM	Symbiont	0.008342	1.77779	F:hydrolase activity; P:carbohydrate metabolic process	EC:3.2.1.0
103	FL642734	NSM	NSM	Symbiont	0.015911	1.77631	-
104	FL644389	proteasome subunit alpha type 2	17737927	Symbiont	0.006351	1.77504	C:ribosome; C:protein complex; C:intracellular; P:protein metabolic process; P:catabolic process; P:biological_process; F:translation factor activity, nucleic acid binding; F:peptidase activity; P:regulation of biological process; P:translation	EC:3.4.25.0
105	FL642298	NSM	NSM	Symbiont	0.009555	1.77199	-
106	FL643756	hypothetical protein (Trichomonas vaginalis G3)	NSM	Symbiont	0.013781	1.76778	-
107	FL641532	NSM	NSM	Symbiont	0.003891	1.76695	-
108	FL644677	multidrug resistance protein 2	NSM	Symbiont	0.018939	1.76506	F:ATPase activity, coupled to transmembrane movement of substances; C:integral to membrane; P:transport; P:ATP catabolic process; F:nucleotide binding; F:nucleoside-triphosphatase activity; F:ATP binding; F:ATPase activity; P:transmembrane transport
109	FL642983	40s ribosomal protein s24	20130247	Symbiont	0.004155	1.76393	C:intracellular	-
110	FL641104	saposin-like protein 2 precursor (Trichomonas vaginalis)	28571996	Symbiont	0.004704	1.76304	P:lipid metabolic process; P:sphingolipid metabolic process; C:lysosome; F:hydrolase activity
111	FL644639	hydrogenosomal fe-hydrogenase	NSM	Symbiont	0.012552	1.75986	F:binding; F:catalytic activity; P:metabolic process; C:intracellular; C:protein complex	EC:1.12.7.2
112	FL641149	inactive phospholipase c-like protein 2	157981	Symbiont	0.006356	1.75447	P:lipid metabolic process; P:intracellular signal transduction; F:phosphoric diester hydrolase activity; F:signal transducer activity; P:signal transduction; F:phosphatidylinositol phospholipase C activity; F:calcium ion binding; F:phospholipase C activity; C:cytoplasm
113	FL642032	xyppx repeat family protein	NSM	Symbiont	0.007616	1.75178	C:integral to membrane; C:membrane
114	FL645067	ef hand family protein	24646398	Symbiont	0.010263	1.74807	F:binding; C:cell	-
115	FL643897	NSM	NSM	Symbiont	0.006713	1.74788	-
116	FL643923	prefoldin subunit 3	24645921	Symbiont	0.003579	1.74367	F:unfolded protein binding; P:protein folding; C:prefoldin complex
117	FL645628	leucine-rich repeat-containing protein 56	NSM	Symbiont	0.00945	1.74091	-
118	FL643401	beta-tubulin	24655746	Symbiont	0.005199	1.73055	C:cytoskeleton; C:protein complex; P:cellular component organization; P:nucleobase-containing compound metabolic process; P:catabolic process; P:biological_process; F:hydrolase activity; F:structural molecule activity; F:nucleotide binding	-
119	FL643640	NSM	NSM	Symbiont	0.014049	1.72638	-
120	FL644142	60s ribosomal protein l11	17137026	Symbiont	0.005463	1.72242	C:ribosome; F:structural molecule activity; P:translation; P:biological_process	-
121	FL644136	classes i and ii family protein	24580972	Symbiont	0.012518	1.72217	F:transferase activity	EC:2.6.1.0
122	FL645382	leucine rich repeat family protein	20129113	Symbiont	0.005518	1.7211	P:anatomical structure morphogenesis; P:embryo development; P:biological_process	-
123	FL641022 ,FL643868	60s ribosomal protein l7	24583248	Symbiont	0.0013615	1.71944	C:nucleolus; C:plasma membrane; F:protein binding; C:cell wall; C:vacuole; C:ribosome; C:cytosol; C:plastid	-
124	FL644565	60s ribosomal protein l10	221513692	Symbiont	0.002139	1.71633	C:intracellular	-
125	FL641410 ,FL643051 ,FL644288 ,FL645720	succinyl- ligase	28574296	Symbiont	0.0063155	1.71288	F:catalytic activity; C:organelle; C:cytoplasm; F:nucleotide binding; F:binding; P:biological_process; F:transferase activity; C:cell wall; C:mitochondrion; C:protein complex; P:generation of precursor metabolites and energy; P:catabolic process	EC:6.2.1.4; EC:2.3.3.8; EC:6.2.1.5
126	FL645280	malate dehydrogenase	24583394	Symbiont	0.024204	1.71283	F:nucleotide binding; P:regulation of biological process; ; C:cell; C:mitochondrion; F:binding; C:nucleoplasm; C:protein complex; P:metabolic process; F:DNA binding; F:catalytic activity; P:cellular component organization; F:protein binding; P:generation of precursor metabolites and energy; P:catabolic process	EC:1.1.1.40
127	FL642371	glycosyl hydrolase family7	NSM	Symbiont	0.007155	1.71044	F:hydrolase activity; P:carbohydrate metabolic process	EC:3.2.1.0
128	FL642720	NSM	NSM	Symbiont	0.000686	1.70757	-
129	FL643117 ,FL643127	ribosomal protein l8	17864318	Symbiont	0.000978	1.70668	C:ribosome; F:structural molecule activity; P:translation; P:biological_process	-
130	FL644429	hypothetical protein (Trichomonas vaginalis G3)	NSM	Symbiont	0.015598	1.70042	F:molecular_function; P:biological_process; C:nucleus; C:cellular_component; P:transcription, DNA-dependent
131	FL644017	NSM	NSM	Symbiont	0.03175	1.69731	-
132	FL642422	predicted protein (Nematostella vectensis)	NSM	Symbiont	0.018852	1.69313	-
133	FL644919 ,FL645501	NSM	NSM	Symbiont	0.0132185	1.69291	-
134	FL644823	udp-glucose 6-dehydrogenase	17136908	Symbiont	0.029039	1.68922	F:catalytic activity; P:metabolic process; F:nucleotide binding	EC:1.1.1.0
135	FL644630	ankyrin repeat protein	161082089	Symbiont	0.011206	1.68916	F:metal ion binding; F:zinc ion binding; P:intracellular signal transduction; F:binding
136	FL641015 ,FL643186	succinate- ligase	21356231	Symbiont	0.014005	1.68856	F:catalytic activity; C:organelle; C:cytoplasm; F:nucleotide binding; P:generation of precursor metabolites and energy; P:catabolic process; C:protein complex	EC:6.2.1.4
137	FL641366	60s ribosomal protein l26	21357853	Symbiont	0.001304	1.68594	C:ribosome	-
138	FL643134	hypothetical protein (Trichomonas vaginalis G3)	NSM	Symbiont	0.00386	1.68589	-
139	FL644230	dnak protein	NSM	Symbiont	0.040497	1.68267	F:ATP binding; F:nucleotide binding
140	FL645439	guanine nucleotide-binding protein subunit beta-2-like 1	17137396	Symbiont	0.041704	1.67944	P:regulation of biological process; P:metabolic process; P:cellular component organization; P:protein metabolic process; F:protein binding; C:intracellular	-
141	FL642416 ,FL643639	succinate- ligase	21356231	Symbiont	0.0097095	1.67939	F:catalytic activity; P:embryo development; C:organelle; C:cytoplasm; F:nucleotide binding; P:generation of precursor metabolites and energy; P:catabolic process; C:protein complex	EC:6.2.1.4
142	FL645054	abc transporter family protein	85726357	Symbiont	0.013126	1.67776	P:transport; C:cell; F:hydrolase activity; F:transporter activity; P:nucleobase-containing compound metabolic process; P:catabolic process; F:nucleotide binding	-
143	FL644856	hypothetical protein (Trichomonas vaginalis G3)	NSM	Symbiont	0.003415	1.67712	-
144	FL644224	hypothetical protein (Trichomonas vaginalis G3)	NSM	Symbiont	0.020503	1.67568	-
145	FL641185	dynein heavy chain axonemal	320545435	Symbiont	0.002036	1.67527	P:biological_process; F:hydrolase activity; F:nucleotide binding	EC:3.6.1.15
146	FL642925	NSM	NSM	Symbiont	0.00947	1.67341	-
147	FL642116	flagellar associated protein	NSM	Symbiont	0.010281	1.6733	C:flagellum
148	FL642793	pctp-like protein	NSM	Symbiont	0.014443	1.67272	-
149	FL643411	iq calmodulin-binding motif family protein	NSM	Symbiont	0.020147	1.67062	-
150	FL644916	trna binding domain containing protein	21357223	Symbiont	0.007226	1.67027	P:biological_process; C:organelle; C:intracellular; F:RNA binding; P:primary metabolic process; C:cytoplasm	-
151	FL645109	kelch motif family protein	NSM	Symbiont	0.015074	1.66832	F:Rho guanyl-nucleotide exchange factor activity; P:regulation of Rho protein signal transduction; C:intracellular
152	FL644735	60s acidic ribosomal protein p1	17136320	Symbiont	0.004948	1.66799	C:ribosome; F:structural molecule activity; P:translation; P:biological_process	-
153	FL645362	surface antigen -like	NSM	Symbiont	0.009203	1.66798	-
154	FL641451	protein kinase domain containing protein	17137472	Symbiont	0.014665	1.66608	P:biological_process; F:kinase activity	-
155	FL645023	ef hand family protein	28573019	Symbiont	0.002628	1.66595	F:calcium ion binding; C:cell	-
156	FL641034	hypothetical protein (Trichomonas vaginalis G3)	NSM	Symbiont	0.0145	1.66472	-
157	FL644943	pf08719 domain protein	NSM	Symbiont	0.016301	1.66399	-
158	FL642020 ,FL645310	rab gdp dissociation inhibitor alpha	24583049	Symbiont	0.0212515	1.6637	P:protein transport; F:enzyme regulator activity	-
159	FL642483	solute carrier family 25 member 42	254728	Symbiont	0.024497	1.66298	C:mitochondrion; C:cell; F:binding; P:transport	-
160	FL641092	ankyrin repeat protein	NSM	Symbiont	0.019467	1.66023	-
161	FL642377 ,FL644007	ribosomal protein l8	17864318	Symbiont	0.0012	1.65879	C:ribosome; F:structural molecule activity; P:translation; P:biological_process	-
162	FL642946 ,FL645126	40s ribosomal protein s16	19922746	Symbiont	0.0013995	1.65825	C:ribosome; F:structural molecule activity; P:translation; P:biological_process	-
163	FL641434	icc family phosphohydrolase	NSM	Symbiont	0.007382	1.65726	F:hydrolase activity
164	FL641435	NSM	NSM	Symbiont	0.005413	1.65704	-
165	FL644613	nad-dependent epimerase dehydratase family protein	24649454	Symbiont	0.015785	1.65445	F:catalytic activity	-
166	FL643287	ribosomal protein l22	18921137	Symbiont	0.00248	1.65412	P:cytoskeleton organization; P:cell cycle; C:ribosome	-
167	FL644683	NSM	NSM	Symbiont	0.000774	1.65362	-
168	FL645353	glycosyl hydrolase family7	NSM	Symbiont	0.023349	1.65285	F:hydrolase activity; P:carbohydrate metabolic process	EC:3.2.1.0
169	FL644124	fructose- -bisphosphate aldolase	NSM	Symbiont	0.006578	1.63684	P:carbohydrate metabolic process; P:generation of precursor metabolites and energy; P:catabolic process; F:catalytic activity; F:binding; P:biosynthetic process; P:nucleobase-containing compound metabolic process; P:secondary metabolic process; P:metabolic process	EC:4.1.2.13
170	FL643939	NSM	NSM	Symbiont	0.004273	1.63465	-
171	FL642862	undecaprenyl diphosphate synthase	18857969	Symbiont	0.020091	1.63413	F:transferase activity	EC:2.5.1.0
172	FL644802	cell surface protein	NSM	Symbiont	0.030843	1.6323	F:unfolded protein binding; F:hydrolase activity, hydrolyzing O-glycosyl compounds; P:protein folding; P:polysaccharide catabolic process; F:heat shock protein binding; P:carbohydrate metabolic process
173	FL642968	hypothetical protein HMPREF1073_03039 (Bacteroides uniformis CL03T12C37)	NSM	Symbiont	0.023985	1.63161	-
174	FL643129	NSM	NSM	Symbiont	0.023603	1.63123	-
175	FL645323	carbohydrate binding partial	NSM	Symbiont	0.009217	1.63075	F:calcium ion binding; F:actin filament binding; F:protein binding, bridging; F:peroxidase activity
176	FL645138	ribosomal protein s14	17975579	Symbiont	0.00325	1.63031	C:ribosome; F:structural molecule activity; P:translation; P:biological_process	-
177	FL644908	hypothetical protein (Trichomonas vaginalis G3)	NSM	Symbiont	0.016346	1.63014	P:transcription initiation from RNA polymerase II promoter; F:RNA polymerase II transcription factor activity; C:transcription factor TFIIA complex
178	FL644029	vacuolar protein sorting-associated protein 32-1	NSM	Symbiont	0.013604	1.62814	P:protein transport; C:ESCRT III complex; P:vesicle-mediated transport; C:plasma membrane
179	FL642307	xylose isomerase domain-containing protein	NSM	Symbiont	0.034653	1.62697	F:isomerase activity; F:DNA binding
180	FL643402 ,FL645016	clan family cathepsin l-like cysteine peptidase	24653516	Symbiont	0.0176805	1.62611	F:peptidase activity	-
181	FL644353	actin related protein 2 3 complex subunit 4	20129261	Symbiont	0.038561	1.62272	C:cytoskeleton; P:cytoskeleton organization	-
182	FL644814	hypothetical protein (Trichomonas vaginalis G3)	NSM	Symbiont	0.029696	1.6207	-
183	FL641094 ,FL641892 ,FL642475 ,FL644179 ,FL644516 ,FL645459	elongation factor-1 partial	17137572	Symbiont	0.0199543	1.61835	F:translation factor activity, nucleic acid binding; P:nucleobase-containing compound metabolic process; P:catabolic process; F:hydrolase activity; F:nucleotide binding; C:ribosome; P:regulation of biological process; P:translation	-
184	FL642700	organophosphate pesticide hydrolase	NSM	Symbiont	0.001626	1.61829	F:hydrolase activity
185	FL644408	NSM	NSM	Symbiont	0.018045	1.61827	-
186	FL642745	ribosomal protein l29	24639917	Symbiont	0.00641	1.61732	F:structural constituent of ribosome; P:translation; C:ribosome; C:intracellular
187	FL645167	ribosomal protein l18	21357009	Symbiont	0.003483	1.61505	C:ribosome; F:structural molecule activity; P:translation; P:biological_process	-
188	FL643940	hypothetical protein (Trichomonas vaginalis G3)	NSM	Symbiont	0.035312	1.6141	-
189	FL643953	polyubiquitin	24640086	Symbiont	0.019595	1.614	-
190	FL643949	Clan MG, familly M24, aminopeptidase P-like metallopeptidase (Trichomonas vaginalis G3)	2935517	Symbiont	0.021294	1.61076	F:peptidase activity	-
191	FL645587 ,FL645594	map kinase	NSM	Symbiont	0.0066555	1.60878	F:binding; F:protein kinase activity; P:biological_process	-
192	FL641078 ,FL642196 ,FL642655 ,FL642742 ,FL643062 ,FL642924 ,FL643885 ,FL643945 ,FL644327 ,FL644945 ,FL645750	glycosyl hydrolase family7	NSM	Symbiont	0.0155516	1.60815	P:carbohydrate metabolic process; F:hydrolase activity	EC:3.2.1.0
193	FL644087	NSM	NSM	Symbiont	0.008034	1.60556	-
194	FL645678	hypothetical protein (Trichomonas vaginalis G3)	NSM	Symbiont	0.035686	1.59685	-
195	FL642833 ,FL645405	ribosomal protein l10a	24662946	Symbiont	0.004814	1.59287	C:nucleolus; F:structural molecule activity; C:plasma membrane; P:multicellular organismal development; C:ribosome; C:cytosol; P:translation; P:biological_process	-
196	FL644591	sel1 repeat-containing protein	NSM	Symbiont	0.037358	1.59147	F:binding; F:ATP binding; F:protein kinase activity; P:protein phosphorylation; F:kinase activity; P:phosphorylation; P:proteolysis; F:cysteine-type endopeptidase activity; F:nucleotide binding
197	FL641163	myophilin	17136346	Symbiont	0.040217	1.59146	P:actomyosin structure organization; F:actin binding; P:muscle organ development
198	FL644412	regulator of g protein	NSM	Symbiont	0.033482	1.59039	F:signal transducer activity; P:signal transduction
199	FL642354	malate dehydrogenase	24583394	Symbiont	0.009832	1.58924	P:carbohydrate metabolic process; F:catalytic activity; C:cytosol; P:generation of precursor metabolites and energy; P:catabolic process	EC:1.1.1.0
200	FL644472	NSM	NSM	Symbiont	0.011202	1.58694	-
201	FL643966	hypothetical protein (Trichomonas vaginalis G3)	NSM	Symbiont	0.040047	1.586	-
202	FL645458	enolase	17137654	Symbiont	0.024372	1.58487	C:cell; C:cytosol; C:protein complex; F:catalytic activity; F:binding; P:carbohydrate metabolic process; P:generation of precursor metabolites and energy; P:catabolic process; P:biosynthetic process;	EC:4.2.1.11
203	FL643823	Tar1p (Saccharomyces cerevisiae S288c)	NSM	Symbiont	0.024353	1.5836	C:mitochondrion; F:molecular_function; P:regulation of cellular respiration
204	FL644277	hypothetical protein (Trichomonas vaginalis G3)	NSM	Symbiont	0.021723	1.57729	P:vesicle-mediated transport; C:membrane
205	FL644464	NSM	NSM	Symbiont	0.000754	1.57654	-
206	FL641018	hypothetical protein (Trichomonas vaginalis G3)	NSM	Symbiont	0.041688	1.57614	-
207	FL643406	NSM	NSM	Symbiont	0.013789	1.57512	-
208	FL645309	nadh dehydrogenase	18859877	Symbiont	0.017171	1.57451	F:binding; F:catalytic activity; C:protein complex; C:mitochondrion; P:multicellular organismal development; P:generation of precursor metabolites and energy; P:biosynthetic process; P:ion transport	EC:1.6.5.3
209	FL643080	dockerin type 1	NSM	Symbiont	0.016112	1.57355	F:hydrolase activity, hydrolyzing O-glycosyl compounds; P:carbohydrate metabolic process; P:polysaccharide catabolic process
210	FL644157	xanthine dehydrogenase	8831	Symbiont	0.033071	1.57124	P:metabolic process; F:binding; F:electron carrier activity; F:catalytic activity; F:nucleotide binding	-
211	FL645075	3-beta-hydroxysteroid-delta -isomerase	NSM	Symbiont	0.004716	1.56884	F:catalytic activity; C:cell; P:biosynthetic process; P:lipid metabolic process	EC:5.3.3.0
212	FL643553 ,FL643882	eukaryotic translation elongation factor 2	24585711	Symbiont	0.0246025	1.5668	C:cytosol; F:translation factor activity, nucleic acid binding; P:nucleobase-containing compound metabolic process; P:catabolic process; F:protein binding; F:hydrolase activity; F:nucleotide binding; C:ribosome; P:regulation of biological process; P:translation	-
213	FL643487	ser thr protein phosphatase	17864424	Symbiont	0.014654	1.56574	C:cytosol; P:cellular protein modification process; P:anatomical structure morphogenesis; P:cellular component organization; P:regulation of biological process; C:nuclear chromosome; F:protein binding; F:phosphoprotein phosphatase activity; P:cell cycle	EC:3.1.3.16
214	FL643485	serine threonine protein kinase	24658719	Symbiont	0.015694	1.56018	F:transferase activity	-
215	FL645266	NSM	NSM	Symbiont	0.012612	1.55902	-
216	FL641141	camk family protein kinase	21356537	Symbiont	0.049276	1.55769	F:binding; F:protein kinase activity; P:biological_process	-
217	FL642048	yip1 domain family protein	NSM	Symbiont	0.01196	1.55582	C:membrane; P:transcription initiation from RNA polymerase II promoter; F:RNA polymerase II transcription factor activity; C:transcription factor TFIIA complex
218	FL643772	hypothetical protein (Trichomonas vaginalis G3)	NSM	Symbiont	0.020257	1.55469	-
219	FL643316	similar to predicted protein, partial (Hydra magnipapillata)	NSM	Symbiont	0.039559	1.55417	-
220	FL641253	translation elongation factor 1 beta	24583273	Symbiont	0.006063	1.55415	F:enzyme regulator activity; C:ribosome; C:cytoskeleton; C:protein complex; F:translation factor activity, nucleic acid binding; C:cytoplasm; P:biological_process; P:regulation of biological process; P:translation	-
221	FL642248	plastin-1 isoform 1	24642778	Symbiont	0.016883	1.55228	C:cytosol; P:biological_process; F:actin binding; C:cytoskeleton; P:regulation of biological process; P:protein transport; C:plasma membrane	-
222	FL643511	hypothetical protein (Trichomonas vaginalis G3)	NSM	Symbiont	0.024328	1.5513	-
223	FL644956	sel1 domain protein repeat-containing protein	NSM	Symbiont	0.038729	1.54979	F:binding
224	FL642565	NSM	NSM	Symbiont	0.029148	1.54441	-
225	FL641212	abc transporter family protein	NSM	Symbiont	0.040807	1.53931	F:hydrolase activity	EC:3.6.1.15
226	FL642934	NSM	NSM	Symbiont	0.042006	1.53748	-
227	FL641072	NSM	NSM	Symbiont	0.033009	1.53678	-
228	FL635556	transmembrane 9 superfamily protein member	NSM	Host	0.026912	1.53352	C:cell	-
229	FL642787	triosephosphate isomerase	28572006	Symbiont	0.013532	1.53139	P:biosynthetic process; F:catalytic activity; P:carbohydrate metabolic process	-
230	FL644966	exo-beta- -glucanase exg0	NSM	Symbiont	0.028066	1.53003	F:hydrolase activity	-
231	FL644972	hypothetical protein (Trichomonas vaginalis G3)	NSM	Symbiont	0.026711	1.52885	-
232	FL643947	hypothetical protein (Trichomonas vaginalis G3)	NSM	Symbiont	0.013112	1.52372	-
233	FL645565	clan family cathepsin l-like cysteine peptidase	24653516	Symbiont	0.013376	1.52282	F:peptidase activity; P:protein metabolic process; P:catabolic process	-
234	FL642304	6-phosphofructokinase	28573326	Symbiont	0.016296	1.52143	F:kinase activity; C:cytosol; C:protein complex; P:carbohydrate metabolic process; P:generation of precursor metabolites and energy; P:catabolic process; P:biosynthetic process; P:nucleobase-containing compound metabolic process; P:secondary metabolic process	EC:2.7.1.11; EC:2.7.1.90
235	FL643474 ,FL643482	hypothetical protein (Trichomonas vaginalis G3)	NSM	Symbiont	0.041495	1.51822	-
236	FL642191	NSM	NSM	Symbiont	0.022809	1.518	-
237	FL642759	NSM	NSM	Symbiont	0.008683	1.51421	-
238	FL641251 ,FL644618 ,FL645012 ,FL645400	glyceraldehyde-3-phosphate dehydrogenase	17933600	Symbiont	0.0081475	1.51379	C:cytoplasm; F:nucleotide binding; P:carbohydrate metabolic process; P:generation of precursor metabolites and energy; P:catabolic process; F:catalytic activity; P:metabolic process; P:biosynthetic process	EC:1.2.1.12
239	FL641658 ,FL642144 ,FL642340 ,FL642682 ,FL645287	glycosyl hydrolase family7	NSM	Symbiont	0.0077516	1.51251	P:carbohydrate metabolic process; F:hydrolase activity	EC:3.2.1.0
240	FL643899	pepsinogen c	21355083	Symbiont	0.0496	1.51228	F:peptidase activity	-
241	FL643378 ,FL644287	glycosyl hydrolase family7	NSM	Symbiont	0.0015045	1.51132	P:carbohydrate metabolic process; F:hydrolase activity	EC:3.2.1.0
242	FL645652	enolase family protein	24580914	Symbiont	0.034276	1.50464	C:cell; C:cytosol; C:protein complex; F:catalytic activity; F:binding; P:carbohydrate metabolic process; P:generation of precursor metabolites and energy; P:catabolic process; P:biosynthetic process;	EC:4.2.1.11
243	FL641290	NSM	NSM	Symbiont	0.002522	1.50035	-
244	FL642081 ,FL645543	ras-related c3 botulinum toxin substrate 1 precursor	17136856	Symbiont	0.011052	1.49673	C:plasma membrane; F:nucleotide binding; P:regulation of biological process; P:cytoskeleton organization; C:cell; P:transport; P:cellular component organization; P:anatomical structure morphogenesis; P:cell differentiation; P:multicellular organismal development; P:embryo development; C:cytosol; P:biological_process; P:lipid metabolic process; P:cell death; C:Golgi apparatus; P:biosynthetic proce…	-
245	FL645409	hypothetical protein (Trichomonas vaginalis G3)	NSM	Symbiont	0.035039	1.49271	F:small GTPase regulator activity
246	FL643941	phosphoglycerate kinase	17136394	Symbiont	0.027087	1.49215	C:cytoplasm; F:kinase activity; P:metabolic process; F:nucleotide binding; P:carbohydrate metabolic process; P:generation of precursor metabolites and energy; P:catabolic process; P:biosynthetic process	EC:2.7.2.3
247	FL644508	NSM	NSM	Symbiont	0.046788	1.49205	-
248	FL645165	gmp large subunit	281365319	Symbiont	0.026833	1.49032	P:nucleobase-containing compound metabolic process; P:biosynthetic process; F:catalytic activity; F:nucleotide binding	-
249	FL645475	leucine rich repeat family	NSM	Symbiont	0.009799	1.48731	F:GTP binding
250	FL641143 ,FL642323 ,FL642644	malate dehydrogenase	24583394	Symbiont	0.0147067	1.48457	P:carbohydrate metabolic process; F:catalytic activity; C:cytosol; P:generation of precursor metabolites and energy; P:catabolic process	EC:1.1.1.0
251	FL642165	NSM	NSM	Symbiont	0.025061	1.48403	-
252	FL645651	leucine rich repeat family	NSM	Symbiont	0.018729	1.4801	F:GTP binding
253	FL643879	surface antigen -like	NSM	Symbiont	0.004128	1.47776	-
254	FL642006	surfactant b protein	17864128	Symbiont	0.049069	1.47734	P:lipid metabolic process; P:sphingolipid metabolic process; C:lysosome
255	FL643151	hypothetical protein (Trichomonas vaginalis G3)	NSM	Symbiont	0.029639	1.47455	-
256	FL642337	NSM	NSM	Symbiont	0.031847	1.47126	-
257	FL642091	actin-related protein 2 3 complex subunit 1a	NSM	Symbiont	0.030409	1.4707	P:regulation of actin filament polymerization; C:cytoskeleton; F:actin binding; C:cytoplasm; C:actin cytoskeleton; F:protein binding; P:actin cytoskeleton organization
258	FL638858 ,FL643609 ,FL644534	surface antigen -like	NSM	Mixed	0.0113553	1.47051	-
259	FL641254	NSM	NSM	Symbiont	0.040049	1.47016	-
260	FL641517 ,FL645106	rna-binding protein musashi homolog rbp6-like	62484464	Symbiont	0.0145895	1.46974	F:binding	-
261	FL644696	NSM	NSM	Symbiont	0.027885	1.46899	-
262	FL643042 ,FL644524	elongation factor-1 partial	17137572	Symbiont	0.0170335	1.46856	F:translation factor activity, nucleic acid binding; P:nucleobase-containing compound metabolic process; P:catabolic process; F:hydrolase activity; F:nucleotide binding; C:ribosome; P:regulation of biological process; P:translation	-
263	FL637229	agc family protein kinase	24583100	Host	0.015014	1.46838	P:cellular protein modification process; F:nucleotide binding; F:protein kinase activity;	EC:2.7.11.0
264	FL642527	vacuolar protein sorting protein	NSM	Symbiont	0.013843	1.46664	F:zinc ion binding
265	FL642689	psp-related protein	NSM	Symbiont	0.040977	1.46456	-
266	FL641032	NSM	NSM	Symbiont	0.018058	1.46373	-
267	FL641162 ,FL643116	rna-binding protein musashi homolog rbp6-like	62484464	Symbiont	0.01481	1.46364	F:binding	-
268	FL643647	NSM	NSM	Symbiont	0.039232	1.4636	-
269	FL643447	mannan endo- -beta-mannosidase	NSM	Symbiont	0.036168	1.46336	F:hydrolase activity; P:metabolic process	-
270	FL644400	hypothetical protein (Trichomonas vaginalis G3)	NSM	Symbiont	0.039089	1.46286	-
271	FL643398	leucine rich repeat family	NSM	Symbiont	0.045169	1.45997	F:GTP binding
272	FL643746	NSM	NSM	Symbiont	0.047257	1.45698	-
273	FL644889	cyclophilin	45549139	Symbiont	0.007522	1.45661	P:protein metabolic process; P:cellular protein modification process; F:catalytic activity	EC:5.2.1.8
274	FL642267	ef-hand calcium-binding domain-containing protein 10-like	NSM	Symbiont	0.027799	1.45647	F:calcium ion binding; F:cAMP-dependent protein kinase regulator activity; P:signal transduction
275	FL644740	xylose isomerase	NSM	Symbiont	0.00594	1.45536	C:cytoplasm; P:carbohydrate metabolic process; F:catalytic activity; F:binding; P:nucleobase-containing compound metabolic process; P:catabolic process; P:secondary metabolic process	EC:5.3.1.5
276	FL643714	conserved hypothetical protein (Enterococcus faecalis HH22)	NSM	Symbiont	0.025026	1.45467	-
277	FL644490	NSM	NSM	Symbiont	0.049513	1.45437	-
278	FL645687	ubiquitin	24640086	Symbiont	0.029966	1.45383	C:ribosome; P:polysaccharide catabolic process; F:structural constituent of ribosome; P:translation; C:intracellular
279	FL642497	ibr domain containing protein	NSM	Symbiont	0.045884	1.45052	F:metal ion binding; F:scavenger receptor activity; C:membrane; F:zinc ion binding; F:nucleic acid binding; F:acid-amino acid ligase activity; F:ligase activity
280	FL643245	tpr repeat-containing protein	NSM	Symbiont	0.02143	1.44737	-
281	FL644650	xanthine dehydrogenase	8831	Symbiont	0.020721	1.44682	F:catalytic activity; F:binding	-
282	FL643835	leucine rich repeat protein 1	NSM	Symbiont	0.025765	1.44188	F:GTP binding
283	FL644869	protein fam91a1-like	NSM	Symbiont	0.005804	1.4391	C:cellular_component
284	FL645479	agc family protein kinase	281362781	Symbiont	0.015934	1.43881	P:metabolic process; F:protein kinase activity; F:nucleotide binding	-
285	FL644607	enolase	17137654	Symbiont	0.031252	1.4369	C:cell; C:cytosol; C:protein complex; F:catalytic activity; F:binding; P:carbohydrate metabolic process; P:generation of precursor metabolites and energy; P:catabolic process; P:biosynthetic process;	EC:4.2.1.11
286	FL642215	hypothetical protein (Trichomonas vaginalis G3)	NSM	Symbiont	0.037556	1.43354	C:integral to membrane; P:protein transport
287	FL641333	elongation factor-1 partial	17137572	Symbiont	0.044936	1.43218	F:translation factor activity, nucleic acid binding; P:nucleobase-containing compound metabolic process; P:catabolic process; F:hydrolase activity; F:nucleotide binding; C:ribosome; P:regulation of biological process; P:translation	-
288	FL645123	c2 domain containing protein	62473087	Symbiont	0.011997	1.42318	P:transport; P:biological_process; C:cell	-
289	FL644055	malate dehydrogenase	24583394	Symbiont	0.017251	1.42261	P:carbohydrate metabolic process; F:catalytic activity; P:generation of precursor metabolites and energy; P:catabolic process	EC:1.1.1.0
290	FL642113	NSM	NSM	Symbiont	0.01097	1.42105	-
291	FL644507	hypothetical protein (Trichomonas vaginalis G3)	NSM	Symbiont	0.018666	1.42048	-
292	FL644432	nucleoside diphosphate kinase family protein	18860097	Symbiont	0.025577	1.41531	P:nucleobase-containing compound metabolic process; F:kinase activity; P:biosynthetic process; F:nucleotide binding	EC:2.7.4.6
293	FL644102	NSM	NSM	Symbiont	0.036765	1.41474	-
294	FL643895	NSM	NSM	Symbiont	0.01932	1.41396	-
295	FL643641	hypothetical protein (Trichomonas vaginalis G3)	NSM	Symbiont	0.023995	1.41389	-
296	FL644879	hypothetical protein (Trichomonas vaginalis G3)	NSM	Symbiont	0.031624	1.41339	C:cullin-RING ubiquitin ligase complex; F:ubiquitin protein ligase binding; P:ubiquitin-dependent protein catabolic process
297	FL644777	phosphoenolpyruvate carboxykinase	24655088	Symbiont	0.040433	1.41159	F:kinase activity; P:metabolic process; F:catalytic activity; F:nucleotide binding; P:biosynthetic process; P:carbohydrate metabolic process; P:generation of precursor metabolites and energy; P:catabolic process	EC:4.1.1.32
298	FL643928	hypothetical protein (Trichomonas vaginalis G3)	NSM	Symbiont	0.036657	1.4054	-
299	FL645636	NSM	NSM	Symbiont	0.015464	1.40336	-
300	FL645640	cell surface protein	NSM	Symbiont	0.045113	1.40323	P:polysaccharide catabolic process
301	FL641286	NSM	NSM	Symbiont	0.040477	1.40295	-
302	FL639792	hypothetical protein (Trichomonas vaginalis G3)	NSM	Host	0.028375	1.40277	-
303	FL644610	small gtp-binding protein	17736973	Symbiont	0.043483	1.40184	F:nucleotide binding	-
304	FL645265	NSM	NSM	Symbiont	0.023281	1.3966	-
305	FL645388	NSM	NSM	Symbiont	0.037583	1.39376	-
306	FL641052	hypothetical protein NEUTE1DRAFT_92020 (Neurospora tetrasperma FGSC 2508)	NSM	Symbiont	0.04425	1.39255	-
307	FL644924	NSM	NSM	Symbiont	0.009506	1.39236	-
308	FL644460	actin-related protein 2 3 complex subunit 5-like	19920586	Symbiont	0.041283	1.39176	C:cell	-
309	FL644209	NSM	NSM	Symbiont	0.016474	1.38662	-
310	FL645145	hypothetical protein (Trichomonas vaginalis G3)	NSM	Symbiont	0.042158	1.38531	-
311	FL645312	NSM	NSM	Symbiont	0.022424	1.38464	-
312	FL641244	NSM	NSM	Symbiont	0.017053	1.38419	-
313	FL643344	hypothetical protein (Trichomonas vaginalis G3)	NSM	Symbiont	0.016256	1.38349	-
314	FL644077 ,FL644689	uba ts-n domain containing protein	NSM	Symbiont	0.03244	1.38291	P:nucleotide-excision repair; C:nucleus
315	FL643026 ,FL644717	cyclase associated protein	85724872	Symbiont	0.013564	1.38228	P:biological_process; F:binding; C:cell	-
316	FL642589	sel1 repeat protein	NSM	Symbiont	0.014325	1.37836	F:binding; C:ubiquitin ligase complex; P:protein ubiquitination; F:ubiquitin-protein ligase activity
317	FL635713	NSM	NSM	Host	0.018528	1.37615	-
318	FL645314	actin family protein	281363856	Symbiont	0.022358	1.37614	-
319	FL643576	translationally-controlled tumor	NSM	Symbiont	0.006275	1.37443	C:organelle; C:intracellular	-
320	FL642949	camk family protein kinase	24641361	Symbiont	0.044952	1.37423	F:binding	-
321	FL643121	pecanex-like protein 1-like	NSM	Symbiont	0.037261	1.37366	C:integral to membrane
322	FL642948	beta-lactamase domain-containing protein	24648013	Symbiont	0.049986	1.37308	F:nuclease activity; P:nucleobase-containing compound metabolic process; F:RNA binding; P:cellular component organization; ; F:protein binding; P:transport; C:nucleoplasm; C:protein complex; P:regulation of biological process	-
323	FL641273	myb-like dna-binding domain containing protein	17530961	Symbiont	0.04457	1.37185	C:nucleus; F:DNA binding	-
324	FL644608 ,FL645193	14-3-3 protein	24652326	Symbiont	0.026044	1.37161	F:protein binding; C:plastid; C:cell wall; P:multicellular organismal development; P:response to endogenous stimulus; P:signal transduction; C:nucleus; C:plasma membrane	-
325	FL638900 ,FL636447	NSM	NSM	Host	0.01355	1.37093	-
326	FL645643	ras-related c3 botulinum toxin substrate 1 (rho small gtp binding protein rac1)	17136856	Symbiont	0.021856	1.36818	C:plasma membrane; F:nucleotide binding; P:response to external stimulus; P:response to stress; P:viral reproduction; P:regulation of biological process; P:cytoskeleton organization; P:transport; P:cellular component organization; P:biological_process; P:anatomical structure morphogenesis; P:cell differentiation; P:multicellular organismal development; P:embryo development; C:cell; C:cytosol; P:s…	-
327	FL644449	phosphoenolpyruvate carboxykinase	24655085	Symbiont	0.011681	1.36512	C:cytoplasm; P:biosynthetic process; P:carbohydrate metabolic process; F:binding; F:nucleotide binding; F:kinase activity; P:metabolic process; F:catalytic activity; P:generation of precursor metabolites and energy; P:catabolic process	EC:4.1.1.32
328	FL641545	40s ribosomal protein s9	24661707	Symbiont	0.022576	1.36135	P:translation; P:nucleobase-containing compound metabolic process; F:RNA binding; F:structural molecule activity; C:ribosome; C:cytosol; C:intracellular	-
329	FL641240	f5 8 type c domain containing protein	NSM	Symbiont	0.028844	1.35992	P:cell adhesion
330	FL644279	NSM	NSM	Symbiont	0.018395	1.35797	-
331	FL641031 ,FL645091	triosephosphate isomerase	28572006	Symbiont	0.0437415	1.35762	F:catalytic activity; P:carbohydrate metabolic process; P:biosynthetic process; P:generation of precursor metabolites and energy; P:catabolic process; P:metabolic process; P:lipid metabolic process	EC:5.3.1.1
332	FL644981	dna mismatch repair protein	24664545	Symbiont	0.020982	1.35589	F:DNA binding; P:response to stress	-
333	FL638125 ,FL644338	adp-ribosylation factor 1	17864182	Mixed	0.030126	1.35566	F:nucleotide binding; C:Golgi apparatus; P:transport; P:signal transduction; P:protein transport	-
334	FL643260 ,FL645708	arp2 3 complex 34 kda subunit	19921584	Symbiont	0.03673	1.35442	P:regulation of actin filament polymerization; C:cytoskeleton
335	FL644792	succinyl-diaminopimelate desuccinylase	NSM	Symbiont	0.003842	1.35249	F:hydrolase activity; P:metabolic process; F:carboxypeptidase activity
336	FL644440	e3 ubiquitin-protein ligase fancl	NSM	Symbiont	0.04543	1.3503	F:binding; P:biological_process; C:intracellular	-
337	FL642928	RhoGAP domain containing protein (Trichomonas vaginalis G3)	45550781	Symbiont	0.018014	1.34978	C:cytoskeleton; P:signal transduction; C:intracellular; F:calcium ion binding
338	FL643989	c2 domain containing protein	NSM	Symbiont	0.022791	1.34656	F:ligase activity; F:acid-amino acid ligase activity; P:cellular protein modification process; C:intracellular; F:phosphatidylinositol binding; P:metabolic process; P:cell communication; F:catalytic activity
339	FL641195	adp-ribosylation factor 1	17864182	Symbiont	0.035875	1.33751	C:intracellular; F:nucleotide binding; P:signal transduction	-
340	FL643084	NSM	NSM	Symbiont	0.025525	1.33314	-
341	FL645434	ap-2 complex subunit mu	24649014	Symbiont	0.021787	1.33273	P:biological_process; C:mitochondrion; C:protein complex; C:cytoplasm; C:cell; C:cytoplasmic membrane-bounded vesicle; P:protein transport; C:plasma membrane	-
342	FL644579	enolase	17137654	Symbiont	0.03955	1.3277	C:cell; C:cytosol; C:protein complex; F:catalytic activity; F:binding; P:carbohydrate metabolic process; P:generation of precursor metabolites and energy; P:catabolic process; P:biosynthetic process;	EC:4.2.1.11
343	FL643097	cysteine-rich protein h	NSM	Symbiont	0.017123	1.32618	F:binding; F:kinase activity; F:ATP binding; F:protein kinase activity; P:phosphorylation; F:nucleotide binding; P:protein phosphorylation
344	FL644643	ankyrin repeat protein	161082089	Symbiont	0.049479	1.31918	F:metal ion binding; F:zinc ion binding; C:integral to membrane; C:membrane; P:transmembrane transport; P:ion transport; F:ion channel activity; P:transport
345	FL645049	agc family protein kinase	NSM	Symbiont	0.013212	1.31912	F:kinase activity; F:ATP binding; F:protein kinase activity; P:phosphorylation; P:protein phosphorylation; F:zinc ion binding; P:protein ubiquitination; F:ubiquitin-protein ligase activity
346	FL641060	NSM	NSM	Symbiont	0.04605	1.31749	-
347	FL642516	camk family protein kinase	NSM	Symbiont	0.029641	1.31745	F:binding; F:ATP binding; F:protein kinase activity; P:protein phosphorylation; F:kinase activity; P:phosphorylation
348	FL644463	NSM	NSM	Symbiont	0.030888	1.3098	-
349	FL644493	scp-like extracellular	NSM	Symbiont	0.047637	1.30476	-
350	FL641844	NSM	NSM	Symbiont	0.000646	1.30465	-
351	FL643914	NSM	NSM	Symbiont	0.003295	1.29948	-
352	FL645747	NSM	NSM	Symbiont	0.004923	1.28949	-
353	FL643963	hemolysin iii	NSM	Symbiont	0.024051	1.28399	C:integral to membrane; P:cytolysis; F:channel activity
354	FL643649	small gtp-binding protein	17137088	Symbiont	0.019151	1.28385	F:GTP binding; P:small GTPase mediated signal transduction; F:nucleotide binding; P:protein transport
355	FL642223	sel1 domain protein repeat-containing protein	NSM	Symbiont	0.020304	1.28261	F:binding
356	FL644638	hypothetical protein (Trichomonas vaginalis G3)	NSM	Symbiont	0.023504	1.27104	-
357	FL642442	NSM	NSM	Symbiont	0.038102	1.27057	-
358	FL637811	rab family gtpase	17137088	Host	0.024472	1.26989	P:transport; P:regulation of biological process	-
359	FL642315	lecithin:cholesterol acyltransferase family protein	NSM	Symbiont	0.018152	1.26782	P:lipid metabolic process; F:transferase activity; ; F:phosphatidylcholine-sterol O-acyltransferase activity
360	FL643881	rpn10-like protein	17737721	Symbiont	0.018139	1.26673	P:DNA repair; F:zinc ion binding; C:proteasome complex
361	FL644092	60s ribosomal protein l22-1	17137152	Symbiont	0.028808	1.26438	F:structural constituent of ribosome; P:translation; C:ribosome; C:intracellular; C:ribonucleoprotein complex; P:response to antibiotic; F:rRNA binding; F:RNA binding; C:large ribosomal subunit; C:chloroplast; C:plastid
362	FL643139	NSM	NSM	Symbiont	0.043793	1.24934	-
363	FL645517	60s ribosomal protein	21357053	Symbiont	0.011482	1.23555	C:ribosome	-
364	FL641401	mannosyltransferase och1-like enzyme	NSM	Symbiont	0.01799	1.23175	F:transferase activity; F:transferase activity, transferring glycosyl groups
365	FL641085	alpha-tubulin 1	17136564	Symbiont	0.049766	1.2164	C:cytoskeleton; C:protein complex; P:cellular component organization; P:nucleobase-containing compound metabolic process; P:catabolic process; P:biological_process; F:hydrolase activity; F:structural molecule activity; C:cytoplasm; F:nucleotide binding	-
366	FL641971	hypothetical protein (Trichomonas vaginalis G3)	NSM	Symbiont	0.040114	1.2086	-
367	FL643872	NSM	NSM	Symbiont	0.004058	1.19289	-
368	FL643065	alpha-tubulin	17136564	Symbiont	0.016917	1.19045	C:cytoskeleton; C:protein complex; P:cellular component organization; P:nucleobase-containing compound metabolic process; P:catabolic process; P:biological_process; F:hydrolase activity; F:structural molecule activity; C:cytoplasm; F:nucleotide binding	-
369	FL636774	NSM	NSM	Host	0.035367	0.840667	-
370	FL638731	sorbitol dehydrogenase	17737897	Host	0.009659	0.840551	F:binding; F:catalytic activity; P:metabolic process; P:carbohydrate metabolic process	EC:1.1.1.14
371	FL637143	NSM	NSM	Host	0.001749	0.840502	-
372	FL640589	similar to CG14394 CG14394-PD (Tribolium castaneum)	NSM	Host	0.004302	0.837111	P:tissue regeneration; C:integral to membrane; P:cell adhesion
373	FL636928	NSM	NSM	Host	0.007308	0.836896	-
374	FL641954	unknown (Picea sitchensis)	NSM	Symbiont	0.013275	0.835297	-
375	FL636096	guanine nucleotide-binding protein subunit beta-like	17137396	Host	0.026052	0.835291	F:receptor activity; F:kinase activity; P:metabolic process; P:signal transduction	-
376	FL638821	choline ethanolamine kinase-like	24585689	Host	0.032781	0.835192	F:kinase activity; F:transferase activity	EC:2.7.1.0
377	FL642194	stress-induced protein	17137540	Symbiont	0.040998	0.83514	C:cytosol; C:nucleus	-
378	FL639795	NSM	NSM	Host	0.044139	0.83476	-
379	FL638875	mediator of rna polymerase ii transcription subunit 6-like	NSM	Host	0.039856	0.83437	-
380	FL637008	NSM	NSM	Host	0.025592	0.83365	-
381	FL637653	NSM	NSM	Host	0.010967	0.833071	-
382	FL641447	NSM	NSM	Symbiont	0.040661	0.833066	-
383	FL637031	soldier-specific protein-1	NSM	Host	0.031489	0.830433	-
384	FL640194	reverse transcriptase	18034641	Host	0.034308	0.830217	F:RNA binding; P:RNA-dependent DNA replication; F:RNA-directed DNA polymerase activity; F:hydrolase activity
385	FL643303	hypothetical protein RUMTOR_00908 (Ruminococcus torques ATCC 27756)	NSM	Symbiont	0.043482	0.828729	-
386	FL635778	NSM	NSM	Host	0.04655	0.826189	-
387	FL640037	zinc metalloproteinase nas-13	24643089	Host	0.004371	0.823629	F:peptidase activity	-
388	FL635121	NSM	NSM	Host	0.019682	0.822586	-
389	FL638073	multiple inositol polyphosphate phosphatase 1-like	17530811	Host	0.007399	0.822337	F:hydrolase activity	EC:3.1.3.0
390	FL644688	actin	17647133	Symbiont	0.018693	0.821877	-
391	FL639294	NSM	NSM	Host	0.004713	0.821828	-
392	FL640208	NSM	NSM	Host	0.039944	0.81717	-
393	FL637852 ,FL637163	apolipoprotein d	NSM	Host	0.0208395	0.81633	F:binding; F:lipid binding; P:transport; F:transporter activity
394	FL635037	NSM	NSM	Host	0.021036	0.816257	-
395	FL643726	major allergen Blatella germanica	NSM	Symbiont	0.010996	0.815637	-
396	FL641392	NSM	NSM	Symbiont	0.003041	0.81561	-
397	FL638429 ,FL639227	pro-resilin	19922620	Host	0.028907	0.814245	F:structural constituent of cuticle
398	FL638670	epoxide hydrolase 4-like	NSM	Host	0.018758	0.81374	F:hydrolase activity; P:metabolic process; F:catalytic activity
399	FL641779 ,FL641716 ,FL641570 ,FL641687	unknown (Picea sitchensis)	NSM	Symbiont	0.0166105	0.812799	-
400	FL637522 ,FL638089	NSM	NSM	Host	0.0189705	0.812584	-
401	FL638397	zinc finger protein 160-like	281359992	Host	0.011477	0.809639	; F:DNA binding; C:intracellular; F:binding; P:DNA metabolic process	-
402	FL638337	elongation of very long chain fatty acids protein aael008004-like	24649043	Host	0.032229	0.809469	C:integral to membrane
403	FL636090	lipase isoform b	320544939	Host	0.025514	0.806344	P:lipid metabolic process; F:triglyceride lipase activity
404	FL640608 ,FL636393	epoxide hydrolase 4-like	NSM	Host	0.01801	0.803382	F:hydrolase activity; P:metabolic process; F:catalytic activity
405	FL640223	hypothetical protein EAI_03143 (Harpegnathos saltator)	NSM	Host	0.003391	0.800288	C:membrane; P:ion transport
406	CB518316	NSM	NSM	Host	0.014397	0.790382	-
407	FL639319	ankyrin repeat domain-containing protein 17	NSM	Host	0.002095	0.789627	P:intracellular signal transduction	-
408	FL635347	methionine sulfoxide reductase	320545892	Host	0.036367	0.787032	F:catalytic activity; P:metabolic process; P:cellular protein modification process	EC:1.8.4.12; EC:1.8.4.11
409	FL641896	hypothetical protein (Thermobia domestica)	NSM	Symbiont	0.038492	0.7797	-
410	FL639018 ,FL636647	uridine phosphorylase 1-like	24650443	Host	0.0352265	0.773121	C:cytoplasm; F:transferase activity; P:nucleobase-containing compound metabolic process; P:catabolic process	EC:2.4.2.3
411	FL638414	hypothetical protein BRAFLDRAFT_64005 (Branchiostoma floridae)	NSM	Host	0.017408	0.77134	-
412	FL639229	NSM	NSM	Host	0.019592	0.768093	-
413	FL635886	NSM	NSM	Host	0.037468	0.763169	-
414	FL636068	NSM	NSM	Host	0.009274	0.759332	-
415	FL643255	60s ribosomal protein l25	24655502	Symbiont	0.001354	0.758915	C:ribosome; F:structural molecule activity; C:cytosol; P:translation; F:nucleotide binding; P:biological_process	-
416	FL641309	succinate- ligase	21356231	Symbiont	0.021128	0.751506	F:catalytic activity; C:organelle; C:cytoplasm; F:nucleotide binding; P:generation of precursor metabolites and energy; P:catabolic process; C:protein complex	EC:6.2.1.4
417	FL635021	NSM	NSM	Host	0.045371	0.749211	-
418	FL637270	apolipoprotein d-like	NSM	Host	0.016439	0.744992	F:binding; P:transport; F:transporter activity
419	FL645665	NSM	NSM	Symbiont	0.041047	0.743187	-
420	FL640020	hypothetical protein TcasGA2_TC014264 (Tribolium castaneum)	NSM	Host	0.044771	0.740686	-
421	FL637818	gamma-glutamyl hydrolase	24665099	Host	0.019021	0.732882	F:hydrolase activity	-
422	FL636028	replicase polyprotein 1a	NSM	Host	0.004015	0.723255	-
423	FL645496	NSM	NSM	Symbiont	0.032404	0.722336	-
424	FL642595	cell surface protein	NSM	Symbiont	0.010723	0.72048	-
425	FL637586 ,FL638054 ,FL638585 ,FL639041	mucin 91c	24648035	Host	0.0227497	0.709867	F:structural constituent of cuticle
426	FL637943	NSM	NSM	Host	0.005119	0.701062	-
427	FL636023	NSM	NSM	Host	0.04023	0.692663	-
428	FL637666	pro-resilin	NSM	Host	0.019521	0.688891	F:structural molecule activity	-
429	FL637472 ,FL639027 ,FL640824	gly-rich protein	28574582	Host	0.032917	0.67936	-
430	FL635011 ,FL637865 ,FL636495 ,FL636990 ,FL635573	c-type lectin precursor	28574695	Host	0.0161638	0.660783	F:carbohydrate binding	-
431	FL643739	NSM	NSM	Symbiont	0.017327	0.65061	-
432	FL637910 ,FL635401	chymotrypsin-like serine proteinase	24658993	Host	0.02916	0.648759	F:peptidase activity	-
433	FL639290	plasma kallikrein-like	NSM	Host	0.017502	0.639378	F:peptidase activity	-
434	FL640382	NSM	NSM	Host	0.019138	0.62582	-
435	FL640014	PREDICTED: hypothetical protein LOC100644199 (Bombus terrestris)	NSM	Host	0.025073	0.60123	-
436	FL635547	NSM	NSM	Host	0.012096	0.590065	-
437	FL635781	nli interacting factor-like phosphatase family protein	NSM	Host	0.012407	0.357975	F:phosphatase activity; P:dephosphorylation; F:hydrolase activity; F:phosphoprotein phosphatase activity
