# Supplementary material for: Molecular Signatures of Nicotinoid-Pathogen Synergy in the Termite Gut
Source: PLoS One. 2015 Apr 2;10(4):e0123391. doi: 10.1371/journal.pone.0123391 (PMC4383478; doi:10.1371/journal.pone.0123391)
Supplement: S6 Table — (XLSX) [file pone.0123391.s011.xlsx]

## Sheet: Sheet1
S6 Table. KEGG terms for passing genes in the Fungal (F) array.
up	Pathway	Host Sequences	Symbiont Sequences
1	Purine metabolism	1	0
2	Various types of N-glycan biosynthesis	1	0
3	Starch and sucrose metabolism	1	0
3	N-Glycan biosynthesis	1	0
4	Galactose metabolism	1	0
down	Pathway	Host Sequences	Symbiont Sequences
1	Purine metabolism	1	0
2	Pyrimidine metabolism	1	0
