# Supplementary material for: Molecular Signatures of Nicotinoid-Pathogen Synergy in the Termite Gut
Source: PLoS One. 2015 Apr 2;10(4):e0123391. doi: 10.1371/journal.pone.0123391 (PMC4383478; doi:10.1371/journal.pone.0123391)
Supplement: S7 Table — (XLSX) [file pone.0123391.s012.xlsx]

## Sheet: Sheet1
S7 Table. KEGG terms for passing genes in the Bacterial (B) array.
Up	Pathway	Host Sequences	Symbiont Sequences
1	Amino sugar and nucleotide sugar metabolism	11	0
2	Cysteine and methionine metabolism	1	0
3	Galactose metabolism	1	0
4	Glycerophospholipid metabolism	1	0
5	Nicotinate and nicotinamide metabolism	1	0
6	Phosphonate and phosphinate metabolism	1	0
7	Starch and sucrose metabolism	1	0
8	Sulfur metabolism	1	0
Down	Pathway	Host Sequences	Symbiont Sequences
1	Carbon fixation in photosynthetic organisms	0	4
7	Pyruvate metabolism	0	4
2	Citrate cycle (TCA cycle)	0	1
3	Fructose and mannose metabolism	0	1
4	Methane metabolism	0	1
5	Pentose and glucuronate interconversions	0	1
6	Propanoate metabolism	0	1
