# Supplementary material for: Molecular Signatures of Nicotinoid-Pathogen Synergy in the Termite Gut
Source: PLoS One. 2015 Apr 2;10(4):e0123391. doi: 10.1371/journal.pone.0123391 (PMC4383478; doi:10.1371/journal.pone.0123391)
Supplement: S8 Table — (XLSX) [file pone.0123391.s013.xlsx]

## Sheet: Sheet1
S8 Table. KEGG terms for passing genes in the Imidacloprid (I) array.
Up	Pathway	Host Sequences	Symbiont Sequences
1	Amino sugar and nucleotide sugar metabolism	3	0
2	Glycosaminoglycan degradation	2	0
3	Glyoxylate and dicarboxylate metabolism	2	0
4	Methane metabolism	2	0
5	Aminoacyl-tRNA biosynthesis	1	0
6	Carbon fixation in photosynthetic organisms	1	0
7	Carbon fixation pathways in prokaryotes	1	0
8	Citrate cycle (TCA cycle)	1	0
9	Ether lipid metabolism	1	0
10	Galactose metabolism	1	0
0	Glycerophospholipid metabolism	1	0
12	Glycosphingolipid biosynthesis - ganglio series	1	0
13	Glycosphingolipid biosynthesis - globo series	1	0
14	Isoquinoline alkaloid biosynthesis	1	0
15	Other glycan degradation	1	0
16	Purine metabolism	1	0
17	Pyruvate metabolism	1	0
18	Retinol metabolism	1	0
19	Starch and sucrose metabolism	1	0
20	Tryptophan metabolism	1	0
21	Tyrosine metabolism	1	0
22	Various types of N-glycan biosynthesis	1	0
23	Cysteine and methionine metabolism	0	1
Down	Pathway	Host Sequences	Symbiont Sequences
1	Glycolysis / Gluconeogenesis	0	11
2	Carbon fixation in photosynthetic organisms	0	8
3	Citrate cycle (TCA cycle)	0	8
4	Propanoate metabolism	0	8
5	Pyruvate metabolism	0	6
6	Methane metabolism	0	5
7	Arginine and proline metabolism	0	4
8	C5-Branched dibasic acid metabolism	0	4
9	Carbon fixation pathways in prokaryotes	0	4
10	Purine metabolism	0	4
0	Alanine, aspartate and glutamate metabolism	0	3
12	Fructose and mannose metabolism	0	3
13	Nitrogen metabolism	0	3
14	Inositol phosphate metabolism	0	2
15	Pentose phosphate pathway	0	2
16	Amino sugar and nucleotide sugar metabolism	0	1
17	beta-Alanine metabolism	0	1
18	Butanoate metabolism	0	1
19	Cysteine and methionine metabolism	1	1
20	D-Glutamine and D-glutamate metabolism	0	1
21	Drug metabolism - other enzymes	0	1
22	Galactose metabolism	0	1
23	Pantothenate and CoA biosynthesis	0	1
24	Pyrimidine metabolism	0	1
25	Starch and sucrose metabolism	0	1
26	Sulfur metabolism	0	1
27	Synthesis and degradation of ketone bodies	0	1
28	Terpenoid backbone biosynthesis	0	1
29	Valine, leucine and isoleucine degradation	0	1
