# Supplementary material for: Molecular Signatures of Nicotinoid-Pathogen Synergy in the Termite Gut
Source: PLoS One. 2015 Apr 2;10(4):e0123391. doi: 10.1371/journal.pone.0123391 (PMC4383478; doi:10.1371/journal.pone.0123391)
Supplement: S9 Table — (XLSX) [file pone.0123391.s014.xlsx]

## Sheet: Sheet1
S9 Table. KEGG terms for passing genes in the Fungi+Imidacloprid (F+I) array.
Up	Pathway	Host Sequences	Symbiont Sequences
1	Methane metabolism	2	0
2	Phenylalanine metabolism	2	0
3	Phenylpropanoid biosynthesis	2	0
4	Tyrosine metabolism	2	0
5	Isoquinoline alkaloid biosynthesis	1	0
6	Nitrogen metabolism	1	0
7	Oxidative phosphorylation	1	0
8	Purine metabolism	1	0
Down	Pathway	Host Sequences	Symbiont Sequences
1	Glycolysis / Gluconeogenesis	0	20
2	Citrate cycle (TCA cycle)	0	17
3	Purine metabolism	0	13
4	Propanoate metabolism	0	11
5	Carbon fixation in photosynthetic organisms	0	10
6	Fructose and mannose metabolism	0	9
7	Methane metabolism	0	9
8	Pyruvate metabolism	0	9
9	Pentose phosphate pathway	0	5
10	C5-Branched dibasic acid metabolism	0	4
0	Thiamine metabolism	0	4
12	Pentose and glucuronate interconversions	0	3
13	Amino sugar and nucleotide sugar metabolism	0	2
14	Carbon fixation pathways in prokaryotes	0	2
15	Cysteine and methionine metabolism	0	2
16	Galactose metabolism	0	2
17	Inositol phosphate metabolism	0	2
18	Nitrogen metabolism	0	2
19	Pyrimidine metabolism	0	2
20	Starch and sucrose metabolism	0	2
21	Sulfur metabolism	0	2
22	Alanine, aspartate and glutamate metabolism	0	1
23	Arginine and proline metabolism	0	1
24	Ascorbate and aldarate metabolism	0	1
25	Butanoate metabolism	0	1
26	Nicotinate and nicotinamide metabolism	0	1
27	Oxidative phosphorylation	0	1
28	Synthesis and degradation of ketone bodies	0	1
29	T cell receptor signaling pathway	0	1
30	Terpenoid backbone biosynthesis	0	1
31	Valine, leucine and isoleucine degradation	0	1
32	Other glycan degradation	1	0
