# Supplementary material for: Molecular Signatures of Nicotinoid-Pathogen Synergy in the Termite Gut
Source: PLoS One. 2015 Apr 2;10(4):e0123391. doi: 10.1371/journal.pone.0123391 (PMC4383478; doi:10.1371/journal.pone.0123391)
Supplement: S10 Table — (XLSX) [file pone.0123391.s015.xlsx]

## Sheet: Sheet1
S10 Table. KEGG terms for passing genes in the Bacteria+Imidacloprid (B+I) array.
Up	Pathway	Host Sequences	Symbiont Sequences
1	Pyrimidine metabolism	2	0
2	Drug metabolism - other enzymes	2	0
3	Fructose and mannose metabolism	1	0
Down	Pathway	Host Sequences	Symbiont Sequences
1	Glycolysis / Gluconeogenesis	0	20
2	Citrate cycle (TCA cycle)	0	12
3	Purine metabolism	0	11
4	Methane metabolism	0	8
5	Propanoate metabolism	0	8
6	Fructose and mannose metabolism	0	7
7	Carbon fixation in photosynthetic organisms	0	5
8	Pyruvate metabolism	0	5
9	C5-Branched dibasic acid metabolism	0	4
10	Carbon fixation pathways in prokaryotes	0	4
0	Pentose phosphate pathway	0	4
12	Thiamine metabolism	0	3
13	Galactose metabolism	0	2
14	Inositol phosphate metabolism	0	2
15	Amino sugar and nucleotide sugar metabolism	0	1
16	Butanoate metabolism	0	1
17	Nitrogen metabolism	0	1
18	Oxidative phosphorylation	0	1
19	Pentose and glucuronate interconversions	0	1
20	Pyrimidine metabolism	0	1
21	Starch and sucrose metabolism	0	1
22	Synthesis and degradation of ketone bodies	0	1
23	T cell receptor signaling pathway	0	1
24	Terpenoid backbone biosynthesis	0	1
25	Valine, leucine and isoleucine degradation	0	1
