# Supplementary material for: Molecular Signatures of Nicotinoid-Pathogen Synergy in the Termite Gut
Source: PLoS One. 2015 Apr 2;10(4):e0123391. doi: 10.1371/journal.pone.0123391 (PMC4383478; doi:10.1371/journal.pone.0123391)
Supplement: S11 Table — (XLSX) [file pone.0123391.s016.xlsx]

## Sheet: Sheet1
S11 Table. BLAST2GO summary for the top 20 Molecular Function (MF) terms from each treatment category.
	Fungi (F)		Bacteria (B)		Imidacloprid (I)		F+I		B+I
Molecular Function Terms	UP	DOWN	UP	DOWN	UP	DOWN	UP	DOWN	UP	DOWN	TOTALS
F: GTP binding	2					3		60	46	7	118
F: ATP binding	6			1		7	25	48	31	12	130
F: protein binding	2	1	7	2		22	26	44	16	24	144
F: structural constituent of cytoskeleton								21			21
F: structural constituent of ribosome						3		20	12		35
F: nucleotide binding	4			8		41	15	19	21	62	170
F: unfolded protein binding								15	7		22
F: hydrolase activity, hydrolyzing O-glycosyl compounds				2		3		14	8		27
F: calcium ion binding			3		2	6	10	12	10	10	53
F: transferase activity	2		5	2	4	14		10	8	11	56
F: zinc ion binding	3		5		3		22	9		6	48
F: structural molecule activity				2	3	21		9	21	24	80
F: kinase activity				1		9		9	15	15	49
F: protein kinase activity		1	3			8		9	11	11	43
F: protein serine/threonine kinase activity								9	7		16
F: actin binding	1							9		4	14
F: metal ion binding					2	3	10	8			23
F: hydrolase activity	2	1	14	6		30	6	8	8	41	116
F: nucleic acid binding			14				12				26
F: DNA binding		1	4	1	4	8	11		7	5	41
F: electron carrier activity				2	2		10				14
F: catalase activity							10				10
F: RNA binding	2		4				9				15
F: oxidoreductase activity	3				2		9				14
F: heme binding							9				9
F: metalloendopeptidase activity							6				6
F: oxidoreductase activity with incorp. or reduction of mol. O2							6				6
F: structural constituent of cuticle							6				6
F: transmembrane transporter activity							6				6
F: cation binding							5				5
F: binding	3	3	24	8	22	35			12	47	154
F: catalytic activity	5		12	8		31				38	94
F: GTPase activity	2								28		30
F: peptidase activity			8	2	4	6				7	27
F: translation factor activity, nucleic acid binding			3		4					6	13
F: enzyme regulator activity			2			4				6	12
F: transporter activity		1			4						5
F: nucleoside-triphosphatase activity										5	5
F: receptor activity			4								4
F: sequence specific DNA binding transcription factor activity						4					4
F: motor activity					4						4
F: carboxypeptidase activity				1					2		3
F: chromatin binding			3								3
F: transcription regulator activity			3								3
F: ATPdependent helicase activity	2										2
F: endonuclease activity			2								2
F: Gprotein coupled receptor activity			2								2
F: hydrolase activity, acting on C-N bonds					2						2
F: lipid binding					2						2
F: peptidyldipeptidase activity	2										2
F: protein binding, bridging	2										2
F: translation elongation factor activity	2										2
F: methyltransferase activity				2							2
F: 2alkenal reductase [NAD(P)] activity	1										1
F: alpha1,3mannosylglycoprotein 2betaNacetylglucosaminyltransferase activity	1										1
F: carbohydrate binding				1							1
F: DNA-directed RNA polymerase activity		1									1
F: ironsulfur cluster binding				1							1
F: phospholipase C activity		1									1
F: phosphorus-oxygen lyase activity		1									1
F: receptor binding		1									1
F: signal transducer activity		1									1
F: two-component sensor activity		1									1
F: heat shock protein binding				1							1
TOTALS	47	14	122	51	64	258	213	333	270	341	1713
