# Supplementary material for: Molecular Signatures of Nicotinoid-Pathogen Synergy in the Termite Gut
Source: PLoS One. 2015 Apr 2;10(4):e0123391. doi: 10.1371/journal.pone.0123391 (PMC4383478; doi:10.1371/journal.pone.0123391)
Supplement: S13 Table — (XLSX) [file pone.0123391.s018.xlsx]

## Sheet: Sheet1
S13 Table. BLAST2GO summary for the top 20 Cellular Location (CL) terms from each treatment category.
	Fungi (F)		Bacteria (B)		Imidacloprid (I)		F+I		B+I
Cellular Location Terms	UP	DOWN	UP	DOWN	UP	DOWN	UP	DOWN	UP	DOWN	TOTALS
C: cytoplasm	1		6	3	2	18	9	32	28	22	99
C: microtubule								30			30
C: integral to membrane			4		4	3	14	22	7	10	64
C: cytosol	4		5	2	5	20	5	16	22	25	104
C: membrane	4		6	1	5	4	17	13	28	4	82
C: ribosome	5		5	1	3	13	7	13	12	26	85
C: intracellular	2	1	7	3	7	16	11	12	9	18	86
C: plasma membrane					4	5	8	11	9	11	48
C: intracellular membrane-bounded organelle								8			8
C: mitochondrion			4	1	4	5	3	6	5	7	35
C: nucleolus	2	1	2				3	6			14
C: Golgi apparatus	2		2	1				6		4	15
C: cytoplasmic part								6			6
C: cytoskeleton			2	1	3	18		5	4	20	53
C: dynein complex								5			5
C: large ribosomal subunit								5			5
C: cell wall						2		4		2	8
C: cell periphery								4			4
C: endocytic vesicle membrane								4			4
C: endosome membrane								4			4
C: extracellular region	2		9		6		18				35
C: nucleus	4		7	2	5	8	13		12	6	57
C: endoplasmic reticulum			2		6	2	8			2	20
C: cellular_component	1		3		2		5		4		15
C: ribonucleoprotein complex							4				4
C: transcription factor complex							4				4
C: chromatin	2						3				5
C: mitochondrial inner membrane							3				3
C: cytoplasmic membranebounded vesicle					1	4	2			7	7
C: catalytic step 2 spliceosome	1						2				3
C: COPI vesicle coat							2				2
C: protein complex			8	5	7	36				32	88
C: cell			8	3	11	16				19	38
C: nucleoplasm			5	2	5	8				8	28
C: organelle			2	2		6				8	18
C: chromosome			2		1	4					7
C: actin cytoskeleton									5		5
C: cytosolic large ribosomal subunit									5		5
C: endosome	1		2		2						5
C: vacuole						5					5
C: cell part									4		4
C: chloroplast									4		4
C: cytoplasmic microtubule									4		4
C: intracellular part									4		4
C: peroxisome					2						2
C: apical cortex	1										1
C: apical plasma membrane	1										1
C: axonal growth cone	1										1
C: exocyst	1										1
C: external side of plasma membrane	1										1
C: glucosidase II complex	1										1
C: heterogeneous nuclear ribonucleoprotein complex	1										1
C: DNA-directed RNA polymerase II, core complex		1									1
C: lysosome				1							1
TOTALS	37	3	85	25	83	175	132	180	138	209	1041
