# Supplementary material for: Molecular Signatures of Nicotinoid-Pathogen Synergy in the Termite Gut
Source: PLoS One. 2015 Apr 2;10(4):e0123391. doi: 10.1371/journal.pone.0123391 (PMC4383478; doi:10.1371/journal.pone.0123391)
Supplement: S14 Table — (XLSX) [file pone.0123391.s019.xlsx]

## Sheet: Sheet1
S14 Table. Primer sequences used for quantitative real-time PCR validation of microarray results.
Primer No.	Sequence Name	Forward Primer Sequence	Reverse Primer Sequence	Genbank Accession No.
1	TG_01_H10	GAGGCGTACCTCCTGTCAC	AGGCACATTGAAGCCATCCACTA	FL637470
2	TG_02_E9	GTTCCTCCAGAGCCAACAGT	GTGGGCCATCGCCACTAC	FL637588
3	TG_12_G2	ACAACGGCGAGCGTAGAAC	CAGTGACCCTGACCATTACCA	FL638459
4	TG_13_D6	GGCTGTAACTGCATCACTCCTAA	CGGTTGTGGAAGAACGAATACTTG	FL638504
5	TG_14_C4	GGAATGCGTTGTTCCGAGAAAG	GCAGTGCCGGATGTAGAC	FL638599
6	TG_14_D2	TGGTCGCTGTTTCCACCTA	GCGTCTTCACAAACCTCACA	FL638608
7	TG_16_E12	CGAAGTGTCAGTCTGGTGAGAA	AGCCACGTCCACATTTGTTC	FL638817
8	TG_18_E6	GAGACACTACAAGGCAACAGGAAT	CACTTGGCCGTCATTAAGACTTGAG	FL639002
9	TG_18_G4	GAGCGAGTGGCTAAATGAGTAGTG	CGCGTCCTCTGTGTTTCAC	FL639022
10	TG_18_H3	GCAGAACTGAACATCCACAGAATG	CCAGTTGTGACCCTGTGTAAATC	FL639031
11	TG_20_D6	CCAGACATCGACCGGAATAAAGAAG	GCGGCAGTGACGACATAACG	FL639183
12	TG_27_F2	GCTGCGACGGCTTTAGTC	CCGCGGTAAGCGGATCAC	FL639877
13	TG_301_O23	TGGACGTGAGATGCTGGAAC	CGCCATCCCTTAGTGTGATTC	FL635063
14	TG_302_C9	GCACAGGAGACTTACTCGTCAA	GCCACCAGATGAGGCAACT	FL635983
15	TG_302_I16	GGAGGTTACAGAGGCAGATGT	GCTGCTGACCACCCTTAGAC	FL636191
16	TG_302_M18	GCATTGCGGCAAGAATATGC	CAGCACGACTAGCTCCTTTCTG	FL636211
17	TG_302_N21	CAGCATTGGCATCTGCATCATAG	AGCAGCTCCACAGCGTTCAG	FL636139
18	TG_303_D6	GGATGGCTCCCACTTGGTAA	GGTCGTGAAATCCGATGATGTATG	FL636545
19	TG_305_G16	CCGTCGTTTGGGCCTTATGTT	GGTGATCCTTGCGGGTATACAG	FL637079
20	TG_308_G7	GCTGTGAGGTTCTGTCTACTC	TCGTTGCTGCACACTATTGAG	FL637371
21	TG_310_P19	GGCCTGGAGTACGTCATACATC	CCCACCATGTCTCCTGTCATG	FL635584
22	TG_32_B12	GCGTCGCATCCCTTACATCTG	CCTGGCTGCAATCGAAGTTG	FL640293
23	TG_35_D11	GGTCTGTGAATGGCTGTAGTGTA	TGACGGCCAGAACCAAGA	FL640604
24	TG_36_A8	TTGCGTATTAAATGGGTGGAATGG	CCTGCTGTGAACTCATGTCC	FL640660
25	TG_08_E6	TGTGCTGAGCCTGTGTTTG	GGGTCTGCTGCGGTTCTTC	FL637977
26	TG_23_A3	CGAGCTGTTACACTTGTTGCTTT	TGGTCCCTCATCACTCTCAATG	FL639319
27	TG_304_A21	CACCTGGGTGAGTGTATCAAGA	CATGATGCTGTCAACAGCTAACAT	FL636614
28	TS00-E11	GGCAACAATGCACAAGCAG	GGGCAAAGATCTGAACTCCATTC	FL641078
29	TS05-B7	GGCGACGACGCTTTCCAT	ACGCCTTCTTCCCGATCACCTT	FL641484
30	TS09-C4	GCATCTGGTGATTGACTTTCAACCT	GGAACACAACGAGGTCCATG	FL641643
31	TS15-C12	GTGCAGCTTATGGAACTGGATATTG	TGGCATGGGTGAGTGGTATAAAC	FL642371
32	TS17-H7	AGATCCAGGTTGGAATCAAATTCA	CGTCTGATTCGACAATTGGCA	FL642512
33	TS19-F12	TGGTGCAAACGTCTCAGAAAG	TCCTTGCCATGAGTAAGACCAA	FL642593
34	TS19-G11	TGCTCGATCAGGAACAAGACAA	TGCAACTATAACACGATCTGCAACT	FL642605
35	TS22-A2	CCGAGTGGCGGGAGATTG	GTGCTTCATTTGCACAAACAGA	FL642896
36	TS28-E2	CGAGGTCCATGTGCAACATC	TGGACCAAACTTAATGTCAGAGA	FL643378
37	TS44-D3	GGGCTTGGAGGAGATGGTTC	GCACTGCTGAATGTTGAACGT	FL644914
38	TS52-D4	CGATTGATCCAACAAAGAAGTTGAC	GCACGTACACCCTCCGAAT	FL645353
39	lim-1 (ref. gene)	GTGCTTCAAGTGTGGCATGT	GTCCATGCTGAGACAACCAG	CB518301
