# Supplementary material for: Molecular Signatures of Nicotinoid-Pathogen Synergy in the Termite Gut
Source: PLoS One. 2015 Apr 2;10(4):e0123391. doi: 10.1371/journal.pone.0123391 (PMC4383478; doi:10.1371/journal.pone.0123391)
Supplement: S15 Table — (XLSX) [file pone.0123391.s020.xlsx]

## Sheet: Group-S
Probe Name	GeneName	Mean Log2FC	Std Log2FC	P-value	Q-value
(-)3xSLv1	NegativeControl	0.295305	0.464076	0.227855	0.723816
(-)3xSLv1	NegativeControl	0.068332	0.152795	0.373901	0.764775
(-)3xSLv1	NegativeControl	0.201481	0.450525	0.373901	0.764775
(-)3xSLv1	NegativeControl	-0.056709	0.126806	0.373901	0.764775
(-)3xSLv1	NegativeControl	-0.015513	0.034687	0.373901	0.764775
(-)3xSLv1	NegativeControl	-0.032805	0.073355	0.373901	0.764775
(-)3xSLv1	NegativeControl	0.061453	0.137414	0.373901	0.764775
(-)3xSLv1	NegativeControl	0.04072	0.091054	0.373901	0.764775
(-)3xSLv1	NegativeControl	0.044424	0.099334	0.373901	0.764775
(-)3xSLv1	NegativeControl	-0.013379	0.029917	0.373901	0.764775
(-)3xSLv1	NegativeControl	0.036317	0.081208	0.373901	0.764775
(-)3xSLv1	NegativeControl	-0.011297	0.02526	0.373901	0.764775
(-)3xSLv1	NegativeControl	0.01896	0.042397	0.373901	0.764775
(-)3xSLv1	NegativeControl	-0.040033	0.089515	0.373901	0.764775
(-)3xSLv1	NegativeControl	-0.008506	0.019019	0.373901	0.764775
(-)3xSLv1	NegativeControl	-0.032332	0.072296	0.373901	0.764775
(-)3xSLv1	NegativeControl	0.087523	0.345231	0.601089	0.900592
(-)3xSLv1	NegativeControl	0.051489	0.2151	0.620845	0.911894
(-)3xSLv1	NegativeControl	-0.000283	0.142916	0.996684	1
(-)3xSLv1	NegativeControl	0	0	1	1
(-)3xSLv1	NegativeControl	0	0	1	1
(-)3xSLv1	NegativeControl	0	0	1	1
(-)3xSLv1	NegativeControl	0	0	1	1
(-)3xSLv1	NegativeControl	0	0	1	1
(-)3xSLv1	NegativeControl	0	0	1	1
(-)3xSLv1	NegativeControl	0	0	1	1
(-)3xSLv1	NegativeControl	0	0	1	1
(-)3xSLv1	NegativeControl	0	0	1	1
(-)3xSLv1	NegativeControl	0	0	1	1
(-)3xSLv1	NegativeControl	0	0	1	1
(-)3xSLv1	NegativeControl	0	0	1	1
(-)3xSLv1	NegativeControl	0	0	1	1
(-)3xSLv1	NegativeControl	0	0	1	1
(-)3xSLv1	NegativeControl	0	0	1	1
(-)3xSLv1	NegativeControl	0	0	1	1
(-)3xSLv1	NegativeControl	0	0	1	1
(-)3xSLv1	NegativeControl	0	0	1	1
(-)3xSLv1	NegativeControl	0	0	1	1
(-)3xSLv1	NegativeControl	0	0	1	1
(-)3xSLv1	NegativeControl	0	0	1	1
(-)3xSLv1	NegativeControl	0	0	1	1
(-)3xSLv1	NegativeControl	0	0	1	1
(-)3xSLv1	NegativeControl	0	0	1	1
(-)3xSLv1	NegativeControl	0	0	1	1
(-)3xSLv1	NegativeControl	0	0	1	1
(-)3xSLv1	NegativeControl	0	0	1	1
(-)3xSLv1	NegativeControl	0	0	1	1
(-)3xSLv1	NegativeControl	0	0	1	1
(-)3xSLv1	NegativeControl	0	0	1	1
(-)3xSLv1	NegativeControl	0	0	1	1
(-)3xSLv1	NegativeControl	0	0	1	1
(-)3xSLv1	NegativeControl	0	0	1	1
(-)3xSLv1	NegativeControl	0	0	1	1
(-)3xSLv1	NegativeControl	0	0	1	1
(-)3xSLv1	NegativeControl	0	0	1	1
(-)3xSLv1	NegativeControl	0	0	1	1
(-)3xSLv1	NegativeControl	0	0	1	1
(-)3xSLv1	NegativeControl	0	0	1	1
(-)3xSLv1	NegativeControl	0	0	1	1
(-)3xSLv1	NegativeControl	0	0	1	1
(-)3xSLv1	NegativeControl	0	0	1	1
(-)3xSLv1	NegativeControl	0	0	1	1
(-)3xSLv1	NegativeControl	0	0	1	1
(-)3xSLv1	NegativeControl	0	0	1	1
(-)3xSLv1	NegativeControl	0	0	1	1
(-)3xSLv1	NegativeControl	0	0	1	1
(-)3xSLv1	NegativeControl	0	0	1	1
(-)3xSLv1	NegativeControl	0	0	1	1
(-)3xSLv1	NegativeControl	0	0	1	1
(-)3xSLv1	NegativeControl	0	0	1	1
(-)3xSLv1	NegativeControl	0	0	1	1
(-)3xSLv1	NegativeControl	0	0	1	1
(-)3xSLv1	NegativeControl	0	0	1	1
(-)3xSLv1	NegativeControl	0	0	1	1
(-)3xSLv1	NegativeControl	0	0	1	1
(-)3xSLv1	NegativeControl	0	0	1	1
(-)3xSLv1	NegativeControl	0	0	1	1
(+)E1A_r60_1	E1A_r60_1	-0.071272	0.084854	0.133565	0.596866
(+)E1A_r60_1	E1A_r60_1	-0.071062	0.092978	0.162633	0.647484
(+)E1A_r60_1	E1A_r60_1	-0.083486	0.112789	0.173242	0.663383
(+)E1A_r60_1	E1A_r60_1	-0.064863	0.092576	0.19225	0.683733
(+)E1A_r60_1	E1A_r60_1	-0.067806	0.098498	0.198563	0.69043
(+)E1A_r60_1	E1A_r60_1	-0.073639	0.10905	0.205565	0.698124
(+)E1A_r60_1	E1A_r60_1	-0.062485	0.094195	0.212142	0.705319
(+)E1A_r60_1	E1A_r60_1	-0.063832	0.096897	0.214732	0.708107
(+)E1A_r60_1	E1A_r60_1	-0.066546	0.103205	0.22281	0.718128
(+)E1A_r60_1	E1A_r60_1	-0.062562	0.10051	0.236369	0.732743
(+)E1A_r60_1	E1A_r60_1	-0.065047	0.106094	0.242281	0.738631
(+)E1A_r60_1	E1A_r60_1	-0.063325	0.104643	0.247422	0.744212
(+)E1A_r60_1	E1A_r60_1	-0.068013	0.113064	0.249795	0.745673
(+)E1A_r60_1	E1A_r60_1	-0.057389	0.098168	0.261226	0.757041
(+)E1A_r60_1	E1A_r60_1	-0.063443	0.109947	0.26649	0.760339
(+)E1A_r60_1	E1A_r60_1	-0.057126	0.099441	0.268293	0.760708
(+)E1A_r60_1	E1A_r60_1	-0.061875	0.110865	0.280107	0.764775
(+)E1A_r60_1	E1A_r60_1	-0.061513	0.110305	0.280434	0.764775
(+)E1A_r60_1	E1A_r60_1	-0.059616	0.114877	0.310417	0.764775
(+)E1A_r60_1	E1A_r60_1	-0.048352	0.097996	0.331808	0.764775
(+)E1A_r60_3	E1A_r60_3	-0.024194	0.48138	0.915935	1
(+)E1A_r60_3	E1A_r60_3	-0.02202	0.481661	0.923497	1
(+)E1A_r60_3	E1A_r60_3	-0.022609	0.505415	0.925134	1
(+)E1A_r60_3	E1A_r60_3	-0.02101	0.491953	0.928513	1
(+)E1A_r60_3	E1A_r60_3	-0.019175	0.491005	0.934611	1
(+)E1A_r60_3	E1A_r60_3	-0.01873	0.484103	0.935214	1
(+)E1A_r60_3	E1A_r60_3	-0.017312	0.482922	0.93996	1
(+)E1A_r60_3	E1A_r60_3	-0.016881	0.476244	0.940633	1
(+)E1A_r60_3	E1A_r60_3	-0.016973	0.479598	0.940728	1
(+)E1A_r60_3	E1A_r60_3	-0.016967	0.485575	0.941474	1
(+)E1A_r60_3	E1A_r60_3	-0.013325	0.485382	0.953998	1
(+)E1A_r60_3	E1A_r60_3	-0.012944	0.47682	0.95451	1
(+)E1A_r60_3	E1A_r60_3	-0.011608	0.505219	0.961489	1
(+)E1A_r60_3	E1A_r60_3	-0.01105	0.482243	0.961592	1
(+)E1A_r60_3	E1A_r60_3	-0.010231	0.498878	0.965623	1
(+)E1A_r60_3	E1A_r60_3	-0.009623	0.491859	0.967202	1
(+)E1A_r60_3	E1A_r60_3	-0.006649	0.478997	0.976724	1
(+)E1A_r60_3	E1A_r60_3	-0.005442	0.479866	0.980982	1
(+)E1A_r60_3	E1A_r60_3	-0.004263	0.48586	0.985286	1
(+)E1A_r60_3	E1A_r60_3	0.002757	0.489885	0.990561	1
(+)E1A_r60_a104	E1A_r60_a104	-0.010804	0.456967	0.960372	1
(+)E1A_r60_a104	E1A_r60_a104	0.010629	0.459446	0.961224	1
(+)E1A_r60_a104	E1A_r60_a104	0.00993	0.441712	0.962317	1
(+)E1A_r60_a104	E1A_r60_a104	0.010191	0.457215	0.962637	1
(+)E1A_r60_a104	E1A_r60_a104	-0.009218	0.452699	0.965864	1
(+)E1A_r60_a104	E1A_r60_a104	-0.007409	0.449469	0.972363	1
(+)E1A_r60_a104	E1A_r60_a104	0.007077	0.440812	0.973084	1
(+)E1A_r60_a104	E1A_r60_a104	-0.006589	0.457586	0.975856	1
(+)E1A_r60_a104	E1A_r60_a104	0.006377	0.449227	0.976197	1
(+)E1A_r60_a104	E1A_r60_a104	-0.004406	0.450925	0.983616	1
(+)E1A_r60_a104	E1A_r60_a104	-0.003779	0.454056	0.986044	1
(+)E1A_r60_a104	E1A_r60_a104	-0.003683	0.46237	0.986641	1
(+)E1A_r60_a104	E1A_r60_a104	0.002761	0.441476	0.98951	1
(+)E1A_r60_a104	E1A_r60_a104	0.002401	0.441377	0.990876	1
(+)E1A_r60_a104	E1A_r60_a104	-0.002451	0.453127	0.990927	1
(+)E1A_r60_a104	E1A_r60_a104	0.002108	0.441337	0.991991	1
(+)E1A_r60_a104	E1A_r60_a104	-0.002111	0.457378	0.992258	1
(+)E1A_r60_a104	E1A_r60_a104	0.001857	0.450485	0.993089	1
(+)E1A_r60_a104	E1A_r60_a104	-0.000985	0.448237	0.996314	1
(+)E1A_r60_a104	E1A_r60_a104	0.000128	0.449752	0.999521	1
(+)E1A_r60_a107	E1A_r60_a107	-0.104441	0.553068	0.694544	0.947679
(+)E1A_r60_a107	E1A_r60_a107	-0.107333	0.571394	0.696041	0.948276
(+)E1A_r60_a107	E1A_r60_a107	-0.102153	0.557338	0.702921	0.952455
(+)E1A_r60_a107	E1A_r60_a107	-0.097662	0.537221	0.705186	0.953607
(+)E1A_r60_a107	E1A_r60_a107	-0.100601	0.560504	0.708688	0.955418
(+)E1A_r60_a107	E1A_r60_a107	-0.095046	0.533185	0.710548	0.956601
(+)E1A_r60_a107	E1A_r60_a107	-0.099183	0.561595	0.713061	0.958539
(+)E1A_r60_a107	E1A_r60_a107	-0.097244	0.559022	0.717114	0.960476
(+)E1A_r60_a107	E1A_r60_a107	-0.093393	0.551367	0.724116	0.963434
(+)E1A_r60_a107	E1A_r60_a107	-0.093197	0.550686	0.724341	0.963434
(+)E1A_r60_a107	E1A_r60_a107	-0.091951	0.550501	0.727732	0.964619
(+)E1A_r60_a107	E1A_r60_a107	-0.090838	0.545287	0.728418	0.964666
(+)E1A_r60_a107	E1A_r60_a107	-0.090057	0.54818	0.731968	0.965754
(+)E1A_r60_a107	E1A_r60_a107	-0.09425	0.573865	0.732041	0.965754
(+)E1A_r60_a107	E1A_r60_a107	-0.091142	0.560896	0.734735	0.966293
(+)E1A_r60_a107	E1A_r60_a107	-0.085787	0.54138	0.740985	0.968919
(+)E1A_r60_a107	E1A_r60_a107	-0.08637	0.569987	0.751777	0.972688
(+)E1A_r60_a107	E1A_r60_a107	-0.082863	0.556218	0.755774	0.974974
(+)E1A_r60_a107	E1A_r60_a107	-0.081152	0.562485	0.763152	0.97783
(+)E1A_r60_a107	E1A_r60_a107	-0.079452	0.558012	0.766127	0.97893
(+)E1A_r60_a135	E1A_r60_a135	-0.096035	0.566039	0.723689	0.963434
(+)E1A_r60_a135	E1A_r60_a135	-0.090494	0.558281	0.735353	0.966345
(+)E1A_r60_a135	E1A_r60_a135	-0.087574	0.568948	0.748042	0.971788
(+)E1A_r60_a135	E1A_r60_a135	-0.084571	0.553377	0.749752	0.972094
(+)E1A_r60_a135	E1A_r60_a135	-0.080125	0.546719	0.759567	0.976766
(+)E1A_r60_a135	E1A_r60_a135	-0.084556	0.578943	0.760356	0.976766
(+)E1A_r60_a135	E1A_r60_a135	-0.083354	0.574285	0.761783	0.977519
(+)E1A_r60_a135	E1A_r60_a135	-0.085632	0.590257	0.761891	0.977557
(+)E1A_r60_a135	E1A_r60_a135	-0.08291	0.573463	0.762675	0.977669
(+)E1A_r60_a135	E1A_r60_a135	-0.079676	0.554739	0.764168	0.978172
(+)E1A_r60_a135	E1A_r60_a135	-0.081866	0.572064	0.764991	0.978604
(+)E1A_r60_a135	E1A_r60_a135	-0.078084	0.551538	0.7674	0.979099
(+)E1A_r60_a135	E1A_r60_a135	-0.078725	0.55818	0.768248	0.979295
(+)E1A_r60_a135	E1A_r60_a135	-0.077166	0.568704	0.776707	0.983859
(+)E1A_r60_a135	E1A_r60_a135	-0.077002	0.573376	0.778911	0.984965
(+)E1A_r60_a135	E1A_r60_a135	-0.075605	0.565972	0.780042	0.985761
(+)E1A_r60_a135	E1A_r60_a135	-0.072736	0.565962	0.788098	0.98927
(+)E1A_r60_a135	E1A_r60_a135	-0.073846	0.577755	0.789219	0.989688
(+)E1A_r60_a135	E1A_r60_a135	-0.070955	0.564564	0.792624	0.990545
(+)E1A_r60_a135	E1A_r60_a135	-0.064395	0.549556	0.80625	0.995462
(+)E1A_r60_a20	E1A_r60_a20	-0.042758	0.153129	0.566231	0.879172
(+)E1A_r60_a20	E1A_r60_a20	-0.047799	0.175328	0.575053	0.884754
(+)E1A_r60_a20	E1A_r60_a20	-0.040665	0.15786	0.595466	0.897131
(+)E1A_r60_a20	E1A_r60_a20	-0.037452	0.153386	0.614103	0.907832
(+)E1A_r60_a20	E1A_r60_a20	-0.030322	0.132584	0.636016	0.920101
(+)E1A_r60_a20	E1A_r60_a20	-0.032233	0.148071	0.651896	0.92809
(+)E1A_r60_a20	E1A_r60_a20	-0.030139	0.144893	0.666036	0.935364
(+)E1A_r60_a20	E1A_r60_a20	-0.031374	0.152619	0.669622	0.937208
(+)E1A_r60_a20	E1A_r60_a20	-0.031023	0.156772	0.681011	0.942711
(+)E1A_r60_a20	E1A_r60_a20	-0.027531	0.149186	0.701023	0.951686
(+)E1A_r60_a20	E1A_r60_a20	-0.02582	0.140128	0.701445	0.951805
(+)E1A_r60_a20	E1A_r60_a20	-0.023562	0.152983	0.747891	0.971788
(+)E1A_r60_a20	E1A_r60_a20	-0.019166	0.129535	0.757361	0.976381
(+)E1A_r60_a20	E1A_r60_a20	-0.021458	0.156009	0.773765	0.982008
(+)E1A_r60_a20	E1A_r60_a20	-0.023022	0.174807	0.783037	0.98669
(+)E1A_r60_a20	E1A_r60_a20	-0.020294	0.162342	0.793695	0.99097
(+)E1A_r60_a20	E1A_r60_a20	-0.012141	0.151332	0.866345	1
(+)E1A_r60_a20	E1A_r60_a20	-0.00916	0.132616	0.884736	1
(+)E1A_r60_a20	E1A_r60_a20	-0.00814	0.14626	0.906962	1
(+)E1A_r60_a20	E1A_r60_a20	-0.004237	0.100463	0.929406	1
(+)E1A_r60_a22	E1A_r60_a22	0.053488	0.881879	0.898671	1
(+)E1A_r60_a22	E1A_r60_a22	0.054383	0.905703	0.899677	1
(+)E1A_r60_a22	E1A_r60_a22	0.053139	0.895862	0.900887	1
(+)E1A_r60_a22	E1A_r60_a22	0.052482	0.902813	0.902852	1
(+)E1A_r60_a22	E1A_r60_a22	0.048515	0.893069	0.909176	1
(+)E1A_r60_a22	E1A_r60_a22	0.046531	0.896166	0.913167	1
(+)E1A_r60_a22	E1A_r60_a22	0.046926	0.905007	0.913286	1
(+)E1A_r60_a22	E1A_r60_a22	0.04431	0.892348	0.916939	1
(+)E1A_r60_a22	E1A_r60_a22	0.040384	0.90834	0.925593	1
(+)E1A_r60_a22	E1A_r60_a22	0.039019	0.878719	0.925683	1
(+)E1A_r60_a22	E1A_r60_a22	0.038626	0.902811	0.928385	1
(+)E1A_r60_a22	E1A_r60_a22	0.036244	0.907882	0.933161	1
(+)E1A_r60_a22	E1A_r60_a22	0.035439	0.891136	0.933416	1
(+)E1A_r60_a22	E1A_r60_a22	0.034914	0.883274	0.933817	1
(+)E1A_r60_a22	E1A_r60_a22	0.035322	0.896122	0.934004	1
(+)E1A_r60_a22	E1A_r60_a22	0.030113	0.899344	0.943913	1
(+)E1A_r60_a22	E1A_r60_a22	0.030405	0.911443	0.944119	1
(+)E1A_r60_a22	E1A_r60_a22	0.027966	0.899815	0.947931	1
(+)E1A_r60_a22	E1A_r60_a22	0.02432	0.902969	0.954865	1
(+)E1A_r60_a22	E1A_r60_a22	-0.009413	0.875761	0.981977	1
(+)E1A_r60_a97	E1A_r60_a97	0.03836	0.505961	0.873608	1
(+)E1A_r60_a97	E1A_r60_a97	0.034761	0.501409	0.884313	1
(+)E1A_r60_a97	E1A_r60_a97	0.031571	0.489238	0.892246	1
(+)E1A_r60_a97	E1A_r60_a97	0.029115	0.492727	0.901261	1
(+)E1A_r60_a97	E1A_r60_a97	0.029944	0.50895	0.901684	1
(+)E1A_r60_a97	E1A_r60_a97	0.02792	0.487431	0.904267	1
(+)E1A_r60_a97	E1A_r60_a97	0.025875	0.471441	0.908244	1
(+)E1A_r60_a97	E1A_r60_a97	0.020099	0.474775	0.929135	1
(+)E1A_r60_a97	E1A_r60_a97	0.020167	0.492596	0.931462	1
(+)E1A_r60_a97	E1A_r60_a97	0.019704	0.491429	0.932872	1
(+)E1A_r60_a97	E1A_r60_a97	0.019647	0.499861	0.934191	1
(+)E1A_r60_a97	E1A_r60_a97	0.018379	0.479093	0.935763	1
(+)E1A_r60_a97	E1A_r60_a97	0.015853	0.501573	0.947048	1
(+)E1A_r60_a97	E1A_r60_a97	0.015875	0.514007	0.948257	1
(+)E1A_r60_a97	E1A_r60_a97	0.015141	0.50128	0.949394	1
(+)E1A_r60_a97	E1A_r60_a97	0.013443	0.48651	0.953699	1
(+)E1A_r60_a97	E1A_r60_a97	0.01259	0.476285	0.955703	1
(+)E1A_r60_a97	E1A_r60_a97	-0.005991	0.469507	0.978602	1
(+)E1A_r60_a97	E1A_r60_a97	0.00402	0.468346	0.985606	1
(+)E1A_r60_a97	E1A_r60_a97	0.000177	0.517972	0.999428	1
(+)E1A_r60_n11	E1A_r60_n11	-0.086754	0.569902	0.750689	0.972277
(+)E1A_r60_n11	E1A_r60_n11	-0.085761	0.576442	0.756085	0.975296
(+)E1A_r60_n11	E1A_r60_n11	-0.082147	0.562511	0.760382	0.976766
(+)E1A_r60_n11	E1A_r60_n11	-0.079017	0.554536	0.765956	0.978921
(+)E1A_r60_n11	E1A_r60_n11	-0.077583	0.546435	0.766762	0.979099
(+)E1A_r60_n11	E1A_r60_n11	-0.079688	0.562659	0.767318	0.979099
(+)E1A_r60_n11	E1A_r60_n11	-0.070805	0.530927	0.780396	0.985819
(+)E1A_r60_n11	E1A_r60_n11	-0.073178	0.550453	0.781061	0.985819
(+)E1A_r60_n11	E1A_r60_n11	-0.068565	0.566706	0.80013	0.992778
(+)E1A_r60_n11	E1A_r60_n11	-0.060825	0.516283	0.805227	0.995335
(+)E1A_r60_n11	E1A_r60_n11	-0.062	0.541178	0.810451	0.997132
(+)E1A_r60_n11	E1A_r60_n11	-0.059057	0.520494	0.812224	0.998252
(+)E1A_r60_n11	E1A_r60_n11	-0.057704	0.532885	0.820582	1
(+)E1A_r60_n11	E1A_r60_n11	-0.0574	0.534371	0.821991	1
(+)E1A_r60_n11	E1A_r60_n11	-0.056129	0.528111	0.823826	1
(+)E1A_r60_n11	E1A_r60_n11	-0.058933	0.557069	0.824622	1
(+)E1A_r60_n11	E1A_r60_n11	-0.053929	0.523119	0.828999	1
(+)E1A_r60_n11	E1A_r60_n11	-0.054423	0.537284	0.83192	1
(+)E1A_r60_n11	E1A_r60_n11	-0.054542	0.552045	0.83597	1
(+)E1A_r60_n11	E1A_r60_n11	-0.037044	0.546093	0.886779	1
(+)E1A_r60_n9	E1A_r60_n9	-0.0958	1.00973	0.842361	1
(+)E1A_r60_n9	E1A_r60_n9	-0.095704	1.01268	0.842965	1
(+)E1A_r60_n9	E1A_r60_n9	-0.091429	1.01951	0.85085	1
(+)E1A_r60_n9	E1A_r60_n9	-0.090081	1.0273	0.854111	1
(+)E1A_r60_n9	E1A_r60_n9	-0.088351	1.01075	0.854562	1
(+)E1A_r60_n9	E1A_r60_n9	-0.087088	1.01889	0.857736	1
(+)E1A_r60_n9	E1A_r60_n9	-0.08497	1.00456	0.859194	1
(+)E1A_r60_n9	E1A_r60_n9	-0.086997	1.02927	0.859296	1
(+)E1A_r60_n9	E1A_r60_n9	-0.08534	1.01544	0.860084	1
(+)E1A_r60_n9	E1A_r60_n9	-0.08372	1.01262	0.862325	1
(+)E1A_r60_n9	E1A_r60_n9	-0.08197	0.99986	0.863467	1
(+)E1A_r60_n9	E1A_r60_n9	-0.081623	1.01466	0.865993	1
(+)E1A_r60_n9	E1A_r60_n9	-0.081277	1.01473	0.866564	1
(+)E1A_r60_n9	E1A_r60_n9	-0.080277	1.0173	0.868513	1
(+)E1A_r60_n9	E1A_r60_n9	-0.079738	1.03028	0.87101	1
(+)E1A_r60_n9	E1A_r60_n9	-0.077048	1.01014	0.872853	1
(+)E1A_r60_n9	E1A_r60_n9	-0.077002	1.0164	0.873702	1
(+)E1A_r60_n9	E1A_r60_n9	-0.067365	1.01269	0.888952	1
(+)E1A_r60_n9	E1A_r60_n9	-0.067588	1.02219	0.889615	1
(+)E1A_r60_n9	E1A_r60_n9	-0.063543	1.03091	0.897038	1
(+)eQC-39	EQC	0.056522	0.116333	0.338379	0.764775
(+)eQC-39	EQC	0.075689	0.185333	0.412801	0.788481
(+)eQC-39	EQC	-0.065788	0.257071	0.597786	0.898576
(+)eQC-39	EQC	0.01592	0.077853	0.671232	0.93827
(+)eQC-39	EQC	-0.023724	0.129336	0.702711	0.952455
(+)eQC-39	EQC	-0.032474	0.235887	0.773573	0.982001
(+)eQC-40	EQC	0.109694	0.072995	0.028298	0.29775
(+)eQC-40	EQC	0.080428	0.108386	0.172398	0.662605
(+)eQC-40	EQC	0.073305	0.121769	0.249496	0.745374
(+)eQC-40	EQC	0.09562	0.208459	0.363017	0.764775
(+)eQC-40	EQC	0.016555	0.102251	0.735641	0.966345
(+)eQC-40	EQC	-0.017376	0.113477	0.749286	0.971981
(+)eQC-41	EQC	0.248002	0.300144	0.138372	0.606042
(+)eQC-41	EQC	-0.012412	0.017007	0.17802	0.66885
(+)eQC-41	EQC	0.051461	0.115071	0.373901	0.764775
(+)eQC-41	EQC	-0.043609	0.133146	0.504539	0.842052
(+)eQC-41	EQC	0.096756	0.392978	0.611243	0.906338
(+)eQC-41	EQC	-0.004192	0.18322	0.961653	1
(+)eQC-42	EQC	-0.089071	0.137516	0.221097	0.717063
(+)eQC-42	EQC	0.044426	0.083485	0.299875	0.764775
(+)eQC-42	EQC	0.108162	0.246676	0.382368	0.768857
(+)eQC-42	EQC	-0.033217	0.155973	0.65877	0.931689
(+)eQC-42	EQC	0.03538	0.242043	0.760166	0.976766
(+)eQC-42	EQC	0.020634	0.199617	0.828552	1
CUST_1_PI425129478	TG_00_E9	-0.024487	0.250474	0.837658	1
CUST_1_PI425129481	TS_00_G12	0.202751	0.147577	0.037218	0.334467
CUST_1_PI425129486	Random_A01_T3	0.067441	0.189564	0.470847	0.826062
CUST_1_PI425196440	FJ668632.1	-0.245234	0.149787	0.021562	0.27149
CUST_1_PI425211535	5bias_TS_00_G12	0.221623	0.150758	0.030296	0.30595
CUST_1_PI425212603	5bias_TS_54_H1	0.053055	0.239129	0.645837	0.924212
CUST_10_PI425129478	TG_00_C5	-0.123568	0.104479	0.057303	0.402559
CUST_10_PI425129481	TS_00_H10	-0.032019	0.27195	0.805349	0.995335
CUST_10_PI425129486	Random_A10_T3	-0.050335	0.05608	0.115193	0.555021
CUST_10_PI425196440	FJ184596.1	-0.099802	0.185871	0.296127	0.764775
CUST_10_PI425211535	5bias_TS_00_H10	-0.042407	0.282418	0.753922	0.973781
CUST_10_PI425212603	5bias_TS_55_H10	-0.008782	0.102667	0.857632	1
CUST_100_PI425129478	TG_301_C5	-0.109848	0.365288	0.53816	0.860717
CUST_100_PI425129481	TS_02_A2	0	0	1	1
CUST_100_PI425129486	Soldier_A12_T3	-0.134408	0.128405	0.079325	0.469244
CUST_100_PI425211535	5bias_TS_02_A2	-0.015139	0.033852	0.373901	0.764775
CUST_100_PI425212603	5bias_TS_50_B5	-0.065117	0.050661	0.045279	0.36304
CUST_1000_PI425129478	TG_302_A7	0.154692	0.365101	0.397076	0.777894
CUST_1000_PI425129481	TS_13_G11	0.102375	0.380457	0.579819	0.888439
CUST_1000_PI425211535	5bias_TS_13_G11	-0.072543	0.560796	0.786763	0.988834
CUST_1001_PI425129478	TG_302_A3	0.123037	0.648704	0.693304	0.947423
CUST_1001_PI425129481	TS_13_G12	-0.223414	0.616497	0.463203	0.820812
CUST_1001_PI425211535	5bias_TS_13_G12	-0.220693	0.646571	0.487855	0.834982
CUST_1002_PI425129478	TG_302_A23	-0.077867	0.132467	0.25901	0.756189
CUST_1002_PI425129481	TS_13_H4	0	0	1	1
CUST_1002_PI425211535	5bias_TS_13_H4	0	0	1	1
CUST_1003_PI425129478	TG_302_C3	0.059276	0.187717	0.519085	0.850334
CUST_1003_PI425129481	TS_13_H10	-0.116142	0.658906	0.713587	0.958539
CUST_1003_PI425211535	5bias_TS_13_H10	0.005032	0.496324	0.982998	1
CUST_1004_PI425129478	TG_302_C5	0.110274	0.104541	0.077773	0.465183
CUST_1004_PI425129481	TS_13_H11	0.005394	0.338084	0.973252	1
CUST_1004_PI425211535	5bias_TS_13_H11	0.025944	0.277235	0.844477	1
CUST_1005_PI425129478	TG_302_C15	-0.073725	0.076919	0.09873	0.522918
CUST_1005_PI425129481	TS_13_H8	-0.161116	0.377039	0.393428	0.776797
CUST_1005_PI425211535	5bias_TS_13_H8	-0.120232	0.355912	0.492065	0.837066
CUST_1006_PI425129478	TG_302_C1	-0.016539	0.082996	0.678946	0.942017
CUST_1006_PI425129481	TS_13_H6	0	0	1	1
CUST_1006_PI425211535	5bias_TS_13_H6	0	0	1	1
CUST_1007_PI425129478	TG_302_C17	-0.06406	0.045665	0.034956	0.325391
CUST_1007_PI425129481	TS_13_H9	-0.019629	0.073747	0.583761	0.890446
CUST_1007_PI425211535	5bias_TS_13_H9	-0.007387	0.066123	0.815036	0.99874
CUST_1008_PI425129478	TG_302_A21	0.119549	0.019355	0.000159	0.137219
CUST_1008_PI425129481	TS_13_H7	0.102909	0.13051	0.152651	0.633929
CUST_1008_PI425211535	5bias_TS_13_H7	0.116926	0.152763	0.162155	0.647484
CUST_1009_PI425129478	TG_302_C7	-0.061793	0.063781	0.096199	0.515759
CUST_1009_PI425129481	TS_13_A1	0.095346	0.20855	0.364433	0.764775
CUST_1009_PI425211535	5bias_TS_13_A1	0.08314	0.208508	0.422993	0.796262
CUST_101_PI425129478	TG_301_A7	-0.395827	0.918311	0.389711	0.774713
CUST_101_PI425129481	TS_02_A10	0.082366	0.391028	0.662177	0.933313
CUST_101_PI425129486	Soldier_B01_T3	-0.129464	0.100964	0.045594	0.364688
CUST_101_PI425211535	5bias_TS_02_A10	0.115693	0.352741	0.503984	0.841651
CUST_101_PI425212603	5bias_TS_50_B8	-0.140752	0.166229	0.13124	0.592013
CUST_1010_PI425129478	TG_302_A19	-0.098742	0.111585	0.118977	0.564045
CUST_1010_PI425129481	TS_13_A3	-0.065461	0.300796	0.651983	0.92809
CUST_1010_PI425211535	5bias_TS_13_A3	-0.052607	0.236958	0.645634	0.924075
CUST_1011_PI425129478	TG_302_C9	-0.046348	0.182145	0.599797	0.899438
CUST_1011_PI425129481	TS_13_A2	-0.003036	0.106801	0.952361	1
CUST_1011_PI425211535	5bias_TS_13_A2	0.001915	0.075874	0.957707	1
CUST_1012_PI425129478	TG_302_C13	-0.113122	0.263113	0.390808	0.775297
CUST_1012_PI425129481	TS_13_A6	0.071326	0.174399	0.412189	0.788354
CUST_1012_PI425211535	5bias_TS_13_A6	0.063964	0.187657	0.488417	0.835199
CUST_1013_PI425129478	TG_302_C11	0.007836	0.190187	0.931021	1
CUST_1013_PI425129481	TS_13_A5	0.037128	0.193355	0.689769	0.94538
CUST_1013_PI425211535	5bias_TS_13_A5	0.071631	0.21759	0.502493	0.840783
CUST_1014_PI425129478	TG_302_C21	-0.103026	0.06429	0.023098	0.278599
CUST_1014_PI425129481	TS_13_A9	0.057457	0.611669	0.843899	1
CUST_1014_PI425211535	5bias_TS_13_A9	0.023029	0.552225	0.930189	1
CUST_1015_PI425129478	TG_302_C23	-0.074984	0.356752	0.66284	0.933388
CUST_1015_PI425129481	TS_13_A4	-0.147351	0.318948	0.359949	0.764775
CUST_1015_PI425211535	5bias_TS_13_A4	0.008665	0.297207	0.951146	1
CUST_1016_PI425129478	TG_302_E11	0.109501	0.04674	0.006346	0.211124
CUST_1016_PI425129481	TS_13_A7	0.038692	0.086519	0.373901	0.764775
CUST_1016_PI425211535	5bias_TS_13_A7	0	0	1	1
CUST_1017_PI425129478	TG_302_E1	-0.901078	0.486157	0.014324	0.245282
CUST_1017_PI425129481	TS_13_A11	0.151779	0.339388	0.373901	0.764775
CUST_1017_PI425211535	5bias_TS_13_A11	0.165132	0.527127	0.522227	0.851675
CUST_1018_PI425129478	TG_302_E13	0.073307	0.033996	0.008512	0.219438
CUST_1018_PI425129481	TS_13_A8	-0.091031	0.283153	0.511974	0.846056
CUST_1018_PI425211535	5bias_TS_13_A8	-0.098127	0.286695	0.486734	0.834787
CUST_1019_PI425129478	TG_302_E17	-0.083008	0.033997	0.005472	0.208456
CUST_1019_PI425129481	TS_13_B3	-0.070773	0.225908	0.52221	0.851675
CUST_1019_PI425211535	5bias_TS_13_B3	-0.085133	0.282708	0.537622	0.860644
CUST_102_PI425129478	TG_301_A5	0.215299	0.296235	0.179457	0.669966
CUST_102_PI425129481	TS_02_B1	0.042525	0.260979	0.734039	0.966293
CUST_102_PI425129486	Soldier_B02_T3	-0.132855	0.144476	0.108921	0.540008
CUST_102_PI425211535	5bias_TS_02_B1	-0.087613	0.144743	0.247327	0.744212
CUST_102_PI425212603	5bias_TS_50_B7	-0.016703	0.037349	0.373901	0.764775
CUST_1020_PI425129478	TG_302_E15	-0.019503	0.301696	0.892057	1
CUST_1020_PI425129481	TS_13_B4	-0.032348	0.132019	0.612901	0.907077
CUST_1020_PI425211535	5bias_TS_13_B4	-0.066301	0.15654	0.397235	0.777945
CUST_1021_PI425129478	TG_302_C19	0.057177	0.044931	0.046607	0.366032
CUST_1021_PI425129481	TS_13_B2	-0.030681	0.329458	0.845218	1
CUST_1021_PI425211535	5bias_TS_13_B2	0.006489	0.364813	0.97018	1
CUST_1022_PI425129478	TG_302_E9	-0.106916	0.079664	0.039902	0.34407
CUST_1022_PI425129481	TS_13_B1	0.076347	0.213827	0.46936	0.825036
CUST_1022_PI425211535	5bias_TS_13_B1	0.086718	0.206309	0.40049	0.780889
CUST_1023_PI425129478	TG_302_E5	0.007647	0.04222	0.706208	0.954281
CUST_1023_PI425129481	TS_13_A12	-0.003785	0.160428	0.960456	1
CUST_1023_PI425211535	5bias_TS_13_A12	0.060805	0.154021	0.427227	0.798407
CUST_1024_PI425129478	TG_302_E3	0	0	1	1
CUST_1024_PI425129481	TS_13_B5	-0.187964	0.387773	0.339379	0.764775
CUST_1024_PI425211535	5bias_TS_13_B5	-0.172549	0.384828	0.372783	0.764775
CUST_1025_PI425129478	TG_302_G11	-0.050527	0.119091	0.396491	0.777619
CUST_1025_PI425129481	TS_13_B9	0	0	1	1
CUST_1025_PI425211535	5bias_TS_13_B9	0	0	1	1
CUST_1026_PI425129478	TG_302_G1	-0.076978	0.183563	0.401486	0.781297
CUST_1026_PI425129481	TS_13_B7	0.020359	0.214975	0.842641	1
CUST_1026_PI425211535	5bias_TS_13_B7	0.095299	0.343812	0.568952	0.880838
CUST_1027_PI425129478	TG_302_E21	-0.015457	0.06857	0.640722	0.922027
CUST_1027_PI425129481	TS_13_B8	-0.059096	0.310905	0.692686	0.947188
CUST_1027_PI425211535	5bias_TS_13_B8	0.000429	0.271355	0.997347	1
CUST_1028_PI425129478	TG_302_G5	-0.038855	0.072947	0.299487	0.764775
CUST_1028_PI425129481	TS_13_B6	0.153994	0.204287	0.167157	0.655392
CUST_1028_PI425211535	5bias_TS_13_B6	0.145595	0.193783	0.16825	0.657019
CUST_1029_PI425129478	TG_302_G9	0.069576	0.044542	0.025058	0.286863
CUST_1029_PI425129481	TS_13_C4	-0.022264	0.049784	0.373901	0.764775
CUST_1029_PI425211535	5bias_TS_13_C4	0.072796	0.444184	0.732582	0.965754
CUST_103_PI425129478	TG_301_A17	-0.02593	0.12322	0.662478	0.93335
CUST_103_PI425129481	TS_02_A12	0.026057	0.439727	0.900985	1
CUST_103_PI425129486	Soldier_B03_T3	-0.102203	0.149487	0.201049	0.694319
CUST_103_PI425211535	5bias_TS_02_A12	0.038752	0.440923	0.853782	1
CUST_103_PI425212603	5bias_TS_50_C5	-0.003835	0.285113	0.977448	1
CUST_1030_PI425129478	TG_302_G3	0.033358	0.044218	0.166898	0.655219
CUST_1030_PI425129481	TS_13_C1	-0.004227	0.117165	0.93958	1
CUST_1030_PI425211535	5bias_TS_13_C1	-0.006768	0.147323	0.92312	1
CUST_1031_PI425129478	TG_302_I1	-0.120529	0.086555	0.035742	0.329404
CUST_1031_PI425129481	TS_13_B12	0	0	1	1
CUST_1031_PI425211535	5bias_TS_13_B12	0.05438	0.08382	0.220482	0.716179
CUST_1032_PI425129478	TG_302_I7	0.078063	0.049858	0.024874	0.286001
CUST_1032_PI425129481	TS_13_C3	-0.230689	0.765616	0.537396	0.860382
CUST_1032_PI425211535	5bias_TS_13_C3	-0.136724	0.546459	0.605689	0.903456
CUST_1033_PI425129478	TG_302_G13	-0.012524	0.113608	0.817421	0.999769
CUST_1033_PI425129481	TS_13_B11	-0.060466	0.471966	0.78874	0.989669
CUST_1033_PI425211535	5bias_TS_13_B11	-0.043584	0.521554	0.860866	1
CUST_1034_PI425129478	TG_302_G19	0.004084	0.074857	0.908792	1
CUST_1034_PI425129481	TS_13_C2	0.066893	0.251989	0.584726	0.89104
CUST_1034_PI425211535	5bias_TS_13_C2	0.063055	0.258189	0.614029	0.907808
CUST_1035_PI425129478	TG_302_I3	0.08989	0.034894	0.004506	0.207813
CUST_1035_PI425129481	TS_13_C5	0.11092	0.701162	0.741395	0.969078
CUST_1035_PI425211535	5bias_TS_13_C5	0.108985	0.740311	0.758533	0.976766
CUST_1036_PI425129478	TG_302_G15	-0.212322	0.088129	0.005741	0.209377
CUST_1036_PI425129481	TS_13_B10	-0.211644	0.533378	0.425063	0.797541
CUST_1036_PI425211535	5bias_TS_13_B10	-0.339957	0.715414	0.347877	0.764775
CUST_1037_PI425129478	TG_302_G21	0.012668	0.109025	0.807828	0.996103
CUST_1037_PI425129481	TS_13_C6	-0.757807	1.08604	0.193714	0.685396
CUST_1037_PI425211535	5bias_TS_13_C6	-0.712652	1.0631	0.208256	0.701812
CUST_1038_PI425129478	TG_302_G17	-0.022779	0.073503	0.526457	0.854241
CUST_1038_PI425129481	TS_13_C7	-0.149464	0.429976	0.480399	0.831313
CUST_1038_PI425211535	5bias_TS_13_C7	-0.175562	0.432874	0.415757	0.791112
CUST_1039_PI425129478	TG_302_K1	-0.043308	0.507303	0.857908	1
CUST_1039_PI425129481	TS_13_C8	-0.213684	0.620775	0.484411	0.833599
CUST_1039_PI425211535	5bias_TS_13_C8	-0.209415	0.609599	0.485232	0.834103
CUST_104_PI425129478	TG_301_C13	0.185801	0.083521	0.007628	0.213503
CUST_104_PI425129481	TS_02_B2	0.028628	0.244812	0.806633	0.995758
CUST_104_PI425129486	Soldier_B04_T3	-0.119055	0.128054	0.106152	0.535934
CUST_104_PI425211535	5bias_TS_02_B2	-0.064238	0.324441	0.680849	0.942673
CUST_104_PI425212603	5bias_TS_50_C6	0.197701	0.141469	0.03536	0.327794
CUST_1040_PI425129478	TG_302_I21	0.122638	0.084181	0.031152	0.310948
CUST_1040_PI425129481	TS_13_C11	-0.281118	0.661849	0.396014	0.777619
CUST_1040_PI425211535	5bias_TS_13_C11	-0.290149	0.682939	0.395906	0.777619
CUST_1041_PI425129478	TG_302_I11	-0.042862	0.088811	0.341242	0.764775
CUST_1041_PI425129481	TS_13_C9	0.068311	0.462647	0.757846	0.976687
CUST_1041_PI425211535	5bias_TS_13_C9	-0.052027	0.49772	0.826664	1
CUST_1042_PI425129478	TG_302_K3	0.036264	0.059505	0.244647	0.741146
CUST_1042_PI425129481	TS_13_C10	-0.060148	0.274028	0.64927	0.926579
CUST_1042_PI425211535	5bias_TS_13_C10	-0.156816	0.237062	0.213189	0.706403
CUST_1043_PI425129478	TG_302_K19	-0.002031	0.10421	0.96733	1
CUST_1043_PI425129481	TS_13_C12	0.050924	0.254854	0.678139	0.941737
CUST_1043_PI425211535	5bias_TS_13_C12	0.039122	0.265554	0.758366	0.976766
CUST_1044_PI425129478	TG_302_K7	-0.120772	0.046607	0.004411	0.207386
CUST_1044_PI425129481	TS_13_D2	0.118209	0.101536	0.059843	0.41261
CUST_1044_PI425211535	5bias_TS_13_D2	0.107708	0.110534	0.094862	0.511377
CUST_1045_PI425129478	TG_302_K17	-0.090259	0.105511	0.128326	0.585164
CUST_1045_PI425129481	TS_13_D3	-0.123576	0.426073	0.551987	0.87149
CUST_1045_PI425211535	5bias_TS_13_D3	-0.128335	0.421611	0.533457	0.858348
CUST_1046_PI425129478	TG_302_K13	0.077294	0.041282	0.013843	0.243693
CUST_1046_PI425129481	TS_13_D1	0.16151	0.395775	0.413126	0.788723
CUST_1046_PI425211535	5bias_TS_13_D1	0.164018	0.400549	0.411665	0.788105
CUST_1047_PI425129478	TG_302_K9	0.107941	0.187367	0.267148	0.760339
CUST_1047_PI425129481	TS_13_D4	0.179841	0.226346	0.150271	0.629937
CUST_1047_PI425211535	5bias_TS_13_D4	0.202655	0.261631	0.158307	0.643243
CUST_1048_PI425129478	TG_302_K21	0.002969	0.062228	0.920183	1
CUST_1048_PI425129481	TS_13_D8	0.066851	0.491754	0.7763	0.983859
CUST_1048_PI425211535	5bias_TS_13_D8	0.06006	0.48953	0.797409	0.99178
CUST_1049_PI425129478	TG_302_M17	0.019776	0.60081	0.944861	1
CUST_1049_PI425129481	TS_13_D7	-0.335621	0.194165	0.018069	0.258285
CUST_1049_PI425211535	5bias_TS_13_D7	-0.40394	0.249211	0.02227	0.275377
CUST_105_PI425129478	TG_301_C3	-0.04294	0.07554	0.272594	0.763594
CUST_105_PI425129481	TS_02_B3	0.064446	0.144106	0.373901	0.764775
CUST_105_PI425129486	Soldier_B06_T3	-0.096944	0.053746	0.015691	0.248361
CUST_105_PI425211535	5bias_TS_02_B3	0.053696	0.120067	0.373901	0.764775
CUST_105_PI425212603	5bias_TS_50_C7	-0.02707	0.112556	0.619248	0.911577
CUST_1050_PI425129478	TG_302_M13	-1.64451	0.26124	0.000148	0.137219
CUST_1050_PI425129481	TS_13_D9	0.066342	0.067988	0.09454	0.510859
CUST_1050_PI425211535	5bias_TS_13_D9	0.041193	0.063641	0.221356	0.717334
CUST_1051_PI425129478	TG_302_M11	0.062785	0.065889	0.100126	0.524488
CUST_1051_PI425129481	TS_13_D10	0.105742	0.236446	0.373901	0.764775
CUST_1051_PI425211535	5bias_TS_13_D10	0.080821	0.201698	0.420902	0.795272
CUST_1052_PI425129478	TG_302_M19	-0.071788	0.078596	0.110645	0.544651
CUST_1052_PI425129481	TS_13_D11	0	0	1	1
CUST_1052_PI425211535	5bias_TS_13_D11	0	0	1	1
CUST_1053_PI425129478	TG_302_M7	0.079501	0.103654	0.161488	0.647181
CUST_1053_PI425129481	TS_13_D5	0.507668	0.2057	0.005263	0.207995
CUST_1053_PI425211535	5bias_TS_13_D5	0.496879	0.166668	0.002631	0.195071
CUST_1054_PI425129478	TG_302_M9	-0.011729	0.227601	0.913817	1
CUST_1054_PI425129481	TS_13_D6	0.474914	0.15361	0.002297	0.19045
CUST_1054_PI425211535	5bias_TS_13_D6	0.360222	0.097191	0.001157	0.181012
CUST_1055_PI425129478	TG_302_M21	-0.220925	0.712899	0.526473	0.854241
CUST_1055_PI425129481	TS_13_D12	0	0	1	1
CUST_1055_PI425211535	5bias_TS_13_D12	-0.00211	0.004719	0.373901	0.764775
CUST_1056_PI425129478	TG_302_M5	-0.031579	0.09261	0.488255	0.835199
CUST_1056_PI425129481	TS_13_E3	0.121178	0.15169	0.148591	0.627531
CUST_1056_PI425211535	5bias_TS_13_E3	0.206772	0.689918	0.539459	0.86132
CUST_1057_PI425129478	TG_302_O7	-0.115701	0.234276	0.331415	0.764775
CUST_1057_PI425129481	TS_13_E6	0.011649	0.053117	0.649528	0.926668
CUST_1057_PI425211535	5bias_TS_13_E6	-0.022872	0.051143	0.373901	0.764775
CUST_1058_PI425129478	TG_302_O3	-0.115944	0.092861	0.049216	0.37444
CUST_1058_PI425129481	TS_13_E4	0.047813	0.22054	0.653183	0.928956
CUST_1058_PI425211535	5bias_TS_13_E4	0.018738	0.193303	0.839006	1
CUST_1059_PI425129478	TG_302_M23	0.033992	0.212761	0.738955	0.96774
CUST_1059_PI425129481	TS_13_E2	-0.083182	0.06941	0.055244	0.397074
CUST_1059_PI425211535	5bias_TS_13_E2	-0.089617	0.08723	0.08319	0.477746
CUST_106_PI425129478	TG_301_O23	-0.059411	0.09071	0.216905	0.711165
CUST_106_PI425129481	TS_02_B4	-0.075365	0.500243	0.753143	0.973317
CUST_106_PI425129486	Soldier_B07_T3	-0.119858	0.11772	0.085099	0.483938
CUST_106_PI425211535	5bias_TS_02_B4	-0.026582	0.440969	0.899288	1
CUST_106_PI425212603	5bias_TS_50_C10	0.010583	0.023664	0.373901	0.764775
CUST_1060_PI425129478	TG_302_O13	0.041223	0.071869	0.268917	0.760708
CUST_1060_PI425129481	TS_13_E1	-0.014243	0.625815	0.961851	1
CUST_1060_PI425211535	5bias_TS_13_E1	-0.207963	0.434108	0.344408	0.764775
CUST_1061_PI425129478	TG_302_O5	-0.057458	0.173797	0.500782	0.840743
CUST_1061_PI425129481	TS_13_F1	0.01368	0.030589	0.373901	0.764775
CUST_1061_PI425211535	5bias_TS_13_F1	0.107376	0.239644	0.373085	0.764775
CUST_1062_PI425129478	TG_309_B3	-0.079181	0.071775	0.069183	0.439215
CUST_1062_PI425129481	TS_13_E10	-0.095247	0.287508	0.499956	0.840593
CUST_1062_PI425211535	5bias_TS_13_E10	-0.127735	0.325122	0.429272	0.798772
CUST_1063_PI425129478	TG_309_B11	0.080446	0.070041	0.062094	0.418225
CUST_1063_PI425129481	TS_13_E8	0.266283	0.24058	0.06858	0.437304
CUST_1063_PI425211535	5bias_TS_13_E8	0.360494	0.168964	0.008835	0.220941
CUST_1064_PI425129478	TG_309_B5	-0.193981	0.208161	0.105575	0.535042
CUST_1064_PI425129481	TS_13_F2	0.000951	0.253137	0.993701	1
CUST_1064_PI425211535	5bias_TS_13_F2	0.032273	0.306397	0.825367	1
CUST_1065_PI425129478	TG_309_B9	-0.063411	0.166313	0.441943	0.807782
CUST_1065_PI425129481	TS_13_E9	-0.190249	0.549841	0.482294	0.831978
CUST_1065_PI425211535	5bias_TS_13_E9	-0.107948	0.438443	0.61125	0.906338
CUST_1066_PI425129478	TG_309_D3	-0.107144	0.194388	0.285254	0.764775
CUST_1066_PI425129481	TS_13_E7	-0.247537	0.593747	0.40399	0.783347
CUST_1066_PI425211535	5bias_TS_13_E7	-0.212874	0.583819	0.46065	0.81885
CUST_1067_PI425129478	TG_309_B17	-0.019386	0.068292	0.560073	0.875106
CUST_1067_PI425129481	TS_13_E12	0.233609	0.180239	0.044198	0.359734
CUST_1067_PI425211535	5bias_TS_13_E12	0.210498	0.223895	0.103388	0.528774
CUST_1068_PI425129478	TG_309_D1	0.007887	0.162432	0.918769	1
CUST_1068_PI425129481	TS_13_F3	-0.113517	0.302331	0.448394	0.812355
CUST_1068_PI425211535	5bias_TS_13_F3	-0.07121	0.258681	0.571492	0.882685
CUST_1069_PI425129478	TG_309_B21	-0.102079	0.065289	0.024985	0.28664
CUST_1069_PI425129481	TS_13_E11	-0.072919	0.161248	0.369126	0.764775
CUST_1069_PI425211535	5bias_TS_13_E11	-0.090483	0.154154	0.259595	0.756794
CUST_107_PI425129478	TG_301_A21	-0.185447	0.081146	0.006933	0.21226
CUST_107_PI425129481	TS_02_B9	0.023954	0.341885	0.883095	1
CUST_107_PI425129486	Soldier_B08_T3	-0.897328	0.48334	0.014245	0.245282
CUST_107_PI425211535	5bias_TS_02_B9	0.041185	0.331439	0.794892	0.991159
CUST_107_PI425212603	5bias_TS_50_D8	0.057008	0.248256	0.63468	0.91985
CUST_1070_PI425129478	TG_309_D11	0.043671	0.119799	0.460753	0.81885
CUST_1070_PI425129481	TS_13_F5	0	0	1	1
CUST_1070_PI425211535	5bias_TS_13_F5	-0.00539	0.102836	0.912348	1
CUST_1071_PI425129478	TG_309_D19	-0.122738	0.198503	0.238965	0.734567
CUST_1071_PI425129481	TS_13_F4	-0.08883	0.392108	0.639104	0.921426
CUST_1071_PI425211535	5bias_TS_13_F4	-0.078818	0.419247	0.69581	0.948179
CUST_1072_PI425129478	TG_309_D21	-0.090307	0.03997	0.00722	0.21226
CUST_1072_PI425129481	TS_13_F7	-0.164363	0.198592	0.137884	0.604746
CUST_1072_PI425211535	5bias_TS_13_F7	-0.167062	0.19554	0.128684	0.58565
CUST_1073_PI425129478	TG_309_D13	-0.089106	0.143342	0.236881	0.732996
CUST_1073_PI425129481	TS_13_F6	0	0	1	1
CUST_1073_PI425211535	5bias_TS_13_F6	0	0	1	1
CUST_1074_PI425129478	TG_309_F3	0.059112	0.06024	0.093251	0.507211
CUST_1074_PI425129481	TS_13_G1	0	0	1	1
CUST_1074_PI425211535	5bias_TS_13_G1	0.013161	0.029429	0.373901	0.764775
CUST_1075_PI425129478	TG_309_D17	0.103366	0.075194	0.037154	0.334467
CUST_1075_PI425129481	TS_13_F8	0.116773	0.151503	0.159899	0.645544
CUST_1075_PI425211535	5bias_TS_13_F8	0.076796	0.2118	0.462979	0.820601
CUST_1076_PI425129478	TG_309_D9	-0.135555	0.104113	0.043619	0.356677
CUST_1076_PI425129481	TS_13_F12	-0.007876	0.017612	0.373901	0.764775
CUST_1076_PI425211535	5bias_TS_13_F12	0.083447	0.186592	0.373901	0.764775
CUST_1077_PI425129478	TG_309_D7	-0.028245	0.116238	0.615748	0.909409
CUST_1077_PI425129481	TS_13_F11	-0.040307	0.37807	0.823293	1
CUST_1077_PI425211535	5bias_TS_13_F11	-0.061388	0.384519	0.73914	0.967767
CUST_1078_PI425129478	TG_309_D15	-0.036798	0.067612	0.2905	0.764775
CUST_1078_PI425129481	TS_13_F9	0.05846	0.32465	0.707795	0.955114
CUST_1078_PI425211535	5bias_TS_13_F9	0.099314	0.315444	0.520256	0.850832
CUST_1079_PI425129478	TG_309_F11	-0.106066	0.224961	0.351226	0.764775
CUST_1079_PI425129481	TS_13_F10	0.181421	0.124081	0.030807	0.308674
CUST_1079_PI425211535	5bias_TS_13_F10	0.170993	0.137115	0.049385	0.375178
CUST_108_PI425129478	TG_301_A9	0.030951	0.137936	0.642206	0.92215
CUST_108_PI425129481	TS_02_B6	-0.128153	0.443028	0.552994	0.871869
CUST_108_PI425129486	Soldier_B09_T3	0.083872	0.371292	0.640042	0.921766
CUST_108_PI425211535	5bias_TS_02_B6	-0.055556	0.338594	0.732287	0.965754
CUST_108_PI425212603	5bias_TS_50_D3	0.020509	0.04586	0.373901	0.764775
CUST_1080_PI425129478	TG_309_F7	-0.067266	0.052428	0.045518	0.364448
CUST_1080_PI425129481	TS_13_G2	0.302621	0.428596	0.189518	0.679354
CUST_1080_PI425211535	5bias_TS_13_G2	0.18856	0.385204	0.335192	0.764775
CUST_1081_PI425129478	TG_309_F21	0.036014	0.097298	0.454382	0.815278
CUST_1081_PI425129481	TS_13_G4	-0.010033	0.440067	0.961784	1
CUST_1081_PI425211535	5bias_TS_13_G4	-0.083777	0.475857	0.713907	0.958545
CUST_1082_PI425129478	TG_309_F13	-0.02417	0.276804	0.854714	1
CUST_1082_PI425129481	TS_13_G5	0.100916	0.217658	0.358415	0.764775
CUST_1082_PI425211535	5bias_TS_13_G5	0.002412	0.005393	0.373901	0.764775
CUST_1083_PI425129478	TG_309_H11	-0.105624	0.085285	0.050366	0.377884
CUST_1083_PI425129481	TS_13_G3	0.19782	0.213805	0.107366	0.53713
CUST_1083_PI425211535	5bias_TS_13_G3	0.192741	0.192319	0.088526	0.496184
CUST_1084_PI425129478	TG_309_H15	0.000416	0.024671	0.971737	1
CUST_1084_PI425129481	TS_13_G8	0.07244	0.108152	0.208565	0.702551
CUST_1084_PI425211535	5bias_TS_13_G8	0.008784	0.102286	0.857081	1
CUST_1085_PI425129478	TG_309_H23	0.019915	0.075051	0.584868	0.89104
CUST_1085_PI425129481	TS_13_G6	-0.007772	0.017378	0.373901	0.764775
CUST_1085_PI425211535	5bias_TS_13_G6	-0.022543	0.111623	0.674967	0.940229
CUST_1086_PI425129478	TG_309_J7	0.063985	0.042867	0.028899	0.300837
CUST_1086_PI425129481	TS_13_G7	-0.033323	0.717951	0.922335	1
CUST_1086_PI425211535	5bias_TS_13_G7	0.048804	0.505774	0.839725	1
CUST_1087_PI425129478	TG_309_J23	-0.012691	0.079095	0.737894	0.967296
CUST_1087_PI425129481	TS_13_G9	0.315773	0.087244	0.001267	0.181012
CUST_1087_PI425211535	5bias_TS_13_G9	0.297951	0.078274	0.001045	0.181012
CUST_1088_PI425129478	TG_309_L5	-0.103632	0.687876	0.753145	0.973317
CUST_1088_PI425129481	TS_14_H7	0.065049	0.241701	0.579758	0.888431
CUST_1088_PI425211535	5bias_TS_14_H7	0.069909	0.238158	0.547424	0.8683
CUST_1089_PI425129478	TG_309_J15	-0.196975	0.07614	0.004437	0.207386
CUST_1089_PI425129481	TS_14_H11	-0.042734	0.34228	0.79395	0.99097
CUST_1089_PI425211535	5bias_TS_14_H11	-0.121856	0.422443	0.554053	0.872248
CUST_109_PI425129478	TG_301_C9	0.040953	0.050161	0.14195	0.613181
CUST_109_PI425129481	TS_02_B11	0.024582	0.213551	0.809572	0.996596
CUST_109_PI425129486	Soldier_B10_T3	-0.211649	0.14018	0.027886	0.29625
CUST_109_PI425211535	5bias_TS_02_B11	0.068884	0.231724	0.542599	0.863955
CUST_109_PI425212603	5bias_TS_50_D7	0.147415	0.315005	0.354429	0.764775
CUST_1090_PI425129478	TG_309_J19	0.102602	0.301367	0.488897	0.83558
CUST_1090_PI425129481	TS_14_H12	0.021332	0.0477	0.373901	0.764775
CUST_1090_PI425211535	5bias_TS_14_H12	0.017158	0.038367	0.373901	0.764775
CUST_1091_PI425129478	TG_309_L3	-0.03431	0.175942	0.685305	0.944151
CUST_1091_PI425129481	TS_14_A7	0.108871	0.121704	0.116078	0.557845
CUST_1091_PI425211535	5bias_TS_14_A7	0.120658	0.115874	0.080394	0.472028
CUST_1092_PI425129478	TG_309_J21	0.004167	0.241747	0.971105	1
CUST_1092_PI425129481	TS_14_A1	-0.129981	0.448098	0.55194	0.87149
CUST_1092_PI425211535	5bias_TS_14_A1	-0.098441	0.469646	0.663689	0.933864
CUST_1093_PI425129478	TG_309_L15	0.008261	0.06605	0.793603	0.99097
CUST_1093_PI425129481	TS_14_A4	0.061195	0.143287	0.393669	0.776923
CUST_1093_PI425211535	5bias_TS_14_A4	0.029337	0.153654	0.691412	0.946228
CUST_1094_PI425129478	TG_309_3	-0.071282	0.084878	0.133608	0.596866
CUST_1094_PI425129481	TS_14_A3	0.017485	0.039098	0.373901	0.764775
CUST_1094_PI425211535	5bias_TS_14_A3	0.083133	0.185892	0.373901	0.764775
CUST_1095_PI425129478	TG_309_L21	-0.468959	0.569816	0.139552	0.608333
CUST_1095_PI425129481	TS_14_A2	0.058747	0.205532	0.557502	0.874093
CUST_1095_PI425211535	5bias_TS_14_A2	0.000794	0.224086	0.994057	1
CUST_1096_PI425129478	TG_309_L17	-0.051917	0.106169	0.335632	0.764775
CUST_1096_PI425129481	TS_14_A8	-0.074327	0.236346	0.520703	0.851041
CUST_1096_PI425211535	5bias_TS_14_A8	-0.085956	0.225086	0.441278	0.807454
CUST_1097_PI425129478	TG_309_L13	-0.081593	0.066984	0.052782	0.386441
CUST_1097_PI425129481	TS_14_A6	-0.02956	0.066099	0.373901	0.764775
CUST_1097_PI425211535	5bias_TS_14_A6	0	0	1	1
CUST_1098_PI425129478	TG_309_L11	-0.102855	0.073395	0.035063	0.326194
CUST_1098_PI425129481	TS_14_A9	-0.048939	0.074127	0.213917	0.706845
CUST_1098_PI425211535	5bias_TS_14_A9	-0.060168	0.057015	0.077686	0.465183
CUST_1099_PI425129478	TG_309_23	0.036157	0.071941	0.323969	0.764775
CUST_1099_PI425129481	TS_14_A10	0.07251	0.441773	0.732199	0.965754
CUST_1099_PI425211535	5bias_TS_14_A10	0.083679	0.426911	0.683807	0.943918
CUST_11_PI425129478	TG_00_E4	-0.167029	0.159965	0.07983	0.470112
CUST_11_PI425129481	TS_00_A2	-0.12694	0.141049	0.114486	0.553478
CUST_11_PI425129486	Random_A11_T3	-0.06771	0.147779	0.3635	0.764775
CUST_11_PI425196440	FJ184600.1	-0.085655	0.19479	0.381148	0.768497
CUST_11_PI425211535	5bias_TS_00_A2	-0.066959	0.14432	0.358118	0.764775
CUST_11_PI425212603	5bias_TS_55_H7	0.081927	0.284998	0.555353	0.873107
CUST_110_PI425129478	TG_301_A13	0.073889	0.028562	0.004437	0.207386
CUST_110_PI425129481	TS_02_B12	-0.081163	0.417291	0.686062	0.944354
CUST_110_PI425129486	Soldier_B11_T3	-0.091169	0.116061	0.153845	0.635323
CUST_110_PI425211535	5bias_TS_02_B12	-0.072475	0.380653	0.692204	0.946954
CUST_110_PI425212603	5bias_TS_50_D5	-0.221594	0.435217	0.318467	0.764775
CUST_1100_PI425129478	TG_309_19	-0.083542	0.057442	0.031314	0.311129
CUST_1100_PI425129481	TS_14_B8	-0.004192	0.282841	0.975152	1
CUST_1100_PI425211535	5bias_TS_14_B8	0.009827	0.276576	0.940492	1
CUST_1101_PI425129478	TG_309_11	0.093815	0.241512	0.434076	0.801768
CUST_1101_PI425129481	TS_14_B10	-0.045118	0.040909	0.069236	0.439215
CUST_1101_PI425211535	5bias_TS_14_B10	-0.033414	0.010206	0.001852	0.181012
CUST_1102_PI425129478	TG_309_15	-0.079705	0.072252	0.069191	0.439215
CUST_1102_PI425129481	TS_14_B1	0.258395	0.558262	0.359146	0.764775
CUST_1102_PI425211535	5bias_TS_14_B1	0	0	1	1
CUST_1103_PI425129478	TG_309_7	-0.016949	0.08632	0.6833	0.943824
CUST_1103_PI425129481	TS_14_B7	-0.147905	0.578059	0.597852	0.898576
CUST_1103_PI425211535	5bias_TS_14_B7	-0.131601	0.56155	0.627953	0.91592
CUST_1104_PI425129478	TG_309_5	0.003276	0.055822	0.901933	1
CUST_1104_PI425129481	TS_14_B3	-0.14212	0.491434	0.553087	0.871869
CUST_1104_PI425211535	5bias_TS_14_B3	-0.046316	0.287752	0.737109	0.966875
CUST_1105_PI425129478	TG_309_21	0.027971	0.078694	0.471226	0.826112
CUST_1105_PI425129481	TS_14_B6	0.059513	0.13438	0.378093	0.766543
CUST_1105_PI425211535	5bias_TS_14_B6	0.131114	0.08897	0.030067	0.304556
CUST_1106_PI425129478	TG_302_D9	-0.06026	0.093577	0.223306	0.718825
CUST_1106_PI425129481	TS_14_A12	0.021678	0.291716	0.876084	1
CUST_1106_PI425211535	5bias_TS_14_A12	0.018873	0.326505	0.903396	1
CUST_1107_PI425129478	TG_302_B17	0.201144	0.112142	0.015987	0.250897
CUST_1107_PI425129481	TS_14_A11	-0.186275	0.986085	0.694449	0.947679
CUST_1107_PI425211535	5bias_TS_14_A11	-0.164118	0.947917	0.718367	0.961456
CUST_1108_PI425129478	TG_302_B1	-0.047245	0.380432	0.795011	0.991229
CUST_1108_PI425129481	TS_14_B9	-0.4031	0.697181	0.265679	0.760339
CUST_1108_PI425211535	5bias_TS_14_B9	-0.431774	0.738287	0.261062	0.757041
CUST_1109_PI425129478	TG_302_B3	-0.790998	0.973636	0.14344	0.616613
CUST_1109_PI425129481	TS_14_B5	-0.001189	0.076556	0.97396	1
CUST_1109_PI425211535	5bias_TS_14_B5	0.07443	0.046162	0.02265	0.277028
CUST_111_PI425129478	TG_301_E5	-0.03531	0.058269	0.246887	0.743779
CUST_111_PI425129481	TS_02_B10	-0.028875	0.083358	0.481839	0.831788
CUST_111_PI425129486	Soldier_B12_T3	-0.860031	0.468799	0.014827	0.246593
CUST_111_PI425211535	5bias_TS_02_B10	-0.036874	0.085869	0.391324	0.775576
CUST_111_PI425212603	5bias_TS_50_D6	-0.629329	0.734728	0.127963	0.584352
CUST_1110_PI425129478	TG_302_B19	-0.018114	0.05314	0.488391	0.835199
CUST_1110_PI425129481	TS_14_B4	-0.102659	0.515085	0.6789	0.942017
CUST_1110_PI425211535	5bias_TS_14_B4	-0.118248	0.505307	0.628438	0.916362
CUST_1111_PI425129478	TG_302_B11	0.011468	0.099126	0.808635	0.996222
CUST_1111_PI425129481	TS_14_B2	0.159277	0.131989	0.054186	0.392336
CUST_1111_PI425211535	5bias_TS_14_B2	0.172965	0.13703	0.047708	0.368667
CUST_1112_PI425129478	TG_302_B9	-0.113739	0.096349	0.0576	0.40369
CUST_1112_PI425129481	TS_14_C2	0.024185	0.194416	0.794673	0.991159
CUST_1112_PI425211535	5bias_TS_14_C2	0.032099	0.211955	0.751914	0.972785
CUST_1113_PI425129478	TG_302_B7	0.111795	0.15389	0.179611	0.669966
CUST_1113_PI425129481	TS_14_B11	-0.08025	0.339826	0.625403	0.914527
CUST_1113_PI425211535	5bias_TS_14_B11	-0.146516	0.405689	0.464626	0.821577
CUST_1114_PI425129478	TG_302_P23	-0.000322	0.159669	0.996616	1
CUST_1114_PI425129481	TS_14_B12	-0.232289	0.304859	0.163629	0.649003
CUST_1114_PI425211535	5bias_TS_14_B12	-0.205873	0.299437	0.199018	0.691403
CUST_1115_PI425129478	TG_302_B5	-0.01801	0.116733	0.74748	0.971788
CUST_1115_PI425129481	TS_14_C1	0.012695	0.183717	0.884691	1
CUST_1115_PI425211535	5bias_TS_14_C1	0.012182	0.169051	0.879795	1
CUST_1116_PI425129478	TG_302_B23	-0.012145	0.121533	0.834134	1
CUST_1116_PI425129481	TS_14_C4	0.149703	0.235441	0.22815	0.723918
CUST_1116_PI425211535	5bias_TS_14_C4	0.171804	0.201155	0.128777	0.585862
CUST_1117_PI425129478	TG_302_D3	-0.121494	0.186452	0.218834	0.713504
CUST_1117_PI425129481	TS_14_C3	0.062803	0.231086	0.576196	0.885819
CUST_1117_PI425211535	5bias_TS_14_C3	0.084611	0.229734	0.456468	0.816692
CUST_1118_PI425129478	TG_302_B21	0.029859	0.0666	0.372828	0.764775
CUST_1118_PI425129481	TS_14_C8	-0.132744	0.184119	0.182226	0.672121
CUST_1118_PI425211535	5bias_TS_14_C8	-0.133905	0.215023	0.236183	0.732726
CUST_1119_PI425129478	TG_302_D21	-0.040912	0.076077	0.295492	0.764775
CUST_1119_PI425129481	TS_14_C7	0.152043	0.182161	0.1354	0.600375
CUST_1119_PI425211535	5bias_TS_14_C7	0.116401	0.247997	0.353159	0.764775
CUST_112_PI425129478	TG_301_E1	-0.126708	0.092967	0.038117	0.337678
CUST_112_PI425129481	TS_02_C1	-0.131556	0.457431	0.55518	0.873107
CUST_112_PI425129486	Soldier_C01_T3	-0.070058	0.111886	0.234068	0.730257
CUST_112_PI425211535	5bias_TS_02_C1	-0.128472	0.476176	0.578854	0.887824
CUST_112_PI425212603	5bias_TS_50_D9	0.241517	0.155543	0.025537	0.287946
CUST_1120_PI425129478	TG_302_D11	0.041179	0.233375	0.713305	0.958539
CUST_1120_PI425129481	TS_14_C9	0	0	1	1
CUST_1120_PI425211535	5bias_TS_14_C9	0.099563	0.22263	0.373901	0.764775
CUST_1121_PI425129478	TG_302_D17	0	0	1	1
CUST_1121_PI425129481	TS_14_C5	0.213219	0.172419	0.05058	0.378589
CUST_1121_PI425211535	5bias_TS_14_C5	0.188295	0.264883	0.187143	0.677289
CUST_1122_PI425129478	TG_302_F3	-0.03143	0.098187	0.513689	0.847038
CUST_1122_PI425129481	TS_14_C6	0.239495	0.134472	0.016368	0.252897
CUST_1122_PI425211535	5bias_TS_14_C6	0.262464	0.1363	0.012587	0.241161
CUST_1123_PI425129478	TG_302_D23	0.069234	0.170383	0.414947	0.790474
CUST_1123_PI425129481	TS_14_D3	-0.055461	0.30326	0.703532	0.952681
CUST_1123_PI425211535	5bias_TS_14_D3	-0.030188	0.303934	0.83512	1
CUST_1124_PI425129478	TG_302_F1	0.209191	0.154572	0.038925	0.339645
CUST_1124_PI425129481	TS_14_D2	0.002584	0.153326	0.97174	1
CUST_1124_PI425211535	5bias_TS_14_D2	0.131994	0.238078	0.282842	0.764775
CUST_1125_PI425129478	TG_302_D15	-0.096525	0.127635	0.166089	0.65409
CUST_1125_PI425129481	TS_14_C10	0.090822	0.342578	0.5852	0.891053
CUST_1125_PI425211535	5bias_TS_14_C10	0.089532	0.323692	0.569735	0.881568
CUST_1126_PI425129478	TG_302_D13	-0.017378	0.076909	0.639953	0.921766
CUST_1126_PI425129481	TS_14_D1	0.150823	0.189706	0.150077	0.629796
CUST_1126_PI425211535	5bias_TS_14_D1	0.164411	0.159511	0.082506	0.476094
CUST_1127_PI425129478	TG_302_D19	-0.079416	0.237406	0.496041	0.838957
CUST_1127_PI425129481	TS_14_C12	0.006098	0.112529	0.909403	1
CUST_1127_PI425211535	5bias_TS_14_C12	0.026845	0.102588	0.589877	0.893632
CUST_1128_PI425129478	TG_302_H11	-0.034919	0.245157	0.766048	0.978921
CUST_1128_PI425129481	TS_14_D4	-0.121138	0.677735	0.70982	0.956289
CUST_1128_PI425211535	5bias_TS_14_D4	-0.14067	0.720298	0.684875	0.944151
CUST_1129_PI425129478	TG_302_F13	-0.005888	0.028723	0.670494	0.937738
CUST_1129_PI425129481	TS_14_D5	-0.008076	0.07991	0.832284	1
CUST_1129_PI425211535	5bias_TS_14_D5	-0.030845	0.139828	0.64768	0.925407
CUST_113_PI425129478	TG_301_C23	0.179608	0.041252	0.000623	0.168297
CUST_113_PI425129481	TS_02_B8	0	0	1	1
CUST_113_PI425129486	Soldier_C02_T3	-0.857069	0.395918	0.008397	0.218413
CUST_113_PI425211535	5bias_TS_02_B8	0	0	1	1
CUST_113_PI425212603	5bias_TS_50_D10	0.053345	0.323432	0.730965	0.965464
CUST_1130_PI425129478	TG_302_F23	0.034751	0.126479	0.57219	0.882945
CUST_1130_PI425129481	TS_14_D7	-0.03374	0.137548	0.612522	0.906942
CUST_1130_PI425211535	5bias_TS_14_D7	-0.028661	0.100263	0.557457	0.874093
CUST_1131_PI425129478	TG_302_F21	0.000341	0.046069	0.987602	1
CUST_1131_PI425129481	TS_14_D6	-0.048117	0.276698	0.717199	0.960476
CUST_1131_PI425211535	5bias_TS_14_D6	0.06807	0.11688	0.262745	0.757601
CUST_1132_PI425129478	TG_302_F19	-0.066778	0.132305	0.322172	0.764775
CUST_1132_PI425129481	TS_14_D9	-0.404266	0.980019	0.408522	0.785651
CUST_1132_PI425211535	5bias_TS_14_D9	-0.432365	1.02088	0.397251	0.777945
CUST_1133_PI425129478	TG_302_H15	-0.299947	0.61661	0.337869	0.764775
CUST_1133_PI425129481	TS_14_D10	0.015749	0.377044	0.930079	1
CUST_1133_PI425211535	5bias_TS_14_D10	0.026658	0.40504	0.89012	1
CUST_1134_PI425129478	TG_302_J3	-0.018434	0.067897	0.576559	0.886117
CUST_1134_PI425129481	TS_14_E3	0.174646	0.349986	0.327007	0.764775
CUST_1134_PI425211535	5bias_TS_14_E3	0.222456	0.278628	0.148768	0.627817
CUST_1135_PI425129478	TG_302_H21	0.06643	0.294815	0.640853	0.922027
CUST_1135_PI425129481	TS_14_E5	-0.068299	0.353748	0.688193	0.944861
CUST_1135_PI425211535	5bias_TS_14_E5	-0.075644	0.350257	0.654394	0.929321
CUST_1136_PI425129478	TG_302_H19	0.017118	0.077472	0.647163	0.925248
CUST_1136_PI425129481	TS_14_E4	-0.068245	0.248105	0.571779	0.882909
CUST_1136_PI425211535	5bias_TS_14_E4	-0.078359	0.239578	0.505103	0.842427
CUST_1137_PI425129478	TG_302_H17	-0.007049	0.051174	0.77344	0.982001
CUST_1137_PI425129481	TS_14_E1	0.014884	0.181937	0.863755	1
CUST_1137_PI425211535	5bias_TS_14_E1	-0.036013	0.177117	0.672934	0.939018
CUST_1138_PI425129478	TG_302_J23	-0.064749	0.241713	0.581455	0.8893
CUST_1138_PI425129481	TS_14_D11	0.17411	0.149998	0.060332	0.412997
CUST_1138_PI425211535	5bias_TS_14_D11	0.170802	0.171858	0.090378	0.500066
CUST_1139_PI425129478	TG_302_L5	0.14935	0.06552	0.006997	0.21226
CUST_1139_PI425129481	TS_14_E2	0.023917	0.066732	0.4678	0.823766
CUST_1139_PI425211535	5bias_TS_14_E2	0	0	1	1
CUST_114_PI425129478	TG_301_E13	-0.559178	0.275866	0.010557	0.22814
CUST_114_PI425129481	TS_02_C2	0.106561	0.141546	0.167587	0.655669
CUST_114_PI425129486	Soldier_C03_T3	-0.204531	0.328302	0.236029	0.732661
CUST_114_PI425211535	5bias_TS_02_C2	0.123465	0.146189	0.13198	0.593169
CUST_114_PI425212603	5bias_TS_50_E6	0.052614	0.387675	0.776658	0.983859
CUST_1140_PI425129478	TG_302_J17	0.062971	0.060086	0.079082	0.468394
CUST_1140_PI425129481	TS_14_D12	-0.084894	0.075367	0.065447	0.428815
CUST_1140_PI425211535	5bias_TS_14_D12	-0.080679	0.058041	0.035935	0.330211
CUST_1141_PI425129478	TG_302_J11	-0.037651	0.04923	0.16241	0.647484
CUST_1141_PI425129481	TS_14_E7	0.091874	0.169492	0.292182	0.764775
CUST_1141_PI425211535	5bias_TS_14_E7	0.09256	0.177833	0.309173	0.764775
CUST_1142_PI425129478	TG_302_L3	0.190062	0.296964	0.225643	0.72166
CUST_1142_PI425129481	TS_14_E9	-0.105395	0.228387	0.360428	0.764775
CUST_1142_PI425211535	5bias_TS_14_E9	-0.12917	0.235353	0.287024	0.764775
CUST_1143_PI425129478	TG_302_J15	-0.049129	0.058367	0.132947	0.595427
CUST_1143_PI425129481	TS_14_E6	0.260539	0.16363	0.023578	0.28042
CUST_1143_PI425211535	5bias_TS_14_E6	0.238796	0.17888	0.040537	0.347543
CUST_1144_PI425129478	TG_302_L1	-0.071129	0.072874	0.094476	0.510859
CUST_1144_PI425129481	TS_14_E8	-0.371367	0.597978	0.237254	0.733355
CUST_1144_PI425211535	5bias_TS_14_E8	-0.365246	0.576937	0.229821	0.726768
CUST_1145_PI425129478	TG_302_L9	-0.105976	0.081108	0.043172	0.356238
CUST_1145_PI425129481	TS_14_E11	0.095107	0.214731	0.37805	0.766543
CUST_1145_PI425211535	5bias_TS_14_E11	0.123106	0.192874	0.226688	0.723237
CUST_1146_PI425129478	TG_302_7	-0.814204	1.32193	0.240485	0.737124
CUST_1146_PI425129481	TS_14_F1	-0.123231	0.25483	0.340391	0.764775
CUST_1146_PI425211535	5bias_TS_14_F1	-0.167361	0.220263	0.164544	0.650124
CUST_1147_PI425129478	TG_302_3	0.028972	0.116068	0.606501	0.904151
CUST_1147_PI425129481	TS_14_E10	-0.063709	0.102018	0.235104	0.731338
CUST_1147_PI425211535	5bias_TS_14_E10	-0.055812	0.115806	0.341842	0.764775
CUST_1148_PI425129478	TG_302_L21	-0.12229	0.139747	0.122008	0.571285
CUST_1148_PI425129481	TS_14_E12	-0.008595	0.090065	0.841449	1
CUST_1148_PI425211535	5bias_TS_14_E12	-0.029344	0.107169	0.573461	0.883825
CUST_1149_PI425129478	TG_302_L17	0.147428	0.084611	0.017598	0.256471
CUST_1149_PI425129481	TS_14_F4	-0.278301	0.179112	0.025482	0.287743
CUST_1149_PI425211535	5bias_TS_14_F4	-0.295956	0.195841	0.027807	0.295752
CUST_115_PI425129478	TG_301_E3	0.088854	0.051567	0.018257	0.258285
CUST_115_PI425129481	TS_02_C4	-0.286537	0.335363	0.12867	0.58565
CUST_115_PI425129486	Soldier_C05_T3	-0.11576	0.09972	0.060318	0.412997
CUST_115_PI425211535	5bias_TS_02_C4	-0.04789	0.302861	0.741503	0.969096
CUST_115_PI425212603	5bias_TS_50_E10	0.085518	0.29825	0.556314	0.873369
CUST_1150_PI425129478	TG_302_1	0.042818	0.095459	0.372618	0.764775
CUST_1150_PI425129481	TS_14_F6	0	0	1	1
CUST_1150_PI425211535	5bias_TS_14_F6	0.035944	0.080373	0.373901	0.764775
CUST_1151_PI425129478	TG_302_9	-0.725724	0.395337	0.014795	0.246444
CUST_1151_PI425129481	TS_14_F5	0.043922	0.567758	0.871064	1
CUST_1151_PI425211535	5bias_TS_14_F5	0.238173	0.427876	0.281194	0.764775
CUST_1152_PI425129478	TG_302_11	0.205952	0.092973	0.007743	0.213984
CUST_1152_PI425129481	TS_14_F2	-0.082627	0.252608	0.50507	0.842427
CUST_1152_PI425211535	5bias_TS_14_F2	-0.060607	0.250768	0.617592	0.910254
CUST_1153_PI425129478	TG_302_L13	-0.268602	0.929373	0.553323	0.871869
CUST_1153_PI425129481	TS_14_F3	0.243152	0.307152	0.151414	0.632371
CUST_1153_PI425211535	5bias_TS_14_F3	0.269318	0.190256	0.034011	0.321159
CUST_1154_PI425129478	TG_302_P7	0.052538	0.062885	0.13512	0.599808
CUST_1154_PI425129481	TS_14_F7	0.042613	0.245046	0.717199	0.960476
CUST_1154_PI425211535	5bias_TS_14_F7	0.076971	0.227874	0.492104	0.837066
CUST_1155_PI425129478	TG_302_19	0.087291	0.057476	0.027377	0.294168
CUST_1155_PI425129481	TS_14_F11	0.024455	0.045166	0.292641	0.764775
CUST_1155_PI425211535	5bias_TS_14_F11	0.157635	0.195208	0.145277	0.621208
CUST_1156_PI425129478	TG_302_15	0.044833	0.069489	0.222585	0.71812
CUST_1156_PI425129481	TS_14_F8	0.047032	0.395124	0.80327	0.994595
CUST_1156_PI425211535	5bias_TS_14_F8	0.072232	0.352199	0.670338	0.937738
CUST_1157_PI425129478	TG_302_P15	-0.022741	0.129361	0.714302	0.958798
CUST_1157_PI425129481	TS_14_F9	0.347591	0.138904	0.005007	0.207995
CUST_1157_PI425211535	5bias_TS_14_F9	0.346301	0.146695	0.006176	0.211124
CUST_1158_PI425129478	TG_302_P1	-0.783608	0.345252	0.007105	0.21226
CUST_1158_PI425129481	TS_14_F10	-0.776604	1.12698	0.198196	0.690127
CUST_1158_PI425211535	5bias_TS_14_F10	-0.681482	1.00844	0.205294	0.697502
CUST_1159_PI425129478	TG_302_P5	0.061949	0.080212	0.159248	0.644733
CUST_1159_PI425129481	TS_14_F12	0.203156	0.122173	0.020506	0.266714
CUST_1159_PI425211535	5bias_TS_14_F12	0.193545	0.167843	0.061426	0.41623
CUST_116_PI425129478	TG_301_E11	-0.057567	0.098479	0.261246	0.757041
CUST_116_PI425129481	TS_02_C3	-0.234443	0.360509	0.219586	0.714891
CUST_116_PI425129486	Soldier_C06_T3	-0.22132	0.135291	0.02162	0.27149
CUST_116_PI425211535	5bias_TS_02_C3	-0.39003	0.337481	0.061054	0.414722
CUST_116_PI425212603	5bias_TS_50_E9	0.095235	0.090875	0.079088	0.468394
CUST_1160_PI425129478	TG_302_17	-0.051624	0.395109	0.784693	0.987365
CUST_1160_PI425129481	TS_14_G1	-0.039762	0.323727	0.79719	0.99178
CUST_1160_PI425211535	5bias_TS_14_G1	-0.046021	0.346301	0.781137	0.985819
CUST_1161_PI425129478	TG_302_P13	-0.020714	0.317212	0.890972	1
CUST_1161_PI425129481	TS_14_G2	0	0	1	1
CUST_1161_PI425211535	5bias_TS_14_G2	0	0	1	1
CUST_1162_PI425129478	TG_302_P9	0.006927	0.124805	0.907214	1
CUST_1162_PI425129481	TS_14_G4	0.050659	0.084466	0.250977	0.745965
CUST_1162_PI425211535	5bias_TS_14_G4	0.101336	0.235819	0.391027	0.775502
CUST_1163_PI425129478	TG_302_23	-0.002519	0.022565	0.81521	0.99874
CUST_1163_PI425129481	TS_14_G7	-0.035852	0.429804	0.861112	1
CUST_1163_PI425211535	5bias_TS_14_G7	-0.019375	0.452856	0.928385	1
CUST_1164_PI425129478	TG_302_21	-0.07678	0.163607	0.353225	0.764775
CUST_1164_PI425129481	TS_14_G5	-0.055061	0.128679	0.392846	0.776797
CUST_1164_PI425211535	5bias_TS_14_G5	-0.046711	0.119055	0.429851	0.798772
CUST_1165_PI425129478	TG_302_P19	0.13389	0.093705	0.033058	0.318287
CUST_1165_PI425129481	TS_14_G3	0.116962	0.161263	0.180166	0.669966
CUST_1165_PI425211535	5bias_TS_14_G3	-0.03307	0.163875	0.675202	0.940229
CUST_1166_PI425129478	TG_302_A10	0	0	1	1
CUST_1166_PI425129481	TS_14_G8	0.069716	0.15589	0.373901	0.764775
CUST_1166_PI425211535	5bias_TS_14_G8	0.086801	0.194092	0.373901	0.764775
CUST_1167_PI425129478	TG_302_A6	0.01859	0.033164	0.278329	0.764775
CUST_1167_PI425129481	TS_14_G9	0	0	1	1
CUST_1167_PI425211535	5bias_TS_14_G9	-0.014561	0.03256	0.373901	0.764775
CUST_1168_PI425129478	TG_302_A12	0.12222	0.211146	0.265219	0.760339
CUST_1168_PI425129481	TS_14_G12	-0.037479	0.281565	0.780793	0.985819
CUST_1168_PI425211535	5bias_TS_14_G12	-0.075637	0.242058	0.523225	0.852421
CUST_1169_PI425129478	TG_302_A2	-0.139554	0.281699	0.330094	0.764775
CUST_1169_PI425129481	TS_14_G10	0.350188	0.181186	0.01243	0.240188
CUST_1169_PI425211535	5bias_TS_14_G10	0.364919	0.144845	0.004885	0.207995
CUST_117_PI425129478	TG_301_E7	-0.021263	0.272671	0.870045	1
CUST_117_PI425129481	TS_02_C5	-0.04411	0.161796	0.575047	0.884754
CUST_117_PI425129486	Soldier_C07_T3	0.043841	0.055575	0.152514	0.633929
CUST_117_PI425211535	5bias_TS_02_C5	-0.227223	0.330057	0.198547	0.69043
CUST_117_PI425212603	5bias_TS_50_E7	0.091854	0.380917	0.618357	0.910675
CUST_1170_PI425129478	TG_302_A16	-0.005038	0.070387	0.880601	1
CUST_1170_PI425129481	TS_14_H1	0	0	1	1
CUST_1170_PI425211535	5bias_TS_14_H1	0	0	1	1
CUST_1171_PI425129478	TG_302_A14	0.060171	0.052616	0.062829	0.42064
CUST_1171_PI425129481	TS_14_H3	0.044214	0.167079	0.585857	0.891233
CUST_1171_PI425211535	5bias_TS_14_H3	0.049442	0.156088	0.517856	0.849564
CUST_1172_PI425129478	TG_302_A8	-0.047236	0.135911	0.480466	0.831313
CUST_1172_PI425129481	TS_14_G11	0.079812	0.219315	0.46146	0.819268
CUST_1172_PI425211535	5bias_TS_14_G11	0.091947	0.239239	0.438578	0.805648
CUST_1173_PI425129478	TG_302_O24	0.012198	0.085021	0.764421	0.978193
CUST_1173_PI425129481	TS_14_H2	0.06358	0.400298	0.740407	0.968565
CUST_1173_PI425211535	5bias_TS_14_H2	0.049927	0.386251	0.786917	0.988892
CUST_1174_PI425129478	TG_302_C2	0.027418	0.095572	0.556121	0.873369
CUST_1174_PI425129481	TS_14_H4	0	0	1	1
CUST_1174_PI425211535	5bias_TS_14_H4	-0.034439	0.077007	0.373901	0.764775
CUST_1175_PI425129478	TG_302_C6	-0.025864	0.084321	0.530477	0.85626
CUST_1175_PI425129481	TS_14_H5	0	0	1	1
CUST_1175_PI425211535	5bias_TS_14_H5	0	0	1	1
CUST_1176_PI425129478	TG_302_A20	0.021403	0.084968	0.60333	0.901816
CUST_1176_PI425129481	TS_16_H12	0.135266	0.179899	0.167997	0.656473
CUST_1176_PI425211535	5bias_TS_16_H12	0.129063	0.179041	0.182281	0.672121
CUST_1177_PI425129478	TG_302_C4	-0.027974	0.029581	0.10196	0.526074
CUST_1177_PI425129481	TS_16_H11	-0.175342	0.1358	0.04469	0.361325
CUST_1177_PI425211535	5bias_TS_16_H11	0.033387	0.148401	0.641355	0.92215
CUST_1178_PI425129478	TG_302_A18	-0.034612	0.111463	0.525678	0.85399
CUST_1178_PI425129481	TS_16_A6	0.374483	0.394317	0.100933	0.525677
CUST_1178_PI425211535	5bias_TS_16_A6	0.406726	0.355145	0.062583	0.420093
CUST_1179_PI425129478	TG_302_C12	0.049609	0.031274	0.023862	0.281692
CUST_1179_PI425129481	TS_16_A4	-0.080254	0.115316	0.194647	0.685396
CUST_1179_PI425211535	5bias_TS_16_A4	-0.089168	0.140198	0.228044	0.723918
CUST_118_PI425129478	TG_301_E9	-0.082001	0.135787	0.248249	0.744212
CUST_118_PI425129481	TS_02_C11	-0.10178	0.983318	0.828325	1
CUST_118_PI425129486	Soldier_C08_T3	-0.024553	0.088309	0.567817	0.880332
CUST_118_PI425211535	5bias_TS_02_C11	-0.171992	0.829445	0.666994	0.935817
CUST_118_PI425212603	5bias_TS_50_E8	-0.124954	0.323273	0.436174	0.803959
CUST_1180_PI425129478	TG_302_C14	-0.069595	0.077201	0.114044	0.553151
CUST_1180_PI425129481	TS_16_A5	0.020894	0.046721	0.373901	0.764775
CUST_1180_PI425211535	5bias_TS_16_A5	-0.001678	0.023256	0.879634	1
CUST_1181_PI425129478	TG_302_C18	0.075553	0.043668	0.018012	0.258285
CUST_1181_PI425129481	TS_16_A1	0.172404	0.186801	0.107996	0.538138
CUST_1181_PI425211535	5bias_TS_16_A1	0.172428	0.176036	0.093667	0.508416
CUST_1182_PI425129478	TG_302_C16	0.008788	0.065679	0.779696	0.985404
CUST_1182_PI425129481	TS_16_A2	-0.057866	0.436045	0.781434	0.985937
CUST_1182_PI425211535	5bias_TS_16_A2	-0.090226	0.437911	0.668941	0.936814
CUST_1183_PI425129478	TG_302_A22	-0.018306	0.034024	0.29528	0.764775
CUST_1183_PI425129481	TS_16_A3	-0.371504	0.893966	0.405364	0.783652
CUST_1183_PI425211535	5bias_TS_16_A3	-0.474726	1.06703	0.376124	0.765193
CUST_1184_PI425129478	TG_302_C10	-0.083706	0.118194	0.188457	0.678521
CUST_1184_PI425129481	TS_16_A10	0.188101	0.148678	0.047394	0.367885
CUST_1184_PI425211535	5bias_TS_16_A10	0.190114	0.153439	0.050304	0.377677
CUST_1185_PI425129478	TG_302_C8	0.007729	0.0241	0.512962	0.846832
CUST_1185_PI425129481	TS_16_A9	0.044544	0.099603	0.373901	0.764775
CUST_1185_PI425211535	5bias_TS_16_A9	0	0	1	1
CUST_1186_PI425129478	TG_302_A24	-0.145159	0.137892	0.07818	0.466147
CUST_1186_PI425129481	TS_16_A11	0.003743	0.408027	0.984619	1
CUST_1186_PI425211535	5bias_TS_16_A11	0.01875	0.375683	0.916516	1
CUST_1187_PI425129478	TG_302_E4	0.063184	0.023693	0.003971	0.205785
CUST_1187_PI425129481	TS_16_A8	-0.545222	0.243635	0.007469	0.21226
CUST_1187_PI425211535	5bias_TS_16_A8	-0.503633	0.227515	0.007762	0.213984
CUST_1188_PI425129478	TG_302_E12	-0.009595	0.13507	0.881492	1
CUST_1188_PI425129481	TS_16_A12	0.237301	0.467432	0.319706	0.764775
CUST_1188_PI425211535	5bias_TS_16_A12	0.314504	0.265499	0.057054	0.402344
CUST_1189_PI425129478	TG_302_E14	-0.176941	0.168313	0.078456	0.467
CUST_1189_PI425129481	TS_16_A7	-0.409658	1.19675	0.486686	0.834787
CUST_1189_PI425211535	5bias_TS_16_A7	-0.484336	1.2869	0.447402	0.812009
CUST_119_PI425129478	TG_301_E15	-0.096206	0.155688	0.239203	0.734678
CUST_119_PI425129481	TS_02_C12	0.065397	0.263867	0.608972	0.905524
CUST_119_PI425129486	Soldier_C09_T3	-0.122847	0.197081	0.235819	0.732444
CUST_119_PI425211535	5bias_TS_02_C12	0.096474	0.278225	0.481419	0.83147
CUST_119_PI425212603	5bias_TS_50_E12	0	0	1	1
CUST_1190_PI425129478	TG_302_E22	0.036975	0.103049	0.467326	0.823299
CUST_1190_PI425129481	TS_16_B1	-0.070246	0.449897	0.744592	0.970978
CUST_1190_PI425211535	5bias_TS_16_B1	-0.171972	0.329861	0.30848	0.764775
CUST_1191_PI425129478	TG_302_E20	-0.049537	0.298807	0.729657	0.965464
CUST_1191_PI425129481	TS_16_B2	-0.086625	0.372029	0.630097	0.917421
CUST_1191_PI425211535	5bias_TS_16_B2	-0.073288	0.383141	0.690879	0.945827
CUST_1192_PI425129478	TG_302_G2	-0.128691	0.084367	0.027007	0.293584
CUST_1192_PI425129481	TS_16_B8	0.047858	0.194475	0.611416	0.906403
CUST_1192_PI425211535	5bias_TS_16_B8	0.174276	0.313916	0.282284	0.764775
CUST_1193_PI425129478	TG_302_E24	0.170185	0.137062	0.05	0.377485
CUST_1193_PI425129481	TS_16_B5	-0.027998	0.062606	0.373901	0.764775
CUST_1193_PI425211535	5bias_TS_16_B5	0	0	1	1
CUST_1194_PI425129478	TG_302_C22	-0.112459	0.075639	0.029254	0.301759
CUST_1194_PI425129481	TS_16_B4	-0.038185	0.622053	0.897456	1
CUST_1194_PI425211535	5bias_TS_16_B4	0.018715	0.462614	0.932272	1
CUST_1195_PI425129478	TG_302_C24	-0.081187	0.185076	0.382184	0.768788
CUST_1195_PI425129481	TS_16_B3	-0.068547	0.111352	0.240691	0.737232
CUST_1195_PI425211535	5bias_TS_16_B3	-0.111215	0.09615	0.060913	0.414005
CUST_1196_PI425129478	TG_302_E2	-0.011433	0.06996	0.733291	0.965888
CUST_1196_PI425129481	TS_16_B7	0.147567	0.158168	0.105283	0.534427
CUST_1196_PI425211535	5bias_TS_16_B7	0.154876	0.166265	0.105676	0.535042
CUST_1197_PI425129478	TG_302_E16	-0.077614	0.065022	0.05586	0.399302
CUST_1197_PI425129481	TS_16_B6	0.18812	0.10016	0.013698	0.243245
CUST_1197_PI425211535	5bias_TS_16_B6	0.159644	0.110467	0.03193	0.312317
CUST_1198_PI425129478	TG_302_E10	-0.032364	0.037757	0.127761	0.583625
CUST_1198_PI425129481	TS_16_C2	0.196428	0.434632	0.369388	0.764775
CUST_1198_PI425211535	5bias_TS_16_C2	0.177351	0.387234	0.363676	0.764775
CUST_1199_PI425129478	TG_302_G4	-0.088849	0.221498	0.42045	0.7948
CUST_1199_PI425129481	TS_16_C4	-0.449897	0.723822	0.236928	0.732996
CUST_1199_PI425211535	5bias_TS_16_C4	-0.498878	0.787604	0.229618	0.726371
CUST_12_PI425129478	TG_00_C4	0.049419	0.052595	0.103531	0.528774
CUST_12_PI425129481	TS_00_H12	0.052385	0.025116	0.009563	0.223809
CUST_12_PI425129486	Random_A12_T3	0.013643	0.086585	0.742361	0.96962
CUST_12_PI425211535	5bias_TS_00_H12	0.048009	0.03704	0.044198	0.359734
CUST_12_PI425212603	5bias_TS_55_A7	-0.168689	0.308609	0.288708	0.764775
CUST_120_PI425129478	TG_301_E23	0.11561	0.038242	0.002498	0.193977
CUST_120_PI425129481	TS_02_C8	-0.219512	0.340218	0.222566	0.71812
CUST_120_PI425129486	Soldier_C10_T3	-0.059142	0.120201	0.333008	0.764775
CUST_120_PI425211535	5bias_TS_02_C8	-0.219153	0.357056	0.241849	0.738631
CUST_120_PI425212603	5bias_TS_50_F2	-0.054534	0.497164	0.818314	1
CUST_1200_PI425129478	TG_302_G6	0.015863	0.056599	0.564853	0.878102
CUST_1200_PI425129481	TS_16_C3	0	0	1	1
CUST_1200_PI425211535	5bias_TS_16_C3	-0.04125	0.092239	0.373901	0.764775
CUST_1201_PI425129478	TG_302_E18	0.106235	0.228243	0.356753	0.764775
CUST_1201_PI425129481	TS_16_B11	-0.03616	0.143418	0.603017	0.901622
CUST_1201_PI425211535	5bias_TS_16_B11	0.023963	0.077493	0.527315	0.854241
CUST_1202_PI425129478	TG_302_E8	-0.027737	0.314194	0.85314	1
CUST_1202_PI425129481	TS_16_C1	-0.017218	0.398864	0.927745	1
CUST_1202_PI425211535	5bias_TS_16_C1	0.005155	0.415522	0.979198	1
CUST_1203_PI425129478	TG_302_I20	-0.071873	0.164469	0.383819	0.770134
CUST_1203_PI425129481	TS_16_C5	0.009476	0.021188	0.373901	0.764775
CUST_1203_PI425211535	5bias_TS_16_C5	0.034211	0.068398	0.326011	0.764775
CUST_1204_PI425129478	TG_302_G20	0.026373	0.087831	0.538738	0.861041
CUST_1204_PI425129481	TS_16_B9	0.237804	0.201845	0.057917	0.404827
CUST_1204_PI425211535	5bias_TS_16_B9	0.166797	0.661694	0.603086	0.901622
CUST_1205_PI425129478	TG_302_I18	-0.67253	0.220791	0.002428	0.191605
CUST_1205_PI425129481	TS_16_B12	-0.054416	0.320523	0.723522	0.963434
CUST_1205_PI425211535	5bias_TS_16_B12	0.017696	0.274895	0.892505	1
CUST_1206_PI425129478	TG_302_I12	0.035667	0.10785	0.500657	0.840733
CUST_1206_PI425129481	TS_16_B10	0	0	1	1
CUST_1206_PI425211535	5bias_TS_16_B10	0	0	1	1
CUST_1207_PI425129478	TG_302_K6	0.157926	0.048243	0.001853	0.181012
CUST_1207_PI425129481	TS_16_C7	0.02689	0.115408	0.629882	0.917288
CUST_1207_PI425211535	5bias_TS_16_C7	0.013028	0.092832	0.769357	0.979651
CUST_1208_PI425129478	TG_302_I10	-0.058581	0.079878	0.176371	0.66782
CUST_1208_PI425129481	TS_16_C8	0.007839	0.486503	0.972984	1
CUST_1208_PI425211535	5bias_TS_16_C8	0.139288	0.673553	0.667821	0.936116
CUST_1209_PI425129478	TG_302_G24	-0.004835	0.67202	0.987935	1
CUST_1209_PI425129481	TS_16_D2	-0.00193	0.205337	0.984235	1
CUST_1209_PI425211535	5bias_TS_16_D2	-0.094661	0.301615	0.521499	0.851283
CUST_121_PI425129478	TG_301_E19	-0.043057	0.108986	0.42692	0.798336
CUST_121_PI425129481	TS_02_C10	0.150524	0.219353	0.199712	0.692707
CUST_121_PI425129486	Soldier_C11_T3	0.030612	0.116534	0.588501	0.892898
CUST_121_PI425211535	5bias_TS_02_C10	0.154111	0.23878	0.222449	0.71812
CUST_121_PI425212603	5bias_TS_50_F9	0.302309	0.182471	0.020751	0.268138
CUST_1210_PI425129478	TG_302_G16	-0.030965	0.123624	0.605306	0.903453
CUST_1210_PI425129481	TS_16_C12	-0.186997	0.567467	0.502096	0.840783
CUST_1210_PI425211535	5bias_TS_16_C12	-0.334286	0.699496	0.345447	0.764775
CUST_1211_PI425129478	TG_302_I4	-0.020145	0.12583	0.73844	0.96774
CUST_1211_PI425129481	TS_16_D1	-0.155916	0.474558	0.503291	0.841187
CUST_1211_PI425211535	5bias_TS_16_D1	-0.13954	0.492045	0.560449	0.8752
CUST_1212_PI425129478	TG_302_I2	0.061107	0.049613	0.051159	0.380934
CUST_1212_PI425129481	TS_16_C11	0.158103	0.13336	0.056926	0.401824
CUST_1212_PI425211535	5bias_TS_16_C11	0.170669	0.145013	0.058083	0.40545
CUST_1213_PI425129478	TG_302_I22	0.005235	0.073056	0.88047	1
CUST_1213_PI425129481	TS_16_D4	0.088784	0.37025	0.620254	0.911694
CUST_1213_PI425211535	5bias_TS_16_D4	0.00889	0.438729	0.966033	1
CUST_1214_PI425129478	TG_302_I8	0.05151	0.041987	0.051734	0.382966
CUST_1214_PI425129481	TS_16_C9	-0.00562	0.094572	0.900704	1
CUST_1214_PI425211535	5bias_TS_16_C9	-0.004713	0.079621	0.901092	1
CUST_1215_PI425129478	TG_302_I6	-0.168204	0.238174	0.189445	0.679354
CUST_1215_PI425129481	TS_16_C10	0.013603	0.030417	0.373901	0.764775
CUST_1215_PI425211535	5bias_TS_16_C10	0.039348	0.087984	0.373901	0.764775
CUST_1216_PI425129478	TG_302_I16	0.000431	0.077744	0.990696	1
CUST_1216_PI425129481	TS_16_D3	0.049472	0.193317	0.597786	0.898576
CUST_1216_PI425211535	5bias_TS_16_D3	-0.026648	0.236477	0.813473	0.998474
CUST_1217_PI425129478	TG_302_G10	0.11057	0.085221	0.044065	0.35958
CUST_1217_PI425129481	TS_16_D6	0.009195	0.262096	0.941242	1
CUST_1217_PI425211535	5bias_TS_16_D6	-0.040861	0.272277	0.754057	0.973797
CUST_1218_PI425129478	TG_302_G8	0.026502	0.543167	0.918378	1
CUST_1218_PI425129481	TS_16_D5	0.041146	0.263932	0.744969	0.970978
CUST_1218_PI425211535	5bias_TS_16_D5	0.053027	0.25428	0.665259	0.93474
CUST_1219_PI425129478	TG_302_K4	0.091435	0.223273	0.411625	0.788105
CUST_1219_PI425129481	TS_16_D7	-0.025028	0.055965	0.373901	0.764775
CUST_1219_PI425211535	5bias_TS_16_D7	0.111564	0.170226	0.216659	0.710654
CUST_122_PI425129478	TG_301_E21	-0.020124	0.16391	0.797267	0.99178
CUST_122_PI425129481	TS_02_C6	0.356368	0.221931	0.02295	0.278101
CUST_122_PI425129486	Soldier_C12_T3	-0.130432	0.121467	0.074268	0.454886
CUST_122_PI425211535	5bias_TS_02_C6	0.364815	0.196588	0.014265	0.245282
CUST_122_PI425212603	5bias_TS_50_F7	0.198967	0.261747	0.164404	0.650124
CUST_1220_PI425129478	TG_302_G22	-0.034011	0.076051	0.373901	0.764775
CUST_1220_PI425129481	TS_16_D9	-0.034336	0.270704	0.790774	0.989915
CUST_1220_PI425211535	5bias_TS_16_D9	-0.028929	0.274917	0.825533	1
CUST_1221_PI425129478	TG_302_M6	-0.015861	0.17616	0.850262	1
CUST_1221_PI425129481	TS_16_D8	-0.013563	0.165108	0.863192	1
CUST_1221_PI425211535	5bias_TS_16_D8	0.186951	0.148253	0.04784	0.368975
CUST_1222_PI425129478	TG_302_M14	-0.073796	0.14027	0.304668	0.764775
CUST_1222_PI425129481	TS_16_D10	0.074589	0.219679	0.489996	0.836191
CUST_1222_PI425211535	5bias_TS_16_D10	0.065785	0.217245	0.53547	0.859026
CUST_1223_PI425129478	TG_302_M12	-0.035811	0.112159	0.514711	0.847787
CUST_1223_PI425129481	TS_16_D12	-0.032307	0.303325	0.823457	1
CUST_1223_PI425211535	5bias_TS_16_D12	-0.005335	0.319013	0.97196	1
CUST_1224_PI425129478	TG_302_M24	0.114928	0.078216	0.03034	0.30595
CUST_1224_PI425129481	TS_16_E1	0.148347	0.532159	0.566844	0.87969
CUST_1224_PI425211535	5bias_TS_16_E1	0.036134	0.486477	0.876143	1
CUST_1225_PI425129478	TG_302_M4	-0.049781	0.103985	0.344702	0.764775
CUST_1225_PI425129481	TS_16_D11	-0.101384	0.473541	0.65712	0.930693
CUST_1225_PI425211535	5bias_TS_16_D11	0.064108	0.302696	0.660491	0.932448
CUST_1226_PI425129478	TG_302_M8	-0.902616	0.540673	0.020245	0.266714
CUST_1226_PI425129481	TS_16_E7	-0.00836	0.379818	0.963108	1
CUST_1226_PI425211535	5bias_TS_16_E7	-0.035922	0.364213	0.83625	1
CUST_1227_PI425129478	TG_302_M10	0.04754	0.072669	0.217337	0.711398
CUST_1227_PI425129481	TS_16_E3	0.399088	0.14204	0.003278	0.203065
CUST_1227_PI425211535	5bias_TS_16_E3	0.332366	0.142543	0.006455	0.211124
CUST_1228_PI425129478	TG_302_K10	0.054869	0.400147	0.774436	0.982383
CUST_1228_PI425129481	TS_16_E6	0.037192	0.104594	0.471065	0.826096
CUST_1228_PI425211535	5bias_TS_16_E6	0.020022	0.131121	0.749948	0.972094
CUST_1229_PI425129478	TG_302_M20	0.080448	0.056474	0.033366	0.319859
CUST_1229_PI425129481	TS_16_E4	-0.002867	0.330123	0.985437	1
CUST_1229_PI425211535	5bias_TS_16_E4	0.01544	0.311714	0.917144	1
CUST_123_PI425129478	TG_301_E17	0.193649	0.067047	0.00296	0.200815
CUST_123_PI425129481	TS_02_D4	0	0	1	1
CUST_123_PI425129486	Soldier_D01_T3	-0.077187	0.129651	0.253917	0.748625
CUST_123_PI425211535	5bias_TS_02_D4	0.143031	0.145206	0.092387	0.504953
CUST_123_PI425212603	5bias_TS_50_F8	-0.049899	0.328944	0.751519	0.972589
CUST_1230_PI425129478	TG_302_K12	0.127808	0.064095	0.011171	0.231059
CUST_1230_PI425129481	TS_16_E9	0	0	1	1
CUST_1230_PI425211535	5bias_TS_16_E9	0.059518	0.089573	0.211528	0.705319
CUST_1231_PI425129478	TG_302_K22	0.003844	0.048699	0.868489	1
CUST_1231_PI425129481	TS_16_E8	-0.069483	0.182025	0.441451	0.80754
CUST_1231_PI425211535	5bias_TS_16_E8	-0.161837	0.197459	0.14079	0.610973
CUST_1232_PI425129478	TG_302_M16	0.185439	0.178576	0.080958	0.47255
CUST_1232_PI425129481	TS_16_E5	-0.065857	0.491366	0.779337	0.985108
CUST_1232_PI425211535	5bias_TS_16_E5	-0.157425	0.56994	0.570245	0.881672
CUST_1233_PI425129478	TG_302_K18	0.030867	0.134152	0.634023	0.919407
CUST_1233_PI425129481	TS_16_E12	0.261325	0.155888	0.019974	0.266714
CUST_1233_PI425211535	5bias_TS_16_E12	0.256253	0.163933	0.025002	0.28664
CUST_1234_PI425129478	TG_302_M22	0	0	1	1
CUST_1234_PI425129481	TS_16_E10	0.305735	0.154057	0.011355	0.233643
CUST_1234_PI425211535	5bias_TS_16_E10	0.301703	0.156257	0.012473	0.240605
CUST_1235_PI425129478	TG_302_K20	0.142357	0.039036	0.001231	0.181012
CUST_1235_PI425129481	TS_16_F3	0.04672	0.500011	0.844709	1
CUST_1235_PI425211535	5bias_TS_16_F3	0.075689	0.477954	0.741138	0.968957
CUST_1236_PI425129478	TG_302_M18	0.033216	0.040546	0.140934	0.610973
CUST_1236_PI425129481	TS_16_F4	0.274688	0.22045	0.049503	0.375659
CUST_1236_PI425211535	5bias_TS_16_F4	0.279722	0.213457	0.042804	0.355052
CUST_1237_PI425129478	TG_302_O8	-0.079383	0.064921	0.052218	0.384485
CUST_1237_PI425129481	TS_16_F2	-0.191324	0.104844	0.015092	0.2477
CUST_1237_PI425211535	5bias_TS_16_F2	-0.137123	0.132804	0.082141	0.47548
CUST_1238_PI425129478	TG_302_O2	0.008363	0.117571	0.881332	1
CUST_1238_PI425129481	TS_16_F8	-0.014556	0.402519	0.939438	1
CUST_1238_PI425211535	5bias_TS_16_F8	-0.066561	0.255192	0.591041	0.894747
CUST_1239_PI425129478	TG_302_P18	-0.028533	0.205647	0.771861	0.981173
CUST_1239_PI425129481	TS_16_F9	-0.04641	0.421546	0.81766	0.99998
CUST_1239_PI425211535	5bias_TS_16_F9	-0.128315	0.454248	0.56192	0.875598
CUST_124_PI425129478	TG_301_I5	-0.019988	0.147998	0.777705	0.98425
CUST_124_PI425129481	TS_02_D2	0.173721	0.088358	0.011725	0.236007
CUST_124_PI425129486	Soldier_D02_T3	-0.112343	0.057119	0.01171	0.236007
CUST_124_PI425211535	5bias_TS_02_D2	0.178917	0.08523	0.00935	0.22316
CUST_124_PI425212603	5bias_TS_50_F5	-0.075175	0.2938	0.597844	0.898576
CUST_1240_PI425129478	TG_302_B6	0.197385	0.352909	0.279225	0.764775
CUST_1240_PI425129481	TS_16_F5	-0.021208	0.085529	0.608803	0.905524
CUST_1240_PI425211535	5bias_TS_16_F5	-0.01616	0.119264	0.77701	0.983885
CUST_1241_PI425129478	TG_302_B4	0.116118	0.299597	0.435024	0.802685
CUST_1241_PI425129481	TS_16_F6	-0.015763	0.46293	0.942963	1
CUST_1241_PI425211535	5bias_TS_16_F6	-0.068922	0.554457	0.794823	0.991159
CUST_1242_PI425129478	TG_302_B2	0.000433	0.056718	0.9872	1
CUST_1242_PI425129481	TS_16_F7	-0.132687	0.473462	0.564873	0.878102
CUST_1242_PI425211535	5bias_TS_16_F7	-0.156323	0.357949	0.384096	0.770395
CUST_1243_PI425129478	TG_302_B14	-0.03341	0.051846	0.223038	0.718551
CUST_1243_PI425129481	TS_16_F10	0.322126	0.256831	0.048585	0.371588
CUST_1243_PI425211535	5bias_TS_16_F10	0.275398	0.253654	0.072156	0.448761
CUST_1244_PI425129478	TG_302_B24	-0.003633	0.106072	0.942634	1
CUST_1244_PI425129481	TS_16_F11	0.264127	0.222985	0.057063	0.402344
CUST_1244_PI425211535	5bias_TS_16_F11	0.206612	0.218447	0.101923	0.526074
CUST_1245_PI425129478	TG_302_B12	0.069772	0.178886	0.432354	0.800951
CUST_1245_PI425129481	TS_16_G4	-0.271473	0.836457	0.508197	0.844318
CUST_1245_PI425211535	5bias_TS_16_G4	-0.370057	0.984682	0.448011	0.812272
CUST_1246_PI425129478	TG_302_B20	0.034233	0.17	0.675835	0.940612
CUST_1246_PI425129481	TS_16_G5	0.045119	0.100889	0.373901	0.764775
CUST_1246_PI425211535	5bias_TS_16_G5	0	0	1	1
CUST_1247_PI425129478	TG_302_B18	-0.139822	0.237497	0.258391	0.755537
CUST_1247_PI425129481	TS_16_G1	-0.012537	0.309466	0.932178	1
CUST_1247_PI425211535	5bias_TS_16_G1	-0.003536	0.311967	0.980992	1
CUST_1248_PI425129478	TG_302_B22	-0.073144	0.09969	0.176221	0.66782
CUST_1248_PI425129481	TS_16_G3	-2.8e-05	0.085795	0.999445	1
CUST_1248_PI425211535	5bias_TS_16_G3	0.099665	0.136474	0.177812	0.66885
CUST_1249_PI425129478	TG_302_B16	-0.020612	0.046781	0.380286	0.767544
CUST_1249_PI425129481	TS_16_G2	0.198266	0.16448	0.054355	0.392655
CUST_1249_PI425211535	5bias_TS_16_G2	0.24627	0.152908	0.022731	0.277368
CUST_125_PI425129478	TG_301_G17	-0.037386	0.044394	0.132809	0.595426
CUST_125_PI425129481	TS_02_D3	-0.185699	0.547671	0.490557	0.836772
CUST_125_PI425129486	Soldier_D03_T3	-0.233092	0.110236	0.009117	0.222546
CUST_125_PI425211535	5bias_TS_02_D3	-0.209344	0.45135	0.358257	0.764775
CUST_125_PI425212603	5bias_TS_50_F10	0.477243	0.293098	0.021947	0.27378
CUST_1250_PI425129478	TG_302_B8	0.002113	0.467342	0.992418	1
CUST_1250_PI425129481	TS_16_F12	0.15582	0.140083	0.067681	0.435021
CUST_1250_PI425211535	5bias_TS_16_F12	0.17352	0.165071	0.078471	0.467
CUST_1251_PI425129478	TG_302_B10	-0.037862	0.089166	0.396138	0.777619
CUST_1251_PI425129481	TS_16_G7	0.263261	0.145268	0.015446	0.247987
CUST_1251_PI425211535	5bias_TS_16_G7	0.280365	0.113409	0.005232	0.207995
CUST_1252_PI425129478	TG_302_D20	0.012833	0.06635	0.687693	0.944861
CUST_1252_PI425129481	TS_16_G6	0.142871	0.201149	0.187434	0.677414
CUST_1252_PI425211535	5bias_TS_16_G6	0.112242	0.179074	0.233674	0.72967
CUST_1253_PI425129478	TG_302_D8	0.043059	0.05223	0.139042	0.607117
CUST_1253_PI425129481	TS_16_G11	-0.089718	0.200616	0.373901	0.764775
CUST_1253_PI425211535	5bias_TS_16_G11	0	0	1	1
CUST_1254_PI425129478	TG_302_D10	-0.080799	0.10639	0.164698	0.650405
CUST_1254_PI425129481	TS_16_G10	0.035496	0.275214	0.787366	0.988932
CUST_1254_PI425211535	5bias_TS_16_G10	0.04906	0.279997	0.715188	0.959311
CUST_1255_PI425129478	TG_302_D14	0.115773	0.249006	0.357219	0.764775
CUST_1255_PI425129481	TS_16_G12	0	0	1	1
CUST_1255_PI425211535	5bias_TS_16_G12	0.016326	0.036505	0.373901	0.764775
CUST_1256_PI425129478	TG_302_D12	0.099536	0.038986	0.004655	0.207995
CUST_1256_PI425129481	TS_16_G9	-0.104808	0.505506	0.66703	0.935817
CUST_1256_PI425211535	5bias_TS_16_G9	-0.10841	0.428278	0.601627	0.900745
CUST_1257_PI425129478	TG_302_D2	-0.184914	0.137126	0.039344	0.340937
CUST_1257_PI425129481	TS_16_G8	-0.002072	0.15739	0.977923	1
CUST_1257_PI425211535	5bias_TS_16_G8	0.020836	0.148441	0.769313	0.979651
CUST_1258_PI425129478	TG_302_D18	-0.066899	0.074002	0.113311	0.551181
CUST_1258_PI425129481	TS_16_H2	0.009613	0.172162	0.906665	1
CUST_1258_PI425211535	5bias_TS_16_H2	0.013157	0.154327	0.858101	1
CUST_1259_PI425129478	TG_302_D16	-0.229465	0.084233	0.003673	0.204768
CUST_1259_PI425129481	TS_16_H5	0.072143	0.25835	0.566205	0.879172
CUST_1259_PI425211535	5bias_TS_16_H5	0.021664	0.192417	0.813637	0.998474
CUST_126_PI425129478	TG_301_G11	0	0	1	1
CUST_126_PI425129481	TS_02_D5	-0.038681	0.216137	0.709478	0.956196
CUST_126_PI425129486	Soldier_D04_T3	-0.821667	0.406717	0.010679	0.228371
CUST_126_PI425211535	5bias_TS_02_D5	-0.037697	0.218946	0.719837	0.962336
CUST_126_PI425212603	5bias_TS_50_F11	0.148692	0.248078	0.251228	0.746149
CUST_1260_PI425129478	TG_302_D22	-0.038257	0.062398	0.242275	0.738631
CUST_1260_PI425129481	TS_16_H3	-0.154546	0.421406	0.458239	0.817422
CUST_1260_PI425211535	5bias_TS_16_H3	-0.203369	0.46019	0.379008	0.766956
CUST_1261_PI425129478	TG_302_D6	0.039908	0.144857	0.571202	0.882451
CUST_1261_PI425129481	TS_16_H4	0.042745	0.534533	0.866776	1
CUST_1261_PI425211535	5bias_TS_16_H4	0.029165	0.329447	0.852737	1
CUST_1262_PI425129478	TG_302_F20	-0.110144	0.65701	0.726791	0.964053
CUST_1262_PI425129481	TS_16_H8	0.035381	0.079115	0.373901	0.764775
CUST_1262_PI425211535	5bias_TS_16_H8	0	0	1	1
CUST_1263_PI425129478	TG_302_F14	0.062233	0.018639	0.00172	0.181012
CUST_1263_PI425129481	TS_16_H9	0.18409	0.326125	0.275453	0.764775
CUST_1263_PI425211535	5bias_TS_16_H9	0.183292	0.354188	0.311602	0.764775
CUST_1264_PI425129478	TG_302_F12	-0.013668	0.034102	0.420812	0.795272
CUST_1264_PI425129481	TS_16_H6	0	0	1	1
CUST_1264_PI425211535	5bias_TS_16_H6	-0.032804	0.073352	0.373901	0.764775
CUST_1265_PI425129478	TG_302_H2	0.045308	0.082134	0.284917	0.764775
CUST_1265_PI425129481	TS_15_H9	0.094317	0.255928	0.456207	0.816505
CUST_1265_PI425211535	5bias_TS_15_H9	0.091728	0.255215	0.46663	0.822625
CUST_1266_PI425129478	TG_302_F2	0.042125	0.172998	0.61504	0.90862
CUST_1266_PI425129481	TS_15_H10	0.203799	0.112668	0.015544	0.248199
CUST_1266_PI425211535	5bias_TS_15_H10	0.232851	0.151091	0.026148	0.290453
CUST_1267_PI425129478	TG_302_F16	-0.00213	0.034415	0.896601	1
CUST_1267_PI425129481	TS_15_A11	-0.050771	0.207765	0.613826	0.907764
CUST_1267_PI425211535	5bias_TS_15_A11	-0.179453	0.3802	0.350764	0.764775
CUST_1268_PI425129478	TG_302_F18	0.041491	0.234718	0.712816	0.95852
CUST_1268_PI425129481	TS_15_A10	0.052622	0.117666	0.373901	0.764775
CUST_1268_PI425211535	5bias_TS_15_A10	0.016153	0.036119	0.373901	0.764775
CUST_1269_PI425129478	TG_302_F22	-0.006245	0.121797	0.914249	1
CUST_1269_PI425129481	TS_15_A6	0.153299	0.162613	0.102723	0.527741
CUST_1269_PI425211535	5bias_TS_15_A6	0.140535	0.160905	0.122536	0.573206
CUST_127_PI425129478	TG_301_G23	-0.016385	0.163784	0.833952	1
CUST_127_PI425129481	TS_02_D7	0.011559	0.425557	0.954482	1
CUST_127_PI425129486	Soldier_D05_T3	0.020431	0.096169	0.65953	0.931978
CUST_127_PI425211535	5bias_TS_02_D7	-0.029905	0.206568	0.76237	0.977669
CUST_127_PI425212603	5bias_TS_50_G3	-0.048777	0.14514	0.494168	0.83799
CUST_1270_PI425129478	TG_302_H18	-0.018101	0.054707	0.500465	0.840733
CUST_1270_PI425129481	TS_15_A2	0.046525	0.082732	0.276993	0.764775
CUST_1270_PI425211535	5bias_TS_15_A2	0	0	1	1
CUST_1271_PI425129478	TG_302_H16	-0.19751	0.150946	0.042991	0.355453
CUST_1271_PI425129481	TS_15_A8	-0.117078	0.398461	0.547052	0.868058
CUST_1271_PI425211535	5bias_TS_15_A8	0.007243	0.29344	0.958634	1
CUST_1272_PI425129478	TG_302_H24	-0.091841	0.218248	0.400005	0.780619
CUST_1272_PI425129481	TS_15_H12	0.172643	0.251278	0.199267	0.691809
CUST_1272_PI425211535	5bias_TS_15_H12	0.186988	0.267972	0.193704	0.685396
CUST_1273_PI425129478	TG_302_J12	0.058954	0.08021	0.175622	0.667167
CUST_1273_PI425129481	TS_15_H11	0.044066	0.098534	0.373901	0.764775
CUST_1273_PI425211535	5bias_TS_15_H11	0.094102	0.174231	0.293687	0.764775
CUST_1274_PI425129478	TG_302_J18	-0.006735	0.082077	0.863345	1
CUST_1274_PI425129481	TS_15_A7	0.137927	0.199355	0.196755	0.687799
CUST_1274_PI425211535	5bias_TS_15_A7	0.163152	0.264224	0.239498	0.735024
CUST_1275_PI425129478	TG_302_J16	0.030437	0.051857	0.259611	0.756794
CUST_1275_PI425129481	TS_15_A4	-0.190085	0.435465	0.384299	0.770606
CUST_1275_PI425211535	5bias_TS_15_A4	-0.18887	0.438205	0.389741	0.774713
CUST_1276_PI425129478	TG_302_J6	-0.324745	0.206084	0.024372	0.284011
CUST_1276_PI425129481	TS_15_A9	-0.357417	0.505735	0.189192	0.679354
CUST_1276_PI425211535	5bias_TS_15_A9	-0.506344	0.408465	0.050234	0.377651
CUST_1277_PI425129478	TG_302_J22	0.094979	0.040818	0.006502	0.211124
CUST_1277_PI425129481	TS_15_A12	0.149249	0.110511	0.039167	0.340622
CUST_1277_PI425211535	5bias_TS_15_A12	0.15842	0.080877	0.011875	0.236651
CUST_1278_PI425129478	TG_302_2	0.101736	0.094886	0.074558	0.455627
CUST_1278_PI425129481	TS_15_A5	0.039369	0.390892	0.832856	1
CUST_1278_PI425211535	5bias_TS_15_A5	-0.105793	0.45882	0.633332	0.919011
CUST_1279_PI425129478	TG_302_L20	0.028134	0.200471	0.769349	0.979651
CUST_1279_PI425129481	TS_15_A1	-0.13549	0.566271	0.620996	0.912002
CUST_1279_PI425211535	5bias_TS_15_A1	-0.132729	0.554418	0.620805	0.911894
CUST_128_PI425129478	TG_301_G9	-0.010691	0.121811	0.853981	1
CUST_128_PI425129481	TS_02_D8	0	0	1	1
CUST_128_PI425129486	Soldier_D06_T3	-0.118129	0.089619	0.042077	0.353638
CUST_128_PI425211535	5bias_TS_02_D8	0	0	1	1
CUST_128_PI425212603	5bias_TS_50_G6	0.21002	0.11988	0.017285	0.255244
CUST_1280_PI425129478	TG_302_L16	-0.204749	0.172241	0.056503	0.400094
CUST_1280_PI425129481	TS_15_B4	-0.066827	0.260381	0.596771	0.898152
CUST_1280_PI425211535	5bias_TS_15_B4	-0.005525	0.227387	0.959274	1
CUST_1281_PI425129478	TG_302_L24	-0.036039	0.178254	0.674642	0.940115
CUST_1281_PI425129481	TS_15_B5	0.138982	0.287402	0.340392	0.764775
CUST_1281_PI425211535	5bias_TS_15_B5	0.134061	0.299895	0.374081	0.764775
CUST_1282_PI425129478	TG_302_6	-0.066677	0.054432	0.051954	0.383766
CUST_1282_PI425129481	TS_15_B6	0.196876	0.142929	0.03693	0.333514
CUST_1282_PI425211535	5bias_TS_15_B6	0.198807	0.125892	0.024205	0.283071
CUST_1283_PI425129478	TG_302_4	-0.074106	0.087052	0.12971	0.587218
CUST_1283_PI425129481	TS_15_B2	0.040187	0.055154	0.178587	0.668998
CUST_1283_PI425211535	5bias_TS_15_B2	0.05904	0.132018	0.373901	0.764775
CUST_1284_PI425129478	TG_302_L10	-0.002536	0.097445	0.956384	1
CUST_1284_PI425129481	TS_15_B3	0.011772	0.039727	0.543829	0.864813
CUST_1284_PI425211535	5bias_TS_15_B3	-0.15926	0.239196	0.210769	0.704603
CUST_1285_PI425129478	TG_302_L14	0.132058	0.051998	0.004745	0.207995
CUST_1285_PI425129481	TS_15_C2	0.022391	0.050067	0.373901	0.764775
CUST_1285_PI425211535	5bias_TS_15_C2	0.071951	0.223396	0.511244	0.845237
CUST_1286_PI425129478	TG_302_L12	0.064707	0.083602	0.158557	0.643327
CUST_1286_PI425129481	TS_15_B8	0.106452	0.608983	0.715818	0.959933
CUST_1286_PI425211535	5bias_TS_15_B8	0	0	1	1
CUST_1287_PI425129478	TG_302_L22	-0.026256	0.13408	0.684083	0.944077
CUST_1287_PI425129481	TS_15_B9	0.131259	0.206902	0.229019	0.725258
CUST_1287_PI425211535	5bias_TS_15_B9	0.12282	0.200924	0.243453	0.739908
CUST_1288_PI425129478	TG_302_L8	-0.661659	0.392278	0.019577	0.265891
CUST_1288_PI425129481	TS_15_C1	0.016841	0.115452	0.760646	0.976766
CUST_1288_PI425211535	5bias_TS_15_C1	0.042181	0.073011	0.265996	0.760339
CUST_1289_PI425129478	TG_302_L18	-0.088636	0.545229	0.734621	0.966293
CUST_1289_PI425129481	TS_15_C3	-0.035185	0.163999	0.656469	0.930376
CUST_1289_PI425211535	5bias_TS_15_C3	-0.035292	0.178765	0.681699	0.943103
CUST_129_PI425129478	TG_301_G5	-0.217262	0.395933	0.287101	0.764775
CUST_129_PI425129481	TS_02_D6	-0.028947	0.408647	0.881822	1
CUST_129_PI425129486	Soldier_D07_T3	-0.028902	0.390886	0.876701	1
CUST_129_PI425211535	5bias_TS_02_D6	-0.030757	0.42608	0.879591	1
CUST_129_PI425212603	5bias_TS_50_G2	0.012269	0.027434	0.373901	0.764775
CUST_1290_PI425129478	TG_302_12	0.120639	0.503203	0.620325	0.911694
CUST_1290_PI425129481	TS_15_B12	0.116598	0.265681	0.38199	0.768729
CUST_1290_PI425211535	5bias_TS_15_B12	0.129628	0.263783	0.333531	0.764775
CUST_1291_PI425129478	TG_302_24	0.072913	0.163038	0.373901	0.764775
CUST_1291_PI425129481	TS_15_B11	-0.185405	0.415928	0.375296	0.76511
CUST_1291_PI425211535	5bias_TS_15_B11	-0.190737	0.389537	0.335066	0.764775
CUST_1292_PI425129478	TG_302_8	0.038813	0.314105	0.796002	0.991386
CUST_1292_PI425129481	TS_15_B10	-0.008632	0.382492	0.962171	1
CUST_1292_PI425211535	5bias_TS_15_B10	-0.020663	0.305736	0.887196	1
CUST_1293_PI425129478	TG_302_14	0.035004	0.057586	0.245663	0.742364
CUST_1293_PI425129481	TS_15_C5	0.052269	0.292654	0.710024	0.956481
CUST_1293_PI425211535	5bias_TS_15_C5	0.06402	0.297657	0.655689	0.930042
CUST_1294_PI425129478	TG_302_22	-0.082889	0.075476	0.070015	0.441741
CUST_1294_PI425129481	TS_15_C4	0.163046	0.183156	0.117377	0.560868
CUST_1294_PI425211535	5bias_TS_15_C4	0.037944	0.084846	0.373901	0.764775
CUST_1295_PI425129478	TG_302_18	-0.120053	0.090705	0.041572	0.352344
CUST_1295_PI425129481	TS_15_C7	0.168398	0.152952	0.069551	0.440031
CUST_1295_PI425211535	5bias_TS_15_C7	0.108688	0.262351	0.406685	0.784706
CUST_1296_PI425129478	TG_302_16	0.093545	0.062171	0.028187	0.296978
CUST_1296_PI425129481	TS_15_C8	0.01397	0.297041	0.921309	1
CUST_1296_PI425211535	5bias_TS_15_C8	-0.040983	0.37283	0.817936	1
CUST_1297_PI425129478	TG_302_20	-0.035463	0.075209	0.351188	0.764775
CUST_1297_PI425129481	TS_15_C9	0.370937	0.622999	0.253877	0.748625
CUST_1297_PI425211535	5bias_TS_15_C9	0.375671	0.271477	0.036423	0.332365
CUST_1298_PI425129478	TG_302_P12	0.024699	0.041973	0.258574	0.755537
CUST_1298_PI425129481	TS_15_C6	0.056338	0.220169	0.597821	0.898576
CUST_1298_PI425211535	5bias_TS_15_C6	0.058558	0.239431	0.613538	0.907594
CUST_1299_PI425129478	TG_302_P10	0.053809	0.12032	0.373901	0.764775
CUST_1299_PI425129481	TS_15_C12	0.214302	0.170097	0.047965	0.369385
CUST_1299_PI425211535	5bias_TS_15_C12	0.224761	0.111918	0.010901	0.229679
CUST_13_PI425129478	TG_00_D10	-0.072987	0.072645	0.087976	0.495222
CUST_13_PI425129481	TS_00_H11	0.119425	0.150371	0.150405	0.630058
CUST_13_PI425129486	Random_B01_T3	-0.01697	0.165493	0.829885	1
CUST_13_PI425211535	5bias_TS_00_H11	0.046069	0.149082	0.527585	0.854346
CUST_13_PI425212603	5bias_TS_55_A4	-0.080687	0.401343	0.676323	0.940875
CUST_130_PI425129478	TG_301_G3	0.106105	0.049941	0.008966	0.221215
CUST_130_PI425129481	TS_02_D11	0.257081	0.199869	0.045188	0.36304
CUST_130_PI425129486	Soldier_D08_T3	-0.075811	0.227026	0.496749	0.839317
CUST_130_PI425211535	5bias_TS_02_D11	0.259258	0.204851	0.047348	0.367885
CUST_130_PI425212603	5bias_TS_50_G9	-0.148822	0.445807	0.496874	0.839317
CUST_1300_PI425129478	TG_302_P16	0.04177	0.084731	0.332185	0.764775
CUST_1300_PI425129481	TS_15_D2	0.154805	0.400768	0.436455	0.804074
CUST_1300_PI425211535	5bias_TS_15_D2	0.044336	0.313183	0.767414	0.979099
CUST_1301_PI425129478	TG_302_P14	-0.001003	0.081609	0.979383	1
CUST_1301_PI425129481	TS_15_C11	0.095575	0.281724	0.490339	0.836686
CUST_1301_PI425211535	5bias_TS_15_C11	0.130146	0.226269	0.267792	0.760339
CUST_1302_PI425129478	TG_302_P8	0.038666	0.052494	0.174896	0.665949
CUST_1302_PI425129481	TS_15_C10	0.097747	0.263018	0.452695	0.814758
CUST_1302_PI425211535	5bias_TS_15_C10	0.220724	0.399817	0.284599	0.764775
CUST_1303_PI425129478	TG_303_O9	0.055651	0.048077	0.060791	0.41335
CUST_1303_PI425129481	TS_15_D3	0.079315	0.152237	0.308761	0.764775
CUST_1303_PI425211535	5bias_TS_15_D3	0.094039	0.16633	0.274802	0.764775
CUST_1304_PI425129478	TG_303_O11	-0.094173	0.039573	0.006001	0.210059
CUST_1304_PI425129481	TS_15_D1	0.025012	0.095968	0.591314	0.894816
CUST_1304_PI425211535	5bias_TS_15_D1	0.025531	0.097446	0.589437	0.89341
CUST_1305_PI425129478	TG_303_A15	-0.107051	0.161168	0.21166	0.705319
CUST_1305_PI425129481	TS_15_D6	0.173231	0.071104	0.005515	0.208456
CUST_1305_PI425211535	5bias_TS_15_D6	0.162337	0.111321	0.031057	0.310792
CUST_1306_PI425129478	TG_303_O15	0.213752	0.262299	0.142511	0.614762
CUST_1306_PI425129481	TS_15_D5	0	0	1	1
CUST_1306_PI425211535	5bias_TS_15_D5	-0.040929	0.09152	0.373901	0.764775
CUST_1307_PI425129478	TG_303_O21	0.062069	0.110914	0.279001	0.764775
CUST_1307_PI425129481	TS_15_D7	0.068528	0.144795	0.349605	0.764775
CUST_1307_PI425211535	5bias_TS_15_D7	0.076813	0.178329	0.390012	0.774713
CUST_1308_PI425129478	TG_303_A3	0.031883	0.108676	0.547634	0.868449
CUST_1308_PI425129481	TS_15_D8	0.04777	0.261805	0.704165	0.953075
CUST_1308_PI425211535	5bias_TS_15_D8	0.187024	0.242959	0.160311	0.645881
CUST_1309_PI425129478	TG_303_O19	-0.046588	0.076639	0.245641	0.742364
CUST_1309_PI425129481	TS_15_D10	-0.151292	0.408661	0.454301	0.815278
CUST_1309_PI425211535	5bias_TS_15_D10	-0.165894	0.430811	0.437764	0.804896
CUST_131_PI425129478	TG_301_I1	0.088163	0.262543	0.494486	0.83799
CUST_131_PI425129481	TS_02_E5	-0.166892	0.140997	0.057176	0.402509
CUST_131_PI425129486	Soldier_D09_T3	-0.806025	0.405887	0.01133	0.233475
CUST_131_PI425211535	5bias_TS_02_E5	0.021846	0.140766	0.74606	0.970989
CUST_1310_PI425129478	TG_303_A1	0.025506	0.073813	0.482835	0.832696
CUST_1310_PI425129481	TS_15_D9	0.118155	0.320727	0.456357	0.816635
CUST_1310_PI425211535	5bias_TS_15_D9	0.136212	0.243939	0.279904	0.764775
CUST_1311_PI425129478	TG_303_A11	0.061008	0.076179	0.147819	0.626246
CUST_1311_PI425129481	TS_15_D12	-0.090209	0.580853	0.745891	0.970978
CUST_1311_PI425211535	5bias_TS_15_D12	-0.161353	0.626124	0.595324	0.897131
CUST_1312_PI425129478	TG_303_A17	-0.057708	0.060748	0.100868	0.525677
CUST_1312_PI425129481	TS_15_D11	0.085288	0.34749	0.612325	0.906925
CUST_1312_PI425211535	5bias_TS_15_D11	-0.025365	0.245947	0.828932	1
CUST_1313_PI425129478	TG_303_O13	0.129979	0.055179	0.006224	0.211124
CUST_1313_PI425129481	TS_15_E1	0.256141	0.379773	0.20601	0.698819
CUST_1313_PI425211535	5bias_TS_15_E1	0.260663	0.37512	0.195198	0.685849
CUST_1314_PI425129478	TG_303_A13	0.025882	0.085235	0.534397	0.858712
CUST_1314_PI425129481	TS_15_E2	0.067802	0.180552	0.448333	0.812355
CUST_1314_PI425211535	5bias_TS_15_E2	0.074452	0.223795	0.498261	0.840096
CUST_1315_PI425129478	TG_303_A7	0	0	1	1
CUST_1315_PI425129481	TS_15_E3	-0.277492	0.699381	0.425096	0.797541
CUST_1315_PI425211535	5bias_TS_15_E3	-0.295587	0.747599	0.426581	0.798166
CUST_1316_PI425129478	TG_303_A5	-0.005366	0.094228	0.904815	1
CUST_1316_PI425129481	TS_15_E4	0.259924	0.35827	0.180067	0.669966
CUST_1316_PI425211535	5bias_TS_15_E4	0.282627	0.321987	0.121176	0.568871
CUST_1317_PI425129478	TG_303_A9	-0.030307	0.051667	0.259858	0.757034
CUST_1317_PI425129481	TS_15_E6	0	0	1	1
CUST_1317_PI425211535	5bias_TS_15_E6	0.058741	0.13135	0.373901	0.764775
CUST_1318_PI425129478	TG_303_O17	0.031115	0.147468	0.661657	0.933053
CUST_1318_PI425129481	TS_15_E7	-0.018094	0.04046	0.373901	0.764775
CUST_1318_PI425211535	5bias_TS_15_E7	0.009409	0.021038	0.373901	0.764775
CUST_1319_PI425129478	TG_303_C9	0.055124	0.076302	0.18152	0.671201
CUST_1319_PI425129481	TS_15_E9	0.133379	0.246538	0.292985	0.764775
CUST_1319_PI425211535	5bias_TS_15_E9	0.056727	0.157004	0.464445	0.821533
CUST_132_PI425129478	TG_301_G13	0.039687	0.092093	0.389805	0.774713
CUST_132_PI425129481	TS_02_E3	0.118788	0.174084	0.201755	0.694969
CUST_132_PI425129486	Soldier_D10_T3	-0.038497	0.10831	0.471232	0.826112
CUST_132_PI425211535	5bias_TS_02_E3	0.144124	0.092597	0.025344	0.287544
CUST_1320_PI425129478	TG_303_C15	0.07143	0.056968	0.048626	0.371588
CUST_1320_PI425129481	TS_15_E5	0.171699	0.363846	0.35085	0.764775
CUST_1320_PI425211535	5bias_TS_15_E5	0.052675	0.270202	0.685392	0.944151
CUST_1321_PI425129478	TG_303_A19	0.020155	0.054319	0.453369	0.815278
CUST_1321_PI425129481	TS_15_E11	0.123368	0.276163	0.374375	0.764775
CUST_1321_PI425211535	5bias_TS_15_E11	0.114258	0.279893	0.412982	0.788638
CUST_1322_PI425129478	TG_303_C1	-1.25143	0.233223	0.000277	0.142494
CUST_1322_PI425129481	TS_15_E12	-0.058095	0.160845	0.464589	0.821577
CUST_1322_PI425211535	5bias_TS_15_E12	-0.038115	0.135365	0.56312	0.876692
CUST_1323_PI425129478	TG_303_C7	0.168362	0.170903	0.092361	0.504953
CUST_1323_PI425129481	TS_15_F1	-0.091847	0.36196	0.600772	0.900386
CUST_1323_PI425211535	5bias_TS_15_F1	-0.112555	0.356539	0.519192	0.850334
CUST_1324_PI425129478	TG_303_C5	-0.012325	0.061147	0.67554	0.940451
CUST_1324_PI425129481	TS_15_F6	-0.045308	0.185468	0.613931	0.907791
CUST_1324_PI425211535	5bias_TS_15_F6	0.050427	0.244383	0.668487	0.936638
CUST_1325_PI425129478	TG_303_A21	-0.002238	0.058958	0.936423	1
CUST_1325_PI425129481	TS_15_F4	-0.060633	0.164865	0.457066	0.816903
CUST_1325_PI425211535	5bias_TS_15_F4	0.013611	0.144742	0.843727	1
CUST_1326_PI425129478	TG_303_C13	0.116768	0.121492	0.09808	0.522285
CUST_1326_PI425129481	TS_15_F2	-0.011086	0.024789	0.373901	0.764775
CUST_1326_PI425211535	5bias_TS_15_F2	-0.062336	0.1127	0.283816	0.764775
CUST_1327_PI425129478	TG_303_A23	-0.006038	0.054275	0.815796	0.999101
CUST_1327_PI425129481	TS_15_F3	0.106597	0.147031	0.180302	0.669966
CUST_1327_PI425211535	5bias_TS_15_F3	0.078254	0.149411	0.306547	0.764775
CUST_1328_PI425129478	TG_303_C3	-0.046823	0.087143	0.295837	0.764775
CUST_1328_PI425129481	TS_15_F9	-0.143224	0.143911	0.090071	0.499755
CUST_1328_PI425211535	5bias_TS_15_F9	-0.139908	0.140023	0.089189	0.497672
CUST_1329_PI425129478	TG_303_C11	-0.08627	0.072749	0.056882	0.40174
CUST_1329_PI425129481	TS_15_F11	-0.239471	0.769915	0.525035	0.853602
CUST_1329_PI425211535	5bias_TS_15_F11	0.129186	0.211489	0.243735	0.740051
CUST_133_PI425129478	TG_301_I3	-0.041285	0.069739	0.256169	0.75188
CUST_133_PI425129481	TS_02_E1	-0.850669	1.63338	0.308921	0.764775
CUST_133_PI425129486	Soldier_D11_T3	-0.856363	0.39864	0.008626	0.21961
CUST_133_PI425211535	5bias_TS_02_E1	-0.843716	1.67043	0.321867	0.764775
CUST_1330_PI425129478	TG_303_C17	-0.041174	0.985608	0.930068	1
CUST_1330_PI425129481	TS_15_F7	-0.008531	0.308214	0.953616	1
CUST_1330_PI425211535	5bias_TS_15_F7	0.000802	0.295396	0.995449	1
CUST_1331_PI425129478	TG_303_E5	0.004009	0.101143	0.933632	1
CUST_1331_PI425129481	TS_15_F8	-0.570719	1.13268	0.322895	0.764775
CUST_1331_PI425211535	5bias_TS_15_F8	-0.59775	1.12698	0.301252	0.764775
CUST_1332_PI425129478	TG_303_C19	0.006939	0.012363	0.277799	0.764775
CUST_1332_PI425129481	TS_15_F12	0.410802	0.197834	0.009711	0.22425
CUST_1332_PI425211535	5bias_TS_15_F12	0.386424	0.208295	0.01428	0.245282
CUST_1333_PI425129478	TG_303_E7	-0.343835	0.514978	0.209738	0.703943
CUST_1333_PI425129481	TS_15_G1	-0.063148	0.656989	0.840338	1
CUST_1333_PI425211535	5bias_TS_15_G1	-0.049491	0.632544	0.869616	1
CUST_1334_PI425129478	TG_303_E1	0.061102	0.059439	0.083064	0.477366
CUST_1334_PI425129481	TS_15_F10	0	0	1	1
CUST_1334_PI425211535	5bias_TS_15_F10	0.093286	0.208593	0.373901	0.764775
CUST_1335_PI425129478	TG_303_C21	-0.005503	0.051404	0.822571	1
CUST_1335_PI425129481	TS_15_G4	-0.062096	0.066502	0.105078	0.533903
CUST_1335_PI425211535	5bias_TS_15_G4	-0.034491	0.101105	0.488082	0.835106
CUST_1336_PI425129478	TG_303_C23	0.063193	0.117027	0.293774	0.764775
CUST_1336_PI425129481	TS_15_G3	0.05051	0.303156	0.728374	0.964666
CUST_1336_PI425211535	5bias_TS_15_G3	0.046229	0.103372	0.373901	0.764775
CUST_1337_PI425129478	TG_303_E11	-0.030366	0.077252	0.429059	0.798772
CUST_1337_PI425129481	TS_15_G2	0.234822	0.147177	0.023425	0.28042
CUST_1337_PI425211535	5bias_TS_15_G2	0.228954	0.162547	0.034528	0.323318
CUST_1338_PI425129478	TG_303_E3	0.095836	0.064088	0.028735	0.300563
CUST_1338_PI425129481	TS_15_G8	0	0	1	1
CUST_1338_PI425211535	5bias_TS_15_G8	0	0	1	1
CUST_1339_PI425129478	TG_303_E9	0.05443	0.072143	0.166868	0.655219
CUST_1339_PI425129481	TS_15_G7	-0.045623	0.109528	0.404365	0.783591
CUST_1339_PI425211535	5bias_TS_15_G7	-0.042363	0.098825	0.392081	0.776394
CUST_134_PI425129478	TG_301_I19	-0.053084	0.092253	0.267626	0.760339
CUST_134_PI425129481	TS_02_E7	0.109374	0.153362	0.186005	0.677061
CUST_134_PI425129486	Soldier_D12_T3	-0.868061	0.407498	0.008884	0.220941
CUST_134_PI425211535	5bias_TS_02_E7	0.108701	0.12714	0.128483	0.58565
CUST_1340_PI425129478	TG_303_E13	0.088066	0.04851	0.015356	0.247987
CUST_1340_PI425129481	TS_15_G5	0.036795	0.082503	0.375082	0.765078
CUST_1340_PI425211535	5bias_TS_15_G5	-0.006853	0.015323	0.373901	0.764775
CUST_1341_PI425129478	TG_303_E15	-0.069124	0.110572	0.234691	0.730672
CUST_1341_PI425129481	TS_15_G6	-0.071064	0.158904	0.373901	0.764775
CUST_1341_PI425211535	5bias_TS_15_G6	0.032026	0.071612	0.373901	0.764775
CUST_1342_PI425129478	TG_303_G5	0.096736	0.067113	0.032186	0.313907
CUST_1342_PI425129481	TS_15_G9	-0.198911	0.648724	0.530623	0.85632
CUST_1342_PI425211535	5bias_TS_15_G9	-0.447861	0.692427	0.221634	0.717554
CUST_1343_PI425129478	TG_303_E21	-0.077676	0.139371	0.280682	0.764775
CUST_1343_PI425129481	TS_15_G11	0.138574	0.207129	0.208989	0.702776
CUST_1343_PI425211535	5bias_TS_15_G11	0	0	1	1
CUST_1344_PI425129478	TG_303_E17	0.054161	0.04052	0.040385	0.34662
CUST_1344_PI425129481	TS_15_G12	0.262162	0.235825	0.067789	0.435184
CUST_1344_PI425211535	5bias_TS_15_G12	0.214745	0.222816	0.097426	0.519857
CUST_1345_PI425129478	TG_303_E19	-0.145383	0.319983	0.367107	0.764775
CUST_1345_PI425129481	TS_15_H1	0.041125	0.363233	0.812618	0.998375
CUST_1345_PI425211535	5bias_TS_15_H1	0.020067	0.333085	0.899345	1
CUST_1346_PI425129478	TG_303_G1	-0.075012	0.080741	0.106335	0.535935
CUST_1346_PI425129481	TS_15_H2	0.093656	0.332517	0.563007	0.876691
CUST_1346_PI425211535	5bias_TS_15_H2	0.092198	0.206162	0.373901	0.764775
CUST_1347_PI425129478	TG_303_E23	-0.081239	0.098882	0.140068	0.609584
CUST_1347_PI425129481	TS_15_H4	-9.6e-05	0.229378	0.999298	1
CUST_1347_PI425211535	5bias_TS_15_H4	-0.000396	0.202049	0.996712	1
CUST_1348_PI425129478	TG_303_G3	-0.021658	0.075961	0.558437	0.874314
CUST_1348_PI425129481	TS_15_H3	0.133447	0.093592	0.033271	0.319339
CUST_1348_PI425211535	5bias_TS_15_H3	0.152055	0.110644	0.037186	0.334467
CUST_1349_PI425129478	TG_303_G11	0.059127	0.087107	0.203673	0.695913
CUST_1349_PI425129481	TS_15_H5	0.126374	0.121014	0.079805	0.470112
CUST_1349_PI425211535	5bias_TS_15_H5	0.103037	0.109549	0.103286	0.528774
CUST_135_PI425129478	TG_301_I23	-0.010329	0.081256	0.790338	0.989915
CUST_135_PI425129481	TS_02_E2	0.080041	0.211656	0.445393	0.810931
CUST_135_PI425129486	Soldier_E01_T3	-0.596056	0.205652	0.002922	0.199955
CUST_135_PI425211535	5bias_TS_02_E2	0.122869	0.165714	0.172671	0.662694
CUST_1350_PI425129478	TG_303_G19	0.026967	0.05254	0.31506	0.764775
CUST_1350_PI425129481	TS_15_H7	-0.016339	0.076589	0.658238	0.931188
CUST_1350_PI425211535	5bias_TS_15_H7	-0.034761	0.079929	0.385891	0.771536
CUST_1351_PI425129478	TG_303_G15	0.161874	0.037416	0.000639	0.168297
CUST_1351_PI425129481	TS_15_H8	0.26974	0.270929	0.089985	0.499755
CUST_1351_PI425211535	5bias_TS_15_H8	0.30381	0.223176	0.038254	0.338016
CUST_1352_PI425129478	TG_303_G7	0.088383	0.135117	0.217384	0.711398
CUST_1352_PI425129481	TS_17_H10	0	0	1	1
CUST_1352_PI425211535	5bias_TS_17_H10	0	0	1	1
CUST_1353_PI425129478	TG_303_G21	-0.044189	0.116872	0.445468	0.810931
CUST_1353_PI425129481	TS_17_H9	-0.373923	0.659479	0.273629	0.764775
CUST_1353_PI425211535	5bias_TS_17_H9	-0.377541	0.706417	0.298076	0.764775
CUST_1354_PI425129478	TG_303_G9	-0.315906	0.324436	0.095033	0.51195
CUST_1354_PI425129481	TS_17_A1	0.101498	0.654069	0.746084	0.970989
CUST_1354_PI425211535	5bias_TS_17_A1	0.030865	0.069015	0.373901	0.764775
CUST_1355_PI425129478	TG_303_G13	0.105758	0.162458	0.219193	0.714203
CUST_1355_PI425129481	TS_17_A2	0.325855	0.086804	0.001102	0.181012
CUST_1355_PI425211535	5bias_TS_17_A2	0.28887	0.097698	0.002713	0.195697
CUST_1356_PI425129478	TG_303_G17	0.066733	0.149219	0.373901	0.764775
CUST_1356_PI425129481	TS_17_A4	-0.601461	0.652379	0.108263	0.538138
CUST_1356_PI425211535	5bias_TS_17_A4	-0.509626	0.678461	0.16833	0.657061
CUST_1357_PI425129478	TG_303_I3	-0.010322	0.094567	0.819188	1
CUST_1357_PI425129481	TS_17_A3	0.037563	0.326265	0.809541	0.996596
CUST_1357_PI425211535	5bias_TS_17_A3	0.040965	0.321392	0.789785	0.989887
CUST_1358_PI425129478	TG_303_I17	-0.007641	0.090208	0.858996	1
CUST_1358_PI425129481	TS_17_H11	0.150699	0.214875	0.191901	0.683436
CUST_1358_PI425211535	5bias_TS_17_H11	0.13767	0.211632	0.219466	0.714648
CUST_1359_PI425129478	TG_303_G23	0.040742	0.0883	0.360494	0.764775
CUST_1359_PI425129481	TS_17_A7	0.197183	0.246523	0.148203	0.626778
CUST_1359_PI425211535	5bias_TS_17_A7	0.265896	0.42974	0.238702	0.734442
CUST_136_PI425129478	TG_301_I7	-0.005549	0.067768	0.863632	1
CUST_136_PI425129481	TS_02_E8	-0.002465	0.225088	0.981633	1
CUST_136_PI425129486	Soldier_E02_T3	-0.89267	0.467528	0.012956	0.241161
CUST_136_PI425211535	5bias_TS_02_E8	0.033319	0.213554	0.744772	0.970978
CUST_1360_PI425129478	TG_303_I15	-0.171766	0.114475	0.028433	0.298361
CUST_1360_PI425129481	TS_17_A6	0.304419	0.113058	0.003833	0.205248
CUST_1360_PI425211535	5bias_TS_17_A6	0.261235	0.120359	0.00832	0.217728
CUST_1361_PI425129478	TG_303_I9	0.059416	0.081767	0.17952	0.669966
CUST_1361_PI425129481	TS_17_A10	-0.083159	0.363383	0.635804	0.920101
CUST_1361_PI425211535	5bias_TS_17_A10	-0.080192	0.356263	0.641192	0.92215
CUST_1362_PI425129478	TG_303_I11	-0.083318	0.466708	0.710149	0.956487
CUST_1362_PI425129481	TS_17_A5	-0.056565	0.49777	0.811946	0.99813
CUST_1362_PI425211535	5bias_TS_17_A5	0.092066	0.506472	0.705206	0.953607
CUST_1363_PI425129478	TG_303_I5	-0.004662	0.057939	0.865968	1
CUST_1363_PI425129481	TS_17_A9	0.028061	0.10422	0.579598	0.888274
CUST_1363_PI425211535	5bias_TS_17_A9	0.032401	0.12212	0.584913	0.89104
CUST_1364_PI425129478	TG_303_I21	0.102485	0.099253	0.082132	0.47548
CUST_1364_PI425129481	TS_17_A8	-0.185047	0.277095	0.20966	0.70388
CUST_1364_PI425211535	5bias_TS_17_A8	0.011233	0.220812	0.914915	1
CUST_1365_PI425129478	TG_303_I23	-0.25252	0.094815	0.00399	0.205785
CUST_1365_PI425129481	TS_17_A11	0.094196	0.213455	0.379622	0.766956
CUST_1365_PI425211535	5bias_TS_17_A11	0.309877	0.343615	0.113949	0.553151
CUST_1366_PI425129478	TG_303_K3	-0.174069	0.512281	0.489692	0.835854
CUST_1366_PI425129481	TS_17_A12	0.280315	0.165523	0.019322	0.264706
CUST_1366_PI425211535	5bias_TS_17_A12	0.279011	0.132755	0.009312	0.223096
CUST_1367_PI425129478	TG_303_K5	-0.071774	0.061197	0.058644	0.406302
CUST_1367_PI425129481	TS_17_B4	-0.283012	0.439956	0.223709	0.719086
CUST_1367_PI425211535	5bias_TS_17_B4	-0.299334	0.437021	0.200385	0.693231
CUST_1368_PI425129478	TG_303_K9	-0.387374	0.965152	0.420204	0.7948
CUST_1368_PI425129481	TS_17_B6	0.101421	0.221708	0.364186	0.764775
CUST_1368_PI425211535	5bias_TS_17_B6	0.108377	0.234701	0.360156	0.764775
CUST_1369_PI425129478	TG_303_M3	0.128852	0.275726	0.355031	0.764775
CUST_1369_PI425129481	TS_17_B3	0.10784	0.156615	0.198477	0.69043
CUST_1369_PI425211535	5bias_TS_17_B3	0.121695	0.158841	0.161844	0.647448
CUST_137_PI425129478	TG_301_I11	-0.071943	0.091436	0.15333	0.634481
CUST_137_PI425129481	TS_02_F3	-0.008767	0.584994	0.974871	1
CUST_137_PI425129486	Soldier_E03_T3	-0.157757	0.057963	0.003685	0.204768
CUST_137_PI425211535	5bias_TS_02_F3	-0.016344	0.569453	0.951909	1
CUST_1370_PI425129478	TG_303_K13	-0.013167	0.091694	0.764218	0.978172
CUST_1370_PI425129481	TS_17_B2	0.151559	0.136132	0.067524	0.434723
CUST_1370_PI425211535	5bias_TS_17_B2	0.132658	0.152032	0.122798	0.573922
CUST_1371_PI425129478	TG_303_K23	-0.063626	0.123734	0.314289	0.764775
CUST_1371_PI425129481	TS_17_B5	-0.121867	0.486635	0.605373	0.903453
CUST_1371_PI425211535	5bias_TS_17_B5	-0.130979	0.470917	0.567681	0.880217
CUST_1372_PI425129478	TG_303_M5	0	0	1	1
CUST_1372_PI425129481	TS_17_C3	0.009495	0.021232	0.373901	0.764775
CUST_1372_PI425211535	5bias_TS_17_C3	-0.039042	0.0873	0.373901	0.764775
CUST_1373_PI425129478	TG_303_K17	0.01066	0.241283	0.926056	1
CUST_1373_PI425129481	TS_17_B10	0.015522	0.338609	0.92329	1
CUST_1373_PI425211535	5bias_TS_17_B10	0.011812	0.356057	0.94443	1
CUST_1374_PI425129478	TG_303_K21	-0.058998	0.057146	0.082162	0.47548
CUST_1374_PI425129481	TS_17_B9	0.034518	0.244649	0.768165	0.979295
CUST_1374_PI425211535	5bias_TS_17_B9	0.168219	0.22228	0.165859	0.653677
CUST_1375_PI425129478	TG_303_K19	-0.027735	0.043576	0.227764	0.723816
CUST_1375_PI425129481	TS_17_B12	-0.100299	0.089847	0.067039	0.434274
CUST_1375_PI425211535	5bias_TS_17_B12	-0.090307	0.053881	0.019985	0.266714
CUST_1376_PI425129478	TG_303_K11	-0.063435	0.081362	0.15622	0.640154
CUST_1376_PI425129481	TS_17_C1	-0.019974	0.64225	0.947896	1
CUST_1376_PI425211535	5bias_TS_17_C1	-0.052481	0.20367	0.595363	0.897131
CUST_1377_PI425129478	TG_303_M13	0.054919	0.050346	0.071274	0.445033
CUST_1377_PI425129481	TS_17_B7	0.043322	0.092629	0.354687	0.764775
CUST_1377_PI425211535	5bias_TS_17_B7	0.012577	0.112676	0.815203	0.99874
CUST_1378_PI425129478	TG_303_M9	-0.057901	0.362195	0.73881	0.96774
CUST_1378_PI425129481	TS_17_C2	0.082539	0.30587	0.578786	0.887806
CUST_1378_PI425211535	5bias_TS_17_C2	0.085367	0.261915	0.506495	0.842873
CUST_1379_PI425129478	TG_303_M19	-0.002457	0.06037	0.931849	1
CUST_1379_PI425129481	TS_17_B11	-0.035544	0.144301	0.611095	0.906338
CUST_1379_PI425211535	5bias_TS_17_B11	-0.038375	0.150506	0.599082	0.899051
CUST_138_PI425129478	TG_301_K11	0.059814	0.363742	0.731725	0.965711
CUST_138_PI425129481	TS_02_E12	-0.540788	1.11546	0.339307	0.764775
CUST_138_PI425129486	Soldier_E04_T3	-0.111331	0.145671	0.162642	0.647484
CUST_138_PI425211535	5bias_TS_02_E12	-0.52914	1.06689	0.32961	0.764775
CUST_1380_PI425129478	TG_303_O5	-0.058278	0.186544	0.523308	0.852467
CUST_1380_PI425129481	TS_17_B8	-0.091993	0.554614	0.729525	0.965464
CUST_1380_PI425211535	5bias_TS_17_B8	-0.082436	0.392381	0.662978	0.933388
CUST_1381_PI425129478	TG_303_O3	-0.340987	0.693	0.332989	0.764775
CUST_1381_PI425129481	TS_17_C4	0.035985	0.258848	0.771435	0.980869
CUST_1381_PI425211535	5bias_TS_17_C4	0.065243	0.244191	0.582393	0.890044
CUST_1382_PI425129478	TG_303_M15	-0.011126	0.089448	0.794692	0.991159
CUST_1382_PI425129481	TS_17_C6	-0.219951	0.477932	0.361602	0.764775
CUST_1382_PI425211535	5bias_TS_17_C6	-0.234319	0.370487	0.230196	0.727321
CUST_1383_PI425129478	TG_303_M21	-0.042834	0.111657	0.43936	0.806032
CUST_1383_PI425129481	TS_17_C5	-0.00162	0.160118	0.983039	1
CUST_1383_PI425211535	5bias_TS_17_C5	-0.025819	0.157479	0.732476	0.965754
CUST_1384_PI425129478	TG_303_M17	0.076373	0.228107	0.495681	0.838561
CUST_1384_PI425129481	TS_17_C10	-0.51041	0.892585	0.270165	0.762127
CUST_1384_PI425211535	5bias_TS_17_C10	-0.547611	0.917131	0.25275	0.746897
CUST_1385_PI425129478	TG_303_O7	0.040955	0.068327	0.251215	0.746149
CUST_1385_PI425129481	TS_17_C7	0.182983	0.324909	0.276392	0.764775
CUST_1385_PI425211535	5bias_TS_17_C7	0.186823	0.332248	0.277035	0.764775
CUST_1386_PI425129478	TG_303_M7	0.110411	0.03551	0.002249	0.19045
CUST_1386_PI425129481	TS_17_C11	0.09443	0.168776	0.279086	0.764775
CUST_1386_PI425211535	5bias_TS_17_C11	0.018536	0.184924	0.83364	1
CUST_1387_PI425129478	TG_303_P19	-0.122412	0.070311	0.017646	0.256471
CUST_1387_PI425129481	TS_17_C9	0.131829	0.11477	0.062082	0.418225
CUST_1387_PI425211535	5bias_TS_17_C9	0.158131	0.110964	0.033326	0.319675
CUST_1388_PI425129478	TG_303_B7	-0.04666	0.394631	0.804547	0.995158
CUST_1388_PI425129481	TS_17_C12	0	0	1	1
CUST_1388_PI425211535	5bias_TS_17_C12	0.021748	0.04863	0.373901	0.764775
CUST_1389_PI425129478	TG_303_B3	0.099359	0.167082	0.254372	0.749412
CUST_1389_PI425129481	TS_17_C8	-0.126429	0.515787	0.612773	0.907027
CUST_1389_PI425211535	5bias_TS_17_C8	-0.056376	0.485718	0.808032	0.996103
CUST_139_PI425129478	TG_301_K5	-0.042953	0.111248	0.436643	0.804074
CUST_139_PI425129481	TS_02_F4	0.01626	0.036358	0.373901	0.764775
CUST_139_PI425129486	Soldier_E05_T3	-0.310962	0.19964	0.025285	0.287544
CUST_139_PI425211535	5bias_TS_02_F4	0.065328	0.146077	0.373901	0.764775
CUST_1390_PI425129478	TG_303_B1	0.009297	0.06316	0.758564	0.976766
CUST_1390_PI425129481	TS_17_D6	0.06654	0.148787	0.373901	0.764775
CUST_1390_PI425211535	5bias_TS_17_D6	0	0	1	1
CUST_1391_PI425129478	TG_303_B5	0.134964	0.30586	0.379653	0.766956
CUST_1391_PI425129481	TS_17_D1	-0.088886	0.162648	0.288795	0.764775
CUST_1391_PI425211535	5bias_TS_17_D1	-0.008686	0.135293	0.892788	1
CUST_1392_PI425129478	TG_303_B11	-0.113365	0.049999	0.007131	0.21226
CUST_1392_PI425129481	TS_17_D3	-0.14425	0.557286	0.593758	0.896274
CUST_1392_PI425211535	5bias_TS_17_D3	-0.113186	0.527057	0.656167	0.930265
CUST_1393_PI425129478	TG_303_B17	0.073879	0.043115	0.018593	0.258519
CUST_1393_PI425129481	TS_17_D4	0.104719	0.309525	0.491455	0.836912
CUST_1393_PI425211535	5bias_TS_17_D4	0.101723	0.282068	0.465222	0.821984
CUST_1394_PI425129478	TG_303_B19	-0.08958	0.232328	0.437216	0.804467
CUST_1394_PI425129481	TS_17_D2	-0.080377	0.173579	0.35896	0.764775
CUST_1394_PI425211535	5bias_TS_17_D2	-0.058211	0.225008	0.593944	0.896408
CUST_1395_PI425129478	TG_303_B15	-0.061267	0.111901	0.288023	0.764775
CUST_1395_PI425129481	TS_17_D5	0.046539	0.213098	0.650871	0.92777
CUST_1395_PI425211535	5bias_TS_17_D5	0.045865	0.236142	0.686467	0.944354
CUST_1396_PI425129478	TG_303_B9	0.002395	0.04226	0.905254	1
CUST_1396_PI425129481	TS_17_D8	0.011368	0.025419	0.373901	0.764775
CUST_1396_PI425211535	5bias_TS_17_D8	0.007243	0.027648	0.589477	0.89341
CUST_1397_PI425129478	TG_303_B21	0	0	1	1
CUST_1397_PI425129481	TS_17_D11	-0.270871	0.314822	0.126701	0.58199
CUST_1397_PI425211535	5bias_TS_17_D11	-0.274135	0.373486	0.176089	0.667587
CUST_1398_PI425129478	TG_303_D3	-0.539789	0.152411	0.001376	0.181012
CUST_1398_PI425129481	TS_17_D12	-0.008107	0.418872	0.967553	1
CUST_1398_PI425211535	5bias_TS_17_D12	0.007883	0.367464	0.96404	1
CUST_1399_PI425129478	TG_303_D11	-0.056675	0.096638	0.259936	0.757034
CUST_1399_PI425129481	TS_17_D10	-0.027684	0.200229	0.772636	0.981682
CUST_1399_PI425211535	5bias_TS_17_D10	-0.165093	0.282008	0.260656	0.757034
CUST_14_PI425129478	TG_00_A7	-0.047068	0.100422	0.353764	0.764775
CUST_14_PI425129481	TS_00_A5	0	0	1	1
CUST_14_PI425129486	Random_B02_T3	0.052357	0.040138	0.043383	0.356418
CUST_14_PI425211535	5bias_TS_00_A5	0	0	1	1
CUST_14_PI425212603	5bias_TS_55_A1	-0.208403	0.570139	0.459615	0.817979
CUST_140_PI425129478	TG_301_K7	-0.056279	0.119497	0.351696	0.764775
CUST_140_PI425129481	TS_02_F1	0.070754	0.209995	0.493125	0.837761
CUST_140_PI425129486	Soldier_E07_T3	-0.05136	0.079979	0.224365	0.720341
CUST_140_PI425211535	5bias_TS_02_F1	0.064653	0.205663	0.520851	0.851106
CUST_1400_PI425129478	TG_303_D13	-0.1342	0.172268	0.156482	0.640642
CUST_1400_PI425129481	TS_17_E1	-0.197846	0.185071	0.075134	0.457872
CUST_1400_PI425211535	5bias_TS_17_E1	-0.207908	0.207075	0.088125	0.495599
CUST_1401_PI425129478	TG_303_D9	0.009081	0.042183	0.655413	0.930042
CUST_1401_PI425129481	TS_17_E5	0.177275	0.512275	0.482239	0.831978
CUST_1401_PI425211535	5bias_TS_17_E5	-0.0922	0.206165	0.373901	0.764775
CUST_1402_PI425129478	TG_303_D1	-0.044955	0.136306	0.501752	0.840783
CUST_1402_PI425129481	TS_17_E6	0.198441	0.115767	0.018571	0.258519
CUST_1402_PI425211535	5bias_TS_17_E6	0.228371	0.068125	0.001694	0.181012
CUST_1403_PI425129478	TG_303_B23	0.03244	0.101636	0.514835	0.847787
CUST_1403_PI425129481	TS_17_E7	0.021823	0.100574	0.652922	0.928759
CUST_1403_PI425211535	5bias_TS_17_E7	0.045569	0.076102	0.251622	0.746614
CUST_1404_PI425129478	TG_303_D7	0.19185	0.101823	0.013552	0.243245
CUST_1404_PI425129481	TS_17_E4	0.15938	0.195351	0.142161	0.613756
CUST_1404_PI425211535	5bias_TS_17_E4	-0.031376	0.14055	0.643863	0.922832
CUST_1405_PI425129478	TG_303_F1	-0.083395	0.081507	0.084053	0.480074
CUST_1405_PI425129481	TS_17_E2	-0.231817	0.309421	0.169194	0.657924
CUST_1405_PI425211535	5bias_TS_17_E2	-0.263683	0.325436	0.144251	0.618625
CUST_1406_PI425129478	TG_303_F3	-0.03592	0.082499	0.3854	0.771062
CUST_1406_PI425129481	TS_17_E8	0.136438	0.142726	0.099361	0.523658
CUST_1406_PI425211535	5bias_TS_17_E8	0.149162	0.135848	0.070051	0.441741
CUST_1407_PI425129478	TG_303_D17	-0.148429	0.062368	0.005999	0.210059
CUST_1407_PI425129481	TS_17_E3	-0.169018	0.107525	0.024564	0.284568
CUST_1407_PI425211535	5bias_TS_17_E3	0.005134	0.149171	0.942349	1
CUST_1408_PI425129478	TG_303_D19	-0.122673	0.25594	0.344189	0.764775
CUST_1408_PI425129481	TS_17_E11	0.139772	0.25157	0.281962	0.764775
CUST_1408_PI425211535	5bias_TS_17_E11	0.051978	0.116225	0.373901	0.764775
CUST_1409_PI425129478	TG_303_D23	-0.005623	0.09545	0.901552	1
CUST_1409_PI425129481	TS_17_E9	0	0	1	1
CUST_1409_PI425211535	5bias_TS_17_E9	0	0	1	1
CUST_141_PI425129478	TG_301_K17	-1.27704	0.493627	0.004437	0.207386
CUST_141_PI425129481	TS_02_E11	0.167142	0.218132	0.161801	0.647448
CUST_141_PI425129486	Soldier_E11_T3	-0.493391	1.13334	0.38545	0.771062
CUST_141_PI425211535	5bias_TS_02_E11	0.10979	0.245499	0.373901	0.764775
CUST_1410_PI425129478	TG_303_D21	-0.064006	0.20537	0.524247	0.853306
CUST_1410_PI425129481	TS_17_E10	0.188967	0.081115	0.006475	0.211124
CUST_1410_PI425211535	5bias_TS_17_E10	0.17614	0.10061	0.017325	0.255585
CUST_1411_PI425129478	TG_303_D15	-0.026451	0.244236	0.820556	1
CUST_1411_PI425129481	TS_17_F2	-0.165993	0.509903	0.506982	0.843415
CUST_1411_PI425211535	5bias_TS_17_F2	-0.198106	0.557579	0.471398	0.826226
CUST_1412_PI425129478	TG_303_F11	-0.020305	0.088873	0.636343	0.920101
CUST_1412_PI425129481	TS_17_E12	0.1207	0.393605	0.530582	0.85632
CUST_1412_PI425211535	5bias_TS_17_E12	0.041668	0.274127	0.751039	0.972277
CUST_1413_PI425129478	TG_303_F17	0.053056	0.074827	0.18804	0.677855
CUST_1413_PI425129481	TS_17_F1	0.001064	0.063948	0.972093	1
CUST_1413_PI425211535	5bias_TS_17_F1	-0.015464	0.090938	0.723099	0.963434
CUST_1414_PI425129478	TG_303_F19	0.033372	0.59434	0.906143	1
CUST_1414_PI425129481	TS_17_F4	-0.017682	0.18985	0.845201	1
CUST_1414_PI425211535	5bias_TS_17_F4	-0.016491	0.191163	0.856438	1
CUST_1415_PI425129478	TG_303_F15	-0.052612	0.078786	0.209675	0.70388
CUST_1415_PI425129481	TS_17_F7	0	0	1	1
CUST_1415_PI425211535	5bias_TS_17_F7	0	0	1	1
CUST_1416_PI425129478	TG_303_F7	0.141196	0.24382	0.265042	0.760339
CUST_1416_PI425129481	TS_17_F5	0	0	1	1
CUST_1416_PI425211535	5bias_TS_17_F5	0.054152	0.121089	0.373901	0.764775
CUST_1417_PI425129478	TG_303_F13	-0.142823	0.54157	0.587094	0.891945
CUST_1417_PI425129481	TS_17_F6	-0.036397	0.108074	0.493304	0.837761
CUST_1417_PI425211535	5bias_TS_17_F6	-0.015789	0.15582	0.831861	1
CUST_1418_PI425129478	TG_303_F21	0.056748	0.110191	0.31365	0.764775
CUST_1418_PI425129481	TS_17_F3	-0.031041	0.597553	0.913126	1
CUST_1418_PI425211535	5bias_TS_17_F3	-0.031551	0.535078	0.90147	1
CUST_1419_PI425129478	TG_303_F9	0.038448	0.086707	0.377551	0.766543
CUST_1419_PI425129481	TS_17_F9	-0.19909	0.392799	0.32039	0.764775
CUST_1419_PI425211535	5bias_TS_17_F9	-0.193021	0.37466	0.313488	0.764775
CUST_142_PI425129478	TG_301_I15	0.119677	0.255311	0.353722	0.764775
CUST_142_PI425129481	TS_02_E10	0.063764	0.142146	0.372588	0.764775
CUST_142_PI425129486	Soldier_E12_T3	-0.05713	0.111783	0.316877	0.764775
CUST_142_PI425211535	5bias_TS_02_E10	0.080429	0.142273	0.274845	0.764775
CUST_1420_PI425129478	TG_303_H9	-0.007133	0.686978	0.982588	1
CUST_1420_PI425129481	TS_17_F10	-0.197012	0.15101	0.043363	0.356418
CUST_1420_PI425211535	5bias_TS_17_F10	-0.143736	0.131005	0.070191	0.441774
CUST_1421_PI425129478	TG_303_H1	-0.059055	0.282752	0.664788	0.93474
CUST_1421_PI425129481	TS_17_F11	0.038568	0.2272	0.723548	0.963434
CUST_1421_PI425211535	5bias_TS_17_F11	-0.046542	0.376345	0.795843	0.991386
CUST_1422_PI425129478	TG_303_F23	-0.077827	0.174968	0.376218	0.765193
CUST_1422_PI425129481	TS_17_F8	0.114289	0.224099	0.317772	0.764775
CUST_1422_PI425211535	5bias_TS_17_F8	0.104606	0.20548	0.318529	0.764775
CUST_1423_PI425129478	TG_303_H5	0.065297	0.054728	0.05593	0.399445
CUST_1423_PI425129481	TS_17_G3	-0.058812	0.401132	0.759475	0.976766
CUST_1423_PI425211535	5bias_TS_17_G3	0.171767	0.187652	0.110092	0.543877
CUST_1424_PI425129478	TG_303_H7	-0.484455	0.223244	0.008325	0.217728
CUST_1424_PI425129481	TS_17_G1	0.451373	0.167372	0.003812	0.204768
CUST_1424_PI425211535	5bias_TS_17_G1	0.470889	0.122219	0.000998	0.180539
CUST_1425_PI425129478	TG_303_H21	0.066894	0.065284	0.083746	0.479539
CUST_1425_PI425129481	TS_17_F12	-0.035807	0.188729	0.693208	0.947423
CUST_1425_PI425211535	5bias_TS_17_F12	-0.054521	0.068086	0.14785	0.626246
CUST_1426_PI425129478	TG_303_H19	-0.170094	0.085218	0.011133	0.230973
CUST_1426_PI425129481	TS_17_G2	0	0	1	1
CUST_1426_PI425211535	5bias_TS_17_G2	0	0	1	1
CUST_1427_PI425129478	TG_303_H17	-0.118404	0.17462	0.204056	0.696303
CUST_1427_PI425129481	TS_17_G4	-0.431329	1.00862	0.3931	0.776797
CUST_1427_PI425211535	5bias_TS_17_G4	-0.474164	0.990166	0.344573	0.764775
CUST_1428_PI425129478	TG_303_H23	-0.179857	0.99005	0.705378	0.953732
CUST_1428_PI425129481	TS_17_G10	0.184589	0.259714	0.187204	0.677289
CUST_1428_PI425211535	5bias_TS_17_G10	0.113144	0.262323	0.389437	0.774661
CUST_1429_PI425129478	TG_303_H15	-0.619708	0.259792	0.00595	0.209992
CUST_1429_PI425129481	TS_17_G9	0.08925	0.364041	0.612708	0.907027
CUST_1429_PI425211535	5bias_TS_17_G9	0.063752	0.363202	0.714712	0.959103
CUST_143_PI425129478	TG_301_I13	-0.074677	0.092089	0.143996	0.618117
CUST_143_PI425129481	TS_02_F2	0.040055	0.15	0.582594	0.890264
CUST_143_PI425129486	Soldier_F01_T3	-0.174566	0.132128	0.041791	0.352917
CUST_143_PI425211535	5bias_TS_02_F2	0.050874	0.160914	0.51861	0.850199
CUST_1430_PI425129478	TG_303_J9	0.208119	0.459841	0.368772	0.764775
CUST_1430_PI425129481	TS_17_G8	0.09181	0.271036	0.490956	0.836772
CUST_1430_PI425211535	5bias_TS_17_G8	0.088509	0.260657	0.489968	0.836191
CUST_1431_PI425129478	TG_303_J11	0.144794	0.146814	0.092106	0.504467
CUST_1431_PI425129481	TS_17_G6	0.027846	0.357388	0.870152	1
CUST_1431_PI425211535	5bias_TS_17_G6	0.057952	0.381337	0.751089	0.972277
CUST_1432_PI425129478	TG_303_L5	-0.123454	0.090966	0.038603	0.338715
CUST_1432_PI425129481	TS_17_G5	0.239183	0.288266	0.13714	0.60333
CUST_1432_PI425211535	5bias_TS_17_G5	0.179704	0.216425	0.136927	0.603068
CUST_1433_PI425129478	TG_303_J23	-0.107504	0.097982	0.070189	0.441774
CUST_1433_PI425129481	TS_17_G7	0.001264	0.214453	0.990115	1
CUST_1433_PI425211535	5bias_TS_17_G7	-0.022858	0.204221	0.814705	0.99874
CUST_1434_PI425129478	TG_303_J21	-0.207374	0.083088	0.005054	0.207995
CUST_1434_PI425129481	TS_17_H1	0.018192	0.426575	0.928616	1
CUST_1434_PI425211535	5bias_TS_17_H1	0.034511	0.402908	0.857442	1
CUST_1435_PI425129478	TG_303_L1	-0.093063	0.208095	0.373901	0.764775
CUST_1435_PI425129481	TS_17_H3	-0.067036	0.300626	0.644223	0.923059
CUST_1435_PI425211535	5bias_TS_17_H3	-0.163805	0.508548	0.511217	0.845237
CUST_1436_PI425129478	TG_303_L17	0.021577	0.03184	0.204271	0.696437
CUST_1436_PI425129481	TS_17_G12	-0.502575	1.02673	0.335205	0.764775
CUST_1436_PI425211535	5bias_TS_17_G12	-0.43543	0.991747	0.381807	0.768729
CUST_1437_PI425129478	TG_303_L15	-0.747738	0.873284	0.128065	0.584648
CUST_1437_PI425129481	TS_17_H4	0.127261	0.118336	0.073977	0.454028
CUST_1437_PI425211535	5bias_TS_17_H4	0.122673	0.172594	0.187191	0.677289
CUST_1438_PI425129478	TG_303_L23	-0.135075	0.229334	0.258216	0.755537
CUST_1438_PI425129481	TS_17_H2	0.048167	0.40234	0.802169	0.993797
CUST_1438_PI425211535	5bias_TS_17_H2	0.06052	0.439027	0.773283	0.982001
CUST_1439_PI425129478	TG_303_L19	-0.646537	0.490387	0.04205	0.353638
CUST_1439_PI425129481	TS_17_H7	0.09773	0.121001	0.145218	0.621208
CUST_1439_PI425211535	5bias_TS_17_H7	0.090854	0.104364	0.123436	0.575022
CUST_144_PI425129478	TG_301_K3	0.022398	0.181319	0.796068	0.991386
CUST_144_PI425129481	TS_02_F5	0.054807	0.141593	0.435574	0.803384
CUST_144_PI425129486	Soldier_F02_T3	-0.121218	0.280421	0.388485	0.773814
CUST_144_PI425211535	5bias_TS_02_F5	0.086156	0.243593	0.47327	0.827015
CUST_1440_PI425129478	TG_303_L13	-0.076728	0.237375	0.509817	0.845196
CUST_1440_PI425129481	TS_17_H6	0.337443	0.265748	0.0469	0.366032
CUST_1440_PI425211535	5bias_TS_17_H6	0.296262	0.296568	0.089238	0.497764
CUST_1441_PI425129478	TG_303_L21	-0.02586	0.215927	0.802099	0.993797
CUST_1441_PI425129481	TS_17_H5	0.143982	0.208875	0.198082	0.690085
CUST_1441_PI425211535	5bias_TS_17_H5	0.149117	0.244049	0.243624	0.74004
CUST_1442_PI425129478	TG_303_13	-0.115122	0.141785	0.143613	0.617149
CUST_1442_PI425129481	TS_17_G11	0.068949	0.359441	0.690067	0.94538
CUST_1442_PI425211535	5bias_TS_17_G11	0.174936	0.236715	0.173779	0.663785
CUST_1443_PI425129478	TG_303_11	0.050666	0.030975	0.021628	0.27149
CUST_1443_PI425129481	TS_17_H8	0.31597	0.192616	0.021427	0.27149
CUST_1443_PI425211535	5bias_TS_17_H8	0.273357	0.285745	0.099185	0.523658
CUST_1444_PI425129478	TG_303_5	0.032049	0.071664	0.373901	0.764775
CUST_1444_PI425129481	TS_19_H3	0.059152	0.095197	0.237046	0.733217
CUST_1444_PI425211535	5bias_TS_19_H3	-0.020512	0.126325	0.734925	0.966293
CUST_1445_PI425129478	TG_303_7	-0.044379	0.071345	0.236625	0.73278
CUST_1445_PI425129481	TS_19_H4	0.040933	0.178908	0.635881	0.920101
CUST_1445_PI425211535	5bias_TS_19_H4	0.055698	0.160472	0.481019	0.831381
CUST_1446_PI425129478	TG_303_15	0.017987	0.086603	0.666499	0.935781
CUST_1446_PI425129481	TS_19_H8	0.29475	0.159368	0.014428	0.245282
CUST_1446_PI425211535	5bias_TS_19_H8	0.282453	0.179984	0.024692	0.284965
CUST_1447_PI425129478	TG_303_9	0.022263	0.065206	0.487729	0.834982
CUST_1447_PI425129481	TS_19_H7	0.003368	0.485653	0.98837	1
CUST_1447_PI425211535	5bias_TS_19_H7	-0.004155	0.503161	0.986154	1
CUST_1448_PI425129478	TG_303_17	-0.168579	0.112896	0.028864	0.300837
CUST_1448_PI425129481	TS_19_H10	-0.033791	0.439801	0.871936	1
CUST_1448_PI425211535	5bias_TS_19_H10	-0.074676	0.468708	0.739644	0.967941
CUST_1449_PI425129478	TG_303_19	0.089559	0.092096	0.095333	0.512862
CUST_1449_PI425129481	TS_19_H9	-0.013605	0.132311	0.829431	1
CUST_1449_PI425211535	5bias_TS_19_H9	0.101473	0.23885	0.39592	0.777619
CUST_145_PI425129478	TG_301_K15	-0.023728	0.074106	0.513582	0.84699
CUST_145_PI425129481	TS_02_F6	-0.052557	0.070788	0.172213	0.662463
CUST_145_PI425129486	Soldier_F04_T3	-0.6304	0.228884	0.003528	0.203065
CUST_145_PI425211535	5bias_TS_02_F6	-0.050151	0.071932	0.194007	0.685396
CUST_1450_PI425129478	TG_303_P3	0.088886	0.225939	0.428706	0.798772
CUST_1450_PI425129481	TS_19_H12	0.009871	0.133291	0.876515	1
CUST_1450_PI425211535	5bias_TS_19_H12	0.006971	0.111912	0.895953	1
CUST_1451_PI425129478	TG_303_P5	-0.056091	0.081506	0.198678	0.690679
CUST_1451_PI425129481	TS_19_H11	0	0	1	1
CUST_1451_PI425211535	5bias_TS_19_H11	0	0	1	1
CUST_1452_PI425129478	TG_303_P7	0.006301	0.068497	0.847085	1
CUST_1452_PI425129481	TS_19_H6	-0.074108	0.380699	0.685816	0.944151
CUST_1452_PI425211535	5bias_TS_19_H6	-0.049281	0.344272	0.764929	0.978604
CUST_1453_PI425129478	TG_303_23	-0.077733	0.23044	0.492655	0.837376
CUST_1453_PI425129481	TS_19_A1	-0.012029	0.180031	0.888459	1
CUST_1453_PI425211535	5bias_TS_19_A1	-0.044712	0.099978	0.373901	0.764775
CUST_1454_PI425129478	TG_303_P11	0.041788	0.048448	0.126006	0.580594
CUST_1454_PI425129481	TS_19_A5	0.279945	0.242442	0.0612	0.41524
CUST_1454_PI425211535	5bias_TS_19_A5	0.262762	0.277714	0.101837	0.526074
CUST_1455_PI425129478	TG_303_P9	-0.226065	0.193133	0.058963	0.407972
CUST_1455_PI425129481	TS_19_A4	-0.256305	0.684789	0.449724	0.813036
CUST_1455_PI425211535	5bias_TS_19_A4	-0.201852	0.625883	0.510716	0.845224
CUST_1456_PI425129478	TG_303_21	0.181091	0.3252	0.28103	0.764775
CUST_1456_PI425129481	TS_19_A2	0	0	1	1
CUST_1456_PI425211535	5bias_TS_19_A2	-0.00603	0.013483	0.373901	0.764775
CUST_1457_PI425129478	TG_303_P13	0.038566	0.126856	0.533936	0.858457
CUST_1457_PI425129481	TS_19_A6	-0.112687	0.2466	0.364642	0.764775
CUST_1457_PI425211535	5bias_TS_19_A6	-0.107123	0.240097	0.37491	0.764835
CUST_1458_PI425129478	TG_303_P17	0.02713	0.086436	0.521469	0.851283
CUST_1458_PI425129481	TS_19_A7	-0.20995	0.551056	0.442253	0.808162
CUST_1458_PI425211535	5bias_TS_19_A7	-0.200553	0.541716	0.454297	0.815278
CUST_1459_PI425129478	TG_303_O12	0.087426	0.073123	0.055607	0.398412
CUST_1459_PI425129481	TS_19_A9	0.029011	0.669125	0.927431	1
CUST_1459_PI425211535	5bias_TS_19_A9	0.103574	0.646365	0.738222	0.967636
CUST_146_PI425129478	TG_301_I9	0.039183	0.087617	0.373901	0.764775
CUST_146_PI425129481	TS_02_F7	-0.194188	0.504331	0.4378	0.804896
CUST_146_PI425129486	Soldier_F05_T3	-0.853923	0.37824	0.00724	0.21226
CUST_146_PI425211535	5bias_TS_02_F7	-0.140638	0.464235	0.535304	0.859026
CUST_1460_PI425129478	TG_303_O14	-0.029762	0.070374	0.39787	0.778673
CUST_1460_PI425129481	TS_19_A8	0.179438	0.316297	0.273405	0.764775
CUST_1460_PI425211535	5bias_TS_19_A8	0.159249	0.363734	0.383016	0.769306
CUST_1461_PI425129478	TG_303_A8	0.028514	0.053939	0.302646	0.764775
CUST_1461_PI425129481	TS_19_A10	0.058484	0.105339	0.282264	0.764775
CUST_1461_PI425211535	5bias_TS_19_A10	0.093609	0.121647	0.160423	0.646003
CUST_1462_PI425129478	TG_303_A2	-0.015262	0.171248	0.851761	1
CUST_1462_PI425129481	TS_19_B4	-0.188157	0.383802	0.334549	0.764775
CUST_1462_PI425211535	5bias_TS_19_B4	-0.180655	0.359917	0.324523	0.764775
CUST_1463_PI425129478	TG_303_A12	0	0	1	1
CUST_1463_PI425129481	TS_19_B3	0.056636	0.206007	0.571972	0.882945
CUST_1463_PI425211535	5bias_TS_19_B3	0.033075	0.200675	0.731145	0.965597
CUST_1464_PI425129478	TG_303_A6	-0.120442	0.11528	0.079711	0.47002
CUST_1464_PI425129481	TS_19_B1	-0.210674	0.68995	0.532242	0.857613
CUST_1464_PI425211535	5bias_TS_19_B1	-0.261423	0.765405	0.487592	0.834982
CUST_1465_PI425129478	TG_303_A14	-0.087372	0.0998	0.121887	0.571018
CUST_1465_PI425129481	TS_19_A12	-0.415159	0.801835	0.311388	0.764775
CUST_1465_PI425211535	5bias_TS_19_A12	-0.448791	0.797775	0.27685	0.764775
CUST_1466_PI425129478	TG_303_O20	-0.123983	0.032132	0.000992	0.180539
CUST_1466_PI425129481	TS_19_B2	0.045626	0.24554	0.699097	0.949972
CUST_1466_PI425211535	5bias_TS_19_B2	0.044983	0.285737	0.742588	0.969743
CUST_1467_PI425129478	TG_303_A10	-0.105487	0.082852	0.046538	0.366032
CUST_1467_PI425129481	TS_19_B6	-0.040177	0.236137	0.722949	0.963434
CUST_1467_PI425211535	5bias_TS_19_B6	-0.072455	0.238676	0.534506	0.858799
CUST_1468_PI425129478	TG_303_O24	-0.211899	0.24472	0.124925	0.578197
CUST_1468_PI425129481	TS_19_A11	0.133392	0.169307	0.152908	0.633929
CUST_1468_PI425211535	5bias_TS_19_A11	0.127569	0.137892	0.107391	0.53713
CUST_1469_PI425129478	TG_303_O16	-0.039025	0.058627	0.210859	0.704603
CUST_1469_PI425129481	TS_19_B9	0.068385	0.096324	0.18759	0.677414
CUST_1469_PI425211535	5bias_TS_19_B9	0.097764	0.133984	0.178102	0.66885
CUST_147_PI425129478	TG_301_K9	0.024388	0.246047	0.835449	1
CUST_147_PI425129481	TS_02_F9	-0.018302	0.085064	0.655581	0.930042
CUST_147_PI425129486	Soldier_F06_T3	-0.124761	0.181057	0.198212	0.690127
CUST_147_PI425211535	5bias_TS_02_F9	-0.042679	0.125498	0.489355	0.835821
CUST_1470_PI425129478	TG_303_O18	-0.11525	0.167924	0.199657	0.692705
CUST_1470_PI425129481	TS_19_B7	-0.189267	0.486005	0.433006	0.801276
CUST_1470_PI425211535	5bias_TS_19_B7	-0.114493	0.473116	0.617151	0.909945
CUST_1471_PI425129478	TG_303_A24	0.075439	0.45556	0.729945	0.965464
CUST_1471_PI425129481	TS_19_B8	0.019574	0.327981	0.900281	1
CUST_1471_PI425211535	5bias_TS_19_B8	0.003136	0.337011	0.984394	1
CUST_1472_PI425129478	TG_303_C10	0.016359	0.055143	0.543384	0.864504
CUST_1472_PI425129481	TS_19_B10	-0.021612	0.048326	0.373901	0.764775
CUST_1472_PI425211535	5bias_TS_19_B10	0.08807	0.639704	0.773562	0.982001
CUST_1473_PI425129478	TG_303_C2	-0.050382	0.125294	0.419404	0.794333
CUST_1473_PI425129481	TS_19_B11	0	0	1	1
CUST_1473_PI425211535	5bias_TS_19_B11	0	0	1	1
CUST_1474_PI425129478	TG_303_C4	-0.095745	0.08678	0.069165	0.439215
CUST_1474_PI425129481	TS_19_B12	-0.104133	0.107195	0.095574	0.513808
CUST_1474_PI425211535	5bias_TS_19_B12	-0.083168	0.063489	0.04285	0.355052
CUST_1475_PI425129478	TG_303_A16	-0.022464	0.128936	0.716695	0.960476
CUST_1475_PI425129481	TS_19_C1	0	0	1	1
CUST_1475_PI425211535	5bias_TS_19_C1	0.084474	0.188891	0.373901	0.764775
CUST_1476_PI425129478	TG_303_A22	0.033139	0.049385	0.207886	0.701463
CUST_1476_PI425129481	TS_19_C4	0	0	1	1
CUST_1476_PI425211535	5bias_TS_19_C4	0.028199	0.063054	0.373901	0.764775
CUST_1477_PI425129478	TG_303_A20	0.054195	0.252102	0.655841	0.930042
CUST_1477_PI425129481	TS_19_C3	0.171445	0.240806	0.1866	0.677258
CUST_1477_PI425211535	5bias_TS_19_C3	0.143883	0.216724	0.21184	0.705319
CUST_1478_PI425129478	TG_303_A18	-0.06283	0.128125	0.334431	0.764775
CUST_1478_PI425129481	TS_19_C5	0.081565	0.117297	0.194947	0.68555
CUST_1478_PI425211535	5bias_TS_19_C5	0.042872	0.151337	0.560848	0.875215
CUST_1479_PI425129478	TG_303_C6	-0.035591	0.047536	0.169411	0.658445
CUST_1479_PI425129481	TS_19_C2	0.020429	0.218719	0.844765	1
CUST_1479_PI425211535	5bias_TS_19_C2	0.021158	0.211949	0.834303	1
CUST_148_PI425129478	TG_301_M9	0.093761	0.056008	0.020063	0.266714
CUST_148_PI425129481	TS_02_F8	-0.571907	1.20158	0.347183	0.764775
[truncated: 13,742 more rows]
