# Supplementary material for: Molecular Signatures of Nicotinoid-Pathogen Synergy in the Termite Gut
Source: PLoS One. 2015 Apr 2;10(4):e0123391. doi: 10.1371/journal.pone.0123391 (PMC4383478; doi:10.1371/journal.pone.0123391)
Supplement: S16 Table — (XLSX) [file pone.0123391.s021.xlsx]

## Sheet: Group-F
Probe Name	GeneName	Mean Log2FC	Std Log2FC	P-value	Q-value
(-)3xSLv1	NegativeControl	0.124521	0.170751	0.178297	0.850921
(-)3xSLv1	NegativeControl	-0.039283	0.087838	0.373901	0.850921
(-)3xSLv1	NegativeControl	-0.013982	0.031264	0.373901	0.850921
(-)3xSLv1	NegativeControl	-0.018736	0.041896	0.373901	0.850921
(-)3xSLv1	NegativeControl	0.031406	0.070225	0.373901	0.850921
(-)3xSLv1	NegativeControl	-0.031507	0.070451	0.373901	0.850921
(-)3xSLv1	NegativeControl	-0.014921	0.033364	0.373901	0.850921
(-)3xSLv1	NegativeControl	-0.004709	0.01053	0.373901	0.850921
(-)3xSLv1	NegativeControl	0.04024	0.08998	0.373901	0.850921
(-)3xSLv1	NegativeControl	0.010761	0.024063	0.373901	0.850921
(-)3xSLv1	NegativeControl	-0.030664	0.068566	0.373901	0.850921
(-)3xSLv1	NegativeControl	0.005653	0.012641	0.373901	0.850921
(-)3xSLv1	NegativeControl	0.04086	0.091366	0.373901	0.850921
(-)3xSLv1	NegativeControl	0.059839	0.133803	0.373901	0.850921
(-)3xSLv1	NegativeControl	0.016006	0.035792	0.373901	0.850921
(-)3xSLv1	NegativeControl	0.025187	0.05632	0.373901	0.850921
(-)3xSLv1	NegativeControl	0.013102	0.032882	0.423296	0.873741
(-)3xSLv1	NegativeControl	-0.005624	0.335559	0.971902	1
(-)3xSLv1	NegativeControl	0	0	1	1
(-)3xSLv1	NegativeControl	0	0	1	1
(-)3xSLv1	NegativeControl	0	0	1	1
(-)3xSLv1	NegativeControl	0	0	1	1
(-)3xSLv1	NegativeControl	0	0	1	1
(-)3xSLv1	NegativeControl	0	0	1	1
(-)3xSLv1	NegativeControl	0	0	1	1
(-)3xSLv1	NegativeControl	0	0	1	1
(-)3xSLv1	NegativeControl	0	0	1	1
(-)3xSLv1	NegativeControl	0	0	1	1
(-)3xSLv1	NegativeControl	0	0	1	1
(-)3xSLv1	NegativeControl	0	0	1	1
(-)3xSLv1	NegativeControl	0	0	1	1
(-)3xSLv1	NegativeControl	0	0	1	1
(-)3xSLv1	NegativeControl	0	0	1	1
(-)3xSLv1	NegativeControl	0	0	1	1
(-)3xSLv1	NegativeControl	0	0	1	1
(-)3xSLv1	NegativeControl	0	0	1	1
(-)3xSLv1	NegativeControl	0	0	1	1
(-)3xSLv1	NegativeControl	0	0	1	1
(-)3xSLv1	NegativeControl	0	0	1	1
(-)3xSLv1	NegativeControl	0	0	1	1
(-)3xSLv1	NegativeControl	0	0	1	1
(-)3xSLv1	NegativeControl	0	0	1	1
(-)3xSLv1	NegativeControl	0	0	1	1
(-)3xSLv1	NegativeControl	0	0	1	1
(-)3xSLv1	NegativeControl	0	0	1	1
(-)3xSLv1	NegativeControl	0	0	1	1
(-)3xSLv1	NegativeControl	0	0	1	1
(-)3xSLv1	NegativeControl	0	0	1	1
(-)3xSLv1	NegativeControl	0	0	1	1
(-)3xSLv1	NegativeControl	0	0	1	1
(-)3xSLv1	NegativeControl	0	0	1	1
(-)3xSLv1	NegativeControl	0	0	1	1
(-)3xSLv1	NegativeControl	0	0	1	1
(-)3xSLv1	NegativeControl	0	0	1	1
(-)3xSLv1	NegativeControl	0	0	1	1
(-)3xSLv1	NegativeControl	0	0	1	1
(-)3xSLv1	NegativeControl	0	0	1	1
(-)3xSLv1	NegativeControl	0	0	1	1
(-)3xSLv1	NegativeControl	0	0	1	1
(-)3xSLv1	NegativeControl	0	0	1	1
(-)3xSLv1	NegativeControl	0	0	1	1
(-)3xSLv1	NegativeControl	0	0	1	1
(-)3xSLv1	NegativeControl	0	0	1	1
(-)3xSLv1	NegativeControl	0	0	1	1
(-)3xSLv1	NegativeControl	0	0	1	1
(-)3xSLv1	NegativeControl	0	0	1	1
(-)3xSLv1	NegativeControl	0	0	1	1
(-)3xSLv1	NegativeControl	0	0	1	1
(-)3xSLv1	NegativeControl	0	0	1	1
(-)3xSLv1	NegativeControl	0	0	1	1
(-)3xSLv1	NegativeControl	0	0	1	1
(-)3xSLv1	NegativeControl	0	0	1	1
(-)3xSLv1	NegativeControl	0	0	1	1
(-)3xSLv1	NegativeControl	0	0	1	1
(-)3xSLv1	NegativeControl	0	0	1	1
(-)3xSLv1	NegativeControl	0	0	1	1
(-)3xSLv1	NegativeControl	0	0	1	1
(+)E1A_r60_1	E1A_r60_1	-0.064866	0.137245	0.350192	0.850921
(+)E1A_r60_1	E1A_r60_1	-0.059743	0.131613	0.367504	0.850921
(+)E1A_r60_1	E1A_r60_1	-0.060145	0.136628	0.380679	0.854452
(+)E1A_r60_1	E1A_r60_1	-0.051849	0.131095	0.42645	0.874905
(+)E1A_r60_1	E1A_r60_1	-0.04805	0.122399	0.429606	0.875411
(+)E1A_r60_1	E1A_r60_1	-0.05238	0.134266	0.432261	0.876778
(+)E1A_r60_1	E1A_r60_1	-0.055632	0.144807	0.438747	0.878778
(+)E1A_r60_1	E1A_r60_1	-0.055886	0.150379	0.452698	0.887219
(+)E1A_r60_1	E1A_r60_1	-0.049375	0.133486	0.454669	0.887496
(+)E1A_r60_1	E1A_r60_1	-0.046809	0.127033	0.456259	0.889104
(+)E1A_r60_1	E1A_r60_1	-0.041741	0.117161	0.470269	0.894874
(+)E1A_r60_1	E1A_r60_1	-0.042892	0.121454	0.473898	0.896697
(+)E1A_r60_1	E1A_r60_1	-0.047687	0.135336	0.474817	0.896761
(+)E1A_r60_1	E1A_r60_1	-0.047279	0.13479	0.476695	0.896789
(+)E1A_r60_1	E1A_r60_1	-0.046746	0.136348	0.48605	0.899951
(+)E1A_r60_1	E1A_r60_1	-0.042918	0.127042	0.492049	0.901363
(+)E1A_r60_1	E1A_r60_1	-0.045579	0.13928	0.504883	0.908595
(+)E1A_r60_1	E1A_r60_1	-0.041579	0.128541	0.50953	0.910259
(+)E1A_r60_1	E1A_r60_1	-0.03393	0.123127	0.571104	0.939465
(+)E1A_r60_1	E1A_r60_1	-0.028536	0.13312	0.656735	0.974468
(+)E1A_r60_3	E1A_r60_3	-0.137702	0.441865	0.524276	0.918623
(+)E1A_r60_3	E1A_r60_3	-0.138436	0.448736	0.528235	0.920444
(+)E1A_r60_3	E1A_r60_3	-0.135803	0.460595	0.545735	0.928393
(+)E1A_r60_3	E1A_r60_3	-0.136579	0.464498	0.54678	0.928393
(+)E1A_r60_3	E1A_r60_3	-0.133883	0.462321	0.552571	0.931365
(+)E1A_r60_3	E1A_r60_3	-0.13362	0.463916	0.554617	0.932532
(+)E1A_r60_3	E1A_r60_3	-0.130896	0.454758	0.554864	0.932532
(+)E1A_r60_3	E1A_r60_3	-0.128672	0.451062	0.558246	0.933632
(+)E1A_r60_3	E1A_r60_3	-0.127123	0.448846	0.560939	0.935334
(+)E1A_r60_3	E1A_r60_3	-0.130007	0.46028	0.561955	0.935581
(+)E1A_r60_3	E1A_r60_3	-0.130991	0.470141	0.567037	0.937971
(+)E1A_r60_3	E1A_r60_3	-0.128748	0.462206	0.567129	0.937971
(+)E1A_r60_3	E1A_r60_3	-0.127133	0.456808	0.567453	0.937971
(+)E1A_r60_3	E1A_r60_3	-0.123019	0.452749	0.576273	0.942507
(+)E1A_r60_3	E1A_r60_3	-0.119021	0.446641	0.583343	0.945932
(+)E1A_r60_3	E1A_r60_3	-0.121818	0.457867	0.58392	0.945932
(+)E1A_r60_3	E1A_r60_3	-0.120909	0.456369	0.585437	0.946622
(+)E1A_r60_3	E1A_r60_3	-0.12009	0.4632	0.593186	0.949302
(+)E1A_r60_3	E1A_r60_3	-0.114333	0.442222	0.59417	0.950072
(+)E1A_r60_3	E1A_r60_3	-0.112727	0.449288	0.604714	0.954211
(+)E1A_r60_a104	E1A_r60_a104	-0.155537	0.42908	0.463091	0.892467
(+)E1A_r60_a104	E1A_r60_a104	-0.151231	0.433864	0.47927	0.897273
(+)E1A_r60_a104	E1A_r60_a104	-0.146241	0.423774	0.483379	0.898954
(+)E1A_r60_a104	E1A_r60_a104	-0.152847	0.44393	0.484311	0.899215
(+)E1A_r60_a104	E1A_r60_a104	-0.149594	0.442218	0.491503	0.901281
(+)E1A_r60_a104	E1A_r60_a104	-0.140286	0.417362	0.494098	0.902797
(+)E1A_r60_a104	E1A_r60_a104	-0.145255	0.443201	0.504282	0.908411
(+)E1A_r60_a104	E1A_r60_a104	-0.141207	0.432704	0.506002	0.909347
(+)E1A_r60_a104	E1A_r60_a104	-0.138827	0.42704	0.507532	0.910123
(+)E1A_r60_a104	E1A_r60_a104	-0.136966	0.421816	0.508006	0.910259
(+)E1A_r60_a104	E1A_r60_a104	-0.142292	0.439132	0.508839	0.910259
(+)E1A_r60_a104	E1A_r60_a104	-0.141974	0.438906	0.509525	0.910259
(+)E1A_r60_a104	E1A_r60_a104	-0.140189	0.434698	0.510729	0.911598
(+)E1A_r60_a104	E1A_r60_a104	-0.140208	0.43532	0.511246	0.911797
(+)E1A_r60_a104	E1A_r60_a104	-0.1359	0.423505	0.512714	0.912763
(+)E1A_r60_a104	E1A_r60_a104	-0.131419	0.416175	0.51908	0.915834
(+)E1A_r60_a104	E1A_r60_a104	-0.140156	0.445502	0.520553	0.916397
(+)E1A_r60_a104	E1A_r60_a104	-0.133257	0.440574	0.535922	0.923476
(+)E1A_r60_a104	E1A_r60_a104	-0.133919	0.44384	0.536863	0.924039
(+)E1A_r60_a104	E1A_r60_a104	-0.117359	0.416681	0.563014	0.93612
(+)E1A_r60_a107	E1A_r60_a107	0.068507	0.582936	0.805698	1
(+)E1A_r60_a107	E1A_r60_a107	0.0666	0.574615	0.808295	1
(+)E1A_r60_a107	E1A_r60_a107	0.060401	0.563564	0.822376	1
(+)E1A_r60_a107	E1A_r60_a107	0.062978	0.597101	0.825136	1
(+)E1A_r60_a107	E1A_r60_a107	0.058578	0.561983	0.827145	1
(+)E1A_r60_a107	E1A_r60_a107	0.057591	0.565903	0.831145	1
(+)E1A_r60_a107	E1A_r60_a107	0.058943	0.581796	0.831887	1
(+)E1A_r60_a107	E1A_r60_a107	0.057591	0.572412	0.833026	1
(+)E1A_r60_a107	E1A_r60_a107	0.055923	0.56338	0.835218	1
(+)E1A_r60_a107	E1A_r60_a107	0.055986	0.567676	0.836259	1
(+)E1A_r60_a107	E1A_r60_a107	0.055168	0.565342	0.83795	1
(+)E1A_r60_a107	E1A_r60_a107	0.05431	0.566115	0.840637	1
(+)E1A_r60_a107	E1A_r60_a107	0.051875	0.562474	0.846686	1
(+)E1A_r60_a107	E1A_r60_a107	0.05333	0.594214	0.850737	1
(+)E1A_r60_a107	E1A_r60_a107	0.046323	0.554615	0.860935	1
(+)E1A_r60_a107	E1A_r60_a107	0.048079	0.583945	0.862886	1
(+)E1A_r60_a107	E1A_r60_a107	0.044971	0.575443	0.869766	1
(+)E1A_r60_a107	E1A_r60_a107	0.040738	0.547191	0.875861	1
(+)E1A_r60_a107	E1A_r60_a107	0.039846	0.576473	0.884655	1
(+)E1A_r60_a107	E1A_r60_a107	0.034607	0.561511	0.897046	1
(+)E1A_r60_a135	E1A_r60_a135	0.084089	0.600389	0.769796	1
(+)E1A_r60_a135	E1A_r60_a135	0.081259	0.582317	0.770606	1
(+)E1A_r60_a135	E1A_r60_a135	0.079683	0.577742	0.773171	1
(+)E1A_r60_a135	E1A_r60_a135	0.080626	0.58855	0.774641	1
(+)E1A_r60_a135	E1A_r60_a135	0.078602	0.576549	0.775687	1
(+)E1A_r60_a135	E1A_r60_a135	0.080301	0.593333	0.777259	1
(+)E1A_r60_a135	E1A_r60_a135	0.074459	0.566083	0.783298	1
(+)E1A_r60_a135	E1A_r60_a135	0.076347	0.596865	0.789062	1
(+)E1A_r60_a135	E1A_r60_a135	0.072833	0.573394	0.790485	1
(+)E1A_r60_a135	E1A_r60_a135	0.073294	0.581873	0.792176	1
(+)E1A_r60_a135	E1A_r60_a135	0.073007	0.580078	0.792342	1
(+)E1A_r60_a135	E1A_r60_a135	0.071866	0.579153	0.795171	1
(+)E1A_r60_a135	E1A_r60_a135	0.069553	0.578163	0.801236	1
(+)E1A_r60_a135	E1A_r60_a135	0.069113	0.580661	0.803282	1
(+)E1A_r60_a135	E1A_r60_a135	0.065751	0.584408	0.813764	1
(+)E1A_r60_a135	E1A_r60_a135	0.064622	0.576227	0.814348	1
(+)E1A_r60_a135	E1A_r60_a135	0.063839	0.58231	0.81841	1
(+)E1A_r60_a135	E1A_r60_a135	0.063885	0.583851	0.818749	1
(+)E1A_r60_a135	E1A_r60_a135	0.060808	0.583594	0.827208	1
(+)E1A_r60_a135	E1A_r60_a135	0.0605	0.584743	0.828394	1
(+)E1A_r60_a20	E1A_r60_a20	-0.027466	0.198323	0.772272	1
(+)E1A_r60_a20	E1A_r60_a20	-0.022718	0.178368	0.789931	1
(+)E1A_r60_a20	E1A_r60_a20	-0.022122	0.192283	0.809674	1
(+)E1A_r60_a20	E1A_r60_a20	-0.021384	0.186174	0.809972	1
(+)E1A_r60_a20	E1A_r60_a20	-0.020582	0.192097	0.82243	1
(+)E1A_r60_a20	E1A_r60_a20	-0.019052	0.184606	0.828812	1
(+)E1A_r60_a20	E1A_r60_a20	-0.018322	0.177546	0.828824	1
(+)E1A_r60_a20	E1A_r60_a20	-0.01902	0.205826	0.846389	1
(+)E1A_r60_a20	E1A_r60_a20	-0.016095	0.174288	0.846491	1
(+)E1A_r60_a20	E1A_r60_a20	-0.015266	0.177876	0.857164	1
(+)E1A_r60_a20	E1A_r60_a20	-0.011862	0.173708	0.886031	1
(+)E1A_r60_a20	E1A_r60_a20	-0.012735	0.190846	0.888605	1
(+)E1A_r60_a20	E1A_r60_a20	-0.012163	0.183388	0.889274	1
(+)E1A_r60_a20	E1A_r60_a20	-0.012033	0.183648	0.890601	1
(+)E1A_r60_a20	E1A_r60_a20	-0.011788	0.182637	0.892229	1
(+)E1A_r60_a20	E1A_r60_a20	-0.012055	0.2033	0.900921	1
(+)E1A_r60_a20	E1A_r60_a20	-0.010221	0.176656	0.90331	1
(+)E1A_r60_a20	E1A_r60_a20	0.006862	0.190506	0.939674	1
(+)E1A_r60_a20	E1A_r60_a20	-0.006309	0.187306	0.943581	1
(+)E1A_r60_a20	E1A_r60_a20	-0.004265	0.179166	0.960102	1
(+)E1A_r60_a22	E1A_r60_a22	-0.199264	0.864949	0.633617	0.964488
(+)E1A_r60_a22	E1A_r60_a22	-0.202185	0.886699	0.636989	0.966154
(+)E1A_r60_a22	E1A_r60_a22	-0.19762	0.867854	0.637431	0.966154
(+)E1A_r60_a22	E1A_r60_a22	-0.199817	0.879482	0.638165	0.966154
(+)E1A_r60_a22	E1A_r60_a22	-0.196434	0.880672	0.644133	0.968577
(+)E1A_r60_a22	E1A_r60_a22	-0.195924	0.896001	0.650476	0.971563
(+)E1A_r60_a22	E1A_r60_a22	-0.191668	0.880196	0.651795	0.971815
(+)E1A_r60_a22	E1A_r60_a22	-0.188962	0.879848	0.656144	0.974189
(+)E1A_r60_a22	E1A_r60_a22	-0.188584	0.882472	0.6577	0.975213
(+)E1A_r60_a22	E1A_r60_a22	-0.191217	0.896629	0.658339	0.975435
(+)E1A_r60_a22	E1A_r60_a22	-0.186309	0.875693	0.659078	0.975435
(+)E1A_r60_a22	E1A_r60_a22	-0.185278	0.876286	0.66101	0.976534
(+)E1A_r60_a22	E1A_r60_a22	-0.184625	0.878196	0.662773	0.977212
(+)E1A_r60_a22	E1A_r60_a22	-0.18518	0.887604	0.665126	0.978115
(+)E1A_r60_a22	E1A_r60_a22	-0.184374	0.88953	0.667122	0.978686
(+)E1A_r60_a22	E1A_r60_a22	-0.18332	0.88562	0.667526	0.978907
(+)E1A_r60_a22	E1A_r60_a22	-0.180255	0.871674	0.667828	0.978958
(+)E1A_r60_a22	E1A_r60_a22	-0.18286	0.884879	0.668037	0.978968
(+)E1A_r60_a22	E1A_r60_a22	-0.179626	0.881272	0.672203	0.980347
(+)E1A_r60_a22	E1A_r60_a22	-0.171433	0.861671	0.679422	0.98274
(+)E1A_r60_a97	E1A_r60_a97	-0.126567	0.461218	0.572646	0.940626
(+)E1A_r60_a97	E1A_r60_a97	-0.117576	0.446452	0.58759	0.946745
(+)E1A_r60_a97	E1A_r60_a97	-0.117235	0.451192	0.592399	0.949298
(+)E1A_r60_a97	E1A_r60_a97	-0.112196	0.438096	0.597528	0.951266
(+)E1A_r60_a97	E1A_r60_a97	-0.111523	0.447434	0.607009	0.955087
(+)E1A_r60_a97	E1A_r60_a97	-0.113375	0.457806	0.609241	0.955418
(+)E1A_r60_a97	E1A_r60_a97	-0.10886	0.44123	0.610537	0.955783
(+)E1A_r60_a97	E1A_r60_a97	-0.10678	0.446297	0.621009	0.959214
(+)E1A_r60_a97	E1A_r60_a97	-0.109854	0.466664	0.626463	0.96229
(+)E1A_r60_a97	E1A_r60_a97	-0.10898	0.46701	0.629369	0.963567
(+)E1A_r60_a97	E1A_r60_a97	-0.103437	0.446921	0.632094	0.963909
(+)E1A_r60_a97	E1A_r60_a97	-0.102273	0.446957	0.635843	0.965541
(+)E1A_r60_a97	E1A_r60_a97	-0.105186	0.461515	0.637138	0.966154
(+)E1A_r60_a97	E1A_r60_a97	-0.105217	0.463158	0.638204	0.966154
(+)E1A_r60_a97	E1A_r60_a97	-0.101122	0.459366	0.648345	0.970114
(+)E1A_r60_a97	E1A_r60_a97	-0.098412	0.473142	0.666055	0.978332
(+)E1A_r60_a97	E1A_r60_a97	-0.097625	0.471265	0.667293	0.978742
(+)E1A_r60_a97	E1A_r60_a97	-0.093053	0.450339	0.668069	0.978968
(+)E1A_r60_a97	E1A_r60_a97	-0.088514	0.452016	0.68409	0.984399
(+)E1A_r60_a97	E1A_r60_a97	-0.081787	0.437482	0.697392	0.988416
(+)E1A_r60_n11	E1A_r60_n11	0.094367	0.577042	0.733124	1
(+)E1A_r60_n11	E1A_r60_n11	0.089162	0.584294	0.750109	1
(+)E1A_r60_n11	E1A_r60_n11	0.082283	0.566689	0.761698	1
(+)E1A_r60_n11	E1A_r60_n11	0.085479	0.591037	0.762598	1
(+)E1A_r60_n11	E1A_r60_n11	0.081012	0.580292	0.770509	1
(+)E1A_r60_n11	E1A_r60_n11	0.079037	0.575451	0.774079	1
(+)E1A_r60_n11	E1A_r60_n11	0.078026	0.576687	0.77732	1
(+)E1A_r60_n11	E1A_r60_n11	0.075043	0.561329	0.779876	1
(+)E1A_r60_n11	E1A_r60_n11	0.075908	0.575245	0.782625	1
(+)E1A_r60_n11	E1A_r60_n11	0.074933	0.570884	0.783737	1
(+)E1A_r60_n11	E1A_r60_n11	0.07846	0.5983	0.783926	1
(+)E1A_r60_n11	E1A_r60_n11	0.072258	0.564338	0.78886	1
(+)E1A_r60_n11	E1A_r60_n11	0.068913	0.56429	0.798313	1
(+)E1A_r60_n11	E1A_r60_n11	0.065179	0.574248	0.81216	1
(+)E1A_r60_n11	E1A_r60_n11	0.064112	0.573227	0.814837	1
(+)E1A_r60_n11	E1A_r60_n11	0.064312	0.580322	0.816488	1
(+)E1A_r60_n11	E1A_r60_n11	0.062537	0.568868	0.817924	1
(+)E1A_r60_n11	E1A_r60_n11	0.060248	0.576046	0.82657	1
(+)E1A_r60_n11	E1A_r60_n11	0.05609	0.592492	0.842701	1
(+)E1A_r60_n11	E1A_r60_n11	0.050644	0.583069	0.855468	1
(+)E1A_r60_n9	E1A_r60_n9	0.189692	0.976747	0.686496	0.985004
(+)E1A_r60_n9	E1A_r60_n9	0.190439	1.01716	0.696973	0.988384
(+)E1A_r60_n9	E1A_r60_n9	0.185901	0.997217	0.698188	0.988416
(+)E1A_r60_n9	E1A_r60_n9	0.187559	1.00821	0.698773	0.988416
(+)E1A_r60_n9	E1A_r60_n9	0.179106	0.973687	0.701923	0.990382
(+)E1A_r60_n9	E1A_r60_n9	0.181197	0.987274	0.70255	0.990737
(+)E1A_r60_n9	E1A_r60_n9	0.17762	0.977462	0.705301	0.991854
(+)E1A_r60_n9	E1A_r60_n9	0.177088	0.978156	0.70632	0.991854
(+)E1A_r60_n9	E1A_r60_n9	0.174538	0.968184	0.707488	0.992314
(+)E1A_r60_n9	E1A_r60_n9	0.17525	0.973088	0.707757	0.992339
(+)E1A_r60_n9	E1A_r60_n9	0.175536	0.976667	0.708314	0.992339
(+)E1A_r60_n9	E1A_r60_n9	0.173886	0.972708	0.709781	0.992494
(+)E1A_r60_n9	E1A_r60_n9	0.170749	0.975754	0.71553	0.993749
(+)E1A_r60_n9	E1A_r60_n9	0.171195	0.986547	0.717764	0.994587
(+)E1A_r60_n9	E1A_r60_n9	0.167609	0.975498	0.720382	0.995598
(+)E1A_r60_n9	E1A_r60_n9	0.170324	0.992788	0.720776	0.995728
(+)E1A_r60_n9	E1A_r60_n9	0.165835	0.972086	0.722255	0.996434
(+)E1A_r60_n9	E1A_r60_n9	0.163541	0.966654	0.724426	0.997479
(+)E1A_r60_n9	E1A_r60_n9	0.16117	0.980973	0.73195	1
(+)E1A_r60_n9	E1A_r60_n9	0.161934	1.00837	0.737681	1
(+)eQC-39	EQC	0.119318	0.111291	0.07457	0.761831
(+)eQC-39	EQC	0.035491	0.209739	0.724374	0.997479
(+)eQC-39	EQC	0.044867	0.2715	0.730469	1
(+)eQC-39	EQC	-0.026788	0.190242	0.76861	1
(+)eQC-39	EQC	-0.013849	0.196082	0.88216	1
(+)eQC-39	EQC	0.005263	0.3215	0.972554	1
(+)eQC-40	EQC	0.10118	0.109379	0.107419	0.809423
(+)eQC-40	EQC	0.075803	0.104731	0.180877	0.850921
(+)eQC-40	EQC	0.090788	0.15624	0.263659	0.850921
(+)eQC-40	EQC	0.032283	0.072187	0.373901	0.850921
(+)eQC-40	EQC	-0.023398	0.244103	0.840769	1
(+)eQC-40	EQC	0.016388	0.187475	0.854561	1
(+)eQC-41	EQC	0.110639	0.132379	0.13501	0.83518
(+)eQC-41	EQC	-0.019829	0.035819	0.283453	0.850921
(+)eQC-41	EQC	0.115695	0.258701	0.373901	0.850921
(+)eQC-41	EQC	0.03095	0.069207	0.373901	0.850921
(+)eQC-41	EQC	0.080776	0.180621	0.373901	0.850921
(+)eQC-41	EQC	0.021839	0.075831	0.554658	0.932532
(+)eQC-42	EQC	-0.042028	0.078341	0.296499	0.850921
(+)eQC-42	EQC	-0.027821	0.062209	0.373901	0.850921
(+)eQC-42	EQC	-0.009275	0.02074	0.373901	0.850921
(+)eQC-42	EQC	0.0036	0.00805	0.373901	0.850921
(+)eQC-42	EQC	0.019215	0.042968	0.373912	0.850921
(+)eQC-42	EQC	0.00369	0.151334	0.959128	1
CUST_1_PI425129478	TG_00_E9	0.015439	0.158044	0.837782	1
CUST_1_PI425129481	TS_00_G12	0.178509	0.160027	0.067174	0.745785
CUST_1_PI425129486	Random_A01_T3	0.177174	0.189879	0.105252	0.80823
CUST_1_PI425196440	FJ668632.1	0.038554	0.202413	0.692094	0.987693
CUST_1_PI425211535	5bias_TS_00_G12	0.150129	0.134291	0.066782	0.745785
CUST_1_PI425212603	5bias_TS_54_H1	0.008081	0.241955	0.944052	1
CUST_10_PI425129478	TG_00_C5	-0.034676	0.133876	0.593518	0.949737
CUST_10_PI425129481	TS_00_H10	-0.014913	0.299234	0.916636	1
CUST_10_PI425129486	Random_A10_T3	-0.020579	0.086477	0.622832	0.959892
CUST_10_PI425196440	FJ184596.1	-0.153142	0.169401	0.113311	0.812984
CUST_10_PI425211535	5bias_TS_00_H10	-0.027818	0.352635	0.868555	1
CUST_10_PI425212603	5bias_TS_55_H10	0.085845	0.200025	0.391571	0.860897
CUST_100_PI425129478	TG_301_C5	-0.009911	0.334422	0.950342	1
CUST_100_PI425129481	TS_02_A2	0	0	1	1
CUST_100_PI425129486	Soldier_A12_T3	-0.086697	0.196674	0.380087	0.854097
CUST_100_PI425211535	5bias_TS_02_A2	0.013524	0.03024	0.373901	0.850921
CUST_100_PI425212603	5bias_TS_50_B5	-0.082215	0.046787	0.017113	0.530169
CUST_1000_PI425129478	TG_302_A7	-0.049091	0.43275	0.812265	1
CUST_1000_PI425129481	TS_13_G11	-0.087523	0.410364	0.65831	0.975435
CUST_1000_PI425211535	5bias_TS_13_G11	-0.13581	0.45266	0.539046	0.925415
CUST_1001_PI425129478	TG_302_A3	0.097234	0.589027	0.730747	1
CUST_1001_PI425129481	TS_13_G12	-0.306074	0.72454	0.398348	0.86221
CUST_1001_PI425211535	5bias_TS_13_G12	-0.261152	0.662926	0.428133	0.875278
CUST_1002_PI425129478	TG_302_A23	0.060954	0.028194	0.008435	0.521143
CUST_1002_PI425129481	TS_13_H4	-0.038026	0.085029	0.373901	0.850921
CUST_1002_PI425211535	5bias_TS_13_H4	0.099882	0.145022	0.198388	0.850921
CUST_1003_PI425129478	TG_302_C3	0.074924	0.153119	0.335357	0.850921
CUST_1003_PI425129481	TS_13_H10	-0.21601	0.609959	0.472745	0.895671
CUST_1003_PI425211535	5bias_TS_13_H10	-0.112899	0.508109	0.645367	0.969213
CUST_1004_PI425129478	TG_302_C5	0.02604	0.050316	0.311581	0.850921
CUST_1004_PI425129481	TS_13_H11	-0.047149	0.535073	0.853408	1
CUST_1004_PI425211535	5bias_TS_13_H11	-0.096547	0.47672	0.674129	0.980546
CUST_1005_PI425129478	TG_302_C15	-0.057853	0.047549	0.052952	0.698672
CUST_1005_PI425129481	TS_13_H8	-0.037901	0.450039	0.859799	1
CUST_1005_PI425211535	5bias_TS_13_H8	-0.045635	0.453663	0.833055	1
CUST_1006_PI425129478	TG_302_C1	-0.045074	0.08747	0.313393	0.850921
CUST_1006_PI425129481	TS_13_H6	0	0	1	1
CUST_1006_PI425211535	5bias_TS_13_H6	0	0	1	1
CUST_1007_PI425129478	TG_302_C17	-0.047448	0.061653	0.160391	0.850921
CUST_1007_PI425129481	TS_13_H9	-0.004632	0.057349	0.865463	1
CUST_1007_PI425211535	5bias_TS_13_H9	0.01444	0.035153	0.410312	0.866438
CUST_1008_PI425129478	TG_302_A21	0.064013	0.071394	0.11547	0.812984
CUST_1008_PI425129481	TS_13_H7	0.061567	0.224328	0.572601	0.940626
CUST_1008_PI425211535	5bias_TS_13_H7	0.075776	0.239545	0.518385	0.915834
CUST_1009_PI425129478	TG_302_C7	0.098353	0.121575	0.144723	0.845278
CUST_1009_PI425129481	TS_13_A1	0.174459	0.20292	0.126915	0.823768
CUST_1009_PI425211535	5bias_TS_13_A1	0.060408	0.17059	0.472772	0.895671
CUST_101_PI425129478	TG_301_A7	-0.639676	0.950851	0.206947	0.850921
CUST_101_PI425129481	TS_02_A10	-0.091414	0.515322	0.711869	0.993031
CUST_101_PI425129486	Soldier_B01_T3	-0.024622	0.130481	0.694752	0.988281
CUST_101_PI425211535	5bias_TS_02_A10	-0.046471	0.478513	0.838712	1
CUST_101_PI425212603	5bias_TS_50_B8	0.075331	0.194417	0.435144	0.878455
CUST_1010_PI425129478	TG_302_A19	-0.121688	0.128036	0.10075	0.799102
CUST_1010_PI425129481	TS_13_A3	-0.094416	0.41133	0.634814	0.965093
CUST_1010_PI425211535	5bias_TS_13_A3	-0.144096	0.344472	0.402551	0.863484
CUST_1011_PI425129478	TG_302_C9	-0.136406	0.186289	0.176907	0.850921
CUST_1011_PI425129481	TS_13_A2	0.089388	0.203267	0.381123	0.854838
CUST_1011_PI425211535	5bias_TS_13_A2	0.06079	0.163636	0.452855	0.887219
CUST_1012_PI425129478	TG_302_C13	0.027282	0.234513	0.807602	1
CUST_1012_PI425129481	TS_13_A6	0.07958	0.179877	0.378535	0.853412
CUST_1012_PI425211535	5bias_TS_13_A6	0.072447	0.179247	0.417233	0.870714
CUST_1013_PI425129478	TG_302_C11	0.016982	0.144844	0.806138	1
CUST_1013_PI425129481	TS_13_A5	-0.017146	0.234186	0.877896	1
CUST_1013_PI425211535	5bias_TS_13_A5	-0.010397	0.21381	0.918653	1
CUST_1014_PI425129478	TG_302_C21	-0.053565	0.104653	0.316249	0.850921
CUST_1014_PI425129481	TS_13_A9	-0.120934	0.508247	0.622864	0.959892
CUST_1014_PI425211535	5bias_TS_13_A9	0.017847	0.7123	0.958008	1
CUST_1015_PI425129478	TG_302_C23	-0.334638	0.515311	0.220121	0.850921
CUST_1015_PI425129481	TS_13_A4	-0.10057	0.2819	0.469702	0.894572
CUST_1015_PI425211535	5bias_TS_13_A4	0.022188	0.355188	0.895661	1
CUST_1016_PI425129478	TG_302_E11	0.03593	0.073694	0.336893	0.850921
CUST_1016_PI425129481	TS_13_A7	0	0	1	1
CUST_1016_PI425211535	5bias_TS_13_A7	0	0	1	1
CUST_1017_PI425129478	TG_302_E1	-0.76492	0.99964	0.162245	0.850921
CUST_1017_PI425129481	TS_13_A11	0.114916	0.25696	0.373901	0.850921
CUST_1017_PI425211535	5bias_TS_13_A11	0.129583	0.322676	0.419962	0.872928
CUST_1018_PI425129478	TG_302_E13	0.048993	0.07941	0.239821	0.850921
CUST_1018_PI425129481	TS_13_A8	-0.036142	0.318144	0.812	1
CUST_1018_PI425211535	5bias_TS_13_A8	-0.040497	0.331961	0.798523	1
CUST_1019_PI425129478	TG_302_E17	-0.039119	0.070363	0.281696	0.850921
CUST_1019_PI425129481	TS_13_B3	0.059216	0.273226	0.653286	0.972538
CUST_1019_PI425211535	5bias_TS_13_B3	-0.022392	0.45082	0.916914	1
CUST_102_PI425129478	TG_301_A5	0.026991	0.067996	0.424904	0.87471
CUST_102_PI425129481	TS_02_B1	0.012856	0.289189	0.925601	1
CUST_102_PI425129486	Soldier_B02_T3	-0.073342	0.150207	0.336268	0.850921
CUST_102_PI425211535	5bias_TS_02_B1	0.004467	0.174469	0.957089	1
CUST_102_PI425212603	5bias_TS_50_B7	0.010163	0.060251	0.725207	0.997904
CUST_1020_PI425129478	TG_302_E15	0.069719	0.251119	0.568351	0.938309
CUST_1020_PI425129481	TS_13_B4	-0.122398	0.201401	0.245746	0.850921
CUST_1020_PI425211535	5bias_TS_13_B4	-0.099655	0.18199	0.287969	0.850921
CUST_1021_PI425129478	TG_302_C19	-0.008968	0.042116	0.658816	0.975435
CUST_1021_PI425129481	TS_13_B2	-0.145633	0.393549	0.454487	0.88748
CUST_1021_PI425211535	5bias_TS_13_B2	-0.186619	0.404736	0.360787	0.850921
CUST_1022_PI425129478	TG_302_E9	-0.096862	0.041506	0.006435	0.521143
CUST_1022_PI425129481	TS_13_B1	0.145941	0.21343	0.200997	0.850921
CUST_1022_PI425211535	5bias_TS_13_B1	0.152986	0.195858	0.155632	0.850921
CUST_1023_PI425129478	TG_302_E5	-0.014987	0.04327	0.481886	0.898633
CUST_1023_PI425129481	TS_13_A12	0.056755	0.141564	0.420681	0.873122
CUST_1023_PI425211535	5bias_TS_13_A12	-0.042698	0.240258	0.711373	0.993031
CUST_1024_PI425129478	TG_302_E3	0	0	1	1
CUST_1024_PI425129481	TS_13_B5	-0.107296	0.48736	0.648314	0.970114
CUST_1024_PI425211535	5bias_TS_13_B5	-0.105125	0.467052	0.641207	0.967239
CUST_1025_PI425129478	TG_302_G11	0.052235	0.142613	0.458772	0.891013
CUST_1025_PI425129481	TS_13_B9	0.03048	0.126676	0.619101	0.95834
CUST_1025_PI425211535	5bias_TS_13_B9	0.108812	0.243311	0.373901	0.850921
CUST_1026_PI425129478	TG_302_G1	0.044019	0.181446	0.616301	0.957481
CUST_1026_PI425129481	TS_13_B7	3e-06	0.13723	0.999968	1
CUST_1026_PI425211535	5bias_TS_13_B7	-0.016952	0.102393	0.730004	1
CUST_1027_PI425129478	TG_302_E21	-0.011396	0.044401	0.596759	0.951083
CUST_1027_PI425129481	TS_13_B8	-0.09214	0.205337	0.372453	0.850921
CUST_1027_PI425211535	5bias_TS_13_B8	-0.066718	0.176578	0.445753	0.882924
CUST_1028_PI425129478	TG_302_G5	-0.079774	0.026681	0.002603	0.474419
CUST_1028_PI425129481	TS_13_B6	0.075206	0.267728	0.564004	0.936793
CUST_1028_PI425211535	5bias_TS_13_B6	0.086684	0.247933	0.478025	0.897014
CUST_1029_PI425129478	TG_302_G9	0.057278	0.039417	0.031398	0.590077
CUST_1029_PI425129481	TS_13_C4	0	0	1	1
CUST_1029_PI425211535	5bias_TS_13_C4	0.015042	0.278553	0.909712	1
CUST_103_PI425129478	TG_301_A17	-0.047364	0.065719	0.182356	0.850921
CUST_103_PI425129481	TS_02_A12	-0.262473	0.303972	0.1257	0.822039
CUST_103_PI425129486	Soldier_B03_T3	0.00841	0.193	0.927063	1
CUST_103_PI425211535	5bias_TS_02_A12	-0.269975	0.310538	0.123809	0.820983
CUST_103_PI425212603	5bias_TS_50_C5	0.078968	0.111112	0.187221	0.850921
CUST_1030_PI425129478	TG_302_G3	0.071198	0.071247	0.089159	0.794141
CUST_1030_PI425129481	TS_13_C1	0.057661	0.210809	0.573846	0.941418
CUST_1030_PI425211535	5bias_TS_13_C1	0.076126	0.20987	0.462815	0.892462
CUST_1031_PI425129478	TG_302_I1	0.061467	0.152105	0.417297	0.870714
CUST_1031_PI425129481	TS_13_B12	0	0	1	1
CUST_1031_PI425211535	5bias_TS_13_B12	0	0	1	1
CUST_1032_PI425129478	TG_302_I7	0.01964	0.068888	0.558458	0.93365
CUST_1032_PI425129481	TS_13_C3	-0.264463	0.625639	0.398075	0.86203
CUST_1032_PI425211535	5bias_TS_13_C3	-0.264101	0.603566	0.38326	0.855731
CUST_1033_PI425129478	TG_302_G13	-0.017845	0.118654	0.753548	1
CUST_1033_PI425129481	TS_13_B11	-0.006451	0.330215	0.967252	1
CUST_1033_PI425211535	5bias_TS_13_B11	-0.010943	0.366282	0.949942	1
CUST_1034_PI425129478	TG_302_G19	-0.060566	0.068605	0.119616	0.816155
CUST_1034_PI425129481	TS_13_C2	-0.016262	0.208192	0.869833	1
CUST_1034_PI425211535	5bias_TS_13_C2	-0.022421	0.218547	0.829807	1
CUST_1035_PI425129478	TG_302_I3	0.022877	0.060844	0.447815	0.883653
CUST_1035_PI425129481	TS_13_C5	-0.12161	0.546309	0.644778	0.969066
CUST_1035_PI425211535	5bias_TS_13_C5	-0.108949	0.568506	0.690339	0.986622
CUST_1036_PI425129478	TG_302_G15	-0.007336	0.099947	0.877597	1
CUST_1036_PI425129481	TS_13_B10	0.03374	0.559794	0.899301	1
CUST_1036_PI425211535	5bias_TS_13_B10	0.008373	0.618384	0.977297	1
CUST_1037_PI425129478	TG_302_G21	0.02502	0.084606	0.544593	0.928136
CUST_1037_PI425129481	TS_13_C6	-0.825984	0.924394	0.116379	0.813592
CUST_1037_PI425211535	5bias_TS_13_C6	-0.848439	0.909494	0.105311	0.80823
CUST_1038_PI425129478	TG_302_G17	-0.062551	0.035272	0.016602	0.526878
CUST_1038_PI425129481	TS_13_C7	-0.111565	0.468332	0.622477	0.959892
CUST_1038_PI425211535	5bias_TS_13_C7	-0.12151	0.475053	0.597967	0.951446
CUST_1039_PI425129478	TG_302_K1	-0.124922	0.292876	0.394215	0.861111
CUST_1039_PI425129481	TS_13_C8	-0.504885	0.432326	0.059335	0.71295
CUST_1039_PI425211535	5bias_TS_13_C8	-0.476868	0.417628	0.063088	0.734979
CUST_104_PI425129478	TG_301_C13	0.114329	0.129271	0.119126	0.815868
CUST_104_PI425129481	TS_02_B2	0.039235	0.125444	0.522855	0.918351
CUST_104_PI425129486	Soldier_B04_T3	-0.085389	0.177592	0.342843	0.850921
CUST_104_PI425211535	5bias_TS_02_B2	0.035596	0.247588	0.763943	1
CUST_104_PI425212603	5bias_TS_50_C6	0.205182	0.113847	0.015734	0.525956
CUST_1040_PI425129478	TG_302_I21	0.058669	0.039148	0.028539	0.582595
CUST_1040_PI425129481	TS_13_C11	-0.18993	0.617149	0.529184	0.921243
CUST_1040_PI425211535	5bias_TS_13_C11	-0.166222	0.593494	0.565105	0.937306
CUST_1041_PI425129478	TG_302_I11	-0.074976	0.104224	0.18299	0.850921
CUST_1041_PI425129481	TS_13_C9	-0.032465	0.51917	0.895555	1
CUST_1041_PI425211535	5bias_TS_13_C9	-0.148972	0.511502	0.550412	0.930017
CUST_1042_PI425129478	TG_302_K3	9.7e-05	0.034248	0.99523	1
CUST_1042_PI425129481	TS_13_C10	0.022792	0.505178	0.924496	1
CUST_1042_PI425211535	5bias_TS_13_C10	0.216414	0.468895	0.360367	0.850921
CUST_1043_PI425129478	TG_302_K19	-0.049909	0.089749	0.281595	0.850921
CUST_1043_PI425129481	TS_13_C12	0.070059	0.275678	0.600239	0.951922
CUST_1043_PI425211535	5bias_TS_13_C12	0.069001	0.298243	0.632216	0.963909
CUST_1044_PI425129478	TG_302_K7	0.030788	0.105142	0.548358	0.928652
CUST_1044_PI425129481	TS_13_D2	0.154061	0.12615	0.0524	0.697699
CUST_1044_PI425211535	5bias_TS_13_D2	0.168711	0.118385	0.033324	0.601554
CUST_1045_PI425129478	TG_302_K17	0.015523	0.068587	0.639426	0.966508
CUST_1045_PI425129481	TS_13_D3	-0.317595	0.499903	0.228467	0.850921
CUST_1045_PI425211535	5bias_TS_13_D3	-0.313477	0.507964	0.23972	0.850921
CUST_1046_PI425129478	TG_302_K13	0.023714	0.031742	0.170136	0.850921
CUST_1046_PI425129481	TS_13_D1	0.066531	0.299183	0.645108	0.969213
CUST_1046_PI425211535	5bias_TS_13_D1	0.067051	0.330584	0.673682	0.980546
CUST_1047_PI425129478	TG_302_K9	0.081939	0.107961	0.164914	0.850921
CUST_1047_PI425129481	TS_13_D4	0.137261	0.185601	0.173535	0.850921
CUST_1047_PI425211535	5bias_TS_13_D4	0.142207	0.237907	0.252317	0.850921
CUST_1048_PI425129478	TG_302_K21	-0.010785	0.024865	0.387048	0.859071
CUST_1048_PI425129481	TS_13_D8	-0.115403	0.385938	0.54034	0.925755
CUST_1048_PI425211535	5bias_TS_13_D8	-0.115229	0.376795	0.531648	0.921945
CUST_1049_PI425129478	TG_302_M17	0.064731	0.26821	0.618069	0.958241
CUST_1049_PI425129481	TS_13_D7	-0.191226	0.31833	0.250342	0.850921
CUST_1049_PI425211535	5bias_TS_13_D7	-0.156499	0.371536	0.399583	0.863072
CUST_105_PI425129478	TG_301_C3	-0.063291	0.030785	0.010053	0.522094
CUST_105_PI425129481	TS_02_B3	0.117719	0.291121	0.417028	0.870714
CUST_105_PI425129486	Soldier_B06_T3	-0.06772	0.133293	0.319383	0.850921
CUST_105_PI425211535	5bias_TS_02_B3	0	0	1	1
CUST_105_PI425212603	5bias_TS_50_C7	-0.113292	0.165728	0.201094	0.850921
CUST_1050_PI425129478	TG_302_M13	-0.874172	1.41465	0.239202	0.850921
CUST_1050_PI425129481	TS_13_D9	0.062114	0.036787	0.01951	0.541115
CUST_1050_PI425211535	5bias_TS_13_D9	0.045099	0.034065	0.041538	0.646738
CUST_1051_PI425129478	TG_302_M11	0.042936	0.063707	0.206283	0.850921
CUST_1051_PI425129481	TS_13_D10	0.028563	0.109803	0.591994	0.949298
CUST_1051_PI425211535	5bias_TS_13_D10	0.025617	0.057282	0.373901	0.850921
CUST_1052_PI425129478	TG_302_M19	0.055069	0.090701	0.246122	0.850921
CUST_1052_PI425129481	TS_13_D11	0	0	1	1
CUST_1052_PI425211535	5bias_TS_13_D11	0	0	1	1
CUST_1053_PI425129478	TG_302_M7	0.007418	0.142427	0.912901	1
CUST_1053_PI425129481	TS_13_D5	0.38023	0.20765	0.01492	0.522557
CUST_1053_PI425211535	5bias_TS_13_D5	0.394392	0.137947	0.003073	0.474419
CUST_1054_PI425129478	TG_302_M9	0.089003	0.284846	0.52324	0.918406
CUST_1054_PI425129481	TS_13_D6	0.330428	0.298546	0.068588	0.75146
CUST_1054_PI425211535	5bias_TS_13_D6	0.326417	0.256624	0.046669	0.66766
CUST_1055_PI425129478	TG_302_M21	-0.427626	0.308217	0.036138	0.611577
CUST_1055_PI425129481	TS_13_D12	0	0	1	1
CUST_1055_PI425211535	5bias_TS_13_D12	0	0	1	1
CUST_1056_PI425129478	TG_302_M5	0.140779	0.186851	0.167327	0.850921
CUST_1056_PI425129481	TS_13_E3	0.137212	0.306815	0.373901	0.850921
CUST_1056_PI425211535	5bias_TS_13_E3	-0.059374	0.74953	0.868014	1
CUST_1057_PI425129478	TG_302_O7	-0.021429	0.140524	0.750273	1
CUST_1057_PI425129481	TS_13_E6	0.001219	0.208179	0.990183	1
CUST_1057_PI425211535	5bias_TS_13_E6	-0.029958	0.066989	0.373901	0.850921
CUST_1058_PI425129478	TG_302_O3	-0.118537	0.021285	0.000239	0.325937
CUST_1058_PI425129481	TS_13_E4	-0.028415	0.193381	0.75897	1
CUST_1058_PI425211535	5bias_TS_13_E4	-0.015275	0.186623	0.863688	1
CUST_1059_PI425129478	TG_302_M23	0.03287	0.137088	0.620287	0.958928
CUST_1059_PI425129481	TS_13_E2	0.073818	0.066634	0.06842	0.751048
CUST_1059_PI425211535	5bias_TS_13_E2	0.067921	0.063378	0.074652	0.761831
CUST_106_PI425129478	TG_301_O23	-0.038812	0.049954	0.157332	0.850921
CUST_106_PI425129481	TS_02_B4	-0.094498	0.531399	0.711205	0.993031
CUST_106_PI425129486	Soldier_B07_T3	-0.085481	0.19068	0.372863	0.850921
CUST_106_PI425211535	5bias_TS_02_B4	-0.119042	0.464162	0.597024	0.951227
CUST_106_PI425212603	5bias_TS_50_C10	0	0	1	1
CUST_1060_PI425129478	TG_302_O13	-0.009697	0.057151	0.723677	0.9973
CUST_1060_PI425129481	TS_13_E1	-0.211776	0.868555	0.614585	0.957082
CUST_1060_PI425211535	5bias_TS_13_E1	-0.205327	0.629319	0.506085	0.909394
CUST_1061_PI425129478	TG_302_O5	0.032125	0.171319	0.69654	0.988384
CUST_1061_PI425129481	TS_13_F1	0	0	1	1
CUST_1061_PI425211535	5bias_TS_13_F1	0	0	1	1
CUST_1062_PI425129478	TG_309_B3	-0.084819	0.146527	0.265204	0.850921
CUST_1062_PI425129481	TS_13_E10	-0.101093	0.309263	0.505333	0.908975
CUST_1062_PI425211535	5bias_TS_13_E10	-0.084278	0.30943	0.575402	0.942076
CUST_1063_PI425129478	TG_309_B11	0.053265	0.035125	0.027508	0.580429
CUST_1063_PI425129481	TS_13_E8	0.341065	0.185406	0.014692	0.522557
CUST_1063_PI425211535	5bias_TS_13_E8	0.339066	0.213554	0.023793	0.561752
CUST_1064_PI425129478	TG_309_B5	0.064176	0.496511	0.786925	1
CUST_1064_PI425129481	TS_13_F2	-0.02939	0.357265	0.863002	1
CUST_1064_PI425211535	5bias_TS_13_F2	-0.001239	0.318444	0.993473	1
CUST_1065_PI425129478	TG_309_B9	-0.064064	0.170225	0.447413	0.883653
CUST_1065_PI425129481	TS_13_E9	-0.177947	0.492825	0.464716	0.893005
CUST_1065_PI425211535	5bias_TS_13_E9	-0.152922	0.450538	0.490136	0.900207
CUST_1066_PI425129478	TG_309_D3	0.187549	0.193039	0.095545	0.799102
CUST_1066_PI425129481	TS_13_E7	-0.266829	0.578826	0.360885	0.850921
CUST_1066_PI425211535	5bias_TS_13_E7	-0.237584	0.578316	0.410274	0.866438
CUST_1067_PI425129478	TG_309_B17	-0.03005	0.052574	0.270356	0.850921
CUST_1067_PI425129481	TS_13_E12	0.029456	0.32118	0.847529	1
CUST_1067_PI425211535	5bias_TS_13_E12	0.030862	0.306507	0.832897	1
CUST_1068_PI425129478	TG_309_D1	-0.09142	0.184949	0.331041	0.850921
CUST_1068_PI425129481	TS_13_F3	-0.024889	0.221508	0.814003	1
CUST_1068_PI425211535	5bias_TS_13_F3	-0.029005	0.241597	0.801629	1
CUST_1069_PI425129478	TG_309_B21	0.091895	0.109646	0.134201	0.83518
CUST_1069_PI425129481	TS_13_E11	-0.055576	0.238229	0.62947	0.963567
CUST_1069_PI425211535	5bias_TS_13_E11	-0.077534	0.255699	0.534947	0.922738
CUST_107_PI425129478	TG_301_A21	-0.013123	0.074183	0.712618	0.993031
CUST_107_PI425129481	TS_02_B9	0.072974	0.444095	0.731911	1
CUST_107_PI425129486	Soldier_B08_T3	-0.774094	1.09085	0.187752	0.850921
CUST_107_PI425211535	5bias_TS_02_B9	0.064656	0.452208	0.76519	1
CUST_107_PI425212603	5bias_TS_50_D8	-0.045509	0.302466	0.753452	1
CUST_1070_PI425129478	TG_309_D11	0	0	1	1
CUST_1070_PI425129481	TS_13_F5	0.037993	0.084955	0.373901	0.850921
CUST_1070_PI425211535	5bias_TS_13_F5	0	0	1	1
CUST_1071_PI425129478	TG_309_D19	-0.153205	0.115296	0.041092	0.642968
CUST_1071_PI425129481	TS_13_F4	-0.07976	0.495938	0.737313	1
CUST_1071_PI425211535	5bias_TS_13_F4	-0.061584	0.471116	0.784595	1
CUST_1072_PI425129478	TG_309_D21	-0.027873	0.084333	0.5009	0.906597
CUST_1072_PI425129481	TS_13_F7	0.00766	0.2146	0.940219	1
CUST_1072_PI425211535	5bias_TS_13_F7	0.019426	0.212351	0.847906	1
CUST_1073_PI425129478	TG_309_D13	-0.006653	0.105645	0.894824	1
CUST_1073_PI425129481	TS_13_F6	0	0	1	1
CUST_1073_PI425211535	5bias_TS_13_F6	0.056204	0.125676	0.373901	0.850921
CUST_1074_PI425129478	TG_309_F3	0.082564	0.06461	0.046049	0.664164
CUST_1074_PI425129481	TS_13_G1	0.009394	0.021006	0.373901	0.850921
CUST_1074_PI425211535	5bias_TS_13_G1	0	0	1	1
CUST_1075_PI425129478	TG_309_D17	0.032267	0.12907	0.605971	0.954719
CUST_1075_PI425129481	TS_13_F8	0.124306	0.159468	0.156284	0.850921
CUST_1075_PI425211535	5bias_TS_13_F8	0.140788	0.188971	0.171058	0.850921
CUST_1076_PI425129478	TG_309_D9	-0.008281	0.186313	0.925616	1
CUST_1076_PI425129481	TS_13_F12	-0.001173	0.002624	0.373901	0.850921
CUST_1076_PI425211535	5bias_TS_13_F12	0	0	1	1
CUST_1077_PI425129478	TG_309_D7	-0.022885	0.120932	0.693941	0.988281
CUST_1077_PI425129481	TS_13_F11	-0.261931	0.503689	0.30955	0.850921
CUST_1077_PI425211535	5bias_TS_13_F11	-0.274668	0.505957	0.291559	0.850921
CUST_1078_PI425129478	TG_309_D15	0.068277	0.069092	0.091659	0.794268
CUST_1078_PI425129481	TS_13_F9	-0.014552	0.43898	0.944471	1
CUST_1078_PI425211535	5bias_TS_13_F9	-0.003005	0.427133	0.988204	1
CUST_1079_PI425129478	TG_309_F11	0.009559	0.172102	0.907149	1
CUST_1079_PI425129481	TS_13_F10	0.197524	0.115909	0.018931	0.536953
CUST_1079_PI425211535	5bias_TS_13_F10	0.203664	0.114077	0.016237	0.525956
CUST_108_PI425129478	TG_301_A9	0.01585	0.090269	0.714628	0.993627
CUST_108_PI425129481	TS_02_B6	-0.125752	0.236818	0.300777	0.850921
CUST_108_PI425129486	Soldier_B09_T3	0.020089	0.2861	0.882846	1
CUST_108_PI425211535	5bias_TS_02_B6	-0.084937	0.202776	0.40198	0.863484
CUST_108_PI425212603	5bias_TS_50_D3	0	0	1	1
CUST_1080_PI425129478	TG_309_F7	-0.027072	0.067722	0.421921	0.873532
CUST_1080_PI425129481	TS_13_G2	0.309609	0.20548	0.028064	0.582595
CUST_1080_PI425211535	5bias_TS_13_G2	0.05062	0.208935	0.616755	0.957808
CUST_1081_PI425129478	TG_309_F21	0.021067	0.09479	0.645283	0.969213
CUST_1081_PI425129481	TS_13_G4	0.00569	0.273959	0.965185	1
CUST_1081_PI425211535	5bias_TS_13_G4	-0.104791	0.417379	0.604481	0.954199
CUST_1082_PI425129478	TG_309_F13	0.012038	0.288094	0.930051	1
CUST_1082_PI425129481	TS_13_G5	0.135824	0.303712	0.373901	0.850921
CUST_1082_PI425211535	5bias_TS_13_G5	0.119501	0.204093	0.260585	0.850921
CUST_1083_PI425129478	TG_309_H11	0.068842	0.055127	0.049191	0.681612
CUST_1083_PI425129481	TS_13_G3	0.074898	0.373161	0.676813	0.981112
CUST_1083_PI425211535	5bias_TS_13_G3	0.056096	0.36306	0.747126	1
CUST_1084_PI425129478	TG_309_H15	0.043819	0.097982	0.373901	0.850921
CUST_1084_PI425129481	TS_13_G8	0.040213	0.078231	0.314434	0.850921
CUST_1084_PI425211535	5bias_TS_13_G8	0.071411	0.054924	0.043797	0.65303
CUST_1085_PI425129478	TG_309_H23	-0.001011	0.075624	0.977573	1
CUST_1085_PI425129481	TS_13_G6	0	0	1	1
CUST_1085_PI425211535	5bias_TS_13_G6	-0.018326	0.040977	0.373901	0.850921
CUST_1086_PI425129478	TG_309_J7	0.041228	0.031269	0.042043	0.648753
CUST_1086_PI425129481	TS_13_G7	-0.189691	0.49243	0.437611	0.878575
CUST_1086_PI425211535	5bias_TS_13_G7	-0.021912	0.528187	0.930552	1
CUST_1087_PI425129478	TG_309_J23	-0.00872	0.038477	0.638997	0.966154
CUST_1087_PI425129481	TS_13_G9	0.214121	0.129927	0.02111	0.559267
CUST_1087_PI425211535	5bias_TS_13_G9	0.209388	0.145626	0.032431	0.594284
CUST_1088_PI425129478	TG_309_L5	-0.314258	0.567937	0.28365	0.850921
CUST_1088_PI425129481	TS_14_H7	-0.04026	0.224019	0.708336	0.992339
CUST_1088_PI425211535	5bias_TS_14_H7	-0.032392	0.211333	0.749051	1
CUST_1089_PI425129478	TG_309_J15	0.057479	0.114117	0.323048	0.850921
CUST_1089_PI425129481	TS_14_H11	-0.223615	0.455589	0.334045	0.850921
CUST_1089_PI425211535	5bias_TS_14_H11	-0.151439	0.367899	0.409431	0.865894
CUST_109_PI425129478	TG_301_C9	0.060461	0.062396	0.096163	0.799102
CUST_109_PI425129481	TS_02_B11	-0.064407	0.293478	0.649319	0.970648
CUST_109_PI425129486	Soldier_B10_T3	-0.098119	0.095281	0.082695	0.787325
CUST_109_PI425211535	5bias_TS_02_B11	-0.095327	0.320283	0.542125	0.926858
CUST_109_PI425212603	5bias_TS_50_D7	-0.10125	0.346754	0.549433	0.928961
CUST_1090_PI425129478	TG_309_J19	0.055716	0.144873	0.438301	0.878729
CUST_1090_PI425129481	TS_14_H12	0	0	1	1
CUST_1090_PI425211535	5bias_TS_14_H12	0	0	1	1
CUST_1091_PI425129478	TG_309_L3	0.099633	0.056746	0.01716	0.530169
CUST_1091_PI425129481	TS_14_A7	0.071198	0.128722	0.283814	0.850921
CUST_1091_PI425211535	5bias_TS_14_A7	0.083709	0.116626	0.183776	0.850921
CUST_1092_PI425129478	TG_309_J21	-0.146578	0.402678	0.461354	0.891888
CUST_1092_PI425129481	TS_14_A1	-0.188712	0.538545	0.477104	0.896827
CUST_1092_PI425211535	5bias_TS_14_A1	-0.113819	0.531071	0.656796	0.974468
CUST_1093_PI425129478	TG_309_L15	0.049641	0.026935	0.0146	0.522557
CUST_1093_PI425129481	TS_14_A4	0.103498	0.222272	0.356578	0.850921
CUST_1093_PI425211535	5bias_TS_14_A4	0.100503	0.216255	0.3574	0.850921
CUST_1094_PI425129478	TG_309_3	-0.027208	0.118557	0.634873	0.965093
CUST_1094_PI425129481	TS_14_A3	-0.01095	0.024486	0.373901	0.850921
CUST_1094_PI425211535	5bias_TS_14_A3	0	0	1	1
CUST_1095_PI425129478	TG_309_L21	-0.351428	0.375262	0.104353	0.804798
CUST_1095_PI425129481	TS_14_A2	0.009182	0.139155	0.889836	1
CUST_1095_PI425211535	5bias_TS_14_A2	0.0391	0.100724	0.434361	0.87815
CUST_1096_PI425129478	TG_309_L17	-0.032175	0.045575	0.189572	0.850921
CUST_1096_PI425129481	TS_14_A8	-0.038488	0.409294	0.843736	1
CUST_1096_PI425211535	5bias_TS_14_A8	-0.068382	0.380812	0.708558	0.992459
CUST_1097_PI425129478	TG_309_L13	-0.135176	0.073277	0.014553	0.522557
CUST_1097_PI425129481	TS_14_A6	-0.02654	0.059346	0.373901	0.850921
CUST_1097_PI425211535	5bias_TS_14_A6	0	0	1	1
CUST_1098_PI425129478	TG_309_L11	0.014943	0.235909	0.89421	1
CUST_1098_PI425129481	TS_14_A9	0.009355	0.068101	0.774037	1
CUST_1098_PI425211535	5bias_TS_14_A9	0.00078	0.072244	0.981901	1
CUST_1099_PI425129478	TG_309_23	0.011187	0.038011	0.546436	0.928393
CUST_1099_PI425129481	TS_14_A10	-0.149078	0.605305	0.611142	0.955783
CUST_1099_PI425211535	5bias_TS_14_A10	-0.111006	0.566403	0.683844	0.984399
CUST_11_PI425129478	TG_00_E4	0.097267	0.079125	0.051439	0.694426
CUST_11_PI425129481	TS_00_A2	0.045765	0.182892	0.605646	0.954588
CUST_11_PI425129486	Random_A11_T3	-0.087351	0.131929	0.212842	0.850921
CUST_11_PI425196440	FJ184600.1	-0.176288	0.157796	0.066901	0.745785
CUST_11_PI425211535	5bias_TS_00_A2	0.062647	0.195622	0.513517	0.913105
CUST_11_PI425212603	5bias_TS_55_H7	0.069472	0.243225	0.557764	0.933323
CUST_110_PI425129478	TG_301_A13	0.007117	0.102957	0.884642	1
CUST_110_PI425129481	TS_02_B12	0.011294	0.499302	0.962086	1
CUST_110_PI425129486	Soldier_B11_T3	-0.119398	0.043824	0.003671	0.503487
CUST_110_PI425211535	5bias_TS_02_B12	-0.020021	0.486891	0.93116	1
CUST_110_PI425212603	5bias_TS_50_D5	-0.263347	0.455283	0.265511	0.850921
CUST_1100_PI425129478	TG_309_19	-0.076565	0.065088	0.058163	0.709816
CUST_1100_PI425129481	TS_14_B8	-0.064659	0.405777	0.73961	1
CUST_1100_PI425211535	5bias_TS_14_B8	-0.083114	0.406527	0.671283	0.980029
CUST_1101_PI425129478	TG_309_11	0.030923	0.069147	0.373901	0.850921
CUST_1101_PI425129481	TS_14_B10	0.015175	0.061101	0.608259	0.955113
CUST_1101_PI425211535	5bias_TS_14_B10	0.036574	0.079219	0.36024	0.850921
CUST_1102_PI425129478	TG_309_15	-0.01513	0.072492	0.665002	0.978115
CUST_1102_PI425129481	TS_14_B1	0.06001	0.575915	0.827202	1
CUST_1102_PI425211535	5bias_TS_14_B1	0	0	1	1
CUST_1103_PI425129478	TG_309_7	-0.031686	0.06388	0.329568	0.850921
CUST_1103_PI425129481	TS_14_B7	-0.296584	0.79947	0.453442	0.887219
CUST_1103_PI425211535	5bias_TS_14_B7	-0.183918	0.725527	0.601121	0.952799
CUST_1104_PI425129478	TG_309_5	0.025857	0.057935	0.374771	0.851628
CUST_1104_PI425129481	TS_14_B3	0.067691	0.30984	0.650758	0.971601
CUST_1104_PI425211535	5bias_TS_14_B3	-0.058867	0.324314	0.705607	0.991854
CUST_1105_PI425129478	TG_309_21	0.008281	0.035175	0.626442	0.96229
CUST_1105_PI425129481	TS_14_B6	0.108375	0.076293	0.033652	0.604283
CUST_1105_PI425211535	5bias_TS_14_B6	0.072475	0.071906	0.08728	0.793523
CUST_1106_PI425129478	TG_302_D9	-0.106855	0.090311	0.057238	0.707703
CUST_1106_PI425129481	TS_14_A12	-0.206501	0.397891	0.31039	0.850921
CUST_1106_PI425211535	5bias_TS_14_A12	-0.19025	0.370042	0.314357	0.850921
CUST_1107_PI425129478	TG_302_B17	-0.049532	0.352102	0.768821	1
CUST_1107_PI425129481	TS_14_A11	-0.365422	0.791549	0.36026	0.850921
CUST_1107_PI425211535	5bias_TS_14_A11	-0.370117	0.795937	0.357156	0.850921
CUST_1108_PI425129478	TG_302_B1	-0.300086	0.51572	0.263104	0.850921
CUST_1108_PI425129481	TS_14_B9	-0.661999	0.933283	0.187903	0.850921
CUST_1108_PI425211535	5bias_TS_14_B9	-0.678995	0.967092	0.191515	0.850921
CUST_1109_PI425129478	TG_302_B3	-1.17097	0.489548	0.005891	0.521143
CUST_1109_PI425129481	TS_14_B5	-0.010801	0.068979	0.743895	1
CUST_1109_PI425211535	5bias_TS_14_B5	-0.059026	0.110496	0.298278	0.850921
CUST_111_PI425129478	TG_301_E5	0.005898	0.069475	0.858695	1
CUST_111_PI425129481	TS_02_B10	-0.019063	0.203831	0.844569	1
CUST_111_PI425129486	Soldier_B12_T3	-0.965484	1.10491	0.122409	0.819329
CUST_111_PI425211535	5bias_TS_02_B10	0.01625	0.269445	0.899241	1
CUST_111_PI425212603	5bias_TS_50_D6	-0.813571	0.745949	0.071303	0.756959
CUST_1110_PI425129478	TG_302_B19	-0.017203	0.05531	0.525049	0.919128
CUST_1110_PI425129481	TS_14_B4	-0.144193	0.406346	0.471914	0.895553
CUST_1110_PI425211535	5bias_TS_14_B4	-0.163	0.414067	0.428437	0.875298
CUST_1111_PI425129478	TG_302_B11	0.090703	0.083567	0.072214	0.756959
CUST_1111_PI425129481	TS_14_B2	0.136699	0.159675	0.128108	0.823768
CUST_1111_PI425211535	5bias_TS_14_B2	0.140703	0.161409	0.123068	0.819871
CUST_1112_PI425129478	TG_302_B9	0.047908	0.182976	0.589672	0.947726
CUST_1112_PI425129481	TS_14_C2	-0.029111	0.2065	0.768352	1
CUST_1112_PI425211535	5bias_TS_14_C2	-0.014164	0.206243	0.885391	1
CUST_1113_PI425129478	TG_302_B7	-0.025059	0.346091	0.879233	1
CUST_1113_PI425129481	TS_14_B11	0.185279	0.600092	0.527919	0.920263
CUST_1113_PI425211535	5bias_TS_14_B11	0.181012	0.593388	0.532622	0.921984
CUST_1114_PI425129478	TG_302_P23	-0.004536	0.117346	0.935275	1
CUST_1114_PI425129481	TS_14_B12	0.033709	0.280956	0.801749	1
CUST_1114_PI425211535	5bias_TS_14_B12	0.001699	0.253633	0.98877	1
CUST_1115_PI425129478	TG_302_B5	0.12414	0.14054	0.119467	0.815868
CUST_1115_PI425129481	TS_14_C1	0.009327	0.298339	0.947624	1
CUST_1115_PI425211535	5bias_TS_14_C1	0.006665	0.323875	0.965506	1
CUST_1116_PI425129478	TG_302_B23	-0.014149	0.068057	0.666202	0.978332
CUST_1116_PI425129481	TS_14_C4	-0.041719	0.253014	0.731034	1
CUST_1116_PI425211535	5bias_TS_14_C4	-0.050264	0.296401	0.723815	0.9973
CUST_1117_PI425129478	TG_302_D3	-0.075005	0.235846	0.516279	0.915156
CUST_1117_PI425129481	TS_14_C3	0.007136	0.202859	0.941084	1
CUST_1117_PI425211535	5bias_TS_14_C3	-0.006758	0.195341	0.942056	1
CUST_1118_PI425129478	TG_302_B21	-0.018672	0.074683	0.60595	0.954719
CUST_1118_PI425129481	TS_14_C8	-0.116995	0.285312	0.411063	0.866487
CUST_1118_PI425211535	5bias_TS_14_C8	-0.112323	0.292638	0.43913	0.879321
CUST_1119_PI425129478	TG_302_D21	-0.051129	0.060133	0.130051	0.826507
CUST_1119_PI425129481	TS_14_C7	0.088131	0.181288	0.338142	0.850921
CUST_1119_PI425211535	5bias_TS_14_C7	0.035974	0.230538	0.744737	1
CUST_112_PI425129478	TG_301_E1	0.02615	0.151383	0.718968	0.99487
CUST_112_PI425129481	TS_02_C1	-0.312275	0.573313	0.290171	0.850921
CUST_112_PI425129486	Soldier_C01_T3	-0.137964	0.056289	0.005396	0.521143
CUST_112_PI425211535	5bias_TS_02_C1	-0.321976	0.592444	0.291097	0.850921
CUST_112_PI425212603	5bias_TS_50_D9	0.24323	0.204658	0.056538	0.707011
CUST_1120_PI425129478	TG_302_D11	0.0893	0.380873	0.627801	0.962979
CUST_1120_PI425129481	TS_14_C9	0.025119	0.056169	0.373901	0.850921
CUST_1120_PI425211535	5bias_TS_14_C9	0	0	1	1
CUST_1121_PI425129478	TG_302_D17	-0.057004	0.127464	0.373901	0.850921
CUST_1121_PI425129481	TS_14_C5	0.192036	0.260997	0.175263	0.850921
CUST_1121_PI425211535	5bias_TS_14_C5	0.22658	0.23816	0.100508	0.799102
CUST_1122_PI425129478	TG_302_F3	0.034818	0.14323	0.615611	0.957401
CUST_1122_PI425129481	TS_14_C6	0.240809	0.223389	0.07352	0.756959
CUST_1122_PI425211535	5bias_TS_14_C6	0.252583	0.201706	0.048808	0.679681
CUST_1123_PI425129478	TG_302_D23	-0.026692	0.117541	0.638326	0.966154
CUST_1123_PI425129481	TS_14_D3	-0.147415	0.278667	0.302361	0.850921
CUST_1123_PI425211535	5bias_TS_14_D3	-0.08852	0.251171	0.474741	0.896761
CUST_1124_PI425129478	TG_302_F1	0.134004	0.341538	0.429841	0.87542
CUST_1124_PI425129481	TS_14_D2	0.053649	0.119964	0.373901	0.850921
CUST_1124_PI425211535	5bias_TS_14_D2	0.039945	0.259861	0.748365	1
CUST_1125_PI425129478	TG_302_D15	-0.046086	0.234334	0.682827	0.984061
CUST_1125_PI425129481	TS_14_C10	0.013589	0.325645	0.930145	1
CUST_1125_PI425211535	5bias_TS_14_C10	0.001474	0.322087	0.992328	1
CUST_1126_PI425129478	TG_302_D13	0.037408	0.083117	0.371177	0.850921
CUST_1126_PI425129481	TS_14_D1	0.157727	0.138111	0.06306	0.734979
CUST_1126_PI425211535	5bias_TS_14_D1	0.15784	0.14315	0.069278	0.753109
CUST_1127_PI425129478	TG_302_D19	0.005791	0.138678	0.9301	1
CUST_1127_PI425129481	TS_14_C12	0.088732	0.19478	0.365973	0.850921
CUST_1127_PI425211535	5bias_TS_14_C12	0.073438	0.183745	0.421995	0.873555
CUST_1128_PI425129478	TG_302_H11	0.042475	0.148401	0.556989	0.93315
CUST_1128_PI425129481	TS_14_D4	-0.263135	0.529033	0.328389	0.850921
CUST_1128_PI425211535	5bias_TS_14_D4	-0.276516	0.54098	0.316824	0.850921
CUST_1129_PI425129478	TG_302_F13	0.037448	0.019543	0.0128	0.522557
CUST_1129_PI425129481	TS_14_D5	-0.045507	0.101757	0.373901	0.850921
CUST_1129_PI425211535	5bias_TS_14_D5	0.106341	0.100303	0.076764	0.767969
CUST_113_PI425129478	TG_301_C23	0.138544	0.156612	0.119061	0.815868
CUST_113_PI425129481	TS_02_B8	0.001424	0.003184	0.373901	0.850921
CUST_113_PI425129486	Soldier_C02_T3	-0.731166	0.955957	0.162391	0.850921
CUST_113_PI425211535	5bias_TS_02_B8	0.0052	0.011628	0.373901	0.850921
CUST_113_PI425212603	5bias_TS_50_D10	-0.084197	0.371166	0.638675	0.966154
CUST_1130_PI425129478	TG_302_F23	0.052275	0.08245	0.22925	0.850921
CUST_1130_PI425129481	TS_14_D7	-0.023038	0.122087	0.694749	0.988281
CUST_1130_PI425211535	5bias_TS_14_D7	-0.036557	0.108303	0.492388	0.901451
CUST_1131_PI425129478	TG_302_F21	0.000246	0.04675	0.991193	1
CUST_1131_PI425129481	TS_14_D6	0.027583	0.176573	0.744478	1
CUST_1131_PI425211535	5bias_TS_14_D6	0.065323	0.104315	0.234034	0.850921
CUST_1132_PI425129478	TG_302_F19	0.059702	0.085763	0.194558	0.850921
CUST_1132_PI425129481	TS_14_D9	-0.505026	0.972879	0.310296	0.850921
CUST_1132_PI425211535	5bias_TS_14_D9	-0.550538	1.03938	0.301825	0.850921
CUST_1133_PI425129478	TG_302_H15	-0.300793	0.656646	0.3636	0.850921
CUST_1133_PI425129481	TS_14_D10	-0.084036	0.37806	0.645239	0.969213
CUST_1133_PI425211535	5bias_TS_14_D10	-0.079506	0.418366	0.692743	0.987977
CUST_1134_PI425129478	TG_302_J3	0.040048	0.103707	0.436573	0.878575
CUST_1134_PI425129481	TS_14_E3	-0.010734	0.172431	0.896025	1
CUST_1134_PI425211535	5bias_TS_14_E3	0.195494	0.209183	0.104863	0.807159
CUST_1135_PI425129478	TG_302_H21	-0.039862	0.589451	0.887126	1
CUST_1135_PI425129481	TS_14_E5	0.084795	0.139452	0.245534	0.850921
CUST_1135_PI425211535	5bias_TS_14_E5	0.091544	0.148086	0.239052	0.850921
CUST_1136_PI425129478	TG_302_H19	0.064721	0.098716	0.216525	0.850921
CUST_1136_PI425129481	TS_14_E4	-0.107172	0.308266	0.480342	0.897273
CUST_1136_PI425211535	5bias_TS_14_E4	-0.052732	0.289943	0.705065	0.991854
CUST_1137_PI425129478	TG_302_H17	-0.035245	0.040557	0.123922	0.820983
CUST_1137_PI425129481	TS_14_E1	-0.070491	0.093157	0.1659	0.850921
CUST_1137_PI425211535	5bias_TS_14_E1	-0.058822	0.11181	0.304677	0.850921
CUST_1138_PI425129478	TG_302_J23	0.018377	0.105842	0.717615	0.994587
CUST_1138_PI425129481	TS_14_D11	-0.01501	0.224811	0.888543	1
CUST_1138_PI425211535	5bias_TS_14_D11	0.000225	0.232088	0.998378	1
CUST_1139_PI425129478	TG_302_L5	0.080749	0.092395	0.12236	0.819329
CUST_1139_PI425129481	TS_14_E2	0	0	1	1
CUST_1139_PI425211535	5bias_TS_14_E2	-0.047638	0.106522	0.373901	0.850921
CUST_114_PI425129478	TG_301_E13	-0.431005	0.679466	0.229062	0.850921
CUST_114_PI425129481	TS_02_C2	0.015462	0.20174	0.872245	1
CUST_114_PI425129486	Soldier_C03_T3	-0.218145	0.398886	0.288498	0.850921
CUST_114_PI425211535	5bias_TS_02_C2	-0.004599	0.205201	0.962433	1
CUST_114_PI425212603	5bias_TS_50_E6	-0.048527	0.353903	0.77444	1
CUST_1140_PI425129478	TG_302_J17	0.026207	0.103457	0.601375	0.952825
CUST_1140_PI425129481	TS_14_D12	-0.075845	0.144449	0.305491	0.850921
CUST_1140_PI425211535	5bias_TS_14_D12	-0.090568	0.150517	0.249681	0.850921
CUST_1141_PI425129478	TG_302_J11	0.018965	0.057631	0.502648	0.907764
CUST_1141_PI425129481	TS_14_E7	0.100813	0.202644	0.328304	0.850921
CUST_1141_PI425211535	5bias_TS_14_E7	0.082836	0.203682	0.414585	0.868972
CUST_1142_PI425129478	TG_302_L3	-0.033796	0.184961	0.703777	0.991227
CUST_1142_PI425129481	TS_14_E9	-0.041876	0.363519	0.809436	1
CUST_1142_PI425211535	5bias_TS_14_E9	-0.05464	0.37248	0.759351	1
CUST_1143_PI425129478	TG_302_J15	-0.003267	0.03636	0.850588	1
CUST_1143_PI425129481	TS_14_E6	0.18254	0.185566	0.092694	0.794268
CUST_1143_PI425211535	5bias_TS_14_E6	0.167659	0.182696	0.109437	0.812984
CUST_1144_PI425129478	TG_302_L1	-0.076625	0.096315	0.149871	0.850314
CUST_1144_PI425129481	TS_14_E8	-0.555726	0.658438	0.132169	0.831854
CUST_1144_PI425211535	5bias_TS_14_E8	-0.564897	0.657956	0.1273	0.823768
CUST_1145_PI425129478	TG_302_L9	-0.020046	0.102126	0.683397	0.984114
CUST_1145_PI425129481	TS_14_E11	0.075197	0.177692	0.39759	0.861335
CUST_1145_PI425211535	5bias_TS_14_E11	0.077218	0.163934	0.351642	0.850921
CUST_1146_PI425129478	TG_302_7	-0.903855	1.37483	0.215491	0.850921
CUST_1146_PI425129481	TS_14_F1	-0.048537	0.423765	0.810496	1
CUST_1146_PI425211535	5bias_TS_14_F1	-0.100205	0.253894	0.427344	0.875278
CUST_1147_PI425129478	TG_302_3	0.019164	0.091627	0.664362	0.977932
CUST_1147_PI425129481	TS_14_E10	-0.112664	0.075537	0.028968	0.582595
CUST_1147_PI425211535	5bias_TS_14_E10	-0.116505	0.065524	0.016458	0.525956
CUST_1148_PI425129478	TG_302_L21	0.003093	0.059286	0.912749	1
CUST_1148_PI425129481	TS_14_E12	-0.065349	0.166345	0.429304	0.875298
CUST_1148_PI425211535	5bias_TS_14_E12	-0.080084	0.192549	0.405008	0.863484
CUST_1149_PI425129478	TG_302_L17	0.07776	0.107607	0.181432	0.850921
CUST_1149_PI425129481	TS_14_F4	0.048042	0.311073	0.747236	1
CUST_1149_PI425211535	5bias_TS_14_F4	0.034371	0.331455	0.828016	1
CUST_115_PI425129478	TG_301_E3	0.105679	0.046746	0.007205	0.521143
CUST_115_PI425129481	TS_02_C4	0.18711	0.494168	0.444868	0.882571
CUST_115_PI425129486	Soldier_C05_T3	-0.078402	0.12674	0.238784	0.850921
CUST_115_PI425211535	5bias_TS_02_C4	0.109714	0.510351	0.655837	0.973826
CUST_115_PI425212603	5bias_TS_50_E10	-0.07001	0.355197	0.68218	0.983922
CUST_1150_PI425129478	TG_302_1	0.024258	0.123493	0.683173	0.984114
CUST_1150_PI425129481	TS_14_F6	0	0	1	1
CUST_1150_PI425211535	5bias_TS_14_F6	-0.012383	0.027689	0.373901	0.850921
CUST_1151_PI425129478	TG_302_9	-0.483617	0.795154	0.245437	0.850921
CUST_1151_PI425129481	TS_14_F5	0.120616	0.502179	0.619702	0.958507
CUST_1151_PI425211535	5bias_TS_14_F5	0.197602	0.474932	0.404856	0.863484
CUST_1152_PI425129478	TG_302_11	0.158688	0.098842	0.022963	0.560149
CUST_1152_PI425129481	TS_14_F2	-0.015183	0.389922	0.934802	1
CUST_1152_PI425211535	5bias_TS_14_F2	-0.013435	0.394757	0.942993	1
CUST_1153_PI425129478	TG_302_L13	-0.189132	0.805282	0.627227	0.962767
CUST_1153_PI425129481	TS_14_F3	0.32099	0.221868	0.031823	0.592806
CUST_1153_PI425211535	5bias_TS_14_F3	0.328611	0.206313	0.023553	0.561752
CUST_1154_PI425129478	TG_302_P7	0.030863	0.04509	0.200632	0.850921
CUST_1154_PI425129481	TS_14_F7	0.016823	0.214339	0.869213	1
CUST_1154_PI425211535	5bias_TS_14_F7	0.034977	0.209677	0.728072	0.999661
CUST_1155_PI425129478	TG_302_19	0.041689	0.107344	0.434164	0.877998
CUST_1155_PI425129481	TS_14_F11	0.021008	0.173301	0.799757	1
CUST_1155_PI425211535	5bias_TS_14_F11	0.061689	0.224622	0.572353	0.940626
CUST_1156_PI425129478	TG_302_15	0.009784	0.05488	0.710514	0.992494
CUST_1156_PI425129481	TS_14_F8	0.027356	0.380744	0.880151	1
CUST_1156_PI425211535	5bias_TS_14_F8	-0.009371	0.385974	0.959306	1
CUST_1157_PI425129478	TG_302_P15	0.010677	0.060058	0.711284	0.993031
CUST_1157_PI425129481	TS_14_F9	0.202288	0.29797	0.203614	0.850921
CUST_1157_PI425211535	5bias_TS_14_F9	0.211441	0.278753	0.165106	0.850921
CUST_1158_PI425129478	TG_302_P1	-0.341777	0.708477	0.341427	0.850921
CUST_1158_PI425129481	TS_14_F10	-0.906016	1.12747	0.146773	0.846903
CUST_1158_PI425211535	5bias_TS_14_F10	-0.943033	1.15967	0.143151	0.844524
CUST_1159_PI425129478	TG_302_P5	0.08869	0.073524	0.054246	0.703948
CUST_1159_PI425129481	TS_14_F12	0.069037	0.208411	0.499994	0.90601
CUST_1159_PI425211535	5bias_TS_14_F12	0.074905	0.183008	0.411859	0.867533
CUST_116_PI425129478	TG_301_E11	-0.068104	0.039306	0.017927	0.534455
CUST_116_PI425129481	TS_02_C3	0.035523	0.377528	0.843638	1
CUST_116_PI425129486	Soldier_C06_T3	-0.13418	0.06679	0.010887	0.522094
CUST_116_PI425211535	5bias_TS_02_C3	0.119295	0.400278	0.541613	0.926386
CUST_116_PI425212603	5bias_TS_50_E9	-0.086028	0.21868	0.428718	0.875298
CUST_1160_PI425129478	TG_302_17	-0.255179	0.518349	0.332775	0.850921
CUST_1160_PI425129481	TS_14_G1	-0.076544	0.407769	0.696239	0.988384
CUST_1160_PI425211535	5bias_TS_14_G1	-0.069815	0.419804	0.728852	0.999814
CUST_1161_PI425129478	TG_302_P13	0.065206	0.218978	0.541944	0.926714
CUST_1161_PI425129481	TS_14_G2	0.023098	0.051648	0.373901	0.850921
CUST_1161_PI425211535	5bias_TS_14_G2	0	0	1	1
CUST_1162_PI425129478	TG_302_P9	0.02428	0.080129	0.535229	0.923019
CUST_1162_PI425129481	TS_14_G4	0.066284	0.116969	0.273861	0.850921
CUST_1162_PI425211535	5bias_TS_14_G4	0.090598	0.144996	0.234887	0.850921
CUST_1163_PI425129478	TG_302_23	0.051085	0.072294	0.189242	0.850921
CUST_1163_PI425129481	TS_14_G7	-0.23099	0.649877	0.471234	0.895424
CUST_1163_PI425211535	5bias_TS_14_G7	-0.276879	0.78098	0.472291	0.895553
CUST_1164_PI425129478	TG_302_21	0.029023	0.18836	0.747797	1
CUST_1164_PI425129481	TS_14_G5	0.021624	0.303686	0.881212	1
CUST_1164_PI425211535	5bias_TS_14_G5	0.016729	0.319733	0.912504	1
CUST_1165_PI425129478	TG_302_P19	0.052958	0.074979	0.189403	0.850921
CUST_1165_PI425129481	TS_14_G3	0.015415	0.022679	0.203172	0.850921
CUST_1165_PI425211535	5bias_TS_14_G3	0.018307	0.101203	0.706541	0.991854
CUST_1166_PI425129478	TG_302_A10	0	0	1	1
CUST_1166_PI425129481	TS_14_G8	0	0	1	1
CUST_1166_PI425211535	5bias_TS_14_G8	0	0	1	1
CUST_1167_PI425129478	TG_302_A6	-0.024906	0.080602	0.527608	0.920166
CUST_1167_PI425129481	TS_14_G9	0	0	1	1
CUST_1167_PI425211535	5bias_TS_14_G9	0	0	1	1
CUST_1168_PI425129478	TG_302_A12	0.088975	0.203294	0.383165	0.855638
CUST_1168_PI425129481	TS_14_G12	0.066277	0.252172	0.588311	0.946972
CUST_1168_PI425211535	5bias_TS_14_G12	0.064982	0.257861	0.603185	0.953669
CUST_1169_PI425129478	TG_302_A2	-0.131848	0.328722	0.420488	0.873116
CUST_1169_PI425129481	TS_14_G10	0.252486	0.208574	0.053712	0.701649
CUST_1169_PI425211535	5bias_TS_14_G10	0.266959	0.1934	0.036697	0.611577
CUST_117_PI425129478	TG_301_E7	-0.007523	0.318302	0.960389	1
CUST_117_PI425129481	TS_02_C5	0.109495	0.375497	0.549948	0.929533
CUST_117_PI425129486	Soldier_C07_T3	0.038228	0.038268	0.089238	0.794141
CUST_117_PI425211535	5bias_TS_02_C5	0.049489	0.336869	0.759014	1
CUST_117_PI425212603	5bias_TS_50_E7	-0.142381	0.398336	0.468911	0.893985
CUST_1170_PI425129478	TG_302_A16	0.045042	0.058748	0.161609	0.850921
CUST_1170_PI425129481	TS_14_H1	0	0	1	1
CUST_1170_PI425211535	5bias_TS_14_H1	0	0	1	1
CUST_1171_PI425129478	TG_302_A14	0.01435	0.065654	0.650622	0.97159
CUST_1171_PI425129481	TS_14_H3	0.086123	0.218084	0.427093	0.875278
CUST_1171_PI425211535	5bias_TS_14_H3	0.081816	0.205913	0.424492	0.87471
CUST_1172_PI425129478	TG_302_A8	-0.016104	0.031963	0.322929	0.850921
CUST_1172_PI425129481	TS_14_G11	0.004596	0.139578	0.944838	1
CUST_1172_PI425211535	5bias_TS_14_G11	0.023937	0.170146	0.768802	1
CUST_1173_PI425129478	TG_302_O24	-0.004367	0.027754	0.742718	1
CUST_1173_PI425129481	TS_14_H2	0.109952	0.385369	0.558178	0.933618
CUST_1173_PI425211535	5bias_TS_14_H2	0.070628	0.449124	0.742852	1
CUST_1174_PI425129478	TG_302_C2	0.036705	0.10732	0.487033	0.900071
CUST_1174_PI425129481	TS_14_H4	0.045431	0.101587	0.373901	0.850921
CUST_1174_PI425211535	5bias_TS_14_H4	0.043093	0.09636	0.373901	0.850921
CUST_1175_PI425129478	TG_302_C6	-0.024701	0.114674	0.655212	0.973809
CUST_1175_PI425129481	TS_14_H5	0	0	1	1
CUST_1175_PI425211535	5bias_TS_14_H5	0	0	1	1
CUST_1176_PI425129478	TG_302_A20	0.020119	0.031013	0.220505	0.850921
CUST_1176_PI425129481	TS_16_H12	0.111288	0.190395	0.261281	0.850921
CUST_1176_PI425211535	5bias_TS_16_H12	0.116571	0.227873	0.316473	0.850921
CUST_1177_PI425129478	TG_302_C4	-0.089847	0.070694	0.046779	0.66766
CUST_1177_PI425129481	TS_16_H11	-0.053946	0.153365	0.475537	0.896789
CUST_1177_PI425211535	5bias_TS_16_H11	0.10854	0.210417	0.312963	0.850921
CUST_1178_PI425129478	TG_302_A18	-0.037151	0.074662	0.328214	0.850921
CUST_1178_PI425129481	TS_16_A6	0.516721	0.321901	0.022975	0.560149
CUST_1178_PI425211535	5bias_TS_16_A6	0.464182	0.28158	0.02109	0.559267
CUST_1179_PI425129478	TG_302_C12	0.008526	0.053294	0.738622	1
CUST_1179_PI425129481	TS_16_A4	0.071475	0.202586	0.47429	0.896761
CUST_1179_PI425211535	5bias_TS_16_A4	0.065027	0.207472	0.522028	0.917206
CUST_118_PI425129478	TG_301_E9	-0.007872	0.065474	0.801353	1
CUST_118_PI425129481	TS_02_C11	-0.144853	0.811948	0.710333	0.992494
CUST_118_PI425129486	Soldier_C08_T3	0.044193	0.103973	0.39572	0.861113
CUST_118_PI425211535	5bias_TS_02_C11	-0.070176	0.78159	0.850676	1
CUST_118_PI425212603	5bias_TS_50_E8	-0.075419	0.391984	0.689196	0.985988
CUST_1180_PI425129478	TG_302_C14	-0.039607	0.079431	0.327321	0.850921
CUST_1180_PI425129481	TS_16_A5	0.049762	0.111238	0.373772	0.850921
CUST_1180_PI425211535	5bias_TS_16_A5	0	0	1	1
CUST_1181_PI425129478	TG_302_C18	0.023285	0.069159	0.493412	0.902382
CUST_1181_PI425129481	TS_16_A1	-0.009499	0.339499	0.953118	1
CUST_1181_PI425211535	5bias_TS_16_A1	0.007965	0.341047	0.960858	1
CUST_1182_PI425129478	TG_302_C16	0.055887	0.043028	0.043928	0.65303
CUST_1182_PI425129481	TS_16_A2	-0.056368	0.323247	0.716463	0.994255
CUST_1182_PI425211535	5bias_TS_16_A2	-0.036166	0.34195	0.824664	1
CUST_1183_PI425129478	TG_302_A22	-0.031433	0.058168	0.293472	0.850921
CUST_1183_PI425129481	TS_16_A3	-0.51225	1.01699	0.323041	0.850921
CUST_1183_PI425211535	5bias_TS_16_A3	-0.573682	1.12895	0.3193	0.850921
CUST_1184_PI425129478	TG_302_C10	-0.005668	0.058013	0.837768	1
CUST_1184_PI425129481	TS_16_A10	0.056557	0.217342	0.591867	0.949298
CUST_1184_PI425211535	5bias_TS_16_A10	0.054268	0.219322	0.609539	0.955557
CUST_1185_PI425129478	TG_302_C8	0.022533	0.081547	0.570106	0.939086
CUST_1185_PI425129481	TS_16_A9	0	0	1	1
CUST_1185_PI425211535	5bias_TS_16_A9	0	0	1	1
CUST_1186_PI425129478	TG_302_A24	0.151996	0.16104	0.102432	0.799796
CUST_1186_PI425129481	TS_16_A11	0.183427	0.343118	0.297964	0.850921
CUST_1186_PI425211535	5bias_TS_16_A11	0.215651	0.347573	0.237624	0.850921
CUST_1187_PI425129478	TG_302_E4	0.039396	0.070085	0.277165	0.850921
CUST_1187_PI425129481	TS_16_A8	-0.376037	0.413174	0.111565	0.812984
CUST_1187_PI425211535	5bias_TS_16_A8	-0.358691	0.379694	0.102216	0.799331
CUST_1188_PI425129478	TG_302_E12	-0.036152	0.139715	0.593876	0.950006
CUST_1188_PI425129481	TS_16_A12	0.064276	0.279855	0.634618	0.965034
CUST_1188_PI425211535	5bias_TS_16_A12	0.259152	0.235382	0.069551	0.754661
CUST_1189_PI425129478	TG_302_E14	-0.053654	0.219922	0.614387	0.957015
CUST_1189_PI425129481	TS_16_A7	-0.810289	1.29154	0.233309	0.850921
CUST_1189_PI425211535	5bias_TS_16_A7	-0.834006	1.32082	0.230825	0.850921
CUST_119_PI425129478	TG_301_E15	0.036765	0.231558	0.7405	1
CUST_119_PI425129481	TS_02_C12	0.034832	0.461858	0.874264	1
CUST_119_PI425129486	Soldier_C09_T3	-0.08791	0.153691	0.270051	0.850921
CUST_119_PI425211535	5bias_TS_02_C12	0.029878	0.437941	0.886135	1
CUST_119_PI425212603	5bias_TS_50_E12	0	0	1	1
CUST_1190_PI425129478	TG_302_E22	0.14417	0.047264	0.002416	0.467939
CUST_1190_PI425129481	TS_16_B1	-0.094168	0.357566	0.587585	0.946745
CUST_1190_PI425211535	5bias_TS_16_B1	-0.17748	0.361594	0.334045	0.850921
CUST_1191_PI425129478	TG_302_E20	-0.033028	0.182237	0.706024	0.991854
CUST_1191_PI425129481	TS_16_B2	-0.350907	0.608031	0.266427	0.850921
CUST_1191_PI425211535	5bias_TS_16_B2	-0.371319	0.601062	0.239311	0.850921
CUST_1192_PI425129478	TG_302_G2	0.045368	0.088857	0.317296	0.850921
CUST_1192_PI425129481	TS_16_B8	0.042925	0.095983	0.373901	0.850921
CUST_1192_PI425211535	5bias_TS_16_B8	-0.040541	0.090653	0.373901	0.850921
CUST_1193_PI425129478	TG_302_E24	0.104491	0.176221	0.255524	0.850921
CUST_1193_PI425129481	TS_16_B5	0.043909	0.098185	0.373901	0.850921
CUST_1193_PI425211535	5bias_TS_16_B5	0	0	1	1
CUST_1194_PI425129478	TG_302_C22	-0.024428	0.052316	0.355388	0.850921
CUST_1194_PI425129481	TS_16_B4	-0.040067	0.571648	0.883054	1
CUST_1194_PI425211535	5bias_TS_16_B4	0.073922	0.533936	0.772339	1
CUST_1195_PI425129478	TG_302_C24	-0.03002	0.108612	0.570007	0.939086
CUST_1195_PI425129481	TS_16_B3	-0.090849	0.116815	0.157018	0.850921
CUST_1195_PI425211535	5bias_TS_16_B3	-0.085898	0.084396	0.085172	0.78911
CUST_1196_PI425129478	TG_302_E2	0.014658	0.053697	0.574572	0.941567
CUST_1196_PI425129481	TS_16_B7	0.038415	0.300055	0.78888	1
CUST_1196_PI425211535	5bias_TS_16_B7	0.040524	0.290125	0.770396	1
CUST_1197_PI425129478	TG_302_E16	-0.015844	0.053062	0.540897	0.926168
CUST_1197_PI425129481	TS_16_B6	0.107095	0.098573	0.07203	0.756959
CUST_1197_PI425211535	5bias_TS_16_B6	0.100608	0.104964	0.098723	0.799102
CUST_1198_PI425129478	TG_302_E10	-0.05688	0.06325	0.114685	0.812984
CUST_1198_PI425129481	TS_16_C2	0.139941	0.367286	0.442233	0.881287
CUST_1198_PI425211535	5bias_TS_16_C2	0.152329	0.26792	0.272505	0.850921
CUST_1199_PI425129478	TG_302_G4	-0.126178	0.106526	0.057066	0.707703
CUST_1199_PI425129481	TS_16_C4	-0.430794	0.731281	0.258142	0.850921
CUST_1199_PI425211535	5bias_TS_16_C4	-0.434419	0.732204	0.25529	0.850921
CUST_12_PI425129478	TG_00_C4	-0.011632	0.089107	0.784875	1
CUST_12_PI425129481	TS_00_H12	0.017879	0.03786	0.35055	0.850921
CUST_12_PI425129486	Random_A12_T3	-0.031068	0.092799	0.49571	0.90354
CUST_12_PI425211535	5bias_TS_00_H12	0.028388	0.031252	0.112072	0.812984
CUST_12_PI425212603	5bias_TS_55_A7	-0.077817	0.507439	0.748932	1
CUST_120_PI425129478	TG_301_E23	0.106315	0.031859	0.001724	0.431222
CUST_120_PI425129481	TS_02_C8	-0.214269	0.423278	0.320924	0.850921
CUST_120_PI425129486	Soldier_C10_T3	-0.094878	0.07072	0.039945	0.633338
CUST_120_PI425211535	5bias_TS_02_C8	-0.215033	0.446719	0.342358	0.850921
CUST_120_PI425212603	5bias_TS_50_F2	0.068805	0.477543	0.763455	1
CUST_1200_PI425129478	TG_302_G6	0.055623	0.015829	0.001417	0.431222
CUST_1200_PI425129481	TS_16_C3	0.016252	0.03634	0.373901	0.850921
CUST_1200_PI425211535	5bias_TS_16_C3	0	0	1	1
CUST_1201_PI425129478	TG_302_E18	0.025177	0.326544	0.87149	1
CUST_1201_PI425129481	TS_16_B11	0.101695	0.166426	0.243596	0.850921
CUST_1201_PI425211535	5bias_TS_16_B11	-0.025673	0.097148	0.586353	0.946689
CUST_1202_PI425129478	TG_302_E8	0.149982	0.240631	0.235848	0.850921
CUST_1202_PI425129481	TS_16_C1	-0.001617	0.346565	0.992175	1
CUST_1202_PI425211535	5bias_TS_16_C1	0.01815	0.328748	0.907704	1
CUST_1203_PI425129478	TG_302_I20	-0.120214	0.199421	0.248957	0.850921
CUST_1203_PI425129481	TS_16_C5	0.079717	0.178253	0.373901	0.850921
CUST_1203_PI425211535	5bias_TS_16_C5	0.058295	0.130351	0.373901	0.850921
CUST_1204_PI425129478	TG_302_G20	-0.004968	0.116683	0.928727	1
CUST_1204_PI425129481	TS_16_B9	0.179663	0.142419	0.047788	0.675197
CUST_1204_PI425211535	5bias_TS_16_B9	0.135853	0.677294	0.677005	0.981177
CUST_1205_PI425129478	TG_302_I18	-0.498139	0.673461	0.17348	0.850921
CUST_1205_PI425129481	TS_16_B12	-0.162025	0.25773	0.23252	0.850921
CUST_1205_PI425211535	5bias_TS_16_B12	-0.099803	0.254452	0.429979	0.87547
CUST_1206_PI425129478	TG_302_I12	0.042017	0.186029	0.640081	0.96694
CUST_1206_PI425129481	TS_16_B10	0	0	1	1
CUST_1206_PI425211535	5bias_TS_16_B10	0	0	1	1
CUST_1207_PI425129478	TG_302_K6	0.019965	0.1535	0.785633	1
CUST_1207_PI425129481	TS_16_C7	-0.076135	0.065605	0.060367	0.71708
CUST_1207_PI425211535	5bias_TS_16_C7	-0.070102	0.04478	0.024885	0.569148
CUST_1208_PI425129478	TG_302_I10	-0.035121	0.039753	0.119415	0.815868
CUST_1208_PI425129481	TS_16_C8	0.03774	0.478958	0.868703	1
CUST_1208_PI425211535	5bias_TS_16_C8	0.08953	0.368523	0.615824	0.957401
CUST_1209_PI425129478	TG_302_G24	0.141238	0.524126	0.579294	0.944003
CUST_1209_PI425129481	TS_16_D2	0.010112	0.391258	0.956689	1
CUST_1209_PI425211535	5bias_TS_16_D2	-0.110195	0.560022	0.682673	0.984061
CUST_121_PI425129478	TG_301_E19	-0.017994	0.043257	0.404944	0.863484
CUST_121_PI425129481	TS_02_C10	0.00098	0.141506	0.988391	1
CUST_121_PI425129486	Soldier_C11_T3	-0.026685	0.122114	0.650677	0.97159
CUST_121_PI425211535	5bias_TS_02_C10	0.060782	0.06244	0.095095	0.799102
CUST_121_PI425212603	5bias_TS_50_F9	0.162982	0.238062	0.200556	0.850921
CUST_1210_PI425129478	TG_302_G16	-0.084226	0.075512	0.067187	0.745785
CUST_1210_PI425129481	TS_16_C12	-0.322029	0.659882	0.336499	0.850921
CUST_1210_PI425211535	5bias_TS_16_C12	-0.310286	0.691068	0.372194	0.850921
CUST_1211_PI425129478	TG_302_I4	-0.00287	0.092327	0.947929	1
CUST_1211_PI425129481	TS_16_D1	-0.387396	0.518279	0.169965	0.850921
CUST_1211_PI425211535	5bias_TS_16_D1	-0.40645	0.520451	0.155693	0.850921
CUST_1212_PI425129478	TG_302_I2	0.003286	0.045264	0.878903	1
CUST_1212_PI425129481	TS_16_C11	0.05553	0.293398	0.693904	0.988281
CUST_1212_PI425211535	5bias_TS_16_C11	0.07734	0.318785	0.61629	0.957481
CUST_1213_PI425129478	TG_302_I22	-0.006561	0.06173	0.823831	1
CUST_1213_PI425129481	TS_16_D4	-0.029433	0.266083	0.816821	1
CUST_1213_PI425211535	5bias_TS_16_D4	0.056688	0.394249	0.763917	1
CUST_1214_PI425129478	TG_302_I8	0.037834	0.047729	0.150994	0.850314
CUST_1214_PI425129481	TS_16_C9	-0.029954	0.121713	0.6114	0.955783
CUST_1214_PI425211535	5bias_TS_16_C9	-0.00824	0.119474	0.884905	1
CUST_1215_PI425129478	TG_302_I6	-0.114353	0.210986	0.29223	0.850921
CUST_1215_PI425129481	TS_16_C10	0.029101	0.040369	0.182276	0.850921
CUST_1215_PI425211535	5bias_TS_16_C10	0	0	1	1
CUST_1216_PI425129478	TG_302_I16	0.001737	0.064416	0.954817	1
CUST_1216_PI425129481	TS_16_D3	-0.013747	0.03074	0.373901	0.850921
CUST_1216_PI425211535	5bias_TS_16_D3	0	0	1	1
CUST_1217_PI425129478	TG_302_G10	0.152801	0.061966	0.00528	0.521143
CUST_1217_PI425129481	TS_16_D6	-0.109387	0.405516	0.578925	0.943867
CUST_1217_PI425211535	5bias_TS_16_D6	-0.125934	0.408312	0.528333	0.920444
CUST_1218_PI425129478	TG_302_G8	-0.102362	0.391359	0.590045	0.947938
CUST_1218_PI425129481	TS_16_D5	-0.228176	0.433837	0.304788	0.850921
CUST_1218_PI425211535	5bias_TS_16_D5	-0.22423	0.429488	0.307884	0.850921
CUST_1219_PI425129478	TG_302_K4	0.094906	0.20198	0.35269	0.850921
CUST_1219_PI425129481	TS_16_D7	0	0	1	1
CUST_1219_PI425211535	5bias_TS_16_D7	-0.004423	0.009891	0.373901	0.850921
CUST_122_PI425129478	TG_301_E21	0.106715	0.248104	0.390625	0.860549
CUST_122_PI425129481	TS_02_C6	0.188493	0.30073	0.233676	0.850921
CUST_122_PI425129486	Soldier_C12_T3	-0.102612	0.180735	0.273089	0.850921
CUST_122_PI425211535	5bias_TS_02_C6	0.20353	0.241896	0.133063	0.83448
CUST_122_PI425212603	5bias_TS_50_F7	0.065748	0.461578	0.766036	1
CUST_1220_PI425129478	TG_302_G22	0	0	1	1
CUST_1220_PI425129481	TS_16_D9	0.094748	0.289413	0.504722	0.908595
CUST_1220_PI425211535	5bias_TS_16_D9	0.08446	0.267965	0.519817	0.915877
CUST_1221_PI425129478	TG_302_M6	0.044007	0.105788	0.40493	0.863484
CUST_1221_PI425129481	TS_16_D8	0.060415	0.082827	0.17822	0.850921
CUST_1221_PI425211535	5bias_TS_16_D8	0.00329	0.007357	0.373901	0.850921
CUST_1222_PI425129478	TG_302_M14	-0.064223	0.106971	0.250565	0.850921
CUST_1222_PI425129481	TS_16_D10	-0.015378	0.213116	0.879641	1
CUST_1222_PI425211535	5bias_TS_16_D10	0.009669	0.20191	0.919885	1
CUST_1223_PI425129478	TG_302_M12	-0.057542	0.106156	0.292185	0.850921
CUST_1223_PI425129481	TS_16_D12	-0.169899	0.39816	0.394038	0.861111
CUST_1223_PI425211535	5bias_TS_16_D12	-0.132062	0.385735	0.486621	0.900071
CUST_1224_PI425129478	TG_302_M24	0.06353	0.033639	0.013445	0.522557
CUST_1224_PI425129481	TS_16_E1	0.037762	0.390273	0.839296	1
CUST_1224_PI425211535	5bias_TS_16_E1	0.035261	0.4108	0.857145	1
CUST_1225_PI425129478	TG_302_M4	-0.042044	0.089097	0.350858	0.850921
CUST_1225_PI425129481	TS_16_D11	-0.274641	0.499865	0.286574	0.850921
CUST_1225_PI425211535	5bias_TS_16_D11	-0.211302	0.585625	0.465016	0.893005
CUST_1226_PI425129478	TG_302_M8	-1.18665	1.18882	0.089414	0.794141
CUST_1226_PI425129481	TS_16_E7	-0.100089	0.33041	0.535335	0.923019
CUST_1226_PI425211535	5bias_TS_16_E7	-0.073708	0.329864	0.643554	0.968376
CUST_1227_PI425129478	TG_302_M10	0.043779	0.05692	0.160587	0.850921
CUST_1227_PI425129481	TS_16_E3	0.284091	0.229539	0.050461	0.690706
CUST_1227_PI425211535	5bias_TS_16_E3	0.271958	0.241335	0.06537	0.743449
CUST_1228_PI425129478	TG_302_K10	-0.128411	0.426591	0.537775	0.924728
CUST_1228_PI425129481	TS_16_E6	0.091579	0.212531	0.38985	0.859982
CUST_1228_PI425211535	5bias_TS_16_E6	0.089521	0.234651	0.441688	0.881287
CUST_1229_PI425129478	TG_302_M20	0.04095	0.057263	0.185048	0.850921
CUST_1229_PI425129481	TS_16_E4	-0.052675	0.45151	0.807074	1
CUST_1229_PI425211535	5bias_TS_16_E4	-0.052792	0.467281	0.813009	1
CUST_123_PI425129478	TG_301_E17	0.067753	0.133148	0.318722	0.850921
CUST_123_PI425129481	TS_02_D4	0	0	1	1
CUST_123_PI425129486	Soldier_D01_T3	-0.109965	0.041813	0.004178	0.512866
CUST_123_PI425211535	5bias_TS_02_D4	-0.017449	0.096434	0.706478	0.991854
CUST_123_PI425212603	5bias_TS_50_F8	-0.115037	0.464157	0.608972	0.955418
CUST_1230_PI425129478	TG_302_K12	0.049963	0.048009	0.080511	0.779705
CUST_1230_PI425129481	TS_16_E9	0.03845	0.085978	0.373901	0.850921
CUST_1230_PI425211535	5bias_TS_16_E9	-0.063894	0.116623	0.287755	0.850921
CUST_1231_PI425129478	TG_302_K22	0.010783	0.073662	0.759831	1
CUST_1231_PI425129481	TS_16_E8	-0.05467	0.163332	0.495797	0.903544
CUST_1231_PI425211535	5bias_TS_16_E8	0.006208	0.237632	0.956222	1
CUST_1232_PI425129478	TG_302_M16	0.023552	0.279788	0.859863	1
CUST_1232_PI425129481	TS_16_E5	-0.05008	0.387248	0.786815	1
CUST_1232_PI425211535	5bias_TS_16_E5	-0.213766	0.458587	0.356114	0.850921
CUST_1233_PI425129478	TG_302_K18	0.042554	0.096742	0.38101	0.854829
CUST_1233_PI425129481	TS_16_E12	0.201058	0.14042	0.032848	0.598169
CUST_1233_PI425211535	5bias_TS_16_E12	0.204119	0.135255	0.027926	0.582522
CUST_1234_PI425129478	TG_302_M22	0	0	1	1
CUST_1234_PI425129481	TS_16_E10	0.151322	0.278041	0.290508	0.850921
CUST_1234_PI425211535	5bias_TS_16_E10	0.139273	0.266902	0.308104	0.850921
CUST_1235_PI425129478	TG_302_K20	0.057024	0.073406	0.15738	0.850921
CUST_1235_PI425129481	TS_16_F3	0.065298	0.4444	0.75897	1
CUST_1235_PI425211535	5bias_TS_16_F3	0.072101	0.459748	0.74352	1
CUST_1236_PI425129478	TG_302_M18	0.037068	0.055089	0.206871	0.850921
CUST_1236_PI425129481	TS_16_F4	0.162816	0.300013	0.29169	0.850921
CUST_1236_PI425211535	5bias_TS_16_F4	0.172652	0.31935	0.293272	0.850921
CUST_1237_PI425129478	TG_302_O8	-0.068896	0.15594	0.379119	0.853674
CUST_1237_PI425129481	TS_16_F2	0.062101	0.151637	0.411608	0.867236
CUST_1237_PI425211535	5bias_TS_16_F2	0.045775	0.150766	0.534446	0.922738
CUST_1238_PI425129478	TG_302_O2	0.10983	0.131048	0.134203	0.83518
CUST_1238_PI425129481	TS_16_F8	-0.073381	0.344599	0.6588	0.975435
CUST_1238_PI425211535	5bias_TS_16_F8	-0.100886	0.300587	0.494695	0.903154
CUST_1239_PI425129478	TG_302_P18	0.086741	0.260482	0.497874	0.904656
CUST_1239_PI425129481	TS_16_F9	-0.16455	0.5321	0.527294	0.92009
CUST_1239_PI425211535	5bias_TS_16_F9	-0.214263	0.51008	0.400768	0.863072
CUST_124_PI425129478	TG_301_I5	0.015796	0.160741	0.83683	1
CUST_124_PI425129481	TS_02_D2	0.095983	0.128181	0.169367	0.850921
CUST_124_PI425129486	Soldier_D02_T3	-0.069192	0.117805	0.259336	0.850921
CUST_124_PI425211535	5bias_TS_02_D2	0.080195	0.127311	0.231749	0.850921
CUST_124_PI425212603	5bias_TS_50_F5	0.229894	0.370459	0.23755	0.850921
CUST_1240_PI425129478	TG_302_B6	0.042907	0.350827	0.798025	1
CUST_1240_PI425129481	TS_16_F5	0.065291	0.159844	0.412724	0.868572
CUST_1240_PI425211535	5bias_TS_16_F5	0.073193	0.1846	0.425387	0.87471
CUST_1241_PI425129478	TG_302_B4	0.194758	0.457544	0.395095	0.861113
CUST_1241_PI425129481	TS_16_F6	-0.046379	0.521398	0.85204	1
CUST_1241_PI425211535	5bias_TS_16_F6	-0.077581	0.516095	0.753663	1
CUST_1242_PI425129478	TG_302_B2	0.0469	0.042146	0.067606	0.748438
CUST_1242_PI425129481	TS_16_F7	-0.117469	0.314649	0.450788	0.886206
CUST_1242_PI425211535	5bias_TS_16_F7	-0.039435	0.300577	0.783834	1
CUST_1243_PI425129478	TG_302_B14	-0.004696	0.055716	0.859675	1
CUST_1243_PI425129481	TS_16_F10	0.289494	0.321771	0.114568	0.812984
CUST_1243_PI425211535	5bias_TS_16_F10	0.028586	0.335012	0.857974	1
CUST_1244_PI425129478	TG_302_B24	0.011478	0.102421	0.81447	1
CUST_1244_PI425129481	TS_16_F11	0.152376	0.161261	0.102159	0.799331
CUST_1244_PI425211535	5bias_TS_16_F11	0.149606	0.16458	0.111878	0.812984
CUST_1245_PI425129478	TG_302_B12	0.022992	0.157493	0.760464	1
CUST_1245_PI425129481	TS_16_G4	-0.323858	0.912415	0.471805	0.895553
CUST_1245_PI425211535	5bias_TS_16_G4	-0.405993	0.952085	0.394324	0.861111
CUST_1246_PI425129478	TG_302_B20	0.211568	0.21219	0.089659	0.794141
CUST_1246_PI425129481	TS_16_G5	0	0	1	1
CUST_1246_PI425211535	5bias_TS_16_G5	0	0	1	1
CUST_1247_PI425129478	TG_302_B18	-0.006945	0.309627	0.962403	1
CUST_1247_PI425129481	TS_16_G1	-0.11311	0.457734	0.609994	0.955783
CUST_1247_PI425211535	5bias_TS_16_G1	-0.114532	0.427805	0.581662	0.944984
CUST_1248_PI425129478	TG_302_B22	-8.5e-05	0.188982	0.999243	1
CUST_1248_PI425129481	TS_16_G3	0.135008	0.186157	0.18019	0.850921
CUST_1248_PI425211535	5bias_TS_16_G3	0	0	1	1
CUST_1249_PI425129478	TG_302_B16	-0.002893	0.031338	0.846525	1
CUST_1249_PI425129481	TS_16_G2	0.212835	0.144441	0.030078	0.584605
CUST_1249_PI425211535	5bias_TS_16_G2	0.213835	0.134267	0.023561	0.561752
CUST_125_PI425129478	TG_301_G17	-0.043483	0.052005	0.134887	0.83518
CUST_125_PI425129481	TS_02_D3	-0.330439	0.538454	0.241912	0.850921
CUST_125_PI425129486	Soldier_D03_T3	-0.023627	0.171336	0.773204	1
CUST_125_PI425211535	5bias_TS_02_D3	-0.211623	0.603283	0.476665	0.896789
CUST_125_PI425212603	5bias_TS_50_F10	0.406147	0.276317	0.030309	0.585159
CUST_1250_PI425129478	TG_302_B8	-0.162313	0.478314	0.490228	0.900207
CUST_1250_PI425129481	TS_16_F12	0.025818	0.198615	0.785757	1
CUST_1250_PI425211535	5bias_TS_16_F12	0.027847	0.212602	0.784176	1
CUST_1251_PI425129478	TG_302_B10	-0.016524	0.098266	0.726005	0.997995
CUST_1251_PI425129481	TS_16_G7	0.21098	0.207446	0.085334	0.789218
CUST_1251_PI425211535	5bias_TS_16_G7	0.206889	0.242291	0.128843	0.823768
CUST_1252_PI425129478	TG_302_D20	-0.029887	0.087746	0.488718	0.900207
CUST_1252_PI425129481	TS_16_G6	0.095561	0.197889	0.340991	0.850921
CUST_1252_PI425211535	5bias_TS_16_G6	0.10481	0.163473	0.224972	0.850921
CUST_1253_PI425129478	TG_302_D8	-0.022666	0.062043	0.459852	0.891114
CUST_1253_PI425129481	TS_16_G11	0	0	1	1
CUST_1253_PI425211535	5bias_TS_16_G11	-0.046095	0.103071	0.373901	0.850921
CUST_1254_PI425129478	TG_302_D10	-0.078897	0.110435	0.185397	0.850921
CUST_1254_PI425129481	TS_16_G10	0.063697	0.355696	0.709305	0.992459
CUST_1254_PI425211535	5bias_TS_16_G10	0.094463	0.357853	0.58675	0.946745
CUST_1255_PI425129478	TG_302_D14	-0.058921	0.31465	0.696923	0.988384
CUST_1255_PI425129481	TS_16_G12	0	0	1	1
CUST_1255_PI425211535	5bias_TS_16_G12	-0.02617	0.176256	0.756556	1
CUST_1256_PI425129478	TG_302_D12	0.031709	0.129152	0.612214	0.955783
CUST_1256_PI425129481	TS_16_G9	-0.146269	0.456772	0.513545	0.913105
CUST_1256_PI425211535	5bias_TS_16_G9	-0.197555	0.517154	0.441139	0.880879
CUST_1257_PI425129478	TG_302_D2	-0.158556	0.265573	0.252789	0.850921
CUST_1257_PI425129481	TS_16_G8	0.08455	0.197135	0.391851	0.860897
CUST_1257_PI425211535	5bias_TS_16_G8	0.100928	0.190069	0.300773	0.850921
CUST_1258_PI425129478	TG_302_D18	-0.085225	0.095004	0.115338	0.812984
CUST_1258_PI425129481	TS_16_H2	0.010908	0.296224	0.938334	1
CUST_1258_PI425211535	5bias_TS_16_H2	0.031179	0.301471	0.828458	1
CUST_1259_PI425129478	TG_302_D16	-0.08333	0.06354	0.042706	0.648881
CUST_1259_PI425129481	TS_16_H5	-0.067097	0.296101	0.639024	0.966154
CUST_1259_PI425211535	5bias_TS_16_H5	-0.057512	0.289097	0.679446	0.98274
CUST_126_PI425129478	TG_301_G11	0.079964	0.176018	0.367156	0.850921
CUST_126_PI425129481	TS_02_D5	0.027811	0.299126	0.845465	1
CUST_126_PI425129486	Soldier_D04_T3	-0.879638	0.95542	0.108612	0.810019
CUST_126_PI425211535	5bias_TS_02_D5	0.043112	0.291963	0.757831	1
CUST_126_PI425212603	5bias_TS_50_F11	0.063749	0.352083	0.706291	0.991854
CUST_1260_PI425129478	TG_302_D22	-0.019162	0.04431	0.388312	0.859432
CUST_1260_PI425129481	TS_16_H3	-0.292157	0.693741	0.399674	0.863072
CUST_1260_PI425211535	5bias_TS_16_H3	-0.287338	0.684323	0.400943	0.863072
CUST_1261_PI425129478	TG_302_D6	-0.00527	0.136627	0.935411	1
CUST_1261_PI425129481	TS_16_H4	-0.094664	0.432931	0.650486	0.971563
CUST_1261_PI425211535	5bias_TS_16_H4	-0.219496	0.494092	0.376764	0.852018
CUST_1262_PI425129478	TG_302_F20	-0.316308	0.714896	0.378495	0.853412
CUST_1262_PI425129481	TS_16_H8	0	0	1	1
CUST_1262_PI425211535	5bias_TS_16_H8	0	0	1	1
CUST_1263_PI425129478	TG_302_F14	0.023953	0.030757	0.15658	0.850921
CUST_1263_PI425129481	TS_16_H9	0.193062	0.249305	0.158384	0.850921
CUST_1263_PI425211535	5bias_TS_16_H9	0.168616	0.273047	0.239461	0.850921
CUST_1264_PI425129478	TG_302_F12	-0.025635	0.074448	0.484268	0.899215
CUST_1264_PI425129481	TS_16_H6	0.021936	0.049051	0.373901	0.850921
CUST_1264_PI425211535	5bias_TS_16_H6	0	0	1	1
CUST_1265_PI425129478	TG_302_H2	0.048357	0.050388	0.098428	0.799102
CUST_1265_PI425129481	TS_15_H9	0.03084	0.299365	0.829118	1
CUST_1265_PI425211535	5bias_TS_15_H9	0.025394	0.304343	0.861073	1
CUST_1266_PI425129478	TG_302_F2	0.013738	0.120951	0.812027	1
CUST_1266_PI425129481	TS_15_H10	0.128694	0.194369	0.212842	0.850921
CUST_1266_PI425211535	5bias_TS_15_H10	0.095073	0.163399	0.263128	0.850921
CUST_1267_PI425129478	TG_302_F16	-0.051596	0.038461	0.039953	0.633338
CUST_1267_PI425129481	TS_15_A11	0.018388	0.303964	0.898932	1
CUST_1267_PI425211535	5bias_TS_15_A11	-0.131552	0.487244	0.578594	0.943797
CUST_1268_PI425129478	TG_302_F18	0.007573	0.372095	0.965884	1
CUST_1268_PI425129481	TS_15_A10	0.080762	0.18059	0.373901	0.850921
CUST_1268_PI425211535	5bias_TS_15_A10	0.11209	0.250641	0.373901	0.850921
CUST_1269_PI425129478	TG_302_F22	0.016618	0.086991	0.69126	0.987219
CUST_1269_PI425129481	TS_15_A6	0.165471	0.103367	0.023178	0.561752
CUST_1269_PI425211535	5bias_TS_15_A6	0.17965	0.111216	0.022517	0.560149
CUST_127_PI425129478	TG_301_G23	0.013798	0.142631	0.839322	1
CUST_127_PI425129481	TS_02_D7	0.252832	0.290913	0.123898	0.820983
CUST_127_PI425129486	Soldier_D05_T3	0.047744	0.087578	0.28981	0.850921
CUST_127_PI425211535	5bias_TS_02_D7	0.10744	0.338438	0.516984	0.915291
CUST_127_PI425212603	5bias_TS_50_G3	-0.033253	0.248148	0.779377	1
CUST_1270_PI425129478	TG_302_H18	-0.039859	0.01796	0.007692	0.521143
CUST_1270_PI425129481	TS_15_A2	0	0	1	1
CUST_1270_PI425211535	5bias_TS_15_A2	-0.041291	0.092329	0.373901	0.850921
CUST_1271_PI425129478	TG_302_H16	-0.173738	0.240973	0.182219	0.850921
CUST_1271_PI425129481	TS_15_A8	0.070709	0.418188	0.724576	0.997512
CUST_1271_PI425211535	5bias_TS_15_A8	0.089417	0.469777	0.692291	0.987885
CUST_1272_PI425129478	TG_302_H24	0.025393	0.200885	0.791469	1
CUST_1272_PI425129481	TS_15_H12	0.179649	0.42224	0.395287	0.861113
CUST_1272_PI425211535	5bias_TS_15_H12	0.215836	0.40643	0.300737	0.850921
CUST_1273_PI425129478	TG_302_J12	0.108358	0.151038	0.183937	0.850921
CUST_1273_PI425129481	TS_15_H11	0.257342	0.276952	0.106294	0.80823
CUST_1273_PI425211535	5bias_TS_15_H11	0.321031	0.446834	0.183436	0.850921
CUST_1274_PI425129478	TG_302_J18	-0.040632	0.075675	0.296144	0.850921
CUST_1274_PI425129481	TS_15_A7	-0.039642	0.327423	0.799996	1
CUST_1274_PI425211535	5bias_TS_15_A7	-0.060377	0.32342	0.697792	0.988416
CUST_1275_PI425129478	TG_302_J16	0.035121	0.018526	0.013273	0.522557
CUST_1275_PI425129481	TS_15_A4	-0.222586	0.467681	0.347205	0.850921
CUST_1275_PI425211535	5bias_TS_15_A4	-0.225682	0.455081	0.329652	0.850921
CUST_1276_PI425129478	TG_302_J6	-0.074279	0.391281	0.693047	0.987977
CUST_1276_PI425129481	TS_15_A9	-0.473636	0.489857	0.096669	0.799102
CUST_1276_PI425211535	5bias_TS_15_A9	-0.451383	0.547685	0.139131	0.838901
CUST_1277_PI425129478	TG_302_J22	0.04873	0.064597	0.166911	0.850921
CUST_1277_PI425129481	TS_15_A12	0.16623	0.185443	0.115536	0.812984
CUST_1277_PI425211535	5bias_TS_15_A12	0.19432	0.192812	0.087301	0.793523
CUST_1278_PI425129478	TG_302_2	0.082192	0.084505	0.095291	0.799102
CUST_1278_PI425129481	TS_15_A5	-0.068805	0.499367	0.773386	1
CUST_1278_PI425211535	5bias_TS_15_A5	-0.045535	0.475086	0.840783	1
CUST_1279_PI425129478	TG_302_L20	0.064476	0.188795	0.487635	0.900071
CUST_1279_PI425129481	TS_15_A1	-0.267883	0.56133	0.346045	0.850921
CUST_1279_PI425211535	5bias_TS_15_A1	-0.296023	0.584555	0.320761	0.850921
CUST_128_PI425129478	TG_301_G9	-0.040912	0.058776	0.194582	0.850921
CUST_128_PI425129481	TS_02_D8	0	0	1	1
CUST_128_PI425129486	Soldier_D06_T3	-0.071408	0.180442	0.426196	0.874823
CUST_128_PI425211535	5bias_TS_02_D8	0	0	1	1
CUST_128_PI425212603	5bias_TS_50_G6	0.20694	0.106799	0.012323	0.522557
CUST_1280_PI425129478	TG_302_L16	-0.067701	0.112192	0.24855	0.850921
CUST_1280_PI425129481	TS_15_B4	-0.130178	0.36152	0.465854	0.893005
CUST_1280_PI425211535	5bias_TS_15_B4	-0.167337	0.551836	0.534933	0.922738
CUST_1281_PI425129478	TG_302_L24	0.11561	0.203857	0.273547	0.850921
CUST_1281_PI425129481	TS_15_B5	0.096931	0.31742	0.53221	0.921945
CUST_1281_PI425211535	5bias_TS_15_B5	0.100995	0.31326	0.510849	0.911708
CUST_1282_PI425129478	TG_302_6	-0.069561	0.044406	0.024834	0.569148
CUST_1282_PI425129481	TS_15_B6	0.126599	0.153112	0.138171	0.838129
CUST_1282_PI425211535	5bias_TS_15_B6	0.127541	0.135254	0.102659	0.800768
CUST_1283_PI425129478	TG_302_4	-0.049295	0.085053	0.264705	0.850921
CUST_1283_PI425129481	TS_15_B2	-0.031227	0.103434	0.536645	0.923974
CUST_1283_PI425211535	5bias_TS_15_B2	0	0	1	1
CUST_1284_PI425129478	TG_302_L10	0.084116	0.065056	0.04451	0.65649
CUST_1284_PI425129481	TS_15_B3	0	0	1	1
CUST_1284_PI425211535	5bias_TS_15_B3	0.078475	0.304489	0.59529	0.95071
CUST_1285_PI425129478	TG_302_L14	0.104128	0.075373	0.036605	0.611577
CUST_1285_PI425129481	TS_15_C2	0.017299	0.038681	0.373901	0.850921
CUST_1285_PI425211535	5bias_TS_15_C2	0.133565	0.178435	0.169489	0.850921
CUST_1286_PI425129478	TG_302_L12	0.066887	0.07225	0.107219	0.809423
CUST_1286_PI425129481	TS_15_B8	0.02083	0.703532	0.950391	1
CUST_1286_PI425211535	5bias_TS_15_B8	0	0	1	1
CUST_1287_PI425129478	TG_302_L22	0.068801	0.156583	0.381478	0.855045
CUST_1287_PI425129481	TS_15_B9	0.072006	0.307087	0.62777	0.962979
CUST_1287_PI425211535	5bias_TS_15_B9	0.086698	0.315535	0.572183	0.940626
CUST_1288_PI425129478	TG_302_L8	-0.406521	0.565456	0.183209	0.850921
CUST_1288_PI425129481	TS_15_C1	-0.032129	0.089433	0.46682	0.8933
CUST_1288_PI425211535	5bias_TS_15_C1	-0.045203	0.086457	0.307283	0.850921
CUST_1289_PI425129478	TG_302_L18	-0.261866	0.597734	0.382741	0.855182
CUST_1289_PI425129481	TS_15_C3	0.089597	0.19731	0.367348	0.850921
CUST_1289_PI425211535	5bias_TS_15_C3	0.062489	0.158403	0.427533	0.875278
CUST_129_PI425129478	TG_301_G5	-0.21495	0.297136	0.181061	0.850921
CUST_129_PI425129481	TS_02_D6	-0.198521	0.48773	0.414229	0.868572
CUST_129_PI425129486	Soldier_D07_T3	0.12093	0.184645	0.216919	0.850921
CUST_129_PI425211535	5bias_TS_02_D6	-0.184423	0.497526	0.453776	0.887219
CUST_129_PI425212603	5bias_TS_50_G2	0	0	1	1
CUST_1290_PI425129478	TG_302_12	-0.280799	0.647013	0.386781	0.858961
CUST_1290_PI425129481	TS_15_B12	0.067624	0.236292	0.557031	0.93315
CUST_1290_PI425211535	5bias_TS_15_B12	0.067961	0.218811	0.525593	0.919385
CUST_1291_PI425129478	TG_302_24	0.01945	0.043492	0.373901	0.850921
CUST_1291_PI425129481	TS_15_B11	0.117485	0.583731	0.675991	0.981112
CUST_1291_PI425211535	5bias_TS_15_B11	-0.054568	0.622634	0.854187	1
CUST_1292_PI425129478	TG_302_8	-0.005438	0.41701	0.978133	1
CUST_1292_PI425129481	TS_15_B10	-0.031916	0.344325	0.845926	1
CUST_1292_PI425211535	5bias_TS_15_B10	-0.033803	0.362819	0.845149	1
CUST_1293_PI425129478	TG_302_14	0.019527	0.077261	0.60217	0.953306
CUST_1293_PI425129481	TS_15_C5	0.011873	0.308692	0.935598	1
CUST_1293_PI425211535	5bias_TS_15_C5	0.016316	0.291601	0.906471	1
CUST_1294_PI425129478	TG_302_22	-0.094663	0.143229	0.213514	0.850921
CUST_1294_PI425129481	TS_15_C4	0.023399	0.052321	0.373901	0.850921
CUST_1294_PI425211535	5bias_TS_15_C4	0.011035	0.101776	0.820362	1
CUST_1295_PI425129478	TG_302_18	-0.00736	0.076307	0.839786	1
CUST_1295_PI425129481	TS_15_C7	0.108539	0.091299	0.05649	0.707011
CUST_1295_PI425211535	5bias_TS_15_C7	0.009585	0.13787	0.883994	1
CUST_1296_PI425129478	TG_302_16	0.036515	0.056088	0.219172	0.850921
CUST_1296_PI425129481	TS_15_C8	-0.038154	0.335778	0.811961	1
CUST_1296_PI425211535	5bias_TS_15_C8	-0.125605	0.338916	0.453856	0.88723
CUST_1297_PI425129478	TG_302_20	0.010872	0.108632	0.83388	1
CUST_1297_PI425129481	TS_15_C9	0.334616	0.449488	0.171321	0.850921
CUST_1297_PI425211535	5bias_TS_15_C9	0.082407	0.111304	0.173161	0.850921
CUST_1298_PI425129478	TG_302_P12	0.025981	0.046076	0.275892	0.850921
CUST_1298_PI425129481	TS_15_C6	-0.063181	0.262787	0.619358	0.95834
CUST_1298_PI425211535	5bias_TS_15_C6	-0.03073	0.252499	0.798987	1
CUST_1299_PI425129478	TG_302_P10	0.022325	0.049921	0.373901	0.850921
CUST_1299_PI425129481	TS_15_C12	0.224308	0.130538	0.018423	0.536953
CUST_1299_PI425211535	5bias_TS_15_C12	0.200996	0.131988	0.027148	0.579082
CUST_13_PI425129478	TG_00_D10	-0.006518	0.053771	0.799773	1
CUST_13_PI425129481	TS_00_H11	0.002461	0.144074	0.971359	1
CUST_13_PI425129486	Random_B01_T3	-0.000174	0.146967	0.998016	1
CUST_13_PI425211535	5bias_TS_00_H11	0.050562	0.113059	0.373901	0.850921
CUST_13_PI425212603	5bias_TS_55_A4	-0.126416	0.398089	0.51686	0.915276
CUST_130_PI425129478	TG_301_G3	0.070518	0.10436	0.205326	0.850921
CUST_130_PI425129481	TS_02_D11	0.156001	0.170018	0.109476	0.812984
CUST_130_PI425129486	Soldier_D08_T3	-0.140249	0.147593	0.100796	0.799102
CUST_130_PI425211535	5bias_TS_02_D11	0.162749	0.165442	0.092687	0.794268
CUST_130_PI425212603	5bias_TS_50_G9	-0.364144	0.553138	0.214984	0.850921
CUST_1300_PI425129478	TG_302_P16	0.056137	0.033177	0.019377	0.54081
CUST_1300_PI425129481	TS_15_D2	0.02386	0.307812	0.87081	1
CUST_1300_PI425211535	5bias_TS_15_D2	-0.004441	0.341673	0.978205	1
CUST_1301_PI425129478	TG_302_P14	0.012235	0.023458	0.308324	0.850921
CUST_1301_PI425129481	TS_15_C11	0.020614	0.185048	0.815558	1
CUST_1301_PI425211535	5bias_TS_15_C11	0.037475	0.194358	0.688581	0.985833
CUST_1302_PI425129478	TG_302_P8	0.011442	0.042345	0.578308	0.943526
CUST_1302_PI425129481	TS_15_C10	-0.090227	0.382039	0.625373	0.961707
CUST_1302_PI425211535	5bias_TS_15_C10	0.06598	0.229996	0.556127	0.932963
CUST_1303_PI425129478	TG_303_O9	-0.007177	0.050591	0.766936	1
CUST_1303_PI425129481	TS_15_D3	-0.025498	0.304048	0.860379	1
CUST_1303_PI425211535	5bias_TS_15_D3	-0.030166	0.311791	0.839308	1
CUST_1304_PI425129478	TG_303_O11	-0.027251	0.045482	0.251378	0.850921
CUST_1304_PI425129481	TS_15_D1	0.082087	0.209336	0.430085	0.87547
CUST_1304_PI425211535	5bias_TS_15_D1	0.067614	0.191988	0.475033	0.896789
CUST_1305_PI425129478	TG_303_A15	-0.126902	0.197709	0.224546	0.850921
CUST_1305_PI425129481	TS_15_D6	0.18503	0.130029	0.033474	0.603575
CUST_1305_PI425211535	5bias_TS_15_D6	0.187578	0.104483	0.015938	0.525956
CUST_1306_PI425129478	TG_303_O15	-0.016721	0.430922	0.935028	1
CUST_1306_PI425129481	TS_15_D5	0	0	1	1
CUST_1306_PI425211535	5bias_TS_15_D5	-0.01546	0.034569	0.373901	0.850921
CUST_1307_PI425129478	TG_303_O21	0.038834	0.186799	0.66621	0.978332
CUST_1307_PI425129481	TS_15_D7	-0.007714	0.259387	0.950174	1
CUST_1307_PI425211535	5bias_TS_15_D7	-0.023074	0.258146	0.851337	1
CUST_1308_PI425129478	TG_303_A3	-0.012447	0.094661	0.783363	1
CUST_1308_PI425129481	TS_15_D8	0.117644	0.23948	0.33368	0.850921
CUST_1308_PI425211535	5bias_TS_15_D8	0.072884	0.162974	0.373901	0.850921
CUST_1309_PI425129478	TG_303_O19	-0.072274	0.096508	0.16933	0.850921
CUST_1309_PI425129481	TS_15_D10	-0.160829	0.400247	0.419711	0.872928
CUST_1309_PI425211535	5bias_TS_15_D10	-0.211406	0.515303	0.410861	0.866487
CUST_131_PI425129478	TG_301_I1	0.076009	0.390765	0.68604	0.985004
CUST_131_PI425129481	TS_02_E5	-0.045412	0.15662	0.552098	0.931096
CUST_131_PI425129486	Soldier_D09_T3	-0.882605	0.948683	0.105985	0.80823
CUST_131_PI425211535	5bias_TS_02_E5	0.09709	0.218643	0.376943	0.852018
CUST_1310_PI425129478	TG_303_A1	0.048877	0.062493	0.155222	0.850921
CUST_1310_PI425129481	TS_15_D9	0.1643	0.304577	0.294196	0.850921
CUST_1310_PI425211535	5bias_TS_15_D9	0.121566	0.220543	0.285236	0.850921
CUST_1311_PI425129478	TG_303_A11	0.010555	0.049883	0.660778	0.976494
CUST_1311_PI425129481	TS_15_D12	-0.130506	0.513445	0.60018	0.951922
CUST_1311_PI425211535	5bias_TS_15_D12	-0.126548	0.567374	0.644146	0.968577
CUST_1312_PI425129478	TG_303_A17	0.003423	0.088158	0.93498	1
CUST_1312_PI425129481	TS_15_D11	-0.021765	0.36982	0.901656	1
CUST_1312_PI425211535	5bias_TS_15_D11	-0.08179	0.351013	0.629863	0.963567
CUST_1313_PI425129478	TG_303_O13	0.082484	0.080071	0.082624	0.787325
CUST_1313_PI425129481	TS_15_E1	0.124239	0.208312	0.253203	0.850921
CUST_1313_PI425211535	5bias_TS_15_E1	0.137746	0.21201	0.219931	0.850921
CUST_1314_PI425129478	TG_303_A13	0.037528	0.025913	0.031725	0.592387
CUST_1314_PI425129481	TS_15_E2	0.041206	0.267669	0.74801	1
CUST_1314_PI425211535	5bias_TS_15_E2	0.054357	0.265322	0.67066	0.97986
CUST_1315_PI425129478	TG_303_A7	-0.046075	0.103027	0.373901	0.850921
CUST_1315_PI425129481	TS_15_E3	-0.399955	0.795623	0.323883	0.850921
CUST_1315_PI425211535	5bias_TS_15_E3	-0.353585	0.748869	0.350616	0.850921
CUST_1316_PI425129478	TG_303_A5	-0.016155	0.070302	0.634457	0.964927
CUST_1316_PI425129481	TS_15_E4	0.00074	0.317965	0.996094	1
CUST_1316_PI425211535	5bias_TS_15_E4	0.078177	0.302167	0.593927	0.950006
CUST_1317_PI425129478	TG_303_A9	0.005805	0.088431	0.890399	1
CUST_1317_PI425129481	TS_15_E6	0.048368	0.108154	0.373901	0.850921
CUST_1317_PI425211535	5bias_TS_15_E6	-0.023551	0.052662	0.373901	0.850921
CUST_1318_PI425129478	TG_303_O17	-0.064181	0.164802	0.432996	0.877332
CUST_1318_PI425129481	TS_15_E7	0.013685	0.030601	0.373901	0.850921
CUST_1318_PI425211535	5bias_TS_15_E7	0	0	1	1
CUST_1319_PI425129478	TG_303_C9	0.036459	0.069383	0.305171	0.850921
CUST_1319_PI425129481	TS_15_E9	0.11274	0.207177	0.290562	0.850921
CUST_1319_PI425211535	5bias_TS_15_E9	0.166306	0.270296	0.240896	0.850921
CUST_132_PI425129478	TG_301_G13	0.085419	0.194223	0.381079	0.854838
CUST_132_PI425129481	TS_02_E3	-0.042175	0.094305	0.373901	0.850921
CUST_132_PI425129486	Soldier_D10_T3	-0.001007	0.100858	0.983264	1
CUST_132_PI425211535	5bias_TS_02_E3	0.1216	0.197279	0.24019	0.850921
CUST_1320_PI425129478	TG_303_C15	0.055208	0.106734	0.311801	0.850921
CUST_1320_PI425129481	TS_15_E5	0.075406	0.223345	0.492295	0.901386
CUST_1320_PI425211535	5bias_TS_15_E5	0.167226	0.285465	0.260394	0.850921
CUST_1321_PI425129478	TG_303_A19	-0.01267	0.025516	0.329118	0.850921
CUST_1321_PI425129481	TS_15_E11	0.003753	0.398946	0.984225	1
CUST_1321_PI425211535	5bias_TS_15_E11	-0.001659	0.411956	0.993246	1
CUST_1322_PI425129478	TG_303_C1	-0.854039	1.16138	0.175454	0.850921
CUST_1322_PI425129481	TS_15_E12	-0.039041	0.164776	0.624297	0.960868
CUST_1322_PI425211535	5bias_TS_15_E12	-0.008276	0.17852	0.922427	1
CUST_1323_PI425129478	TG_303_C7	0.092599	0.27111	0.487586	0.900071
CUST_1323_PI425129481	TS_15_F1	-0.231116	0.409618	0.275636	0.850921
CUST_1323_PI425211535	5bias_TS_15_F1	-0.215328	0.399002	0.29402	0.850921
CUST_1324_PI425129478	TG_303_C5	-0.023181	0.054472	0.395198	0.861113
CUST_1324_PI425129481	TS_15_F6	0.069543	0.402616	0.718991	0.99487
CUST_1324_PI425211535	5bias_TS_15_F6	0.087292	0.378682	0.633419	0.964438
CUST_1325_PI425129478	TG_303_A21	-0.037972	0.074134	0.315945	0.850921
CUST_1325_PI425129481	TS_15_F4	0.074299	0.093477	0.150154	0.850314
CUST_1325_PI425211535	5bias_TS_15_F4	0.026801	0.067735	0.426269	0.874823
CUST_1326_PI425129478	TG_303_C13	0.11646	0.18189	0.225488	0.850921
CUST_1326_PI425129481	TS_15_F2	0.145593	0.363645	0.421253	0.873344
CUST_1326_PI425211535	5bias_TS_15_F2	0.141207	0.27976	0.322157	0.850921
CUST_1327_PI425129478	TG_303_A23	-0.025022	0.083845	0.541098	0.926173
CUST_1327_PI425129481	TS_15_F3	0.064359	0.198348	0.508289	0.910259
CUST_1327_PI425211535	5bias_TS_15_F3	0.025273	0.190783	0.781813	1
CUST_1328_PI425129478	TG_303_C3	0.102033	0.126338	0.145242	0.845278
CUST_1328_PI425129481	TS_15_F9	-0.063572	0.176089	0.464775	0.893005
CUST_1328_PI425211535	5bias_TS_15_F9	-0.051224	0.179909	0.55896	0.933746
CUST_1329_PI425129478	TG_303_C11	-0.045894	0.085419	0.295865	0.850921
CUST_1329_PI425129481	TS_15_F11	-0.233279	0.679725	0.485629	0.899857
CUST_1329_PI425211535	5bias_TS_15_F11	0.024846	0.284226	0.854551	1
CUST_133_PI425129478	TG_301_I3	-0.044577	0.051093	0.12283	0.819329
CUST_133_PI425129481	TS_02_E1	-0.929327	1.73586	0.297354	0.850921
CUST_133_PI425129486	Soldier_D11_T3	-0.774607	0.912826	0.130617	0.826759
CUST_133_PI425211535	5bias_TS_02_E1	-0.9765	1.79906	0.291624	0.850921
CUST_1330_PI425129478	TG_303_C17	-0.423643	0.815219	0.309839	0.850921
CUST_1330_PI425129481	TS_15_F7	0.025938	0.465704	0.906896	1
CUST_1330_PI425211535	5bias_TS_15_F7	0.019077	0.457142	0.93014	1
CUST_1331_PI425129478	TG_303_E5	-0.060187	0.095859	0.233008	0.850921
CUST_1331_PI425129481	TS_15_F8	-0.550394	1.15242	0.345713	0.850921
CUST_1331_PI425211535	5bias_TS_15_F8	-0.538234	1.18679	0.367889	0.850921
CUST_1332_PI425129478	TG_303_C19	-0.017636	0.044079	0.421532	0.873344
CUST_1332_PI425129481	TS_15_F12	0.14694	0.522967	0.563911	0.936737
CUST_1332_PI425211535	5bias_TS_15_F12	0.197328	0.498127	0.425768	0.874786
CUST_1333_PI425129478	TG_303_E7	-0.226293	0.38557	0.259638	0.850921
CUST_1333_PI425129481	TS_15_G1	-0.08047	0.535186	0.753608	1
CUST_1333_PI425211535	5bias_TS_15_G1	-0.138272	0.628937	0.648757	0.970251
CUST_1334_PI425129478	TG_303_E1	0.020555	0.033312	0.239771	0.850921
CUST_1334_PI425129481	TS_15_F10	0	0	1	1
CUST_1334_PI425211535	5bias_TS_15_F10	0	0	1	1
CUST_1335_PI425129478	TG_303_C21	-0.02773	0.049419	0.277903	0.850921
CUST_1335_PI425129481	TS_15_G4	0.040948	0.089391	0.363599	0.850921
CUST_1335_PI425211535	5bias_TS_15_G4	0.08684	0.094352	0.108692	0.810019
CUST_1336_PI425129478	TG_303_C23	0.094117	0.067482	0.035574	0.610655
CUST_1336_PI425129481	TS_15_G3	0.082747	0.553556	0.754979	1
CUST_1336_PI425211535	5bias_TS_15_G3	0.002021	0.004518	0.373901	0.850921
CUST_1337_PI425129478	TG_303_E11	-0.067709	0.102693	0.214408	0.850921
CUST_1337_PI425129481	TS_15_G2	0.098907	0.254792	0.43436	0.87815
CUST_1337_PI425211535	5bias_TS_15_G2	0.085203	0.240639	0.472826	0.895671
CUST_1338_PI425129478	TG_303_E3	0.056778	0.079174	0.184074	0.850921
CUST_1338_PI425129481	TS_15_G8	0	0	1	1
CUST_1338_PI425211535	5bias_TS_15_G8	0	0	1	1
CUST_1339_PI425129478	TG_303_E9	-0.049583	0.073591	0.206393	0.850921
CUST_1339_PI425129481	TS_15_G7	0.004947	0.064016	0.871202	1
CUST_1339_PI425211535	5bias_TS_15_G7	-0.001726	0.054859	0.947287	1
CUST_134_PI425129478	TG_301_I19	-0.10387	0.051053	0.010423	0.522094
CUST_134_PI425129481	TS_02_E7	0.12726	0.177951	0.185045	0.850921
CUST_134_PI425129486	Soldier_D12_T3	-0.785468	0.921439	0.129325	0.824629
CUST_134_PI425211535	5bias_TS_02_E7	0.113714	0.174903	0.219677	0.850921
CUST_1340_PI425129478	TG_303_E13	0.060101	0.049808	0.054196	0.703871
CUST_1340_PI425129481	TS_15_G5	0.092219	0.206208	0.373901	0.850921
CUST_1340_PI425211535	5bias_TS_15_G5	0.038528	0.088711	0.386467	0.858749
CUST_1341_PI425129478	TG_303_E15	0.090797	0.115403	0.153341	0.850921
CUST_1341_PI425129481	TS_15_G6	-0.02005	0.180771	0.816335	1
CUST_1341_PI425211535	5bias_TS_15_G6	0	0	1	1
CUST_1342_PI425129478	TG_303_G5	0.034461	0.068179	0.321556	0.850921
CUST_1342_PI425129481	TS_15_G9	-0.177467	0.527251	0.493538	0.902483
CUST_1342_PI425211535	5bias_TS_15_G9	-0.433097	0.623656	0.19542	0.850921
CUST_1343_PI425129478	TG_303_E21	0.031749	0.123119	0.595088	0.950608
CUST_1343_PI425129481	TS_15_G11	-0.194765	0.267631	0.179008	0.850921
CUST_1343_PI425211535	5bias_TS_15_G11	0.026254	0.058707	0.373901	0.850921
CUST_1344_PI425129478	TG_303_E17	-0.000899	0.062291	0.975789	1
CUST_1344_PI425129481	TS_15_G12	0.2153	0.208578	0.082201	0.787058
CUST_1344_PI425211535	5bias_TS_15_G12	0.192627	0.210562	0.11024	0.812984
CUST_1345_PI425129478	TG_303_E19	-0.235908	0.409635	0.267287	0.850921
CUST_1345_PI425129481	TS_15_H1	-0.029513	0.302624	0.838049	1
CUST_1345_PI425211535	5bias_TS_15_H1	-0.045602	0.278481	0.732791	1
CUST_1346_PI425129478	TG_303_G1	-0.058675	0.063609	0.10813	0.810019
CUST_1346_PI425129481	TS_15_H2	0.069792	0.156059	0.373901	0.850921
CUST_1346_PI425211535	5bias_TS_15_H2	-0.001963	0.00439	0.373901	0.850921
CUST_1347_PI425129478	TG_303_E23	-0.066211	0.036031	0.014744	0.522557
CUST_1347_PI425129481	TS_15_H4	-0.001439	0.132308	0.981765	1
CUST_1347_PI425211535	5bias_TS_15_H4	0.00586	0.129049	0.924012	1
CUST_1348_PI425129478	TG_303_G3	0.03422	0.074504	0.362451	0.850921
CUST_1348_PI425129481	TS_15_H3	0.034593	0.1721	0.676377	0.981112
CUST_1348_PI425211535	5bias_TS_15_H3	0.051773	0.163999	0.519191	0.915834
CUST_1349_PI425129478	TG_303_G11	0.048681	0.072661	0.208465	0.850921
CUST_1349_PI425129481	TS_15_H5	0.066688	0.185363	0.466217	0.893005
CUST_1349_PI425211535	5bias_TS_15_H5	0.071623	0.193347	0.454046	0.88723
CUST_135_PI425129478	TG_301_I23	0.051894	0.116038	0.373901	0.850921
CUST_135_PI425129481	TS_02_E2	0.109624	0.147025	0.170793	0.850921
CUST_135_PI425129486	Soldier_E01_T3	-0.566717	0.698182	0.143705	0.845278
CUST_135_PI425211535	5bias_TS_02_E2	-0.01305	0.113815	0.810293	1
CUST_1350_PI425129478	TG_303_G19	-0.036162	0.102634	0.474846	0.896761
CUST_1350_PI425129481	TS_15_H7	0.194608	0.098201	0.011411	0.522557
CUST_1350_PI425211535	5bias_TS_15_H7	0.176879	0.108374	0.021781	0.559556
CUST_1351_PI425129478	TG_303_G15	0.085335	0.123324	0.196708	0.850921
CUST_1351_PI425129481	TS_15_H8	0.208818	0.274923	0.164662	0.850921
CUST_1351_PI425211535	5bias_TS_15_H8	0.194285	0.227263	0.12851	0.823768
CUST_1352_PI425129478	TG_303_G7	-0.037475	0.173703	0.654721	0.973727
CUST_1352_PI425129481	TS_17_H10	0	0	1	1
CUST_1352_PI425211535	5bias_TS_17_H10	0	0	1	1
CUST_1353_PI425129478	TG_303_G21	-0.118632	0.122504	0.096306	0.799102
CUST_1353_PI425129481	TS_17_H9	-0.265589	0.689318	0.437524	0.878575
CUST_1353_PI425211535	5bias_TS_17_H9	-0.220111	0.644228	0.487452	0.900071
CUST_1354_PI425129478	TG_303_G9	-0.16969	0.577189	0.546834	0.928393
CUST_1354_PI425129481	TS_17_A1	0.067173	0.567082	0.804199	1
CUST_1354_PI425211535	5bias_TS_17_A1	0	0	1	1
CUST_1355_PI425129478	TG_303_G13	0.035738	0.322334	0.816406	1
CUST_1355_PI425129481	TS_17_A2	0.248923	0.118546	0.009341	0.522094
CUST_1355_PI425211535	5bias_TS_17_A2	0.251793	0.116782	0.008516	0.521143
CUST_1356_PI425129478	TG_303_G17	0.04371	0.097739	0.373901	0.850921
CUST_1356_PI425129481	TS_17_A4	-0.682484	0.685162	0.089878	0.794141
CUST_1356_PI425211535	5bias_TS_17_A4	-0.711428	0.636926	0.066936	0.745785
CUST_1357_PI425129478	TG_303_I3	0.008339	0.095949	0.855381	1
CUST_1357_PI425129481	TS_17_A3	-0.025837	0.378418	0.88605	1
CUST_1357_PI425211535	5bias_TS_17_A3	-0.036929	0.348189	0.824187	1
CUST_1358_PI425129478	TG_303_I17	-0.002268	0.05023	0.924425	1
CUST_1358_PI425129481	TS_17_H11	0.111841	0.242547	0.360764	0.850921
CUST_1358_PI425211535	5bias_TS_17_H11	0.122826	0.245861	0.326526	0.850921
CUST_1359_PI425129478	TG_303_G23	0.01298	0.094645	0.774394	1
CUST_1359_PI425129481	TS_17_A7	0.094989	0.212402	0.373901	0.850921
CUST_1359_PI425211535	5bias_TS_17_A7	0.0914	0.252529	0.463723	0.892626
CUST_136_PI425129478	TG_301_I7	-0.05761	0.157636	0.459689	0.891114
CUST_136_PI425129481	TS_02_E8	0.015036	0.185955	0.865313	1
CUST_136_PI425129486	Soldier_E02_T3	-1.05017	1.10207	0.100122	0.799102
CUST_136_PI425211535	5bias_TS_02_E8	0.055918	0.313332	0.71024	0.992494
CUST_1360_PI425129478	TG_303_I15	-0.107427	0.099087	0.072428	0.756959
CUST_1360_PI425129481	TS_17_A6	0.055815	0.324129	0.719797	0.995285
CUST_1360_PI425211535	5bias_TS_17_A6	0.056056	0.322546	0.717364	0.994542
CUST_1361_PI425129478	TG_303_I9	0.025177	0.052942	0.347545	0.850921
CUST_1361_PI425129481	TS_17_A10	-0.051801	0.342479	0.752208	1
CUST_1361_PI425211535	5bias_TS_17_A10	-0.031781	0.353491	0.85048	1
CUST_1362_PI425129478	TG_303_I11	-0.098358	0.585583	0.726295	0.99822
CUST_1362_PI425129481	TS_17_A5	-0.161688	0.612941	0.586997	0.946745
CUST_1362_PI425211535	5bias_TS_17_A5	-0.230513	0.555256	0.405798	0.863898
CUST_1363_PI425129478	TG_303_I5	0.043082	0.016071	0.003896	0.508589
CUST_1363_PI425129481	TS_17_A9	0.087628	0.225331	0.433602	0.87763
CUST_1363_PI425211535	5bias_TS_17_A9	0.086457	0.22155	0.432133	0.876686
CUST_1364_PI425129478	TG_303_I21	0.064284	0.11161	0.26724	0.850921
CUST_1364_PI425129481	TS_17_A8	0.080772	0.383752	0.662412	0.977153
CUST_1364_PI425211535	5bias_TS_17_A8	0.118963	0.284727	0.40306	0.863484
CUST_1365_PI425129478	TG_303_I23	0.006357	0.191091	0.94427	1
CUST_1365_PI425129481	TS_17_A11	0.151474	0.221419	0.200829	0.850921
CUST_1365_PI425211535	5bias_TS_17_A11	0.256481	0.162165	0.024087	0.563389
CUST_1366_PI425129478	TG_303_K3	-0.011994	0.333274	0.939726	1
CUST_1366_PI425129481	TS_17_A12	0.255888	0.130615	0.011868	0.522557
CUST_1366_PI425211535	5bias_TS_17_A12	0.245886	0.122858	0.01103	0.522094
CUST_1367_PI425129478	TG_303_K5	-0.110365	0.111212	0.090711	0.794148
CUST_1367_PI425129481	TS_17_B4	-0.563866	0.568943	0.091005	0.794268
CUST_1367_PI425211535	5bias_TS_17_B4	-0.606347	0.569477	0.07592	0.766077
CUST_1368_PI425129478	TG_303_K9	-0.534292	0.943255	0.274036	0.850921
CUST_1368_PI425129481	TS_17_B6	0.027045	0.231074	0.806469	1
CUST_1368_PI425211535	5bias_TS_17_B6	0.038763	0.218472	0.711817	0.993031
CUST_1369_PI425129478	TG_303_M3	0.072595	0.26129	0.568084	0.938309
CUST_1369_PI425129481	TS_17_B3	0.070875	0.203518	0.479648	0.897273
CUST_1369_PI425211535	5bias_TS_17_B3	0.074021	0.210847	0.47634	0.896789
CUST_137_PI425129478	TG_301_I11	-0.067134	0.14533	0.359993	0.850921
CUST_137_PI425129481	TS_02_F3	-0.332798	0.861488	0.436415	0.878467
CUST_137_PI425129486	Soldier_E03_T3	0.146201	0.174624	0.134502	0.83518
CUST_137_PI425211535	5bias_TS_02_F3	-0.402092	0.876102	0.362776	0.850921
CUST_1370_PI425129478	TG_303_K13	-0.008313	0.048008	0.718337	0.994587
CUST_1370_PI425129481	TS_17_B2	0.089332	0.12164	0.1759	0.850921
CUST_1370_PI425211535	5bias_TS_17_B2	0.082358	0.125467	0.216073	0.850921
CUST_1371_PI425129478	TG_303_K23	-0.004176	0.094543	0.926078	1
CUST_1371_PI425129481	TS_17_B5	-0.107902	0.421958	0.598056	0.951446
CUST_1371_PI425211535	5bias_TS_17_B5	-0.107942	0.429355	0.604015	0.953909
CUST_1372_PI425129478	TG_303_M5	0	0	1	1
CUST_1372_PI425129481	TS_17_C3	0.006554	0.014656	0.373901	0.850921
CUST_1372_PI425211535	5bias_TS_17_C3	0.016036	0.035858	0.373901	0.850921
CUST_1373_PI425129478	TG_303_K17	0.071557	0.105439	0.203739	0.850921
CUST_1373_PI425129481	TS_17_B10	-0.093085	0.334147	0.567097	0.937971
CUST_1373_PI425211535	5bias_TS_17_B10	-0.104519	0.349474	0.540267	0.925755
CUST_1374_PI425129478	TG_303_K21	-0.020564	0.045188	0.366405	0.850921
CUST_1374_PI425129481	TS_17_B9	-0.003952	0.008837	0.373901	0.850921
CUST_1374_PI425211535	5bias_TS_17_B9	0.0399	0.054635	0.177811	0.850921
CUST_1375_PI425129478	TG_303_K19	-0.063297	0.072242	0.121666	0.819128
CUST_1375_PI425129481	TS_17_B12	-0.074921	0.067947	0.069276	0.753109
CUST_1375_PI425211535	5bias_TS_17_B12	-0.090519	0.070215	0.044893	0.658976
CUST_1376_PI425129478	TG_303_K11	-0.044133	0.053429	0.138465	0.838901
CUST_1376_PI425129481	TS_17_C1	0.096739	0.587701	0.731472	1
CUST_1376_PI425211535	5bias_TS_17_C1	0.144681	0.252634	0.269555	0.850921
CUST_1377_PI425129478	TG_303_M13	0.044795	0.07003	0.225861	0.850921
CUST_1377_PI425129481	TS_17_B7	0.055937	0.093855	0.253481	0.850921
CUST_1377_PI425211535	5bias_TS_17_B7	0.080836	0.178324	0.36809	0.850921
CUST_1378_PI425129478	TG_303_M9	-0.124632	0.248536	0.324923	0.850921
CUST_1378_PI425129481	TS_17_C2	0.003011	0.409492	0.987669	1
CUST_1378_PI425211535	5bias_TS_17_C2	0.023595	0.396514	0.900573	1
CUST_1379_PI425129478	TG_303_M19	0.010395	0.078004	0.780545	1
CUST_1379_PI425129481	TS_17_B11	0.068086	0.186408	0.459934	0.891114
CUST_1379_PI425211535	5bias_TS_17_B11	0.049744	0.185114	0.580307	0.944194
CUST_138_PI425129478	TG_301_K11	0.009922	0.417691	0.960188	1
CUST_138_PI425129481	TS_02_E12	-0.426295	1.06749	0.422346	0.873608
CUST_138_PI425129486	Soldier_E04_T3	0.03396	0.157894	0.655684	0.973826
CUST_138_PI425211535	5bias_TS_02_E12	-0.421552	1.05438	0.421849	0.873532
CUST_1380_PI425129478	TG_303_O5	-0.09277	0.171638	0.293377	0.850921
CUST_1380_PI425129481	TS_17_B8	-0.109362	0.562805	0.686335	0.985004
CUST_1380_PI425211535	5bias_TS_17_B8	-0.079829	0.502177	0.740198	1
CUST_1381_PI425129478	TG_303_O3	-0.414185	0.366633	0.064935	0.743449
CUST_1381_PI425129481	TS_17_C4	-0.065334	0.170299	0.439334	0.879469
CUST_1381_PI425211535	5bias_TS_17_C4	-0.08142	0.181205	0.371878	0.850921
CUST_1382_PI425129478	TG_303_M15	-0.087925	0.079234	0.068113	0.750287
CUST_1382_PI425129481	TS_17_C6	-0.168297	0.461502	0.460594	0.891523
CUST_1382_PI425211535	5bias_TS_17_C6	-0.155952	0.415796	0.448846	0.884284
CUST_1383_PI425129478	TG_303_M21	-0.006948	0.053185	0.784735	1
CUST_1383_PI425129481	TS_17_C5	-0.020196	0.187885	0.821869	1
CUST_1383_PI425211535	5bias_TS_17_C5	-0.028867	0.170356	0.724012	0.997346
CUST_1384_PI425129478	TG_303_M17	0.013729	0.346964	0.93375	1
CUST_1384_PI425129481	TS_17_C10	-0.586746	0.871403	0.206623	0.850921
CUST_1384_PI425211535	5bias_TS_17_C10	-0.57155	0.844397	0.204701	0.850921
CUST_1385_PI425129478	TG_303_O7	0.054523	0.075425	0.181316	0.850921
CUST_1385_PI425129481	TS_17_C7	0.050865	0.308657	0.731181	1
CUST_1385_PI425211535	5bias_TS_17_C7	0.044521	0.286795	0.745998	1
CUST_1386_PI425129478	TG_303_M7	0.031429	0.03866	0.143236	0.844524
CUST_1386_PI425129481	TS_17_C11	0.20012	0.206497	0.096131	0.799102
CUST_1386_PI425211535	5bias_TS_17_C11	-0.011187	0.106354	0.825596	1
CUST_1387_PI425129478	TG_303_P19	-0.074689	0.148421	0.323437	0.850921
CUST_1387_PI425129481	TS_17_C9	0.127714	0.176911	0.181773	0.850921
CUST_1387_PI425211535	5bias_TS_17_C9	0.123744	0.175461	0.18993	0.850921
CUST_1388_PI425129478	TG_303_B7	-0.009506	0.257682	0.938217	1
CUST_1388_PI425129481	TS_17_C12	0	0	1	1
CUST_1388_PI425211535	5bias_TS_17_C12	0	0	1	1
CUST_1389_PI425129478	TG_303_B3	0.022338	0.370786	0.899344	1
CUST_1389_PI425129481	TS_17_C8	-0.018441	0.549129	0.943746	1
CUST_1389_PI425211535	5bias_TS_17_C8	-0.069833	0.538915	0.786405	1
CUST_139_PI425129478	TG_301_K5	-0.006387	0.096834	0.889875	1
CUST_139_PI425129481	TS_02_F4	-0.021652	0.048415	0.373901	0.850921
CUST_139_PI425129486	Soldier_E05_T3	0.126308	0.256171	0.33211	0.850921
CUST_139_PI425211535	5bias_TS_02_F4	0.03721	0.083205	0.373901	0.850921
CUST_1390_PI425129478	TG_303_B1	0.054708	0.052393	0.079823	0.777389
CUST_1390_PI425129481	TS_17_D6	-0.112592	0.155886	0.181602	0.850921
CUST_1390_PI425211535	5bias_TS_17_D6	0.015279	0.034165	0.373901	0.850921
CUST_1391_PI425129478	TG_303_B5	-0.114903	0.468626	0.612671	0.955783
CUST_1391_PI425129481	TS_17_D1	-0.191159	0.242571	0.152833	0.850921
CUST_1391_PI425211535	5bias_TS_17_D1	-0.098593	0.18485	0.298921	0.850921
CUST_1392_PI425129478	TG_303_B11	-0.007456	0.063431	0.805652	1
CUST_1392_PI425129481	TS_17_D3	-0.303177	0.598439	0.320588	0.850921
CUST_1392_PI425211535	5bias_TS_17_D3	-0.279525	0.585867	0.346147	0.850921
CUST_1393_PI425129478	TG_303_B17	0.007658	0.04976	0.748088	1
CUST_1393_PI425129481	TS_17_D4	-0.117465	0.499005	0.626469	0.96229
CUST_1393_PI425211535	5bias_TS_17_D4	-0.148418	0.525833	0.562218	0.935702
CUST_1394_PI425129478	TG_303_B19	-0.099684	0.168823	0.257207	0.850921
CUST_1394_PI425129481	TS_17_D2	-0.051375	0.367906	0.770453	1
CUST_1394_PI425211535	5bias_TS_17_D2	-0.041665	0.336113	0.795373	1
CUST_1395_PI425129478	TG_303_B15	-0.009099	0.242115	0.937069	1
CUST_1395_PI425129481	TS_17_D5	0.026076	0.231188	0.813309	1
CUST_1395_PI425211535	5bias_TS_17_D5	0.01988	0.237836	0.860831	1
CUST_1396_PI425129478	TG_303_B9	-0.052056	0.064357	0.14477	0.845278
CUST_1396_PI425129481	TS_17_D8	0.023425	0.212612	0.817531	1
CUST_1396_PI425211535	5bias_TS_17_D8	0.040836	0.091313	0.373901	0.850921
CUST_1397_PI425129478	TG_303_B21	0	0	1	1
CUST_1397_PI425129481	TS_17_D11	-0.0319	0.469069	0.886495	1
CUST_1397_PI425211535	5bias_TS_17_D11	0.021104	0.362537	0.902717	1
CUST_1398_PI425129478	TG_303_D3	-0.336424	0.498988	0.206145	0.850921
CUST_1398_PI425129481	TS_17_D12	-0.022318	0.304466	0.877751	1
CUST_1398_PI425211535	5bias_TS_17_D12	-0.055778	0.312905	0.710549	0.992494
CUST_1399_PI425129478	TG_303_D11	-0.046628	0.058481	0.149187	0.850108
CUST_1399_PI425129481	TS_17_D10	0.109177	0.166838	0.217231	0.850921
CUST_1399_PI425211535	5bias_TS_17_D10	0.009673	0.236763	0.9316	1
CUST_14_PI425129478	TG_00_A7	0.102224	0.045859	0.007574	0.521143
CUST_14_PI425129481	TS_00_A5	0	0	1	1
CUST_14_PI425129486	Random_B02_T3	0.041077	0.028494	0.032172	0.594284
CUST_14_PI425211535	5bias_TS_00_A5	-0.014882	0.033277	0.373901	0.850921
CUST_14_PI425212603	5bias_TS_55_A1	-0.204331	0.534355	0.440716	0.880328
CUST_140_PI425129478	TG_301_K7	0.038475	0.04768	0.145496	0.846048
CUST_140_PI425129481	TS_02_F1	0.047363	0.16119	0.547046	0.928393
CUST_140_PI425129486	Soldier_E07_T3	-0.012568	0.092573	0.776581	1
CUST_140_PI425211535	5bias_TS_02_F1	0.037873	0.154428	0.612595	0.955783
CUST_1400_PI425129478	TG_303_D13	-0.005051	0.14729	0.942556	1
CUST_1400_PI425129481	TS_17_E1	-0.126925	0.221493	0.269307	0.850921
CUST_1400_PI425211535	5bias_TS_17_E1	-0.112526	0.209409	0.295813	0.850921
CUST_1401_PI425129478	TG_303_D9	0.01811	0.022956	0.152508	0.850894
CUST_1401_PI425129481	TS_17_E5	0.111299	0.645907	0.719624	0.995257
CUST_1401_PI425211535	5bias_TS_17_E5	0.008135	0.018191	0.373901	0.850921
CUST_1402_PI425129478	TG_303_D1	-0.012358	0.106821	0.808644	1
CUST_1402_PI425129481	TS_17_E6	0.059772	0.119924	0.327511	0.850921
CUST_1402_PI425211535	5bias_TS_17_E6	0.088949	0.123694	0.183124	0.850921
CUST_1403_PI425129478	TG_303_B23	0.045242	0.052367	0.125547	0.822039
CUST_1403_PI425129481	TS_17_E7	-0.052965	0.131572	0.418942	0.87225
CUST_1403_PI425211535	5bias_TS_17_E7	-0.070824	0.127117	0.280809	0.850921
CUST_1404_PI425129478	TG_303_D7	0.156721	0.133875	0.058943	0.711937
CUST_1404_PI425129481	TS_17_E4	0.053748	0.14919	0.465643	0.893005
CUST_1404_PI425211535	5bias_TS_17_E4	0.026422	0.059081	0.373901	0.850921
CUST_1405_PI425129478	TG_303_F1	-0.068176	0.061501	0.068302	0.75104
CUST_1405_PI425129481	TS_17_E2	0.017862	0.328606	0.90912	1
CUST_1405_PI425211535	5bias_TS_17_E2	0.006018	0.322806	0.968745	1
CUST_1406_PI425129478	TG_303_F3	-0.01312	0.047555	0.570686	0.939465
CUST_1406_PI425129481	TS_17_E8	0.020035	0.209553	0.841167	1
CUST_1406_PI425211535	5bias_TS_17_E8	0.020211	0.213303	0.842563	1
CUST_1407_PI425129478	TG_303_D17	-0.048801	0.075335	0.221053	0.850921
CUST_1407_PI425129481	TS_17_E3	-0.047389	0.170239	0.567373	0.937971
CUST_1407_PI425211535	5bias_TS_17_E3	0.103382	0.206086	0.324769	0.850921
CUST_1408_PI425129478	TG_303_D19	-0.090623	0.242924	0.451106	0.886473
CUST_1408_PI425129481	TS_17_E11	0.019409	0.215808	0.850432	1
CUST_1408_PI425211535	5bias_TS_17_E11	0.045931	0.125834	0.460206	0.891352
CUST_1409_PI425129478	TG_303_D23	0.005555	0.101943	0.90889	1
CUST_1409_PI425129481	TS_17_E9	0	0	1	1
CUST_1409_PI425211535	5bias_TS_17_E9	0	0	1	1
CUST_141_PI425129478	TG_301_K17	-1.12999	0.532508	0.009004	0.521143
CUST_141_PI425129481	TS_02_E11	-0.02044	0.254342	0.866125	1
CUST_141_PI425129486	Soldier_E11_T3	-0.823887	1.30354	0.230453	0.850921
CUST_141_PI425211535	5bias_TS_02_E11	0.096778	0.216401	0.373901	0.850921
CUST_1410_PI425129478	TG_303_D21	0.077831	0.145814	0.298601	0.850921
CUST_1410_PI425129481	TS_17_E10	0.130418	0.153115	0.12955	0.824938
CUST_1410_PI425211535	5bias_TS_17_E10	0.109918	0.153306	0.184147	0.850921
CUST_1411_PI425129478	TG_303_D15	0.019362	0.103798	0.698017	0.988416
CUST_1411_PI425129481	TS_17_F2	-0.257367	0.362297	0.187382	0.850921
CUST_1411_PI425211535	5bias_TS_17_F2	-0.229613	0.362898	0.230038	0.850921
CUST_1412_PI425129478	TG_303_F11	0.001892	0.034568	0.908516	1
CUST_1412_PI425129481	TS_17_E12	0.1585	0.395906	0.421279	0.873344
CUST_1412_PI425211535	5bias_TS_17_E12	0.119727	0.218107	0.286949	0.850921
CUST_1413_PI425129478	TG_303_F17	0.062367	0.082003	0.164232	0.850921
CUST_1413_PI425129481	TS_17_F1	0.003206	0.062012	0.913551	1
CUST_1413_PI425211535	5bias_TS_17_F1	-0.034771	0.082803	0.400904	0.863072
CUST_1414_PI425129478	TG_303_F19	-0.123187	0.497108	0.609018	0.955418
CUST_1414_PI425129481	TS_17_F4	0.114655	0.215131	0.299243	0.850921
CUST_1414_PI425211535	5bias_TS_17_F4	0.11684	0.232294	0.323638	0.850921
CUST_1415_PI425129478	TG_303_F15	0.068363	0.088503	0.159202	0.850921
CUST_1415_PI425129481	TS_17_F7	0	0	1	1
CUST_1415_PI425211535	5bias_TS_17_F7	-0.016379	0.036625	0.373901	0.850921
CUST_1416_PI425129478	TG_303_F7	-0.008318	0.349163	0.960074	1
CUST_1416_PI425129481	TS_17_F5	0	0	1	1
CUST_1416_PI425211535	5bias_TS_17_F5	0	0	1	1
CUST_1417_PI425129478	TG_303_F13	-0.281383	0.484678	0.264023	0.850921
CUST_1417_PI425129481	TS_17_F6	-0.102754	0.170276	0.248538	0.850921
CUST_1417_PI425211535	5bias_TS_17_F6	-0.104228	0.182181	0.269967	0.850921
CUST_1418_PI425129478	TG_303_F21	0.066054	0.044367	0.029131	0.582595
CUST_1418_PI425129481	TS_17_F3	0.080871	0.481022	0.726053	0.997995
CUST_1418_PI425211535	5bias_TS_17_F3	0.045095	0.497917	0.849398	1
CUST_1419_PI425129478	TG_303_F9	0.031001	0.051949	0.252967	0.850921
CUST_1419_PI425129481	TS_17_F9	-0.23474	0.378042	0.237317	0.850921
CUST_1419_PI425211535	5bias_TS_17_F9	-0.237747	0.385767	0.240246	0.850921
CUST_142_PI425129478	TG_301_I15	-0.032982	0.296216	0.815645	1
CUST_142_PI425129481	TS_02_E10	0.065491	0.132814	0.332072	0.850921
CUST_142_PI425129486	Soldier_E12_T3	-0.137218	0.08393	0.021661	0.559556
CUST_142_PI425211535	5bias_TS_02_E10	0.064842	0.123326	0.304927	0.850921
CUST_1420_PI425129478	TG_303_H9	-0.292407	1.00195	0.549635	0.929203
CUST_1420_PI425129481	TS_17_F10	0.038614	0.154503	0.606073	0.954783
CUST_1420_PI425211535	5bias_TS_17_F10	0.038425	0.23304	0.731041	1
CUST_1421_PI425129478	TG_303_H1	0.081176	0.046971	0.018079	0.536953
CUST_1421_PI425129481	TS_17_F11	-0.038753	0.457573	0.859018	1
CUST_1421_PI425211535	5bias_TS_17_F11	-0.031078	0.384525	0.865373	1
CUST_1422_PI425129478	TG_303_F23	0.000793	0.196818	0.993239	1
CUST_1422_PI425129481	TS_17_F8	0.002527	0.20696	0.979529	1
CUST_1422_PI425211535	5bias_TS_17_F8	-0.020599	0.198914	0.828241	1
CUST_1423_PI425129478	TG_303_H5	0.003275	0.060193	0.909045	1
CUST_1423_PI425129481	TS_17_G3	0.002337	0.280769	0.986041	1
CUST_1423_PI425211535	5bias_TS_17_G3	-0.07714	0.197094	0.430887	0.87547
CUST_1424_PI425129478	TG_303_H7	-0.301996	0.530995	0.27238	0.850921
CUST_1424_PI425129481	TS_17_G1	0.304049	0.51752	0.259222	0.850921
CUST_1424_PI425211535	5bias_TS_17_G1	0.231781	0.481517	0.342361	0.850921
CUST_1425_PI425129478	TG_303_H21	0.101113	0.074632	0.0388	0.62706
CUST_1425_PI425129481	TS_17_F12	0.032418	0.233397	0.771629	1
CUST_1425_PI425211535	5bias_TS_17_F12	0.062249	0.232359	0.581421	0.944984
CUST_1426_PI425129478	TG_303_H19	-0.040235	0.085825	0.353668	0.850921
CUST_1426_PI425129481	TS_17_G2	0	0	1	1
CUST_1426_PI425211535	5bias_TS_17_G2	0	0	1	1
CUST_1427_PI425129478	TG_303_H17	0.002249	0.12156	0.968977	1
CUST_1427_PI425129481	TS_17_G4	-0.632308	0.780177	0.144168	0.845278
CUST_1427_PI425211535	5bias_TS_17_G4	-0.687848	0.828575	0.136988	0.836996
CUST_1428_PI425129478	TG_303_H23	-0.391317	0.884455	0.378509	0.853412
CUST_1428_PI425129481	TS_17_G10	0.094638	0.245986	0.438143	0.878729
CUST_1428_PI425211535	5bias_TS_17_G10	0.030937	0.196237	0.742242	1
CUST_1429_PI425129478	TG_303_H15	-0.396589	0.51228	0.158481	0.850921
CUST_1429_PI425129481	TS_17_G9	0.021124	0.418095	0.915493	1
CUST_1429_PI425211535	5bias_TS_17_G9	0.05263	0.461076	0.811125	1
CUST_143_PI425129478	TG_301_I13	0.019099	0.097381	0.683637	0.98437
CUST_143_PI425129481	TS_02_F2	0.23248	0.19119	0.053043	0.699288
CUST_143_PI425129486	Soldier_F01_T3	0.056818	0.162067	0.476901	0.896789
CUST_143_PI425211535	5bias_TS_02_F2	0.229403	0.170959	0.039922	0.633338
CUST_1430_PI425129478	TG_303_J9	0.124396	0.364654	0.488087	0.900173
CUST_1430_PI425129481	TS_17_G8	0.058441	0.393266	0.756354	1
CUST_1430_PI425211535	5bias_TS_17_G8	0.035502	0.418881	0.858918	1
CUST_1431_PI425129478	TG_303_J11	0.10218	0.068282	0.028672	0.582595
CUST_1431_PI425129481	TS_17_G6	-0.034572	0.344086	0.833246	1
CUST_1431_PI425211535	5bias_TS_17_G6	-0.048902	0.351173	0.771064	1
CUST_1432_PI425129478	TG_303_L5	-0.045213	0.123767	0.459866	0.891114
CUST_1432_PI425129481	TS_17_G5	0.147359	0.238137	0.238662	0.850921
CUST_1432_PI425211535	5bias_TS_17_G5	0.009995	0.420734	0.960185	1
CUST_1433_PI425129478	TG_303_J23	-0.024822	0.080159	0.52678	0.920066
CUST_1433_PI425129481	TS_17_G7	-0.057726	0.273278	0.661304	0.976637
CUST_1433_PI425211535	5bias_TS_17_G7	-0.051473	0.289709	0.711445	0.993031
CUST_1434_PI425129478	TG_303_J21	-0.034397	0.14298	0.61916	0.95834
CUST_1434_PI425129481	TS_17_H1	-0.086715	0.330399	0.588818	0.947224
CUST_1434_PI425211535	5bias_TS_17_H1	-0.076857	0.303298	0.601248	0.952825
CUST_1435_PI425129478	TG_303_L1	0	0	1	1
CUST_1435_PI425129481	TS_17_H3	-0.085811	0.369879	0.631305	0.963909
CUST_1435_PI425211535	5bias_TS_17_H3	-0.12108	0.411024	0.546073	0.928393
CUST_1436_PI425129478	TG_303_L17	0.018475	0.027734	0.210584	0.850921
CUST_1436_PI425129481	TS_17_G12	-0.518038	0.879117	0.258022	0.850921
CUST_1436_PI425211535	5bias_TS_17_G12	-0.478384	0.872806	0.28758	0.850921
CUST_1437_PI425129478	TG_303_L15	-0.688501	0.911941	0.166645	0.850921
CUST_1437_PI425129481	TS_17_H4	0.042628	0.260067	0.732542	1
CUST_1437_PI425211535	5bias_TS_17_H4	0.062693	0.117214	0.297751	0.850921
CUST_1438_PI425129478	TG_303_L23	-0.102384	0.33877	0.53623	0.923703
CUST_1438_PI425129481	TS_17_H2	-0.011443	0.332803	0.942405	1
CUST_1438_PI425211535	5bias_TS_17_H2	-0.040449	0.36749	0.817702	1
CUST_1439_PI425129478	TG_303_L19	-0.739353	0.899274	0.139855	0.840248
CUST_1439_PI425129481	TS_17_H7	0.091008	0.143291	0.22858	0.850921
CUST_1439_PI425211535	5bias_TS_17_H7	0.117684	0.144728	0.143172	0.844524
CUST_144_PI425129478	TG_301_K3	-0.018429	0.162228	0.812003	1
CUST_144_PI425129481	TS_02_F5	0.137155	0.231285	0.255485	0.850921
CUST_144_PI425129486	Soldier_F02_T3	0.029895	0.168863	0.71241	0.993031
CUST_144_PI425211535	5bias_TS_02_F5	0.155499	0.227294	0.200814	0.850921
CUST_1440_PI425129478	TG_303_L13	0.005419	0.049994	0.820408	1
CUST_1440_PI425129481	TS_17_H6	0.146646	0.223381	0.216031	0.850921
CUST_1440_PI425211535	5bias_TS_17_H6	0.260488	0.195226	0.040596	0.638378
CUST_1441_PI425129478	TG_303_L21	-0.082398	0.140707	0.260531	0.850921
CUST_1441_PI425129481	TS_17_H5	0.094116	0.247084	0.442349	0.881287
CUST_1441_PI425211535	5bias_TS_17_H5	0.08619	0.255967	0.493377	0.902382
CUST_1442_PI425129478	TG_303_13	-0.023474	0.144667	0.735089	1
CUST_1442_PI425129481	TS_17_G11	0.146396	0.098842	0.029603	0.582595
CUST_1442_PI425211535	5bias_TS_17_G11	0.052093	0.092897	0.278156	0.850921
CUST_1443_PI425129478	TG_303_11	0.025912	0.054933	0.351025	0.850921
CUST_1443_PI425129481	TS_17_H8	0.327807	0.197265	0.020549	0.551357
CUST_1443_PI425211535	5bias_TS_17_H8	0.274969	0.262989	0.079559	0.777389
CUST_1444_PI425129478	TG_303_5	0.032012	0.07158	0.373901	0.850921
CUST_1444_PI425129481	TS_19_H3	-0.1417	0.219873	0.223009	0.850921
CUST_1444_PI425211535	5bias_TS_19_H3	0.008856	0.199644	0.92576	1
CUST_1445_PI425129478	TG_303_7	-0.027622	0.019466	0.033762	0.604283
CUST_1445_PI425129481	TS_19_H4	0.031264	0.232668	0.778791	1
CUST_1445_PI425211535	5bias_TS_19_H4	-0.042658	0.220864	0.688092	0.985735
CUST_1446_PI425129478	TG_303_15	0.037783	0.075621	0.326474	0.850921
CUST_1446_PI425129481	TS_19_H8	0.059805	0.154708	0.436129	0.878455
CUST_1446_PI425211535	5bias_TS_19_H8	0.163099	0.1867	0.122478	0.819329
CUST_1447_PI425129478	TG_303_9	-0.020103	0.048779	0.408934	0.865449
CUST_1447_PI425129481	TS_19_H7	0.04613	0.262791	0.714694	0.993627
CUST_1447_PI425211535	5bias_TS_19_H7	0.061824	0.244004	0.601293	0.952825
CUST_1448_PI425129478	TG_303_17	-0.002672	0.140907	0.968216	1
CUST_1448_PI425129481	TS_19_H10	0.073514	0.356095	0.668338	0.97907
CUST_1448_PI425211535	5bias_TS_19_H10	0.044164	0.378633	0.807111	1
CUST_1449_PI425129478	TG_303_19	0.132852	0.087973	0.027868	0.582522
CUST_1449_PI425129481	TS_19_H9	0	0	1	1
CUST_1449_PI425211535	5bias_TS_19_H9	0.023281	0.195021	0.802716	1
CUST_145_PI425129478	TG_301_K15	-0.039461	0.030318	0.04366	0.65303
CUST_145_PI425129481	TS_02_F6	-0.113257	0.046896	0.005691	0.521143
CUST_145_PI425129486	Soldier_F04_T3	-0.600078	0.728414	0.139258	0.838901
CUST_145_PI425211535	5bias_TS_02_F6	-0.121403	0.053458	0.00709	0.521143
CUST_1450_PI425129478	TG_303_P3	-0.018272	0.193049	0.842734	1
CUST_1450_PI425129481	TS_19_H12	0.086987	0.197988	0.381509	0.855045
CUST_1450_PI425211535	5bias_TS_19_H12	0.121158	0.338166	0.46794	0.89381
CUST_1451_PI425129478	TG_303_P5	-0.016477	0.15552	0.82437	1
CUST_1451_PI425129481	TS_19_H11	0.073734	0.164873	0.373901	0.850921
CUST_1451_PI425211535	5bias_TS_19_H11	0	0	1	1
CUST_1452_PI425129478	TG_303_P7	-0.0475	0.078304	0.24647	0.850921
CUST_1452_PI425129481	TS_19_H6	0.067847	0.447474	0.751634	1
CUST_1452_PI425211535	5bias_TS_19_H6	0.083813	0.276032	0.534424	0.922738
CUST_1453_PI425129478	TG_303_23	0.062154	0.455712	0.775594	1
CUST_1453_PI425129481	TS_19_A1	0.083759	0.05411	0.025787	0.578215
CUST_1453_PI425211535	5bias_TS_19_A1	0.01323	0.029583	0.373901	0.850921
CUST_1454_PI425129478	TG_303_P11	0.034855	0.077598	0.37203	0.850921
CUST_1454_PI425129481	TS_19_A5	0.248333	0.200275	0.050196	0.690672
CUST_1454_PI425211535	5bias_TS_19_A5	0.187126	0.218396	0.127873	0.823768
CUST_1455_PI425129478	TG_303_P9	0.162589	0.24642	0.214143	0.850921
CUST_1455_PI425129481	TS_19_A4	-0.470565	0.846031	0.281517	0.850921
CUST_1455_PI425211535	5bias_TS_19_A4	-0.410452	0.752054	0.289342	0.850921
CUST_1456_PI425129478	TG_303_21	0.034857	0.301616	0.808836	1
CUST_1456_PI425129481	TS_19_A2	0	0	1	1
CUST_1456_PI425211535	5bias_TS_19_A2	0	0	1	1
CUST_1457_PI425129478	TG_303_P13	0.006584	0.108606	0.898714	1
CUST_1457_PI425129481	TS_19_A6	-0.088804	0.400637	0.646142	0.969213
CUST_1457_PI425211535	5bias_TS_19_A6	-0.080425	0.394979	0.672508	0.980347
CUST_1458_PI425129478	TG_303_P17	0.019915	0.072675	0.573176	0.94081
CUST_1458_PI425129481	TS_19_A7	-0.160157	0.346175	0.359338	0.850921
CUST_1458_PI425211535	5bias_TS_19_A7	-0.271538	0.54191	0.325251	0.850921
CUST_1459_PI425129478	TG_303_O12	0.030098	0.062161	0.339855	0.850921
CUST_1459_PI425129481	TS_19_A9	-0.164787	0.42179	0.431649	0.876155
CUST_1459_PI425211535	5bias_TS_19_A9	-0.257938	0.373785	0.197691	0.850921
CUST_146_PI425129478	TG_301_I9	0.070417	0.157458	0.373901	0.850921
CUST_146_PI425129481	TS_02_F7	0.219138	0.273168	0.147298	0.84694
CUST_146_PI425129486	Soldier_F05_T3	-0.821221	0.92859	0.119139	0.815868
CUST_146_PI425211535	5bias_TS_02_F7	0.220138	0.293592	0.168923	0.850921
CUST_1460_PI425129478	TG_303_O14	0.01995	0.099693	0.677695	0.981831
CUST_1460_PI425129481	TS_19_A8	0.15175	0.536454	0.561393	0.935417
CUST_1460_PI425211535	5bias_TS_19_A8	0.170193	0.543755	0.522567	0.917948
CUST_1461_PI425129478	TG_303_A8	0.026779	0.020616	0.043919	0.65303
CUST_1461_PI425129481	TS_19_A10	0.05948	0.093753	0.229	0.850921
CUST_1461_PI425211535	5bias_TS_19_A10	0.069251	0.167853	0.408459	0.865449
CUST_1462_PI425129478	TG_303_A2	0.045404	0.026362	0.018284	0.536953
CUST_1462_PI425129481	TS_19_B4	-0.101691	0.460061	0.647038	0.9695
CUST_1462_PI425211535	5bias_TS_19_B4	-0.130398	0.43712	0.541251	0.926239
CUST_1463_PI425129478	TG_303_A12	0	0	1	1
CUST_1463_PI425129481	TS_19_B3	0.029371	0.333463	0.853467	1
CUST_1463_PI425211535	5bias_TS_19_B3	0.027237	0.330456	0.862741	1
CUST_1464_PI425129478	TG_303_A6	-0.055236	0.168545	0.504303	0.908411
CUST_1464_PI425129481	TS_19_B1	-0.199476	0.756216	0.587009	0.946745
CUST_1464_PI425211535	5bias_TS_19_B1	-0.183859	0.753697	0.614421	0.957015
CUST_1465_PI425129478	TG_303_A14	-0.0559	0.106773	0.306712	0.850921
CUST_1465_PI425129481	TS_19_A12	-0.195779	0.719052	0.575523	0.942108
CUST_1465_PI425211535	5bias_TS_19_A12	-0.236381	0.742428	0.515824	0.915004
CUST_1466_PI425129478	TG_303_O20	-0.067611	0.033621	0.01085	0.522094
CUST_1466_PI425129481	TS_19_B2	0.052453	0.429131	0.79814	1
CUST_1466_PI425211535	5bias_TS_19_B2	0.056634	0.441439	0.788455	1
CUST_1467_PI425129478	TG_303_A10	0.008409	0.092484	0.848808	1
CUST_1467_PI425129481	TS_19_B6	-0.039721	0.300766	0.782453	1
CUST_1467_PI425211535	5bias_TS_19_B6	-0.039795	0.296808	0.779258	1
CUST_1468_PI425129478	TG_303_O24	-0.182061	0.358156	0.319157	0.850921
CUST_1468_PI425129481	TS_19_A11	0.060171	0.298297	0.675325	0.981112
CUST_1468_PI425211535	5bias_TS_19_A11	0.123342	0.199596	0.239191	0.850921
CUST_1469_PI425129478	TG_303_O16	-0.054324	0.058939	0.10833	0.810019
CUST_1469_PI425129481	TS_19_B9	0.06761	0.045066	0.028445	0.582595
CUST_1469_PI425211535	5bias_TS_19_B9	0.080478	0.11814	0.202369	0.850921
CUST_147_PI425129478	TG_301_K9	0.070396	0.18631	0.445749	0.882924
CUST_147_PI425129481	TS_02_F9	-0.083935	0.11258	0.170815	0.850921
CUST_147_PI425129486	Soldier_F06_T3	-0.093704	0.194217	0.341373	0.850921
CUST_147_PI425211535	5bias_TS_02_F9	-0.073371	0.105034	0.193321	0.850921
CUST_1470_PI425129478	TG_303_O18	-0.093347	0.090657	0.082718	0.787325
CUST_1470_PI425129481	TS_19_B7	-0.08034	0.365167	0.648527	0.970251
CUST_1470_PI425211535	5bias_TS_19_B7	-0.177284	0.42391	0.402654	0.863484
CUST_1471_PI425129478	TG_303_A24	0.141837	0.306617	0.359397	0.850921
CUST_1471_PI425129481	TS_19_B8	0.086113	0.336256	0.597535	0.951266
CUST_1471_PI425211535	5bias_TS_19_B8	0.084987	0.335507	0.60138	0.952825
CUST_1472_PI425129478	TG_303_C10	-0.010459	0.062772	0.728356	0.999661
CUST_1472_PI425129481	TS_19_B10	0	0	1	1
CUST_1472_PI425211535	5bias_TS_19_B10	0.033057	0.627306	0.91188	1
CUST_1473_PI425129478	TG_303_C2	-0.096134	0.198154	0.33901	0.850921
CUST_1473_PI425129481	TS_19_B11	0	0	1	1
CUST_1473_PI425211535	5bias_TS_19_B11	0	0	1	1
CUST_1474_PI425129478	TG_303_C4	0.001416	0.052173	0.954516	1
CUST_1474_PI425129481	TS_19_B12	-0.076245	0.115536	0.214076	0.850921
CUST_1474_PI425211535	5bias_TS_19_B12	-0.071337	0.10957	0.219146	0.850921
CUST_1475_PI425129478	TG_303_A16	0.04208	0.099831	0.39929	0.863072
CUST_1475_PI425129481	TS_19_C1	-0.001305	0.002919	0.373901	0.850921
CUST_1475_PI425211535	5bias_TS_19_C1	0.151384	0.328059	0.360446	0.850921
CUST_1476_PI425129478	TG_303_A22	-0.014068	0.03082	0.365127	0.850921
CUST_1476_PI425129481	TS_19_C4	0	0	1	1
CUST_1476_PI425211535	5bias_TS_19_C4	0.008595	0.019219	0.373901	0.850921
CUST_1477_PI425129478	TG_303_A20	0.07726	0.229724	0.493869	0.902597
CUST_1477_PI425129481	TS_19_C3	0.161982	0.163754	0.091436	0.794268
CUST_1477_PI425211535	5bias_TS_19_C3	0.134191	0.186947	0.183752	0.850921
CUST_1478_PI425129478	TG_303_A18	-0.107004	0.193327	0.283535	0.850921
CUST_1478_PI425129481	TS_19_C5	0.203446	0.314031	0.221017	0.850921
CUST_1478_PI425211535	5bias_TS_19_C5	0.019853	0.34801	0.904653	1
CUST_1479_PI425129478	TG_303_C6	0.07235	0.111125	0.219147	0.850921
CUST_1479_PI425129481	TS_19_C2	0.077969	0.224474	0.480719	0.89752
CUST_1479_PI425211535	5bias_TS_19_C2	0.08592	0.20674	0.405336	0.863734
CUST_148_PI425129478	TG_301_M9	0.086507	0.046344	0.013987	0.522557
CUST_148_PI425129481	TS_02_F8	-0.708473	1.16425	0.245231	0.850921
[truncated: 13,742 more rows]
