# Supplementary material for: Molecular Signatures of Nicotinoid-Pathogen Synergy in the Termite Gut
Source: PLoS One. 2015 Apr 2;10(4):e0123391. doi: 10.1371/journal.pone.0123391 (PMC4383478; doi:10.1371/journal.pone.0123391)
Supplement: S17 Table — (XLSX) [file pone.0123391.s022.xlsx]

## Sheet: Group-B
Probe Name	GeneName	Mean Log2FC	Std Log2FC	P-value	Q-value
(-)3xSLv1	NegativeControl	0.184957	0.166704	0.068145	0.80326
(-)3xSLv1	NegativeControl	0.01989	0.044476	0.373901	0.891393
(-)3xSLv1	NegativeControl	0.00398	0.008901	0.373901	0.891393
(-)3xSLv1	NegativeControl	-0.043155	0.096498	0.373901	0.891393
(-)3xSLv1	NegativeControl	-0.017345	0.038784	0.373901	0.891393
(-)3xSLv1	NegativeControl	-0.071957	0.1609	0.373901	0.891393
(-)3xSLv1	NegativeControl	0.009663	0.021608	0.373901	0.891393
(-)3xSLv1	NegativeControl	0.03341	0.074708	0.373901	0.891393
(-)3xSLv1	NegativeControl	0.066863	0.149511	0.373901	0.891393
(-)3xSLv1	NegativeControl	0.008528	0.019068	0.373901	0.891393
(-)3xSLv1	NegativeControl	0.02916	0.065203	0.373901	0.891393
(-)3xSLv1	NegativeControl	0.024749	0.05534	0.373901	0.891393
(-)3xSLv1	NegativeControl	-0.023159	0.051786	0.373901	0.891393
(-)3xSLv1	NegativeControl	0.05715	0.127791	0.373901	0.891393
(-)3xSLv1	NegativeControl	0.023391	0.052305	0.373901	0.891393
(-)3xSLv1	NegativeControl	0.032501	0.072673	0.373901	0.891393
(-)3xSLv1	NegativeControl	-0.022356	0.049989	0.373901	0.891393
(-)3xSLv1	NegativeControl	0.117464	0.262657	0.373901	0.891393
(-)3xSLv1	NegativeControl	-0.010113	0.047688	0.660084	0.982429
(-)3xSLv1	NegativeControl	-0.04004	0.295886	0.777283	1
(-)3xSLv1	NegativeControl	0	0	1	1
(-)3xSLv1	NegativeControl	0	0	1	1
(-)3xSLv1	NegativeControl	0	0	1	1
(-)3xSLv1	NegativeControl	0	0	1	1
(-)3xSLv1	NegativeControl	0	0	1	1
(-)3xSLv1	NegativeControl	0	0	1	1
(-)3xSLv1	NegativeControl	0	0	1	1
(-)3xSLv1	NegativeControl	0	0	1	1
(-)3xSLv1	NegativeControl	0	0	1	1
(-)3xSLv1	NegativeControl	0	0	1	1
(-)3xSLv1	NegativeControl	0	0	1	1
(-)3xSLv1	NegativeControl	0	0	1	1
(-)3xSLv1	NegativeControl	0	0	1	1
(-)3xSLv1	NegativeControl	0	0	1	1
(-)3xSLv1	NegativeControl	0	0	1	1
(-)3xSLv1	NegativeControl	0	0	1	1
(-)3xSLv1	NegativeControl	0	0	1	1
(-)3xSLv1	NegativeControl	0	0	1	1
(-)3xSLv1	NegativeControl	0	0	1	1
(-)3xSLv1	NegativeControl	0	0	1	1
(-)3xSLv1	NegativeControl	0	0	1	1
(-)3xSLv1	NegativeControl	0	0	1	1
(-)3xSLv1	NegativeControl	0	0	1	1
(-)3xSLv1	NegativeControl	0	0	1	1
(-)3xSLv1	NegativeControl	0	0	1	1
(-)3xSLv1	NegativeControl	0	0	1	1
(-)3xSLv1	NegativeControl	0	0	1	1
(-)3xSLv1	NegativeControl	0	0	1	1
(-)3xSLv1	NegativeControl	0	0	1	1
(-)3xSLv1	NegativeControl	0	0	1	1
(-)3xSLv1	NegativeControl	0	0	1	1
(-)3xSLv1	NegativeControl	0	0	1	1
(-)3xSLv1	NegativeControl	0	0	1	1
(-)3xSLv1	NegativeControl	0	0	1	1
(-)3xSLv1	NegativeControl	0	0	1	1
(-)3xSLv1	NegativeControl	0	0	1	1
(-)3xSLv1	NegativeControl	0	0	1	1
(-)3xSLv1	NegativeControl	0	0	1	1
(-)3xSLv1	NegativeControl	0	0	1	1
(-)3xSLv1	NegativeControl	0	0	1	1
(-)3xSLv1	NegativeControl	0	0	1	1
(-)3xSLv1	NegativeControl	0	0	1	1
(-)3xSLv1	NegativeControl	0	0	1	1
(-)3xSLv1	NegativeControl	0	0	1	1
(-)3xSLv1	NegativeControl	0	0	1	1
(-)3xSLv1	NegativeControl	0	0	1	1
(-)3xSLv1	NegativeControl	0	0	1	1
(-)3xSLv1	NegativeControl	0	0	1	1
(-)3xSLv1	NegativeControl	0	0	1	1
(-)3xSLv1	NegativeControl	0	0	1	1
(-)3xSLv1	NegativeControl	0	0	1	1
(-)3xSLv1	NegativeControl	0	0	1	1
(-)3xSLv1	NegativeControl	0	0	1	1
(-)3xSLv1	NegativeControl	0	0	1	1
(-)3xSLv1	NegativeControl	0	0	1	1
(-)3xSLv1	NegativeControl	0	0	1	1
(-)3xSLv1	NegativeControl	0	0	1	1
(+)E1A_r60_1	E1A_r60_1	-0.162861	0.083625	0.012112	0.637626
(+)E1A_r60_1	E1A_r60_1	-0.15953	0.09034	0.016837	0.669084
(+)E1A_r60_1	E1A_r60_1	-0.164842	0.094533	0.017554	0.669355
(+)E1A_r60_1	E1A_r60_1	-0.149565	0.08845	0.019417	0.687462
(+)E1A_r60_1	E1A_r60_1	-0.145105	0.088222	0.021244	0.688561
(+)E1A_r60_1	E1A_r60_1	-0.161641	0.102392	0.024231	0.688561
(+)E1A_r60_1	E1A_r60_1	-0.144382	0.093819	0.026265	0.688561
(+)E1A_r60_1	E1A_r60_1	-0.152036	0.101252	0.028368	0.688561
(+)E1A_r60_1	E1A_r60_1	-0.150252	0.10046	0.028719	0.688561
(+)E1A_r60_1	E1A_r60_1	-0.155973	0.107436	0.031486	0.688561
(+)E1A_r60_1	E1A_r60_1	-0.145125	0.100498	0.032005	0.688561
(+)E1A_r60_1	E1A_r60_1	-0.152506	0.105992	0.032362	0.688561
(+)E1A_r60_1	E1A_r60_1	-0.152433	0.109003	0.035288	0.69607
(+)E1A_r60_1	E1A_r60_1	-0.161356	0.117907	0.037656	0.699004
(+)E1A_r60_1	E1A_r60_1	-0.151248	0.110581	0.037718	0.699004
(+)E1A_r60_1	E1A_r60_1	-0.157345	0.115269	0.037943	0.699238
(+)E1A_r60_1	E1A_r60_1	-0.15342	0.115678	0.041323	0.705699
(+)E1A_r60_1	E1A_r60_1	-0.143795	0.110319	0.043478	0.71392
(+)E1A_r60_1	E1A_r60_1	-0.158896	0.122036	0.043614	0.71392
(+)E1A_r60_1	E1A_r60_1	-0.149664	0.134633	0.067794	0.802366
(+)E1A_r60_3	E1A_r60_3	-0.070536	0.527605	0.779872	1
(+)E1A_r60_3	E1A_r60_3	-0.069232	0.537595	0.787678	1
(+)E1A_r60_3	E1A_r60_3	-0.068421	0.538691	0.790497	1
(+)E1A_r60_3	E1A_r60_3	-0.064902	0.525594	0.796138	1
(+)E1A_r60_3	E1A_r60_3	-0.063518	0.526686	0.800756	1
(+)E1A_r60_3	E1A_r60_3	-0.061389	0.520307	0.80495	1
(+)E1A_r60_3	E1A_r60_3	-0.062144	0.534029	0.80755	1
(+)E1A_r60_3	E1A_r60_3	-0.06038	0.520024	0.807965	1
(+)E1A_r60_3	E1A_r60_3	-0.060262	0.528909	0.811463	1
(+)E1A_r60_3	E1A_r60_3	-0.058721	0.518607	0.812605	1
(+)E1A_r60_3	E1A_r60_3	-0.056653	0.505556	0.814488	1
(+)E1A_r60_3	E1A_r60_3	-0.05894	0.531714	0.816442	1
(+)E1A_r60_3	E1A_r60_3	-0.057511	0.530164	0.820272	1
(+)E1A_r60_3	E1A_r60_3	-0.055276	0.521744	0.824374	1
(+)E1A_r60_3	E1A_r60_3	-0.050648	0.53219	0.841885	1
(+)E1A_r60_3	E1A_r60_3	-0.048511	0.539445	0.850445	1
(+)E1A_r60_3	E1A_r60_3	-0.044421	0.511976	0.855623	1
(+)E1A_r60_3	E1A_r60_3	-0.044873	0.523409	0.857314	1
(+)E1A_r60_3	E1A_r60_3	-0.040446	0.502548	0.865931	1
(+)E1A_r60_3	E1A_r60_3	-0.041602	0.532432	0.869789	1
(+)E1A_r60_a104	E1A_r60_a104	-0.079717	0.478314	0.728301	1
(+)E1A_r60_a104	E1A_r60_a104	-0.079369	0.481425	0.731074	1
(+)E1A_r60_a104	E1A_r60_a104	-0.077898	0.48732	0.738829	1
(+)E1A_r60_a104	E1A_r60_a104	-0.076794	0.481252	0.73926	1
(+)E1A_r60_a104	E1A_r60_a104	-0.076084	0.48459	0.743242	1
(+)E1A_r60_a104	E1A_r60_a104	-0.07278	0.477933	0.750605	1
(+)E1A_r60_a104	E1A_r60_a104	-0.073662	0.485284	0.751368	1
(+)E1A_r60_a104	E1A_r60_a104	-0.066231	0.465591	0.766336	1
(+)E1A_r60_a104	E1A_r60_a104	-0.066711	0.485986	0.7742	1
(+)E1A_r60_a104	E1A_r60_a104	-0.064896	0.479106	0.777078	1
(+)E1A_r60_a104	E1A_r60_a104	-0.065099	0.481648	0.777546	1
(+)E1A_r60_a104	E1A_r60_a104	-0.066246	0.494577	0.77947	1
(+)E1A_r60_a104	E1A_r60_a104	-0.064356	0.487702	0.782625	1
(+)E1A_r60_a104	E1A_r60_a104	-0.061714	0.48049	0.788224	1
(+)E1A_r60_a104	E1A_r60_a104	-0.061951	0.484509	0.789141	1
(+)E1A_r60_a104	E1A_r60_a104	-0.062017	0.486828	0.789897	1
(+)E1A_r60_a104	E1A_r60_a104	-0.053536	0.443132	0.800413	1
(+)E1A_r60_a104	E1A_r60_a104	-0.057428	0.483663	0.803746	1
(+)E1A_r60_a104	E1A_r60_a104	-0.051668	0.448225	0.809313	1
(+)E1A_r60_a104	E1A_r60_a104	-0.032766	0.440858	0.876068	1
(+)E1A_r60_a107	E1A_r60_a107	-0.255882	0.514746	0.328635	0.891393
(+)E1A_r60_a107	E1A_r60_a107	-0.254928	0.525246	0.338831	0.891393
(+)E1A_r60_a107	E1A_r60_a107	-0.244454	0.511361	0.345313	0.891393
(+)E1A_r60_a107	E1A_r60_a107	-0.247466	0.518321	0.345856	0.891393
(+)E1A_r60_a107	E1A_r60_a107	-0.240961	0.505608	0.346629	0.891393
(+)E1A_r60_a107	E1A_r60_a107	-0.249425	0.531209	0.352998	0.891393
(+)E1A_r60_a107	E1A_r60_a107	-0.248392	0.531736	0.3552	0.891393
(+)E1A_r60_a107	E1A_r60_a107	-0.244174	0.524486	0.356658	0.891393
(+)E1A_r60_a107	E1A_r60_a107	-0.23589	0.507704	0.357513	0.891393
(+)E1A_r60_a107	E1A_r60_a107	-0.242511	0.524594	0.359677	0.891393
(+)E1A_r60_a107	E1A_r60_a107	-0.233603	0.506543	0.36071	0.891393
(+)E1A_r60_a107	E1A_r60_a107	-0.234823	0.51723	0.367434	0.891393
(+)E1A_r60_a107	E1A_r60_a107	-0.229583	0.507934	0.369336	0.891393
(+)E1A_r60_a107	E1A_r60_a107	-0.227275	0.511389	0.376584	0.891393
(+)E1A_r60_a107	E1A_r60_a107	-0.225102	0.510925	0.380318	0.89244
(+)E1A_r60_a107	E1A_r60_a107	-0.220719	0.502513	0.381634	0.893979
(+)E1A_r60_a107	E1A_r60_a107	-0.228084	0.521664	0.383599	0.893979
(+)E1A_r60_a107	E1A_r60_a107	-0.2207	0.515215	0.392379	0.896671
(+)E1A_r60_a107	E1A_r60_a107	-0.225038	0.529412	0.395688	0.89879
(+)E1A_r60_a107	E1A_r60_a107	-0.220242	0.53871	0.412343	0.907077
(+)E1A_r60_a135	E1A_r60_a135	-0.236279	0.505626	0.355048	0.891393
(+)E1A_r60_a135	E1A_r60_a135	-0.236684	0.515131	0.362301	0.891393
(+)E1A_r60_a135	E1A_r60_a135	-0.228744	0.507981	0.370948	0.891393
(+)E1A_r60_a135	E1A_r60_a135	-0.235766	0.527115	0.373841	0.891393
(+)E1A_r60_a135	E1A_r60_a135	-0.236618	0.533108	0.377145	0.891393
(+)E1A_r60_a135	E1A_r60_a135	-0.222455	0.502708	0.378438	0.891393
(+)E1A_r60_a135	E1A_r60_a135	-0.225356	0.517973	0.385715	0.89432
(+)E1A_r60_a135	E1A_r60_a135	-0.233326	0.537467	0.386654	0.89499
(+)E1A_r60_a135	E1A_r60_a135	-0.218427	0.50493	0.388171	0.895786
(+)E1A_r60_a135	E1A_r60_a135	-0.227865	0.527828	0.389051	0.89634
(+)E1A_r60_a135	E1A_r60_a135	-0.226828	0.525882	0.389423	0.896671
(+)E1A_r60_a135	E1A_r60_a135	-0.224935	0.522327	0.390108	0.896671
(+)E1A_r60_a135	E1A_r60_a135	-0.225891	0.530724	0.395125	0.89879
(+)E1A_r60_a135	E1A_r60_a135	-0.22329	0.52516	0.395573	0.89879
(+)E1A_r60_a135	E1A_r60_a135	-0.224694	0.536566	0.40209	0.902286
(+)E1A_r60_a135	E1A_r60_a135	-0.222088	0.530611	0.402305	0.902286
(+)E1A_r60_a135	E1A_r60_a135	-0.224965	0.537677	0.402459	0.902286
(+)E1A_r60_a135	E1A_r60_a135	-0.216112	0.519024	0.404528	0.903189
(+)E1A_r60_a135	E1A_r60_a135	-0.215151	0.532323	0.41723	0.908989
(+)E1A_r60_a135	E1A_r60_a135	-0.209682	0.524543	0.421923	0.909915
(+)E1A_r60_a20	E1A_r60_a20	-0.150246	0.091361	0.021255	0.688561
(+)E1A_r60_a20	E1A_r60_a20	-0.155702	0.098608	0.024215	0.688561
(+)E1A_r60_a20	E1A_r60_a20	-0.149261	0.097068	0.026333	0.688561
(+)E1A_r60_a20	E1A_r60_a20	-0.143683	0.096453	0.029078	0.688561
(+)E1A_r60_a20	E1A_r60_a20	-0.152814	0.1061	0.032263	0.688561
(+)E1A_r60_a20	E1A_r60_a20	-0.159298	0.111917	0.033448	0.688561
(+)E1A_r60_a20	E1A_r60_a20	-0.147318	0.10457	0.034508	0.690627
(+)E1A_r60_a20	E1A_r60_a20	-0.146556	0.104103	0.034583	0.690627
(+)E1A_r60_a20	E1A_r60_a20	-0.151525	0.114145	0.041212	0.705699
(+)E1A_r60_a20	E1A_r60_a20	-0.148098	0.111677	0.041336	0.705699
(+)E1A_r60_a20	E1A_r60_a20	-0.136375	0.104049	0.042781	0.710359
(+)E1A_r60_a20	E1A_r60_a20	-0.143584	0.111354	0.044866	0.714818
(+)E1A_r60_a20	E1A_r60_a20	-0.137865	0.107635	0.04574	0.716279
(+)E1A_r60_a20	E1A_r60_a20	-0.14456	0.112967	0.045864	0.716279
(+)E1A_r60_a20	E1A_r60_a20	-0.142288	0.112191	0.047062	0.724854
(+)E1A_r60_a20	E1A_r60_a20	-0.144698	0.116908	0.050455	0.73505
(+)E1A_r60_a20	E1A_r60_a20	-0.139843	0.11447	0.052351	0.738609
(+)E1A_r60_a20	E1A_r60_a20	-0.150051	0.129783	0.060987	0.776155
(+)E1A_r60_a20	E1A_r60_a20	-0.152813	0.140233	0.071465	0.809305
(+)E1A_r60_a20	E1A_r60_a20	-0.146348	0.145421	0.087615	0.863169
(+)E1A_r60_a22	E1A_r60_a22	0.054831	0.918468	0.900252	1
(+)E1A_r60_a22	E1A_r60_a22	0.045414	0.969932	0.921656	1
(+)E1A_r60_a22	E1A_r60_a22	0.040162	0.918411	0.926808	1
(+)E1A_r60_a22	E1A_r60_a22	0.042088	0.96865	0.927275	1
(+)E1A_r60_a22	E1A_r60_a22	0.038323	0.946523	0.932215	1
(+)E1A_r60_a22	E1A_r60_a22	0.036928	0.95567	0.935298	1
(+)E1A_r60_a22	E1A_r60_a22	0.033366	0.948495	0.94108	1
(+)E1A_r60_a22	E1A_r60_a22	0.03324	0.956949	0.94182	1
(+)E1A_r60_a22	E1A_r60_a22	0.031627	0.948284	0.944132	1
(+)E1A_r60_a22	E1A_r60_a22	0.02977	0.966116	0.948375	1
(+)E1A_r60_a22	E1A_r60_a22	0.027536	0.93015	0.950398	1
(+)E1A_r60_a22	E1A_r60_a22	0.024132	0.947567	0.957318	1
(+)E1A_r60_a22	E1A_r60_a22	0.024011	0.945988	0.957461	1
(+)E1A_r60_a22	E1A_r60_a22	0.022048	0.935884	0.960514	1
(+)E1A_r60_a22	E1A_r60_a22	0.020504	0.951411	0.963875	1
(+)E1A_r60_a22	E1A_r60_a22	0.020227	0.953395	0.964437	1
(+)E1A_r60_a22	E1A_r60_a22	0.018432	0.956424	0.967692	1
(+)E1A_r60_a22	E1A_r60_a22	0.018144	0.95381	0.96811	1
(+)E1A_r60_a22	E1A_r60_a22	0.017428	0.947632	0.969168	1
(+)E1A_r60_a22	E1A_r60_a22	0.014809	0.944469	0.973711	1
(+)E1A_r60_a97	E1A_r60_a97	0.019259	0.517189	0.937639	1
(+)E1A_r60_a97	E1A_r60_a97	-0.018889	0.540538	0.94147	1
(+)E1A_r60_a97	E1A_r60_a97	0.017256	0.54859	0.947301	1
(+)E1A_r60_a97	E1A_r60_a97	-0.014614	0.513466	0.952309	1
(+)E1A_r60_a97	E1A_r60_a97	0.011033	0.544824	0.966054	1
(+)E1A_r60_a97	E1A_r60_a97	0.010941	0.549319	0.966611	1
(+)E1A_r60_a97	E1A_r60_a97	0.009081	0.557687	0.9727	1
(+)E1A_r60_a97	E1A_r60_a97	0.008115	0.539465	0.974779	1
(+)E1A_r60_a97	E1A_r60_a97	0.00607	0.518334	0.980363	1
(+)E1A_r60_a97	E1A_r60_a97	0.006373	0.548555	0.980518	1
(+)E1A_r60_a97	E1A_r60_a97	0.006217	0.553444	0.981163	1
(+)E1A_r60_a97	E1A_r60_a97	0.004982	0.529146	0.984211	1
(+)E1A_r60_a97	E1A_r60_a97	0.003865	0.547974	0.988173	1
(+)E1A_r60_a97	E1A_r60_a97	0.003045	0.54856	0.990691	1
(+)E1A_r60_a97	E1A_r60_a97	0.002967	0.544565	0.990862	1
(+)E1A_r60_a97	E1A_r60_a97	-0.001775	0.542928	0.994517	1
(+)E1A_r60_a97	E1A_r60_a97	0.001253	0.547955	0.996166	1
(+)E1A_r60_a97	E1A_r60_a97	0.00075	0.552737	0.997723	1
(+)E1A_r60_a97	E1A_r60_a97	0.000682	0.537015	0.997869	1
(+)E1A_r60_a97	E1A_r60_a97	7.9e-05	0.557513	0.999762	1
(+)E1A_r60_n11	E1A_r60_n11	-0.180714	0.531443	0.489391	0.932136
(+)E1A_r60_n11	E1A_r60_n11	-0.166288	0.490342	0.490488	0.932136
(+)E1A_r60_n11	E1A_r60_n11	-0.177035	0.528206	0.495258	0.933491
(+)E1A_r60_n11	E1A_r60_n11	-0.165579	0.5011	0.500997	0.934437
(+)E1A_r60_n11	E1A_r60_n11	-0.162753	0.500117	0.507115	0.936017
(+)E1A_r60_n11	E1A_r60_n11	-0.159888	0.511682	0.523222	0.9421
(+)E1A_r60_n11	E1A_r60_n11	-0.162465	0.523179	0.525666	0.9421
(+)E1A_r60_n11	E1A_r60_n11	-0.159281	0.514042	0.526518	0.9421
(+)E1A_r60_n11	E1A_r60_n11	-0.167263	0.539928	0.52661	0.9421
(+)E1A_r60_n11	E1A_r60_n11	-0.168914	0.546348	0.527391	0.9421
(+)E1A_r60_n11	E1A_r60_n11	-0.157717	0.513389	0.529877	0.9421
(+)E1A_r60_n11	E1A_r60_n11	-0.153354	0.500445	0.530857	0.942424
(+)E1A_r60_n11	E1A_r60_n11	-0.160534	0.53065	0.535844	0.945215
(+)E1A_r60_n11	E1A_r60_n11	-0.156984	0.521784	0.537977	0.945458
(+)E1A_r60_n11	E1A_r60_n11	-0.151831	0.504832	0.53811	0.945458
(+)E1A_r60_n11	E1A_r60_n11	-0.15092	0.505387	0.540851	0.946605
(+)E1A_r60_n11	E1A_r60_n11	-0.155863	0.535089	0.550359	0.949858
(+)E1A_r60_n11	E1A_r60_n11	-0.15066	0.526295	0.556927	0.9509
(+)E1A_r60_n11	E1A_r60_n11	-0.148641	0.520045	0.557508	0.9509
(+)E1A_r60_n11	E1A_r60_n11	-0.144543	0.520799	0.568474	0.952847
(+)E1A_r60_n9	E1A_r60_n9	-0.285178	0.999926	0.55833	0.950918
(+)E1A_r60_n9	E1A_r60_n9	-0.277732	0.975256	0.558884	0.951095
(+)E1A_r60_n9	E1A_r60_n9	-0.275791	0.974668	0.561285	0.951697
(+)E1A_r60_n9	E1A_r60_n9	-0.273609	0.969784	0.562375	0.95207
(+)E1A_r60_n9	E1A_r60_n9	-0.278712	0.993329	0.564429	0.952847
(+)E1A_r60_n9	E1A_r60_n9	-0.274078	0.984313	0.567269	0.952847
(+)E1A_r60_n9	E1A_r60_n9	-0.275595	0.997536	0.570162	0.952847
(+)E1A_r60_n9	E1A_r60_n9	-0.277698	1.0108	0.572226	0.952847
(+)E1A_r60_n9	E1A_r60_n9	-0.269525	0.984765	0.573616	0.952847
(+)E1A_r60_n9	E1A_r60_n9	-0.270463	1.00102	0.578332	0.954849
(+)E1A_r60_n9	E1A_r60_n9	-0.268959	0.999942	0.579968	0.955343
(+)E1A_r60_n9	E1A_r60_n9	-0.268545	1.00268	0.581517	0.955896
(+)E1A_r60_n9	E1A_r60_n9	-0.264506	0.988348	0.581794	0.956135
(+)E1A_r60_n9	E1A_r60_n9	-0.264468	0.991263	0.582911	0.956304
(+)E1A_r60_n9	E1A_r60_n9	-0.256454	0.972261	0.587025	0.957761
(+)E1A_r60_n9	E1A_r60_n9	-0.259952	0.990841	0.588954	0.958291
(+)E1A_r60_n9	E1A_r60_n9	-0.257964	0.983462	0.589027	0.958291
(+)E1A_r60_n9	E1A_r60_n9	-0.258125	0.991061	0.591552	0.958794
(+)E1A_r60_n9	E1A_r60_n9	-0.259208	1.00556	0.595223	0.960521
(+)E1A_r60_n9	E1A_r60_n9	-0.26272	1.0683	0.611649	0.966373
(+)eQC-39	EQC	0.184968	0.244263	0.165658	0.891393
(+)eQC-39	EQC	0.070826	0.169155	0.402151	0.902286
(+)eQC-39	EQC	-0.083963	0.227788	0.456126	0.921087
(+)eQC-39	EQC	-0.033464	0.173935	0.689209	0.992651
(+)eQC-39	EQC	-0.006752	0.189491	0.940318	1
(+)eQC-39	EQC	-0.00323	0.222711	0.975685	1
(+)eQC-40	EQC	-0.17251	0.109345	0.024279	0.688561
(+)eQC-40	EQC	-0.150238	0.19332	0.157251	0.891393
(+)eQC-40	EQC	-0.056254	0.079583	0.18913	0.891393
(+)eQC-40	EQC	-0.113472	0.162587	0.19364	0.891393
(+)eQC-40	EQC	-0.110003	0.245975	0.373901	0.891393
(+)eQC-40	EQC	-0.081691	0.182666	0.373901	0.891393
(+)eQC-41	EQC	0.092267	0.126387	0.177928	0.891393
(+)eQC-41	EQC	0.079747	0.117422	0.203478	0.891393
(+)eQC-41	EQC	0.058787	0.097916	0.250561	0.891393
(+)eQC-41	EQC	0.057872	0.125945	0.362264	0.891393
(+)eQC-41	EQC	0.005491	0.012278	0.373901	0.891393
(+)eQC-41	EQC	-0.013899	0.361471	0.935615	1
(+)eQC-42	EQC	0.08319	0.123103	0.205297	0.891393
(+)eQC-42	EQC	0.02402	0.041203	0.262358	0.891393
(+)eQC-42	EQC	-0.004695	0.010499	0.373901	0.891393
(+)eQC-42	EQC	-0.050997	0.114033	0.373901	0.891393
(+)eQC-42	EQC	-0.013349	0.062899	0.659849	0.982429
(+)eQC-42	EQC	0.044473	0.273318	0.734394	1
CUST_1_PI425129478	TG_00_E9	0.014677	0.18495	0.867785	1
CUST_1_PI425129481	TS_00_G12	-0.098834	0.284364	0.48046	0.929189
CUST_1_PI425129486	Random_A01_T3	0.017993	0.163477	0.817711	1
CUST_1_PI425196440	FJ668632.1	0.051157	0.147061	0.480104	0.929189
CUST_1_PI425211535	5bias_TS_00_G12	-0.114948	0.284963	0.41807	0.909292
CUST_1_PI425212603	5bias_TS_54_H1	-0.107125	0.250738	0.393509	0.897455
CUST_10_PI425129478	TG_00_C5	0.088612	0.172596	0.314952	0.891393
CUST_10_PI425129481	TS_00_H10	0.050896	0.362775	0.769418	1
CUST_10_PI425129486	Random_A10_T3	-0.010037	0.096163	0.826924	1
CUST_10_PI425196440	FJ184596.1	-0.180773	0.073631	0.005364	0.570262
CUST_10_PI425211535	5bias_TS_00_H10	0.028003	0.39859	0.88278	1
CUST_10_PI425212603	5bias_TS_55_H10	-0.194164	0.289485	0.208054	0.891393
CUST_100_PI425129478	TG_301_C5	-0.260595	0.353954	0.175051	0.891393
CUST_100_PI425129481	TS_02_A2	0	0	1	1
CUST_100_PI425129486	Soldier_A12_T3	-0.148437	0.191476	0.158042	0.891393
CUST_100_PI425211535	5bias_TS_02_A2	0	0	1	1
CUST_100_PI425212603	5bias_TS_50_B5	-0.059718	0.094512	0.230566	0.891393
CUST_1000_PI425129478	TG_302_A7	-0.000603	0.392093	0.99742	1
CUST_1000_PI425129481	TS_13_G11	-0.233044	0.619211	0.447406	0.918442
CUST_1000_PI425211535	5bias_TS_13_G11	-0.146654	0.552522	0.584774	0.957327
CUST_1001_PI425129478	TG_302_A3	0.174822	0.572171	0.531994	0.943244
CUST_1001_PI425129481	TS_13_G12	-0.249849	0.680807	0.457954	0.921632
CUST_1001_PI425211535	5bias_TS_13_G12	-0.274153	0.692701	0.426161	0.910896
CUST_1002_PI425129478	TG_302_A23	0.13399	0.094636	0.03399	0.69037
CUST_1002_PI425129481	TS_13_H4	-0.069402	0.155187	0.373901	0.891393
CUST_1002_PI425211535	5bias_TS_13_H4	0	0	1	1
CUST_1003_PI425129478	TG_302_C3	-0.175272	0.249675	0.191565	0.891393
CUST_1003_PI425129481	TS_13_H10	-0.243076	0.800295	0.534299	0.944564
CUST_1003_PI425211535	5bias_TS_13_H10	-0.244818	0.735664	0.498135	0.934408
CUST_1004_PI425129478	TG_302_C5	0.004172	0.088593	0.921213	1
CUST_1004_PI425129481	TS_13_H11	-0.095077	0.579802	0.732435	1
CUST_1004_PI425211535	5bias_TS_13_H11	-0.048811	0.523228	0.844953	1
CUST_1005_PI425129478	TG_302_C15	-0.048838	0.067321	0.180089	0.891393
CUST_1005_PI425129481	TS_13_H8	-0.130116	0.420426	0.52699	0.9421
CUST_1005_PI425211535	5bias_TS_13_H8	-0.149806	0.458637	0.505638	0.935588
CUST_1006_PI425129478	TG_302_C1	-0.028152	0.070785	0.424079	0.909915
CUST_1006_PI425129481	TS_13_H6	0	0	1	1
CUST_1006_PI425211535	5bias_TS_13_H6	0	0	1	1
CUST_1007_PI425129478	TG_302_C17	0.004346	0.04068	0.822952	1
CUST_1007_PI425129481	TS_13_H9	-0.000422	0.020685	0.965763	1
CUST_1007_PI425211535	5bias_TS_13_H9	-0.019201	0.044159	0.385964	0.894635
CUST_1008_PI425129478	TG_302_A21	0.080221	0.058834	0.038069	0.699238
CUST_1008_PI425129481	TS_13_H7	0.045544	0.279463	0.733997	1
CUST_1008_PI425211535	5bias_TS_13_H7	0.034655	0.252125	0.773916	1
CUST_1009_PI425129478	TG_302_C7	0.069405	0.148479	0.354923	0.891393
CUST_1009_PI425129481	TS_13_A1	0.002135	0.135997	0.973676	1
CUST_1009_PI425211535	5bias_TS_13_A1	-0.015897	0.129014	0.796563	1
CUST_101_PI425129478	TG_301_A7	-0.532514	0.892243	0.252926	0.891393
CUST_101_PI425129481	TS_02_A10	0.054635	0.331867	0.731434	1
CUST_101_PI425129486	Soldier_B01_T3	-0.011089	0.10997	0.832653	1
CUST_101_PI425211535	5bias_TS_02_A10	0.014346	0.350423	0.93146	1
CUST_101_PI425212603	5bias_TS_50_B8	0.075432	0.293649	0.59646	0.96085
CUST_1010_PI425129478	TG_302_A19	-0.047608	0.059075	0.145897	0.891393
CUST_1010_PI425129481	TS_13_A3	0.091712	0.192268	0.346249	0.891393
CUST_1010_PI425211535	5bias_TS_13_A3	-0.07518	0.200356	0.448662	0.918745
CUST_1011_PI425129478	TG_302_C9	0.032968	0.194312	0.723685	1
CUST_1011_PI425129481	TS_13_A2	-0.172174	0.261158	0.214447	0.891393
CUST_1011_PI425211535	5bias_TS_13_A2	-0.150692	0.267058	0.275603	0.891393
CUST_1012_PI425129478	TG_302_C13	0.04824	0.306094	0.742319	1
CUST_1012_PI425129481	TS_13_A6	-0.014546	0.252947	0.903888	1
CUST_1012_PI425211535	5bias_TS_13_A6	-0.019196	0.266472	0.879838	1
CUST_1013_PI425129478	TG_302_C11	-0.112764	0.237975	0.349088	0.891393
CUST_1013_PI425129481	TS_13_A5	-0.044233	0.320886	0.773287	1
CUST_1013_PI425211535	5bias_TS_13_A5	-0.056867	0.312673	0.70506	1
CUST_1014_PI425129478	TG_302_C21	-0.023507	0.045214	0.309649	0.891393
CUST_1014_PI425129481	TS_13_A9	-0.083698	0.547882	0.749847	1
CUST_1014_PI425211535	5bias_TS_13_A9	0.094297	0.651169	0.762306	1
CUST_1015_PI425129478	TG_302_C23	-0.201904	0.434604	0.35756	0.891393
CUST_1015_PI425129481	TS_13_A4	-0.206421	0.266823	0.158706	0.891393
CUST_1015_PI425211535	5bias_TS_13_A4	-0.121269	0.294911	0.409874	0.905609
CUST_1016_PI425129478	TG_302_E11	0.043201	0.064649	0.209423	0.891393
CUST_1016_PI425129481	TS_13_A7	0	0	1	1
CUST_1016_PI425211535	5bias_TS_13_A7	0	0	1	1
CUST_1017_PI425129478	TG_302_E1	-1.45243	1.02453	0.033858	0.69037
CUST_1017_PI425129481	TS_13_A11	-0.06646	0.148608	0.373901	0.891393
CUST_1017_PI425211535	5bias_TS_13_A11	0	0	1	1
CUST_1018_PI425129478	TG_302_E13	0.05578	0.041916	0.040914	0.705394
CUST_1018_PI425129481	TS_13_A8	-0.131133	0.396632	0.50077	0.934437
CUST_1018_PI425211535	5bias_TS_13_A8	-0.080303	0.414002	0.686854	0.992514
CUST_1019_PI425129478	TG_302_E17	-0.010142	0.048909	0.666985	0.986285
CUST_1019_PI425129481	TS_13_B3	0.064145	0.244758	0.589336	0.95834
CUST_1019_PI425211535	5bias_TS_13_B3	0.008738	0.233508	0.937338	1
CUST_102_PI425129478	TG_301_A5	0.101794	0.227618	0.373901	0.891393
CUST_102_PI425129481	TS_02_B1	0.073756	0.332741	0.646135	0.978821
CUST_102_PI425129486	Soldier_B02_T3	-0.109371	0.191831	0.27137	0.891393
CUST_102_PI425211535	5bias_TS_02_B1	0.016659	0.149127	0.815052	1
CUST_102_PI425212603	5bias_TS_50_B7	-0.025497	0.057012	0.373901	0.891393
CUST_1020_PI425129478	TG_302_E15	-0.035118	0.393834	0.851682	1
CUST_1020_PI425129481	TS_13_B4	-0.09389	0.239433	0.430081	0.912148
CUST_1020_PI425211535	5bias_TS_13_B4	-0.048599	0.25083	0.687176	0.992514
CUST_1021_PI425129478	TG_302_C19	0.049358	0.053834	0.109669	0.891393
CUST_1021_PI425129481	TS_13_B2	0.040926	0.396219	0.828672	1
CUST_1021_PI425211535	5bias_TS_13_B2	0.062616	0.372129	0.725835	1
CUST_1022_PI425129478	TG_302_E9	-0.098953	0.136522	0.180391	0.891393
CUST_1022_PI425129481	TS_13_B1	-0.049092	0.256494	0.690705	0.993366
CUST_1022_PI425211535	5bias_TS_13_B1	-0.069625	0.257232	0.577682	0.954582
CUST_1023_PI425129478	TG_302_E5	0.061927	0.081365	0.163994	0.891393
CUST_1023_PI425129481	TS_13_A12	0.094347	0.087301	0.073035	0.81768
CUST_1023_PI425211535	5bias_TS_13_A12	-0.056436	0.126194	0.373901	0.891393
CUST_1024_PI425129478	TG_302_E3	0	0	1	1
CUST_1024_PI425129481	TS_13_B5	-0.152848	0.563481	0.57689	0.954229
CUST_1024_PI425211535	5bias_TS_13_B5	-0.157411	0.547112	0.555027	0.9509
CUST_1025_PI425129478	TG_302_G11	0.06559	0.194463	0.4927	0.932503
CUST_1025_PI425129481	TS_13_B9	0.034584	0.077333	0.373901	0.891393
CUST_1025_PI425211535	5bias_TS_13_B9	0.034066	0.076174	0.373901	0.891393
CUST_1026_PI425129478	TG_302_G1	0.181133	0.238382	0.164535	0.891393
CUST_1026_PI425129481	TS_13_B7	-0.015377	0.048165	0.514742	0.93966
CUST_1026_PI425211535	5bias_TS_13_B7	-0.087686	0.161959	0.292676	0.891393
CUST_1027_PI425129478	TG_302_E21	0.04251	0.029556	0.032398	0.688561
CUST_1027_PI425129481	TS_13_B8	-0.044186	0.253837	0.716933	1
CUST_1027_PI425211535	5bias_TS_13_B8	-0.041388	0.2423	0.721924	1
CUST_1028_PI425129478	TG_302_G5	0.075438	0.015298	0.000385	0.302084
CUST_1028_PI425129481	TS_13_B6	0.154073	0.231593	0.211071	0.891393
CUST_1028_PI425211535	5bias_TS_13_B6	0.116762	0.205912	0.273595	0.891393
CUST_1029_PI425129478	TG_302_G9	0.039232	0.021633	0.01541	0.655705
CUST_1029_PI425129481	TS_13_C4	0.09916	0.221728	0.373901	0.891393
CUST_1029_PI425211535	5bias_TS_13_C4	0.139107	0.299912	0.358249	0.891393
CUST_103_PI425129478	TG_301_A17	0.019584	0.105547	0.699508	0.997891
CUST_103_PI425129481	TS_02_A12	-0.066747	0.649452	0.829512	1
CUST_103_PI425129486	Soldier_B03_T3	-0.093259	0.248069	0.447873	0.918745
CUST_103_PI425211535	5bias_TS_02_A12	-0.064066	0.647531	0.835744	1
CUST_103_PI425212603	5bias_TS_50_C5	0.005927	0.251469	0.960497	1
CUST_1030_PI425129478	TG_302_G3	0.116557	0.142724	0.141867	0.891393
CUST_1030_PI425129481	TS_13_C1	-0.194576	0.294616	0.213785	0.891393
CUST_1030_PI425211535	5bias_TS_13_C1	-0.210744	0.300542	0.191964	0.891393
CUST_1031_PI425129478	TG_302_I1	0.037636	0.202373	0.698859	0.997468
CUST_1031_PI425129481	TS_13_B12	0	0	1	1
CUST_1031_PI425211535	5bias_TS_13_B12	0.052304	0.116956	0.373901	0.891393
CUST_1032_PI425129478	TG_302_I7	0.106872	0.085828	0.0496	0.733691
CUST_1032_PI425129481	TS_13_C3	-0.360473	0.7685	0.353437	0.891393
CUST_1032_PI425211535	5bias_TS_13_C3	-0.396969	0.860172	0.360405	0.891393
CUST_1033_PI425129478	TG_302_G13	0.068481	0.100527	0.202364	0.891393
CUST_1033_PI425129481	TS_13_B11	0.100499	0.604282	0.728843	1
CUST_1033_PI425211535	5bias_TS_13_B11	0.143011	0.516617	0.569433	0.952847
CUST_1034_PI425129478	TG_302_G19	-0.07514	0.12677	0.255678	0.891393
CUST_1034_PI425129481	TS_13_C2	-0.119454	0.278264	0.391463	0.896671
CUST_1034_PI425211535	5bias_TS_13_C2	-0.115282	0.260976	0.379192	0.891393
CUST_1035_PI425129478	TG_302_I3	0.061125	0.051532	0.056845	0.755358
CUST_1035_PI425129481	TS_13_C5	-0.205639	0.60234	0.48777	0.931569
CUST_1035_PI425211535	5bias_TS_13_C5	-0.276569	0.693458	0.422899	0.909915
CUST_1036_PI425129478	TG_302_G15	0.05864	0.124213	0.350678	0.891393
CUST_1036_PI425129481	TS_13_B10	-0.240987	0.662074	0.461376	0.923552
CUST_1036_PI425211535	5bias_TS_13_B10	-0.226979	0.695579	0.506026	0.93567
CUST_1037_PI425129478	TG_302_G21	-0.057979	0.109694	0.302715	0.891393
CUST_1037_PI425129481	TS_13_C6	-0.679133	0.791255	0.127387	0.891393
CUST_1037_PI425211535	5bias_TS_13_C6	-0.975989	0.849675	0.062078	0.781112
CUST_1038_PI425129478	TG_302_G17	-0.014726	0.101402	0.761653	1
CUST_1038_PI425129481	TS_13_C7	-0.232252	0.516345	0.371426	0.891393
CUST_1038_PI425211535	5bias_TS_13_C7	-0.22398	0.512188	0.383523	0.893979
CUST_1039_PI425129478	TG_302_K1	-0.107656	0.268377	0.42044	0.909915
CUST_1039_PI425129481	TS_13_C8	-0.584048	0.626169	0.105347	0.891393
CUST_1039_PI425211535	5bias_TS_13_C8	-0.539512	0.644144	0.134387	0.891393
CUST_104_PI425129478	TG_301_C13	0.17342	0.123051	0.034468	0.690627
CUST_104_PI425129481	TS_02_B2	0.078431	0.304541	0.595547	0.960652
CUST_104_PI425129486	Soldier_B04_T3	-0.148887	0.176126	0.131713	0.891393
CUST_104_PI425211535	5bias_TS_02_B2	-0.081498	0.139712	0.2621	0.891393
CUST_104_PI425212603	5bias_TS_50_C6	-0.025504	0.384221	0.889186	1
CUST_1040_PI425129478	TG_302_I21	0.100187	0.067561	0.029492	0.688561
CUST_1040_PI425129481	TS_13_C11	-0.298527	0.651835	0.36369	0.891393
CUST_1040_PI425211535	5bias_TS_13_C11	-0.260283	0.619519	0.400687	0.902178
CUST_1041_PI425129478	TG_302_I11	0.031501	0.12518	0.603688	0.964247
CUST_1041_PI425129481	TS_13_C9	-0.139521	0.279165	0.326351	0.891393
CUST_1041_PI425211535	5bias_TS_13_C9	-0.232315	0.47065	0.33164	0.891393
CUST_1042_PI425129478	TG_302_K3	0.084377	0.034768	0.005592	0.571605
CUST_1042_PI425129481	TS_13_C10	-0.133167	0.510878	0.591266	0.958794
CUST_1042_PI425211535	5bias_TS_13_C10	0.024372	0.376233	0.891836	1
CUST_1043_PI425129478	TG_302_K19	0.000981	0.11004	0.985044	1
CUST_1043_PI425129481	TS_13_C12	-0.044781	0.39189	0.810926	1
CUST_1043_PI425211535	5bias_TS_13_C12	-0.052377	0.396816	0.78257	1
CUST_1044_PI425129478	TG_302_K7	-0.086804	0.111316	0.156163	0.891393
CUST_1044_PI425129481	TS_13_D2	0.018524	0.228721	0.865095	1
CUST_1044_PI425211535	5bias_TS_13_D2	0.008573	0.208238	0.931076	1
CUST_1045_PI425129478	TG_302_K17	0.055364	0.112012	0.331069	0.891393
CUST_1045_PI425129481	TS_13_D3	-0.124134	0.505321	0.612025	0.966514
CUST_1045_PI425211535	5bias_TS_13_D3	-0.140515	0.491876	0.557707	0.9509
CUST_1046_PI425129478	TG_302_K13	0.058806	0.061077	0.097661	0.888187
CUST_1046_PI425129481	TS_13_D1	-0.004662	0.342321	0.977166	1
CUST_1046_PI425211535	5bias_TS_13_D1	-0.002517	0.327359	0.987104	1
CUST_1047_PI425129478	TG_302_K9	0.062213	0.106091	0.259976	0.891393
CUST_1047_PI425129481	TS_13_D4	0.060383	0.362866	0.728695	1
CUST_1047_PI425211535	5bias_TS_13_D4	0.058551	0.301206	0.686229	0.992514
CUST_1048_PI425129478	TG_302_K21	0.00682	0.025365	0.580088	0.955343
CUST_1048_PI425129481	TS_13_D8	-0.213065	0.492936	0.388521	0.896191
CUST_1048_PI425211535	5bias_TS_13_D8	-0.22247	0.500414	0.376445	0.891393
CUST_1049_PI425129478	TG_302_M17	-0.222264	0.380488	0.261528	0.891393
CUST_1049_PI425129481	TS_13_D7	-0.305253	0.469911	0.22	0.891393
CUST_1049_PI425211535	5bias_TS_13_D7	-0.278666	0.493239	0.275093	0.891393
CUST_105_PI425129478	TG_301_C3	-0.026423	0.03764	0.191568	0.891393
CUST_105_PI425129481	TS_02_B3	0.030041	0.067174	0.373901	0.891393
CUST_105_PI425129486	Soldier_B06_T3	-0.036863	0.06637	0.2821	0.891393
CUST_105_PI425211535	5bias_TS_02_B3	0.001988	0.004445	0.373901	0.891393
CUST_105_PI425212603	5bias_TS_50_C7	-0.065458	0.186722	0.476921	0.928569
CUST_1050_PI425129478	TG_302_M13	-1.49056	0.374784	0.000883	0.336922
CUST_1050_PI425129481	TS_13_D9	0.025314	0.047185	0.296486	0.891393
CUST_1050_PI425211535	5bias_TS_13_D9	0.032802	0.063467	0.312144	0.891393
CUST_1051_PI425129478	TG_302_M11	-0.018902	0.019916	0.101079	0.891393
CUST_1051_PI425129481	TS_13_D10	0	0	1	1
CUST_1051_PI425211535	5bias_TS_13_D10	-0.007892	0.138461	0.904738	1
CUST_1052_PI425129478	TG_302_M19	0.098166	0.259069	0.444555	0.916775
CUST_1052_PI425129481	TS_13_D11	0	0	1	1
CUST_1052_PI425211535	5bias_TS_13_D11	0	0	1	1
CUST_1053_PI425129478	TG_302_M7	0.217264	0.132619	0.021518	0.688561
CUST_1053_PI425129481	TS_13_D5	0.162877	0.457902	0.470926	0.925592
CUST_1053_PI425211535	5bias_TS_13_D5	0.155303	0.429862	0.464472	0.924766
CUST_1054_PI425129478	TG_302_M9	0.06465	0.182351	0.47228	0.926066
CUST_1054_PI425129481	TS_13_D6	0.216835	0.391923	0.283705	0.891393
CUST_1054_PI425211535	5bias_TS_13_D6	0.163817	0.430017	0.442299	0.915786
CUST_1055_PI425129478	TG_302_M21	-0.693202	0.157301	0.000595	0.302084
CUST_1055_PI425129481	TS_13_D12	0	0	1	1
CUST_1055_PI425211535	5bias_TS_13_D12	0.007424	0.016602	0.373901	0.891393
CUST_1056_PI425129478	TG_302_M5	0.032592	0.19467	0.727134	1
CUST_1056_PI425129481	TS_13_E3	0.096926	0.216733	0.373901	0.891393
CUST_1056_PI425211535	5bias_TS_13_E3	0.34991	0.776921	0.370872	0.891393
CUST_1057_PI425129478	TG_302_O7	-0.086632	0.185399	0.355073	0.891393
CUST_1057_PI425129481	TS_13_E6	0.052286	0.116916	0.373901	0.891393
CUST_1057_PI425211535	5bias_TS_13_E6	0	0	1	1
CUST_1058_PI425129478	TG_302_O3	-0.01764	0.135121	0.784865	1
CUST_1058_PI425129481	TS_13_E4	-0.106107	0.282654	0.448478	0.918745
CUST_1058_PI425211535	5bias_TS_13_E4	-0.135879	0.236134	0.267614	0.891393
CUST_1059_PI425129478	TG_302_M23	-0.172038	0.168041	0.083926	0.852593
CUST_1059_PI425129481	TS_13_E2	0.11087	0.103461	0.074664	0.823419
CUST_1059_PI425211535	5bias_TS_13_E2	0.10186	0.084958	0.055176	0.751325
CUST_106_PI425129478	TG_301_O23	0.069354	0.101686	0.201925	0.891393
CUST_106_PI425129481	TS_02_B4	-0.120864	0.504476	0.620551	0.968578
CUST_106_PI425129486	Soldier_B07_T3	-0.148907	0.199684	0.170747	0.891393
CUST_106_PI425211535	5bias_TS_02_B4	-0.143769	0.502578	0.557194	0.9509
CUST_106_PI425212603	5bias_TS_50_C10	-0.017113	0.038265	0.373901	0.891393
CUST_1060_PI425129478	TG_302_O13	0.05975	0.065663	0.111614	0.891393
CUST_1060_PI425129481	TS_13_E1	-0.059258	0.659594	0.850588	1
CUST_1060_PI425211535	5bias_TS_13_E1	-0.223503	0.54322	0.409629	0.905609
CUST_1061_PI425129478	TG_302_O5	0.109571	0.110844	0.091587	0.875865
CUST_1061_PI425129481	TS_13_F1	0	0	1	1
CUST_1061_PI425211535	5bias_TS_13_F1	0.028614	0.063983	0.373901	0.891393
CUST_1062_PI425129478	TG_309_B3	0.019309	0.093044	0.666742	0.986285
CUST_1062_PI425129481	TS_13_E10	-0.179823	0.249984	0.18301	0.891393
CUST_1062_PI425211535	5bias_TS_13_E10	-0.174507	0.256052	0.202198	0.891393
CUST_1063_PI425129478	TG_309_B11	0.08491	0.05371	0.024122	0.688561
CUST_1063_PI425129481	TS_13_E8	0.19316	0.183786	0.078506	0.831974
CUST_1063_PI425211535	5bias_TS_13_E8	0.134431	0.143857	0.104884	0.891393
CUST_1064_PI425129478	TG_309_B5	-0.343522	0.103473	0.001758	0.388711
CUST_1064_PI425129481	TS_13_F2	-0.109952	0.375844	0.548712	0.94933
CUST_1064_PI425211535	5bias_TS_13_F2	-0.120629	0.38803	0.525238	0.9421
CUST_1065_PI425129478	TG_309_B9	0.010129	0.1248	0.86481	1
CUST_1065_PI425129481	TS_13_E9	-0.133428	0.448931	0.542669	0.947234
CUST_1065_PI425211535	5bias_TS_13_E9	-0.092647	0.40813	0.638444	0.976488
CUST_1066_PI425129478	TG_309_D3	0.124203	0.433852	0.556908	0.9509
CUST_1066_PI425129481	TS_13_E7	-0.210166	0.673885	0.523981	0.9421
CUST_1066_PI425211535	5bias_TS_13_E7	-0.19456	0.656838	0.543968	0.947394
CUST_1067_PI425129478	TG_309_B17	-0.006178	0.10471	0.901414	1
CUST_1067_PI425129481	TS_13_E12	-0.12396	0.208532	0.254525	0.891393
CUST_1067_PI425211535	5bias_TS_13_E12	-0.134415	0.209249	0.224246	0.891393
CUST_1068_PI425129478	TG_309_D1	0.027118	0.193293	0.769419	1
CUST_1068_PI425129481	TS_13_F3	0.047202	0.45571	0.828208	1
CUST_1068_PI425211535	5bias_TS_13_F3	-0.024956	0.335191	0.875855	1
CUST_1069_PI425129478	TG_309_B21	0.130182	0.092122	0.034187	0.690627
CUST_1069_PI425129481	TS_13_E11	-0.122433	0.217832	0.277217	0.891393
CUST_1069_PI425211535	5bias_TS_13_E11	-0.118868	0.219573	0.292716	0.891393
CUST_107_PI425129478	TG_301_A21	0.036508	0.083609	0.384159	0.894032
CUST_107_PI425129481	TS_02_B9	-0.104177	0.480462	0.653144	0.980715
CUST_107_PI425129486	Soldier_B08_T3	-1.34756	0.981578	0.037301	0.699004
CUST_107_PI425211535	5bias_TS_02_B9	-0.113657	0.474537	0.620652	0.968578
CUST_107_PI425212603	5bias_TS_50_D8	0.004145	0.329969	0.978935	1
CUST_1070_PI425129478	TG_309_D11	0	0	1	1
CUST_1070_PI425129481	TS_13_F5	0.021337	0.047711	0.373901	0.891393
CUST_1070_PI425211535	5bias_TS_13_F5	0.069433	0.098371	0.189643	0.891393
CUST_1071_PI425129478	TG_309_D19	0.012574	0.115853	0.820183	1
CUST_1071_PI425129481	TS_13_F4	-0.15984	0.492177	0.507938	0.936017
CUST_1071_PI425211535	5bias_TS_13_F4	-0.14015	0.498143	0.563419	0.952847
CUST_1072_PI425129478	TG_309_D21	-0.034131	0.059844	0.271243	0.891393
CUST_1072_PI425129481	TS_13_F7	-0.077579	0.308432	0.603846	0.964372
CUST_1072_PI425211535	5bias_TS_13_F7	-0.073527	0.315212	0.629503	0.971915
CUST_1073_PI425129478	TG_309_D13	0.012848	0.067392	0.691834	0.994044
CUST_1073_PI425129481	TS_13_F6	0	0	1	1
CUST_1073_PI425211535	5bias_TS_13_F6	0	0	1	1
CUST_1074_PI425129478	TG_309_F3	0.184089	0.095891	0.012719	0.642846
CUST_1074_PI425129481	TS_13_G1	0	0	1	1
CUST_1074_PI425211535	5bias_TS_13_G1	0.007931	0.017735	0.373901	0.891393
CUST_1075_PI425129478	TG_309_D17	-0.043429	0.111231	0.43191	0.912506
CUST_1075_PI425129481	TS_13_F8	-0.113149	0.160243	0.189502	0.891393
CUST_1075_PI425211535	5bias_TS_13_F8	-0.087473	0.199598	0.382594	0.893979
CUST_1076_PI425129478	TG_309_D9	-0.072642	0.120214	0.248002	0.891393
CUST_1076_PI425129481	TS_13_F12	0	0	1	1
CUST_1076_PI425211535	5bias_TS_13_F12	-0.010994	0.024584	0.373901	0.891393
CUST_1077_PI425129478	TG_309_D7	-0.050849	0.092913	0.288202	0.891393
CUST_1077_PI425129481	TS_13_F11	-0.063309	0.484501	0.784674	1
CUST_1077_PI425211535	5bias_TS_13_F11	-0.057725	0.489642	0.805101	1
CUST_1078_PI425129478	TG_309_D15	0.074022	0.107603	0.19882	0.891393
CUST_1078_PI425129481	TS_13_F9	-0.049494	0.440956	0.814193	1
CUST_1078_PI425211535	5bias_TS_13_F9	-0.068936	0.446133	0.747114	1
CUST_1079_PI425129478	TG_309_F11	-0.112815	0.251383	0.372402	0.891393
CUST_1079_PI425129481	TS_13_F10	-0.074941	0.387677	0.687844	0.992514
CUST_1079_PI425211535	5bias_TS_13_F10	-0.081242	0.401752	0.674579	0.98814
CUST_108_PI425129478	TG_301_A9	-0.07441	0.148451	0.325113	0.891393
CUST_108_PI425129481	TS_02_B6	0.025735	0.216079	0.803161	1
CUST_108_PI425129486	Soldier_B09_T3	0.00459	0.308781	0.975078	1
CUST_108_PI425211535	5bias_TS_02_B6	0.04542	0.238823	0.692529	0.994498
CUST_108_PI425212603	5bias_TS_50_D3	0	0	1	1
CUST_1080_PI425129478	TG_309_F7	-0.066337	0.103102	0.223628	0.891393
CUST_1080_PI425129481	TS_13_G2	0.102594	0.23905	0.39157	0.896671
CUST_1080_PI425211535	5bias_TS_13_G2	0.135965	0.197088	0.197794	0.891393
CUST_1081_PI425129478	TG_309_F21	-0.022982	0.076526	0.538669	0.945458
CUST_1081_PI425129481	TS_13_G4	0.092939	0.39697	0.628283	0.971892
CUST_1081_PI425211535	5bias_TS_13_G4	-0.024277	0.685861	0.940717	1
CUST_1082_PI425129478	TG_309_F13	0.016562	0.312401	0.91135	1
CUST_1082_PI425129481	TS_13_G5	0.043422	0.271903	0.739063	1
CUST_1082_PI425211535	5bias_TS_13_G5	0.12711	0.284227	0.373901	0.891393
CUST_1083_PI425129478	TG_309_H11	0.072239	0.079346	0.111476	0.891393
CUST_1083_PI425129481	TS_13_G3	0.01606	0.375125	0.928337	1
CUST_1083_PI425211535	5bias_TS_13_G3	0.036948	0.379951	0.838505	1
CUST_1084_PI425129478	TG_309_H15	-0.013967	0.03123	0.373901	0.891393
CUST_1084_PI425129481	TS_13_G8	0.085468	0.060317	0.033907	0.69037
CUST_1084_PI425211535	5bias_TS_13_G8	0.056008	0.05973	0.104038	0.891393
CUST_1085_PI425129478	TG_309_H23	-0.025986	0.04962	0.30659	0.891393
CUST_1085_PI425129481	TS_13_G6	0.038831	0.067805	0.269561	0.891393
CUST_1085_PI425211535	5bias_TS_13_G6	-0.001395	0.140689	0.983368	1
CUST_1086_PI425129478	TG_309_J7	0.072851	0.042745	0.018925	0.68499
CUST_1086_PI425129481	TS_13_G7	0.089125	0.599036	0.756079	1
CUST_1086_PI425211535	5bias_TS_13_G7	-0.025003	0.464932	0.910084	1
CUST_1087_PI425129478	TG_309_J23	0.062427	0.06107	0.084251	0.853959
CUST_1087_PI425129481	TS_13_G9	-0.001641	0.487434	0.994355	1
CUST_1087_PI425211535	5bias_TS_13_G9	-0.012481	0.490285	0.957337	1
CUST_1088_PI425129478	TG_309_L5	-0.243561	0.692221	0.475412	0.927957
CUST_1088_PI425129481	TS_14_H7	-0.101666	0.327437	0.525724	0.9421
CUST_1088_PI425211535	5bias_TS_14_H7	-0.101635	0.305572	0.498352	0.934408
CUST_1089_PI425129478	TG_309_J15	0.051536	0.185492	0.56808	0.952847
CUST_1089_PI425129481	TS_14_H11	-0.099772	0.373544	0.58251	0.956229
CUST_1089_PI425211535	5bias_TS_14_H11	-0.131284	0.364562	0.46582	0.924766
CUST_109_PI425129478	TG_301_C9	0.088605	0.065168	0.038394	0.701106
CUST_109_PI425129481	TS_02_B11	-0.002892	0.2639	0.981626	1
CUST_109_PI425129486	Soldier_B10_T3	0.067071	0.200219	0.49547	0.933491
CUST_109_PI425211535	5bias_TS_02_B11	-0.068638	0.186335	0.456401	0.921087
CUST_109_PI425212603	5bias_TS_50_D7	-0.185853	0.369727	0.323898	0.891393
CUST_1090_PI425129478	TG_309_J19	-0.05483	0.312153	0.714522	1
CUST_1090_PI425129481	TS_14_H12	0.039611	0.163583	0.616942	0.968116
CUST_1090_PI425211535	5bias_TS_14_H12	0.030711	0.253498	0.799873	1
CUST_1091_PI425129478	TG_309_L3	0.059583	0.120697	0.331597	0.891393
CUST_1091_PI425129481	TS_14_A7	-0.169268	0.307396	0.285658	0.891393
CUST_1091_PI425211535	5bias_TS_14_A7	-0.176567	0.304327	0.264279	0.891393
CUST_1092_PI425129478	TG_309_J21	-0.092802	0.282143	0.502842	0.934944
CUST_1092_PI425129481	TS_14_A1	-0.218431	0.63339	0.483653	0.929435
CUST_1092_PI425211535	5bias_TS_14_A1	-0.26083	0.601106	0.386857	0.89499
CUST_1093_PI425129478	TG_309_L15	0.034755	0.038274	0.112151	0.891393
CUST_1093_PI425129481	TS_14_A4	-0.169213	0.299352	0.274882	0.891393
CUST_1093_PI425211535	5bias_TS_14_A4	-0.175157	0.302502	0.265091	0.891393
CUST_1094_PI425129478	TG_309_3	-0.012066	0.083015	0.761463	1
CUST_1094_PI425129481	TS_14_A3	0.096561	0.215918	0.373901	0.891393
CUST_1094_PI425211535	5bias_TS_14_A3	0.048787	0.10909	0.373901	0.891393
CUST_1095_PI425129478	TG_309_L21	-0.645458	0.138331	0.000477	0.302084
CUST_1095_PI425129481	TS_14_A2	-0.072268	0.283807	0.599544	0.962215
CUST_1095_PI425211535	5bias_TS_14_A2	-0.029328	0.297669	0.836416	1
CUST_1096_PI425129478	TG_309_L17	-0.027464	0.080042	0.485717	0.929952
CUST_1096_PI425129481	TS_14_A8	-0.001129	0.432325	0.995622	1
CUST_1096_PI425211535	5bias_TS_14_A8	-0.033748	0.402342	0.860352	1
CUST_1097_PI425129478	TG_309_L13	-0.093611	0.081469	0.062023	0.781045
CUST_1097_PI425129481	TS_14_A6	0	0	1	1
CUST_1097_PI425211535	5bias_TS_14_A6	0	0	1	1
CUST_1098_PI425129478	TG_309_L11	0.112623	0.103285	0.071345	0.808892
CUST_1098_PI425129481	TS_14_A9	0.053726	0.041227	0.043504	0.71392
CUST_1098_PI425211535	5bias_TS_14_A9	0.049645	0.040547	0.052021	0.738609
CUST_1099_PI425129478	TG_309_23	0.068534	0.060542	0.064578	0.795112
CUST_1099_PI425129481	TS_14_A10	-0.077055	0.408303	0.694723	0.995452
CUST_1099_PI425211535	5bias_TS_14_A10	-0.074192	0.406296	0.703952	0.999635
CUST_11_PI425129478	TG_00_E4	0.174403	0.15857	0.069742	0.804841
CUST_11_PI425129481	TS_00_A2	0.035355	0.28942	0.798261	1
CUST_11_PI425129486	Random_A11_T3	-0.042388	0.15238	0.567633	0.952847
CUST_11_PI425196440	FJ184600.1	-0.190618	0.084784	0.007348	0.594852
CUST_11_PI425211535	5bias_TS_00_A2	0.041236	0.369651	0.815303	1
CUST_11_PI425212603	5bias_TS_55_H7	-0.046468	0.235269	0.681568	0.991145
CUST_110_PI425129478	TG_301_A13	0.028157	0.078774	0.468913	0.925342
CUST_110_PI425129481	TS_02_B12	-0.097785	0.534573	0.703474	0.999414
CUST_110_PI425129486	Soldier_B11_T3	-0.022075	0.085602	0.595086	0.960521
CUST_110_PI425211535	5bias_TS_02_B12	-0.06083	0.522218	0.807365	1
CUST_110_PI425212603	5bias_TS_50_D5	-0.296999	0.527386	0.276414	0.891393
CUST_1100_PI425129478	TG_309_19	-0.039444	0.078216	0.322533	0.891393
CUST_1100_PI425129481	TS_14_B8	-0.06068	0.32004	0.693401	0.995037
CUST_1100_PI425211535	5bias_TS_14_B8	-0.100245	0.338301	0.543822	0.947394
CUST_1101_PI425129478	TG_309_11	0.152486	0.340968	0.373901	0.891393
CUST_1101_PI425129481	TS_14_B10	0.044753	0.078527	0.271538	0.891393
CUST_1101_PI425211535	5bias_TS_14_B10	0.037617	0.05976	0.232027	0.891393
CUST_1102_PI425129478	TG_309_15	0.019344	0.063887	0.535501	0.945215
CUST_1102_PI425129481	TS_14_B1	0.11244	0.563656	0.678635	0.989753
CUST_1102_PI425211535	5bias_TS_14_B1	0	0	1	1
CUST_1103_PI425129478	TG_309_7	-0.017526	0.059824	0.548186	0.94933
CUST_1103_PI425129481	TS_14_B7	-0.329773	0.841063	0.430126	0.912148
CUST_1103_PI425211535	5bias_TS_14_B7	-0.359997	0.866705	0.405576	0.903532
CUST_1104_PI425129478	TG_309_5	0.057202	0.089192	0.224859	0.891393
CUST_1104_PI425129481	TS_14_B3	-0.006458	0.329008	0.967095	1
CUST_1104_PI425211535	5bias_TS_14_B3	-0.072247	0.331429	0.65146	0.980377
CUST_1105_PI425129478	TG_309_21	0.058148	0.075967	0.162144	0.891393
CUST_1105_PI425129481	TS_14_B6	0.04018	0.131678	0.532508	0.94379
CUST_1105_PI425211535	5bias_TS_14_B6	0.10432	0.048346	0.008493	0.610415
CUST_1106_PI425129478	TG_302_D9	0.057372	0.17108	0.495026	0.933491
CUST_1106_PI425129481	TS_14_A12	-0.066127	0.401637	0.731413	1
CUST_1106_PI425211535	5bias_TS_14_A12	-0.042583	0.407158	0.826574	1
CUST_1107_PI425129478	TG_302_B17	0.155324	0.259799	0.252235	0.891393
CUST_1107_PI425129481	TS_14_A11	-0.4042	0.870653	0.357857	0.891393
CUST_1107_PI425211535	5bias_TS_14_A11	-0.386915	0.835443	0.358896	0.891393
CUST_1108_PI425129478	TG_302_B1	-0.154366	0.435762	0.472621	0.926066
CUST_1108_PI425129481	TS_14_B9	-0.422913	0.77324	0.28846	0.891393
CUST_1108_PI425211535	5bias_TS_14_B9	-0.439632	0.813712	0.293547	0.891393
CUST_1109_PI425129478	TG_302_B3	-1.15515	0.352067	0.001837	0.388711
CUST_1109_PI425129481	TS_14_B5	0.010056	0.185119	0.909182	1
CUST_1109_PI425211535	5bias_TS_14_B5	0.056016	0.137288	0.413196	0.907077
CUST_111_PI425129478	TG_301_E5	-0.026351	0.073193	0.465937	0.924766
CUST_111_PI425129481	TS_02_B10	-0.028869	0.26921	0.822283	1
CUST_111_PI425129486	Soldier_B12_T3	-1.53489	1.04891	0.030729	0.688561
CUST_111_PI425211535	5bias_TS_02_B10	0.03408	0.231645	0.758681	1
CUST_111_PI425212603	5bias_TS_50_D6	-0.74223	0.864964	0.12745	0.891393
CUST_1110_PI425129478	TG_302_B19	-0.003475	0.073591	0.920984	1
CUST_1110_PI425129481	TS_14_B4	-0.238613	0.443816	0.295588	0.891393
CUST_1110_PI425211535	5bias_TS_14_B4	-0.263552	0.450664	0.261079	0.891393
CUST_1111_PI425129478	TG_302_B11	0.124105	0.12288	0.086837	0.8603
CUST_1111_PI425129481	TS_14_B2	0.072404	0.216676	0.496472	0.933511
CUST_1111_PI425211535	5bias_TS_14_B2	0.066333	0.201616	0.502731	0.934879
CUST_1112_PI425129478	TG_302_B9	-0.027383	0.125148	0.650273	0.980377
CUST_1112_PI425129481	TS_14_C2	-0.107836	0.310377	0.480608	0.929278
CUST_1112_PI425211535	5bias_TS_14_C2	-0.113591	0.297463	0.441292	0.915353
CUST_1113_PI425129478	TG_302_B7	-0.035013	0.452965	0.871171	1
CUST_1113_PI425129481	TS_14_B11	-0.132435	0.721524	0.702524	0.99879
CUST_1113_PI425211535	5bias_TS_14_B11	-0.086048	0.586166	0.759186	1
CUST_1114_PI425129478	TG_302_P23	-0.031475	0.128557	0.613177	0.96672
CUST_1114_PI425129481	TS_14_B12	-0.056764	0.273047	0.666211	0.986085
CUST_1114_PI425211535	5bias_TS_14_B12	-0.03302	0.269265	0.797501	1
CUST_1115_PI425129478	TG_302_B5	0.147822	0.067135	0.00791	0.598583
CUST_1115_PI425129481	TS_14_C1	0.001464	0.354309	0.99307	1
CUST_1115_PI425211535	5bias_TS_14_C1	0.011805	0.337513	0.941417	1
CUST_1116_PI425129478	TG_302_B23	0.06725	0.037733	0.016329	0.659456
CUST_1116_PI425129481	TS_14_C4	-0.061274	0.229791	0.583109	0.956304
CUST_1116_PI425211535	5bias_TS_14_C4	-0.06603	0.238627	0.569586	0.952847
CUST_1117_PI425129478	TG_302_D3	-0.203235	0.20254	0.088254	0.863605
CUST_1117_PI425129481	TS_14_C3	-0.08758	0.332792	0.587845	0.957896
CUST_1117_PI425211535	5bias_TS_14_C3	-0.082835	0.331906	0.606559	0.964608
CUST_1118_PI425129478	TG_302_B21	-0.023477	0.079037	0.542894	0.947394
CUST_1118_PI425129481	TS_14_C8	-0.164303	0.260687	0.231534	0.891393
CUST_1118_PI425211535	5bias_TS_14_C8	-0.202055	0.285837	0.189111	0.891393
CUST_1119_PI425129478	TG_302_D21	0.026704	0.098486	0.577046	0.954242
CUST_1119_PI425129481	TS_14_C7	0.092262	0.196414	0.352823	0.891393
CUST_1119_PI425211535	5bias_TS_14_C7	0.069691	0.17454	0.422413	0.909915
CUST_112_PI425129478	TG_301_E1	0.02953	0.184938	0.739099	1
CUST_112_PI425129481	TS_02_C1	-0.185197	0.604016	0.530637	0.942324
CUST_112_PI425129486	Soldier_C01_T3	-0.054726	0.087333	0.233764	0.891393
CUST_112_PI425211535	5bias_TS_02_C1	-0.194103	0.614047	0.518672	0.940566
CUST_112_PI425212603	5bias_TS_50_D9	0.028824	0.404317	0.881072	1
CUST_1120_PI425129478	TG_302_D11	-0.024663	0.368992	0.888426	1
CUST_1120_PI425129481	TS_14_C9	0.018154	0.040593	0.373901	0.891393
CUST_1120_PI425211535	5bias_TS_14_C9	0	0	1	1
CUST_1121_PI425129478	TG_302_D17	0	0	1	1
CUST_1121_PI425129481	TS_14_C5	0.204376	0.269104	0.164697	0.891393
CUST_1121_PI425211535	5bias_TS_14_C5	0.18145	0.406483	0.374693	0.891393
CUST_1122_PI425129478	TG_302_F3	0.186257	0.123617	0.028066	0.688561
CUST_1122_PI425129481	TS_14_C6	0.031389	0.27141	0.808702	1
CUST_1122_PI425211535	5bias_TS_14_C6	0.052148	0.276042	0.694433	0.995452
CUST_1123_PI425129478	TG_302_D23	0.129117	0.191067	0.205298	0.891393
CUST_1123_PI425129481	TS_14_D3	0.015585	0.205003	0.873267	1
CUST_1123_PI425211535	5bias_TS_14_D3	0.023386	0.208499	0.814321	1
CUST_1124_PI425129478	TG_302_F1	-0.04237	0.31184	0.776417	1
CUST_1124_PI425129481	TS_14_D2	-0.010316	0.023066	0.373901	0.891393
CUST_1124_PI425211535	5bias_TS_14_D2	-0.19267	0.075714	0.004711	0.541322
CUST_1125_PI425129478	TG_302_D15	0.049248	0.312785	0.742551	1
CUST_1125_PI425129481	TS_14_C10	-0.026687	0.243261	0.818291	1
CUST_1125_PI425211535	5bias_TS_14_C10	-0.035121	0.246207	0.765713	1
CUST_1126_PI425129478	TG_302_D13	0.026111	0.039886	0.217095	0.891393
CUST_1126_PI425129481	TS_14_D1	-0.090627	0.258396	0.476733	0.928569
CUST_1126_PI425211535	5bias_TS_14_D1	-0.10138	0.252611	0.420237	0.909915
CUST_1127_PI425129478	TG_302_D19	-0.008953	0.154225	0.902979	1
CUST_1127_PI425129481	TS_14_C12	-0.172918	0.266164	0.219959	0.891393
CUST_1127_PI425211535	5bias_TS_14_C12	-0.194595	0.256946	0.165619	0.891393
CUST_1128_PI425129478	TG_302_H11	-0.317451	0.255837	0.050095	0.734509
CUST_1128_PI425129481	TS_14_D4	-0.253523	0.691049	0.458093	0.921632
CUST_1128_PI425211535	5bias_TS_14_D4	-0.253435	0.678761	0.450738	0.918961
CUST_1129_PI425129478	TG_302_F13	0.036306	0.050793	0.185213	0.891393
CUST_1129_PI425129481	TS_14_D5	-0.034599	0.176315	0.683468	0.991781
CUST_1129_PI425211535	5bias_TS_14_D5	0.255629	0.270986	0.102566	0.891393
CUST_113_PI425129478	TG_301_C23	0.223219	0.201102	0.068066	0.80326
CUST_113_PI425129481	TS_02_B8	-0.033358	0.074591	0.373901	0.891393
CUST_113_PI425129486	Soldier_C02_T3	-1.3494	0.979475	0.036911	0.698015
CUST_113_PI425211535	5bias_TS_02_B8	0	0	1	1
CUST_113_PI425212603	5bias_TS_50_D10	-0.044776	0.382415	0.806391	1
CUST_1130_PI425129478	TG_302_F23	0.01551	0.103851	0.755189	1
CUST_1130_PI425129481	TS_14_D7	0.014389	0.224801	0.893115	1
CUST_1130_PI425211535	5bias_TS_14_D7	0.031915	0.203668	0.74372	1
CUST_1131_PI425129478	TG_302_F21	0.00452	0.050952	0.852435	1
CUST_1131_PI425129481	TS_14_D6	0.07137	0.166584	0.392311	0.896671
CUST_1131_PI425211535	5bias_TS_14_D6	0.032292	0.202793	0.739776	1
CUST_1132_PI425129478	TG_302_F19	0.174056	0.173191	0.087914	0.863605
CUST_1132_PI425129481	TS_14_D9	-0.558834	1.07575	0.309989	0.891393
CUST_1132_PI425211535	5bias_TS_14_D9	-0.589738	1.10722	0.299497	0.891393
CUST_1133_PI425129478	TG_302_H15	-0.12064	0.593156	0.672852	0.987518
CUST_1133_PI425129481	TS_14_D10	-0.346796	0.352243	0.092499	0.878179
CUST_1133_PI425211535	5bias_TS_14_D10	-0.343371	0.319656	0.074198	0.82308
CUST_1134_PI425129478	TG_302_J3	0.09139	0.148299	0.240271	0.891393
CUST_1134_PI425129481	TS_14_E3	0.113554	0.263855	0.390382	0.896671
CUST_1134_PI425211535	5bias_TS_14_E3	0.199283	0.221786	0.114905	0.891393
CUST_1135_PI425129478	TG_302_H21	-0.110735	0.45441	0.614777	0.967623
CUST_1135_PI425129481	TS_14_E5	-0.180877	0.289602	0.235047	0.891393
CUST_1135_PI425211535	5bias_TS_14_E5	-0.195363	0.315777	0.238741	0.891393
CUST_1136_PI425129478	TG_302_H19	0.116476	0.063012	0.014455	0.653223
CUST_1136_PI425129481	TS_14_E4	-0.112401	0.121014	0.106392	0.891393
CUST_1136_PI425211535	5bias_TS_14_E4	-0.145316	0.103203	0.034564	0.690627
CUST_1137_PI425129478	TG_302_H17	-0.048736	0.049844	0.094077	0.879786
CUST_1137_PI425129481	TS_14_E1	-0.005438	0.121797	0.925283	1
CUST_1137_PI425211535	5bias_TS_14_E1	-0.018868	0.187282	0.832806	1
CUST_1138_PI425129478	TG_302_J23	-0.137582	0.133098	0.081906	0.844326
CUST_1138_PI425129481	TS_14_D11	-0.031895	0.262204	0.799084	1
CUST_1138_PI425211535	5bias_TS_14_D11	-0.01288	0.259523	0.916983	1
CUST_1139_PI425129478	TG_302_L5	0.192832	0.042853	0.000549	0.302084
CUST_1139_PI425129481	TS_14_E2	0	0	1	1
CUST_1139_PI425211535	5bias_TS_14_E2	-0.014923	0.033368	0.373901	0.891393
CUST_114_PI425129478	TG_301_E13	-0.766564	0.704984	0.071873	0.811301
CUST_114_PI425129481	TS_02_C2	0.018658	0.314632	0.900912	1
CUST_114_PI425129486	Soldier_C03_T3	-0.239875	0.44708	0.296444	0.891393
CUST_114_PI425211535	5bias_TS_02_C2	-0.001771	0.298586	0.990055	1
CUST_114_PI425212603	5bias_TS_50_E6	-0.023528	0.28897	0.864389	1
CUST_1140_PI425129478	TG_302_J17	0.068894	0.081757	0.132626	0.891393
CUST_1140_PI425129481	TS_14_D12	-0.083825	0.165724	0.321263	0.891393
CUST_1140_PI425211535	5bias_TS_14_D12	-0.108113	0.168554	0.22481	0.891393
CUST_1141_PI425129478	TG_302_J11	0.068784	0.072308	0.100535	0.891393
CUST_1141_PI425129481	TS_14_E7	-0.068438	0.318772	0.656253	0.982227
CUST_1141_PI425211535	5bias_TS_14_E7	-0.064822	0.315728	0.670012	0.986596
CUST_1142_PI425129478	TG_302_L3	0.12054	0.362842	0.498833	0.934408
CUST_1142_PI425129481	TS_14_E9	-0.096584	0.454179	0.659225	0.982429
CUST_1142_PI425211535	5bias_TS_14_E9	-0.097354	0.458533	0.659721	0.982429
CUST_1143_PI425129478	TG_302_J15	0.050708	0.060586	0.134599	0.891393
CUST_1143_PI425129481	TS_14_E6	-0.032359	0.434251	0.875748	1
CUST_1143_PI425211535	5bias_TS_14_E6	-0.025013	0.421503	0.900841	1
CUST_1144_PI425129478	TG_302_L1	-0.006111	0.113613	0.910059	1
CUST_1144_PI425129481	TS_14_E8	-0.398334	0.753005	0.302367	0.891393
CUST_1144_PI425211535	5bias_TS_14_E8	-0.379692	0.718433	0.302757	0.891393
CUST_1145_PI425129478	TG_302_L9	0.007257	0.063653	0.811352	1
CUST_1145_PI425129481	TS_14_E11	-0.003556	0.26438	0.977448	1
CUST_1145_PI425211535	5bias_TS_14_E11	-0.008962	0.204639	0.926703	1
CUST_1146_PI425129478	TG_302_7	-0.820622	1.20548	0.202618	0.891393
CUST_1146_PI425129481	TS_14_F1	0.101518	0.368214	0.570926	0.952847
CUST_1146_PI425211535	5bias_TS_14_F1	0.023	0.426051	0.90974	1
CUST_1147_PI425129478	TG_302_3	-0.024382	0.083999	0.551694	0.950158
CUST_1147_PI425129481	TS_14_E10	-0.053284	0.06883	0.15849	0.891393
CUST_1147_PI425211535	5bias_TS_14_E10	-0.047199	0.058772	0.146962	0.891393
CUST_1148_PI425129478	TG_302_L21	0.032518	0.058873	0.284391	0.891393
CUST_1148_PI425129481	TS_14_E12	-0.01511	0.198012	0.872795	1
CUST_1148_PI425211535	5bias_TS_14_E12	-0.000358	0.181612	0.996697	1
CUST_1149_PI425129478	TG_302_L17	0.119494	0.092451	0.044556	0.714218
CUST_1149_PI425129481	TS_14_F4	-0.085314	0.285404	0.540464	0.946341
CUST_1149_PI425211535	5bias_TS_14_F4	-0.07005	0.287985	0.615404	0.968116
CUST_115_PI425129478	TG_301_E3	0.121432	0.085675	0.03388	0.69037
CUST_115_PI425129481	TS_02_C4	0.105736	0.560024	0.694595	0.995452
CUST_115_PI425129486	Soldier_C05_T3	-0.091335	0.18712	0.336415	0.891393
CUST_115_PI425211535	5bias_TS_02_C4	-0.090149	0.520738	0.718394	1
CUST_115_PI425212603	5bias_TS_50_E10	-0.123022	0.388599	0.518079	0.939969
CUST_1150_PI425129478	TG_302_1	0.048642	0.167047	0.550484	0.949858
CUST_1150_PI425129481	TS_14_F6	0	0	1	1
CUST_1150_PI425211535	5bias_TS_14_F6	0	0	1	1
CUST_1151_PI425129478	TG_302_9	-0.899677	0.557638	0.022605	0.688561
CUST_1151_PI425129481	TS_14_F5	-0.094856	0.492497	0.688898	0.992651
CUST_1151_PI425211535	5bias_TS_14_F5	-0.079429	0.322404	0.611033	0.965966
CUST_1152_PI425129478	TG_302_11	0.183448	0.101533	0.015603	0.65586
CUST_1152_PI425129481	TS_14_F2	-0.034419	0.436778	0.868694	1
CUST_1152_PI425211535	5bias_TS_14_F2	-0.033876	0.414575	0.863909	1
CUST_1153_PI425129478	TG_302_L13	-0.234846	0.697371	0.493333	0.932687
CUST_1153_PI425129481	TS_14_F3	0.048991	0.069436	0.189778	0.891393
CUST_1153_PI425211535	5bias_TS_14_F3	-0.030748	0.11802	0.591446	0.958794
CUST_1154_PI425129478	TG_302_P7	0.094417	0.053719	0.017102	0.669084
CUST_1154_PI425129481	TS_14_F7	-1.9e-05	0.171818	0.999814	1
CUST_1154_PI425211535	5bias_TS_14_F7	-0.013071	0.1397	0.844506	1
CUST_1155_PI425129478	TG_302_19	0.072056	0.062924	0.062598	0.78577
CUST_1155_PI425129481	TS_14_F11	0.218048	0.224873	0.096004	0.884257
CUST_1155_PI425211535	5bias_TS_14_F11	0.005055	0.019492	0.593109	0.959136
CUST_1156_PI425129478	TG_302_15	0.040568	0.088147	0.361582	0.891393
CUST_1156_PI425129481	TS_14_F8	-0.087282	0.474078	0.701679	0.998546
CUST_1156_PI425211535	5bias_TS_14_F8	-0.101257	0.466645	0.65291	0.980715
CUST_1157_PI425129478	TG_302_P15	0.030957	0.087281	0.472106	0.926066
CUST_1157_PI425129481	TS_14_F9	0.170806	0.294603	0.264561	0.891393
CUST_1157_PI425211535	5bias_TS_14_F9	0.188803	0.308014	0.242368	0.891393
CUST_1158_PI425129478	TG_302_P1	-0.677879	0.716535	0.101865	0.891393
CUST_1158_PI425129481	TS_14_F10	-1.22281	0.924912	0.041709	0.705699
CUST_1158_PI425211535	5bias_TS_14_F10	-1.23923	0.951693	0.043606	0.71392
CUST_1159_PI425129478	TG_302_P5	0.084003	0.087373	0.098002	0.888797
CUST_1159_PI425129481	TS_14_F12	0.099307	0.276523	0.466959	0.924902
CUST_1159_PI425211535	5bias_TS_14_F12	0.136037	0.275443	0.331399	0.891393
CUST_116_PI425129478	TG_301_E11	-0.027655	0.032713	0.131699	0.891393
CUST_116_PI425129481	TS_02_C3	-0.125088	0.411957	0.534414	0.944625
CUST_116_PI425129486	Soldier_C06_T3	-0.211826	0.222922	0.1008	0.891393
CUST_116_PI425211535	5bias_TS_02_C3	-0.089113	0.404597	0.648177	0.979734
CUST_116_PI425212603	5bias_TS_50_E9	0.025897	0.188381	0.773884	1
CUST_1160_PI425129478	TG_302_17	-0.058561	0.501341	0.806842	1
CUST_1160_PI425129481	TS_14_G1	-0.059886	0.403993	0.756933	1
CUST_1160_PI425211535	5bias_TS_14_G1	-0.104944	0.417676	0.604222	0.964372
CUST_1161_PI425129478	TG_302_P13	-0.382431	0.297015	0.045053	0.714818
CUST_1161_PI425129481	TS_14_G2	0	0	1	1
CUST_1161_PI425211535	5bias_TS_14_G2	0	0	1	1
CUST_1162_PI425129478	TG_302_P9	0.112112	0.1715	0.217619	0.891393
CUST_1162_PI425129481	TS_14_G4	0.026852	0.060044	0.373901	0.891393
CUST_1162_PI425211535	5bias_TS_14_G4	0	0	1	1
CUST_1163_PI425129478	TG_302_23	0.107495	0.081969	0.042712	0.710359
CUST_1163_PI425129481	TS_14_G7	-0.30782	0.42966	0.184419	0.891393
CUST_1163_PI425211535	5bias_TS_14_G7	-0.303519	0.382546	0.150711	0.891393
CUST_1164_PI425129478	TG_302_21	0.032404	0.093903	0.483398	0.929435
CUST_1164_PI425129481	TS_14_G5	0.086245	0.26969	0.514076	0.939428
CUST_1164_PI425211535	5bias_TS_14_G5	0.070629	0.28871	0.613449	0.96679
CUST_1165_PI425129478	TG_302_P19	0.125916	0.140509	0.115609	0.891393
CUST_1165_PI425129481	TS_14_G3	-0.013681	0.112714	0.799503	1
CUST_1165_PI425211535	5bias_TS_14_G3	0.145307	0.158682	0.10999	0.891393
CUST_1166_PI425129478	TG_302_A10	0	0	1	1
CUST_1166_PI425129481	TS_14_G8	0	0	1	1
CUST_1166_PI425211535	5bias_TS_14_G8	0	0	1	1
CUST_1167_PI425129478	TG_302_A6	0.034042	0.055596	0.242798	0.891393
CUST_1167_PI425129481	TS_14_G9	0	0	1	1
CUST_1167_PI425211535	5bias_TS_14_G9	-0.093467	0.208998	0.373901	0.891393
CUST_1168_PI425129478	TG_302_A12	-0.021778	0.280893	0.870782	1
CUST_1168_PI425129481	TS_14_G12	0.052976	0.439263	0.800752	1
CUST_1168_PI425211535	5bias_TS_14_G12	0.040338	0.433646	0.845391	1
CUST_1169_PI425129478	TG_302_A2	-0.222335	0.364791	0.244609	0.891393
CUST_1169_PI425129481	TS_14_G10	-0.074752	0.349984	0.657863	0.982429
CUST_1169_PI425211535	5bias_TS_14_G10	-0.059201	0.335348	0.713173	1
CUST_117_PI425129478	TG_301_E7	-0.110549	0.354675	0.524209	0.9421
CUST_117_PI425129481	TS_02_C5	-0.15942	0.319764	0.327394	0.891393
CUST_117_PI425129486	Soldier_C07_T3	0.055813	0.038438	0.031472	0.688561
CUST_117_PI425211535	5bias_TS_02_C5	-0.148096	0.414058	0.468645	0.925342
CUST_117_PI425212603	5bias_TS_50_E7	-0.092444	0.626254	0.757906	1
CUST_1170_PI425129478	TG_302_A16	-0.027608	0.049341	0.279063	0.891393
CUST_1170_PI425129481	TS_14_H1	0	0	1	1
CUST_1170_PI425211535	5bias_TS_14_H1	0	0	1	1
CUST_1171_PI425129478	TG_302_A14	0.060551	0.080151	0.166437	0.891393
CUST_1171_PI425129481	TS_14_H3	-0.179664	0.332008	0.292881	0.891393
CUST_1171_PI425211535	5bias_TS_14_H3	-0.184223	0.319247	0.266474	0.891393
CUST_1172_PI425129478	TG_302_A8	0.092613	0.126615	0.177269	0.891393
CUST_1172_PI425129481	TS_14_G11	-0.028908	0.2078	0.771285	1
CUST_1172_PI425211535	5bias_TS_14_G11	-0.061392	0.202891	0.535767	0.945215
CUST_1173_PI425129478	TG_302_O24	-0.039748	0.03912	0.085539	0.856014
CUST_1173_PI425129481	TS_14_H2	-0.138405	0.429359	0.510907	0.938226
CUST_1173_PI425211535	5bias_TS_14_H2	-0.118942	0.447102	0.583954	0.956627
CUST_1174_PI425129478	TG_302_C2	0.091762	0.13807	0.211445	0.891393
CUST_1174_PI425129481	TS_14_H4	0.014723	0.032922	0.373901	0.891393
CUST_1174_PI425211535	5bias_TS_14_H4	0.083192	0.186024	0.373901	0.891393
CUST_1175_PI425129478	TG_302_C6	0.004959	0.128197	0.935232	1
CUST_1175_PI425129481	TS_14_H5	-0.019936	0.044579	0.373901	0.891393
CUST_1175_PI425211535	5bias_TS_14_H5	0.033925	0.075858	0.373901	0.891393
CUST_1176_PI425129478	TG_302_A20	0.022707	0.066568	0.488123	0.931904
CUST_1176_PI425129481	TS_16_H12	-0.018565	0.320749	0.903271	1
CUST_1176_PI425211535	5bias_TS_16_H12	-0.002191	0.346596	0.989398	1
CUST_1177_PI425129478	TG_302_C4	-0.085252	0.122723	0.195305	0.891393
CUST_1177_PI425129481	TS_16_H11	-0.283753	0.377383	0.168001	0.891393
CUST_1177_PI425211535	5bias_TS_16_H11	-0.178269	0.288429	0.239122	0.891393
CUST_1178_PI425129478	TG_302_A18	-0.000681	0.100053	0.988584	1
CUST_1178_PI425129481	TS_16_A6	0.237242	0.22841	0.080911	0.840926
CUST_1178_PI425211535	5bias_TS_16_A6	0.254921	0.213444	0.055772	0.752678
CUST_1179_PI425129478	TG_302_C12	0.054745	0.016151	0.001625	0.388711
CUST_1179_PI425129481	TS_16_A4	-0.233277	0.325224	0.184004	0.891393
CUST_1179_PI425211535	5bias_TS_16_A4	-0.245873	0.339999	0.181179	0.891393
CUST_118_PI425129478	TG_301_E9	0.020492	0.138046	0.756603	1
CUST_118_PI425129481	TS_02_C11	-0.1877	0.375534	0.326314	0.891393
CUST_118_PI425129486	Soldier_C08_T3	-0.055107	0.111229	0.330061	0.891393
CUST_118_PI425211535	5bias_TS_02_C11	-0.419557	0.452483	0.106823	0.891393
CUST_118_PI425212603	5bias_TS_50_E8	-0.015518	0.423512	0.938636	1
CUST_1180_PI425129478	TG_302_C14	-0.032068	0.114604	0.565445	0.952847
CUST_1180_PI425129481	TS_16_A5	-0.061696	0.137956	0.373901	0.891393
CUST_1180_PI425211535	5bias_TS_16_A5	0	0	1	1
CUST_1181_PI425129478	TG_302_C18	0.043545	0.02944	0.029727	0.688561
CUST_1181_PI425129481	TS_16_A1	-0.091603	0.29252	0.52237	0.9421
CUST_1181_PI425211535	5bias_TS_16_A1	-0.071712	0.297958	0.619006	0.96841
CUST_1182_PI425129478	TG_302_C16	0.10101	0.083997	0.054716	0.748116
CUST_1182_PI425129481	TS_16_A2	-0.195537	0.433517	0.370236	0.891393
CUST_1182_PI425211535	5bias_TS_16_A2	-0.182523	0.397518	0.362589	0.891393
CUST_1183_PI425129478	TG_302_A22	-0.007107	0.051137	0.771511	1
CUST_1183_PI425129481	TS_16_A3	-0.251634	1.03732	0.616331	0.968116
CUST_1183_PI425211535	5bias_TS_16_A3	-0.218152	0.984395	0.646211	0.978821
CUST_1184_PI425129478	TG_302_C10	0.00996	0.079773	0.793946	1
CUST_1184_PI425129481	TS_16_A10	-0.000549	0.278253	0.99669	1
CUST_1184_PI425211535	5bias_TS_16_A10	0.00934	0.277333	0.943586	1
CUST_1185_PI425129478	TG_302_C8	0.022842	0.032587	0.192095	0.891393
CUST_1185_PI425129481	TS_16_A9	0	0	1	1
CUST_1185_PI425211535	5bias_TS_16_A9	0.047766	0.106809	0.373901	0.891393
CUST_1186_PI425129478	TG_302_A24	0.122104	0.273033	0.373901	0.891393
CUST_1186_PI425129481	TS_16_A11	0.289618	0.498954	0.264096	0.891393
CUST_1186_PI425211535	5bias_TS_16_A11	0.271224	0.508791	0.299148	0.891393
CUST_1187_PI425129478	TG_302_E4	0.026013	0.038476	0.205129	0.891393
CUST_1187_PI425129481	TS_16_A8	-0.475874	0.434506	0.070524	0.808316
CUST_1187_PI425211535	5bias_TS_16_A8	-0.459367	0.432734	0.076513	0.827037
CUST_1188_PI425129478	TG_302_E12	-0.014989	0.138379	0.820533	1
CUST_1188_PI425129481	TS_16_A12	0.132927	0.380249	0.478083	0.928862
CUST_1188_PI425211535	5bias_TS_16_A12	0.136928	0.42344	0.509652	0.937638
CUST_1189_PI425129478	TG_302_E14	-0.009553	0.153713	0.896188	1
CUST_1189_PI425129481	TS_16_A7	-0.492707	1.20504	0.412302	0.907077
CUST_1189_PI425211535	5bias_TS_16_A7	-0.523037	1.2557	0.404377	0.903189
CUST_119_PI425129478	TG_301_E15	0.084494	0.233007	0.462935	0.924766
CUST_119_PI425129481	TS_02_C12	-0.019355	0.418664	0.92264	1
CUST_119_PI425129486	Soldier_C09_T3	-0.142331	0.253293	0.277309	0.891393
CUST_119_PI425211535	5bias_TS_02_C12	-0.016583	0.421979	0.934202	1
CUST_119_PI425212603	5bias_TS_50_E12	-0.050572	0.220522	0.635113	0.975157
CUST_1190_PI425129478	TG_302_E22	0.167522	0.076382	0.00802	0.601863
CUST_1190_PI425129481	TS_16_B1	-0.127871	0.470849	0.576461	0.954229
CUST_1190_PI425211535	5bias_TS_16_B1	-0.053349	0.633932	0.859897	1
CUST_1191_PI425129478	TG_302_E20	-0.039264	0.193002	0.672779	0.987518
CUST_1191_PI425129481	TS_16_B2	-0.11522	0.415828	0.56908	0.952847
CUST_1191_PI425211535	5bias_TS_16_B2	-0.100593	0.41864	0.619562	0.968473
CUST_1192_PI425129478	TG_302_G2	0.040218	0.156035	0.595258	0.960521
CUST_1192_PI425129481	TS_16_B8	-0.082777	0.149525	0.283452	0.891393
CUST_1192_PI425211535	5bias_TS_16_B8	-0.00663	0.204493	0.945686	1
CUST_1193_PI425129478	TG_302_E24	0.121457	0.160966	0.166835	0.891393
CUST_1193_PI425129481	TS_16_B5	-0.013412	0.029991	0.373901	0.891393
CUST_1193_PI425211535	5bias_TS_16_B5	0	0	1	1
CUST_1194_PI425129478	TG_302_C22	0.004806	0.060744	0.868177	1
CUST_1194_PI425129481	TS_16_B4	-0.294403	0.717019	0.41051	0.906125
CUST_1194_PI425211535	5bias_TS_16_B4	-0.164858	0.544415	0.53547	0.945215
CUST_1195_PI425129478	TG_302_C24	0.078027	0.120067	0.219844	0.891393
CUST_1195_PI425129481	TS_16_B3	-0.063304	0.125783	0.323386	0.891393
CUST_1195_PI425211535	5bias_TS_16_B3	-0.094642	0.086755	0.071257	0.808697
CUST_1196_PI425129478	TG_302_E2	0.043598	0.057082	0.16285	0.891393
CUST_1196_PI425129481	TS_16_B7	0.080191	0.319813	0.604936	0.964606
CUST_1196_PI425211535	5bias_TS_16_B7	0.081106	0.298842	0.576696	0.954229
CUST_1197_PI425129478	TG_302_E16	0.081048	0.041157	0.011661	0.637604
CUST_1197_PI425129481	TS_16_B6	-0.04413	0.249045	0.712167	1
CUST_1197_PI425211535	5bias_TS_16_B6	-0.064069	0.273316	0.627866	0.971787
CUST_1198_PI425129478	TG_302_E10	0.027692	0.054751	0.321281	0.891393
CUST_1198_PI425129481	TS_16_C2	-0.058104	0.131065	0.377651	0.891393
CUST_1198_PI425211535	5bias_TS_16_C2	0.015913	0.134738	0.804766	1
CUST_1199_PI425129478	TG_302_G4	-0.000343	0.132214	0.995644	1
CUST_1199_PI425129481	TS_16_C4	-0.497558	0.736784	0.205548	0.891393
CUST_1199_PI425211535	5bias_TS_16_C4	-0.590316	0.85943	0.199368	0.891393
CUST_12_PI425129478	TG_00_C4	0.072025	0.05594	0.045058	0.714818
CUST_12_PI425129481	TS_00_H12	0.050638	0.025881	0.01192	0.637604
CUST_12_PI425129486	Random_A12_T3	0.038741	0.087216	0.376809	0.891393
CUST_12_PI425211535	5bias_TS_00_H12	0.037758	0.020382	0.014348	0.653223
CUST_12_PI425212603	5bias_TS_55_A7	-0.07029	0.477422	0.758512	1
CUST_120_PI425129478	TG_301_E23	0.14898	0.081746	0.015158	0.655705
CUST_120_PI425129481	TS_02_C8	-0.296731	0.486202	0.24408	0.891393
CUST_120_PI425129486	Soldier_C10_T3	-0.025199	0.070763	0.470467	0.925592
CUST_120_PI425211535	5bias_TS_02_C8	-0.281976	0.459233	0.241699	0.891393
CUST_120_PI425212603	5bias_TS_50_F2	-0.083815	0.411888	0.672699	0.987518
CUST_1200_PI425129478	TG_302_G6	0.065669	0.050216	0.043064	0.712801
CUST_1200_PI425129481	TS_16_C3	0	0	1	1
CUST_1200_PI425211535	5bias_TS_16_C3	0	0	1	1
CUST_1201_PI425129478	TG_302_E18	0.07017	0.176164	0.423433	0.909915
CUST_1201_PI425129481	TS_16_B11	-0.028754	0.102465	0.564376	0.952847
CUST_1201_PI425211535	5bias_TS_16_B11	0.065776	0.118835	0.28352	0.891393
CUST_1202_PI425129478	TG_302_E8	0.031524	0.186227	0.724281	1
CUST_1202_PI425129481	TS_16_C1	-0.116432	0.390779	0.541719	0.94697
CUST_1202_PI425211535	5bias_TS_16_C1	-0.129388	0.398405	0.507932	0.936017
CUST_1203_PI425129478	TG_302_I20	-0.079119	0.21332	0.453531	0.919354
CUST_1203_PI425129481	TS_16_C5	0	0	1	1
CUST_1203_PI425211535	5bias_TS_16_C5	0.047198	0.105538	0.373901	0.891393
CUST_1204_PI425129478	TG_302_G20	0.031665	0.089686	0.473997	0.927431
CUST_1204_PI425129481	TS_16_B9	0.052405	0.147396	0.471116	0.925592
CUST_1204_PI425211535	5bias_TS_16_B9	0.20591	0.668243	0.528699	0.9421
CUST_1205_PI425129478	TG_302_I18	-0.779437	0.544146	0.032808	0.688561
CUST_1205_PI425129481	TS_16_B12	-0.119599	0.26069	0.362941	0.891393
CUST_1205_PI425211535	5bias_TS_16_B12	-0.142875	0.285042	0.325112	0.891393
CUST_1206_PI425129478	TG_302_I12	0.097318	0.17902	0.290989	0.891393
CUST_1206_PI425129481	TS_16_B10	0	0	1	1
CUST_1206_PI425211535	5bias_TS_16_B10	0	0	1	1
CUST_1207_PI425129478	TG_302_K6	0.137676	0.215906	0.227051	0.891393
CUST_1207_PI425129481	TS_16_C7	-0.001377	0.09225	0.974968	1
CUST_1207_PI425211535	5bias_TS_16_C7	-0.037117	0.063817	0.263286	0.891393
CUST_1208_PI425129478	TG_302_I10	0.028742	0.095366	0.537303	0.945458
CUST_1208_PI425129481	TS_16_C8	-0.010509	0.407984	0.956833	1
CUST_1208_PI425211535	5bias_TS_16_C8	-0.029042	0.464016	0.895462	1
CUST_1209_PI425129478	TG_302_G24	0.196309	0.461612	0.395489	0.89879
CUST_1209_PI425129481	TS_16_D2	-0.114715	0.419144	0.573624	0.952847
CUST_1209_PI425211535	5bias_TS_16_D2	-0.094259	0.398286	0.624681	0.970243
CUST_121_PI425129478	TG_301_E19	-0.00631	0.151888	0.930456	1
CUST_121_PI425129481	TS_02_C10	-0.051115	0.072762	0.191317	0.891393
CUST_121_PI425129486	Soldier_C11_T3	-0.004775	0.144742	0.944743	1
CUST_121_PI425211535	5bias_TS_02_C10	-0.012413	0.13065	0.842146	1
CUST_121_PI425212603	5bias_TS_50_F9	0.077721	0.274056	0.560442	0.951697
CUST_1210_PI425129478	TG_302_G16	-0.039577	0.10652	0.452801	0.91928
CUST_1210_PI425129481	TS_16_C12	-0.456666	0.692481	0.214337	0.891393
CUST_1210_PI425211535	5bias_TS_16_C12	-0.488741	0.730262	0.208855	0.891393
CUST_1211_PI425129478	TG_302_I4	0.021229	0.136505	0.745552	1
CUST_1211_PI425129481	TS_16_D1	-0.288228	0.58451	0.332066	0.891393
CUST_1211_PI425211535	5bias_TS_16_D1	-0.289132	0.587703	0.333054	0.891393
CUST_1212_PI425129478	TG_302_I2	0.015853	0.102205	0.746187	1
CUST_1212_PI425129481	TS_16_C11	0.170827	0.279129	0.242987	0.891393
CUST_1212_PI425211535	5bias_TS_16_C11	0.158145	0.273101	0.26506	0.891393
CUST_1213_PI425129478	TG_302_I22	-0.019005	0.057585	0.501478	0.934437
CUST_1213_PI425129481	TS_16_D4	0.073428	0.441533	0.728855	1
CUST_1213_PI425211535	5bias_TS_16_D4	-0.013403	0.47207	0.952425	1
CUST_1214_PI425129478	TG_302_I8	0.05758	0.046158	0.049342	0.732039
CUST_1214_PI425129481	TS_16_C9	-0.016649	0.093287	0.710233	1
CUST_1214_PI425211535	5bias_TS_16_C9	0.012281	0.131993	0.84535	1
CUST_1215_PI425129478	TG_302_I6	0.120379	0.186995	0.223423	0.891393
CUST_1215_PI425129481	TS_16_C10	0.074051	0.165584	0.373901	0.891393
CUST_1215_PI425211535	5bias_TS_16_C10	0	0	1	1
CUST_1216_PI425129478	TG_302_I16	0.084867	0.056849	0.028888	0.688561
CUST_1216_PI425129481	TS_16_D3	-0.066963	0.160662	0.404106	0.903189
CUST_1216_PI425211535	5bias_TS_16_D3	0.062159	0.086515	0.183422	0.891393
CUST_1217_PI425129478	TG_302_G10	0.14995	0.077149	0.012195	0.639847
CUST_1217_PI425129481	TS_16_D6	-0.005787	0.3768	0.974249	1
CUST_1217_PI425211535	5bias_TS_16_D6	0.022759	0.348218	0.890876	1
CUST_1218_PI425129478	TG_302_G8	-0.15772	0.551223	0.557109	0.9509
CUST_1218_PI425129481	TS_16_D5	-0.016951	0.341515	0.916971	1
CUST_1218_PI425211535	5bias_TS_16_D5	-0.021654	0.354411	0.89793	1
CUST_1219_PI425129478	TG_302_K4	0.150691	0.31879	0.350127	0.891393
CUST_1219_PI425129481	TS_16_D7	0.006421	0.040353	0.739979	1
CUST_1219_PI425211535	5bias_TS_16_D7	-0.007709	0.094421	0.864015	1
CUST_122_PI425129478	TG_301_E21	-0.075711	0.119104	0.228252	0.891393
CUST_122_PI425129481	TS_02_C6	-0.053864	0.567059	0.84218	1
CUST_122_PI425129486	Soldier_C12_T3	-0.143913	0.190217	0.165953	0.891393
CUST_122_PI425211535	5bias_TS_02_C6	-0.05559	0.521138	0.823197	1
CUST_122_PI425212603	5bias_TS_50_F7	-0.220831	0.447879	0.332111	0.891393
CUST_1220_PI425129478	TG_302_G22	0	0	1	1
CUST_1220_PI425129481	TS_16_D9	0.039471	0.312698	0.791753	1
CUST_1220_PI425211535	5bias_TS_16_D9	0.026691	0.276855	0.839864	1
CUST_1221_PI425129478	TG_302_M6	-0.000719	0.250784	0.995195	1
CUST_1221_PI425129481	TS_16_D8	0.094882	0.163893	0.26516	0.891393
CUST_1221_PI425211535	5bias_TS_16_D8	0.047518	0.106253	0.373901	0.891393
CUST_1222_PI425129478	TG_302_M14	0.073991	0.113042	0.217143	0.891393
CUST_1222_PI425129481	TS_16_D10	-0.026054	0.336361	0.870904	1
CUST_1222_PI425211535	5bias_TS_16_D10	-0.025986	0.326011	0.867202	1
CUST_1223_PI425129478	TG_302_M12	-0.013995	0.072369	0.687729	0.992514
CUST_1223_PI425129481	TS_16_D12	-0.060276	0.362056	0.72858	1
CUST_1223_PI425211535	5bias_TS_16_D12	-0.075063	0.382744	0.683646	0.991781
CUST_1224_PI425129478	TG_302_M24	0.031693	0.049239	0.223485	0.891393
CUST_1224_PI425129481	TS_16_E1	-0.171501	0.395523	0.387165	0.895044
CUST_1224_PI425211535	5bias_TS_16_E1	-0.168277	0.408504	0.409118	0.905609
CUST_1225_PI425129478	TG_302_M4	-0.002197	0.100285	0.963272	1
CUST_1225_PI425129481	TS_16_D11	-0.107709	0.427217	0.603029	0.963874
CUST_1225_PI425211535	5bias_TS_16_D11	-0.145836	0.531766	0.572874	0.952847
CUST_1226_PI425129478	TG_302_M8	-1.73498	1.08711	0.023404	0.688561
CUST_1226_PI425129481	TS_16_E7	-0.111012	0.367037	0.535933	0.945222
CUST_1226_PI425211535	5bias_TS_16_E7	-0.120756	0.363859	0.499241	0.934408
CUST_1227_PI425129478	TG_302_M10	0.041476	0.056684	0.177149	0.891393
CUST_1227_PI425129481	TS_16_E3	0.063421	0.430809	0.758534	1
CUST_1227_PI425211535	5bias_TS_16_E3	0.057448	0.413417	0.771531	1
CUST_1228_PI425129478	TG_302_K10	-0.074133	0.51311	0.762831	1
CUST_1228_PI425129481	TS_16_E6	-0.188841	0.26044	0.180263	0.891393
CUST_1228_PI425211535	5bias_TS_16_E6	-0.185725	0.271321	0.200608	0.891393
CUST_1229_PI425129478	TG_302_M20	0.024939	0.027687	0.114268	0.891393
CUST_1229_PI425129481	TS_16_E4	-0.137562	0.491904	0.565666	0.952847
CUST_1229_PI425211535	5bias_TS_16_E4	-0.136784	0.472495	0.552697	0.950158
CUST_123_PI425129478	TG_301_E17	0.073115	0.099272	0.174925	0.891393
CUST_123_PI425129481	TS_02_D4	0	0	1	1
CUST_123_PI425129486	Soldier_D01_T3	-0.046306	0.069537	0.210712	0.891393
CUST_123_PI425211535	5bias_TS_02_D4	-0.012399	0.095982	0.78704	1
CUST_123_PI425212603	5bias_TS_50_F8	-0.079687	0.400497	0.679397	0.99035
CUST_1230_PI425129478	TG_302_K12	0.055775	0.074655	0.170127	0.891393
CUST_1230_PI425129481	TS_16_E9	0	0	1	1
CUST_1230_PI425211535	5bias_TS_16_E9	-0.045444	0.219758	0.667828	0.98639
CUST_1231_PI425129478	TG_302_K22	0.034536	0.021393	0.022559	0.688561
CUST_1231_PI425129481	TS_16_E8	-0.066091	0.272568	0.61648	0.968116
CUST_1231_PI425211535	5bias_TS_16_E8	0.080973	0.278979	0.55171	0.950158
CUST_1232_PI425129478	TG_302_M16	-0.034872	0.266365	0.784276	1
CUST_1232_PI425129481	TS_16_E5	-0.249363	0.444336	0.277835	0.891393
CUST_1232_PI425211535	5bias_TS_16_E5	-0.2338	0.383295	0.244293	0.891393
CUST_1233_PI425129478	TG_302_K18	0.049368	0.080835	0.243805	0.891393
CUST_1233_PI425129481	TS_16_E12	0.043522	0.247916	0.714674	1
CUST_1233_PI425211535	5bias_TS_16_E12	0.044079	0.239325	0.701571	0.998525
CUST_1234_PI425129478	TG_302_M22	0.017315	0.038718	0.373901	0.891393
CUST_1234_PI425129481	TS_16_E10	0.124339	0.327007	0.443097	0.915786
CUST_1234_PI425211535	5bias_TS_16_E10	0.108559	0.309375	0.476534	0.928356
CUST_1235_PI425129478	TG_302_K20	0.056604	0.095011	0.25364	0.891393
CUST_1235_PI425129481	TS_16_F3	-0.18431	0.406638	0.368142	0.891393
CUST_1235_PI425211535	5bias_TS_16_F3	-0.164383	0.40453	0.414935	0.907576
CUST_1236_PI425129478	TG_302_M18	0.04497	0.070595	0.227437	0.891393
CUST_1236_PI425129481	TS_16_F4	0.054173	0.338328	0.738407	1
CUST_1236_PI425211535	5bias_TS_16_F4	0.004458	0.474861	0.984258	1
CUST_1237_PI425129478	TG_302_O8	0.027491	0.121583	0.639731	0.97697
CUST_1237_PI425129481	TS_16_F2	0.093012	0.089044	0.079753	0.83899
CUST_1237_PI425211535	5bias_TS_16_F2	0.138917	0.099164	0.035102	0.695023
CUST_1238_PI425129478	TG_302_O2	0.070323	0.121819	0.266319	0.891393
CUST_1238_PI425129481	TS_16_F8	-0.170769	0.362602	0.35171	0.891393
CUST_1238_PI425211535	5bias_TS_16_F8	-0.175265	0.295587	0.255537	0.891393
CUST_1239_PI425129478	TG_302_P18	0.039299	0.291124	0.777813	1
CUST_1239_PI425129481	TS_16_F9	-0.150552	0.607929	0.609242	0.965425
CUST_1239_PI425211535	5bias_TS_16_F9	-0.254755	0.723367	0.475032	0.927957
CUST_124_PI425129478	TG_301_I5	0.031298	0.090009	0.480269	0.929189
CUST_124_PI425129481	TS_02_D2	0.00886	0.23551	0.937003	1
CUST_124_PI425129486	Soldier_D02_T3	-0.039144	0.144221	0.576679	0.954229
CUST_124_PI425211535	5bias_TS_02_D2	0.009617	0.22327	0.927904	1
CUST_124_PI425212603	5bias_TS_50_F5	0.075543	0.403979	0.697317	0.99632
CUST_1240_PI425129478	TG_302_B6	0.123513	0.391614	0.519561	0.940652
CUST_1240_PI425129481	TS_16_F5	-0.190142	0.30362	0.234006	0.891393
CUST_1240_PI425211535	5bias_TS_16_F5	-0.181102	0.297003	0.244429	0.891393
CUST_1241_PI425129478	TG_302_B4	0.090232	0.337788	0.582469	0.956229
CUST_1241_PI425129481	TS_16_F6	-0.17766	0.610731	0.550864	0.949858
CUST_1241_PI425211535	5bias_TS_16_F6	-0.122479	0.628832	0.685653	0.992514
CUST_1242_PI425129478	TG_302_B2	0.067012	0.056235	0.056122	0.753094
CUST_1242_PI425129481	TS_16_F7	0.102716	0.439472	0.628843	0.971892
CUST_1242_PI425211535	5bias_TS_16_F7	0.143783	0.484962	0.54361	0.947394
CUST_1243_PI425129478	TG_302_B14	-0.008225	0.040304	0.671837	0.987225
CUST_1243_PI425129481	TS_16_F10	0.003252	0.391703	0.986078	1
CUST_1243_PI425211535	5bias_TS_16_F10	-0.050768	0.453158	0.814533	1
CUST_1244_PI425129478	TG_302_B24	0.01759	0.065512	0.580619	0.955607
CUST_1244_PI425129481	TS_16_F11	0.091274	0.282226	0.509606	0.937638
CUST_1244_PI425211535	5bias_TS_16_F11	0.124417	0.137372	0.112829	0.891393
CUST_1245_PI425129478	TG_302_B12	0.200926	0.109663	0.01489	0.655705
CUST_1245_PI425129481	TS_16_G4	-0.679105	0.740369	0.109561	0.891393
CUST_1245_PI425211535	5bias_TS_16_G4	-0.552641	0.63417	0.123155	0.891393
CUST_1246_PI425129478	TG_302_B20	0.128122	0.251004	0.317402	0.891393
CUST_1246_PI425129481	TS_16_G5	0	0	1	1
CUST_1246_PI425211535	5bias_TS_16_G5	0.044446	0.099384	0.373901	0.891393
CUST_1247_PI425129478	TG_302_B18	0.096293	0.269459	0.469006	0.925342
CUST_1247_PI425129481	TS_16_G1	-0.095483	0.427162	0.643443	0.978572
CUST_1247_PI425211535	5bias_TS_16_G1	-0.132972	0.442385	0.538335	0.945458
CUST_1248_PI425129478	TG_302_B22	0.036371	0.271159	0.779174	1
CUST_1248_PI425129481	TS_16_G3	0.037154	0.103637	0.467683	0.924985
CUST_1248_PI425211535	5bias_TS_16_G3	-0.024055	0.06267	0.439129	0.915216
CUST_1249_PI425129478	TG_302_B16	0.001554	0.026587	0.902305	1
CUST_1249_PI425129481	TS_16_G2	0.080211	0.29078	0.570734	0.952847
CUST_1249_PI425211535	5bias_TS_16_G2	0.081149	0.299295	0.577055	0.954242
CUST_125_PI425129478	TG_301_G17	0.040023	0.039835	0.087974	0.863605
CUST_125_PI425129481	TS_02_D3	-0.259099	0.581377	0.375391	0.891393
CUST_125_PI425129486	Soldier_D03_T3	0.045336	0.257394	0.713786	1
CUST_125_PI425211535	5bias_TS_02_D3	-0.131621	0.651641	0.674927	0.988281
CUST_125_PI425212603	5bias_TS_50_F10	0.165092	0.216033	0.162668	0.891393
CUST_1250_PI425129478	TG_302_B8	-0.006926	0.395836	0.970664	1
CUST_1250_PI425129481	TS_16_F12	-0.02702	0.202685	0.78048	1
CUST_1250_PI425211535	5bias_TS_16_F12	-0.029982	0.220355	0.776114	1
CUST_1251_PI425129478	TG_302_B10	0.004124	0.099446	0.930582	1
CUST_1251_PI425129481	TS_16_G7	0.091969	0.281166	0.505069	0.935588
CUST_1251_PI425211535	5bias_TS_16_G7	0.093347	0.316171	0.545215	0.947809
CUST_1252_PI425129478	TG_302_D20	0.009003	0.08862	0.83143	1
CUST_1252_PI425129481	TS_16_G6	-0.031865	0.292622	0.819597	1
CUST_1252_PI425211535	5bias_TS_16_G6	-0.061363	0.269909	0.637956	0.976379
CUST_1253_PI425129478	TG_302_D8	-0.005913	0.072179	0.863564	1
CUST_1253_PI425129481	TS_16_G11	0	0	1	1
CUST_1253_PI425211535	5bias_TS_16_G11	0.026132	0.058433	0.373901	0.891393
CUST_1254_PI425129478	TG_302_D10	0.124675	0.146766	0.130314	0.891393
CUST_1254_PI425129481	TS_16_G10	0.03391	0.31992	0.824289	1
CUST_1254_PI425211535	5bias_TS_16_G10	0.032559	0.353934	0.84707	1
CUST_1255_PI425129478	TG_302_D14	-0.156154	0.315231	0.330126	0.891393
CUST_1255_PI425129481	TS_16_G12	-0.041648	0.093127	0.373901	0.891393
CUST_1255_PI425211535	5bias_TS_16_G12	0.036723	0.082116	0.373901	0.891393
CUST_1256_PI425129478	TG_302_D12	0.080922	0.118407	0.20119	0.891393
CUST_1256_PI425129481	TS_16_G9	-0.117708	0.611108	0.68888	0.992651
CUST_1256_PI425211535	5bias_TS_16_G9	-0.165212	0.623258	0.585245	0.957359
CUST_1257_PI425129478	TG_302_D2	-0.180112	0.318765	0.275051	0.891393
CUST_1257_PI425129481	TS_16_G8	-0.203681	0.334183	0.244607	0.891393
CUST_1257_PI425211535	5bias_TS_16_G8	-0.203473	0.334095	0.244905	0.891393
CUST_1258_PI425129478	TG_302_D18	-0.004213	0.062485	0.88746	1
CUST_1258_PI425129481	TS_16_H2	0.021716	0.320651	0.886964	1
CUST_1258_PI425211535	5bias_TS_16_H2	0.003747	0.316122	0.980124	1
CUST_1259_PI425129478	TG_302_D16	0.002281	0.10328	0.962982	1
CUST_1259_PI425129481	TS_16_H5	0.046603	0.312294	0.755377	1
CUST_1259_PI425211535	5bias_TS_16_H5	0.05394	0.303904	0.711721	1
CUST_126_PI425129478	TG_301_G11	0	0	1	1
CUST_126_PI425129481	TS_02_D5	0.022102	0.269394	0.863366	1
CUST_126_PI425129486	Soldier_D04_T3	-1.3545	0.883679	0.026598	0.688561
CUST_126_PI425211535	5bias_TS_02_D5	0.034692	0.281916	0.796818	1
CUST_126_PI425212603	5bias_TS_50_F11	0.254046	0.254965	0.089809	0.868957
CUST_1260_PI425129478	TG_302_D22	0.052226	0.049308	0.076953	0.827037
CUST_1260_PI425129481	TS_16_H3	-0.379478	0.696175	0.289862	0.891393
CUST_1260_PI425211535	5bias_TS_16_H3	-0.355448	0.779091	0.365328	0.891393
CUST_1261_PI425129478	TG_302_D6	0.030389	0.128865	0.625875	0.970822
CUST_1261_PI425129481	TS_16_H4	-0.076284	0.618646	0.796418	1
CUST_1261_PI425211535	5bias_TS_16_H4	0.120757	0.693669	0.716915	1
CUST_1262_PI425129478	TG_302_F20	-0.292649	0.657162	0.37572	0.891393
CUST_1262_PI425129481	TS_16_H8	0	0	1	1
CUST_1262_PI425211535	5bias_TS_16_H8	0	0	1	1
CUST_1263_PI425129478	TG_302_F14	0.042924	0.018501	0.006571	0.583214
CUST_1263_PI425129481	TS_16_H9	0.042428	0.332484	0.789547	1
CUST_1263_PI425211535	5bias_TS_16_H9	0.030553	0.331498	0.846785	1
CUST_1264_PI425129478	TG_302_F12	-0.009405	0.048895	0.689262	0.992651
CUST_1264_PI425129481	TS_16_H6	0	0	1	1
CUST_1264_PI425211535	5bias_TS_16_H6	0.004668	0.010439	0.373901	0.891393
CUST_1265_PI425129478	TG_302_H2	0.054224	0.075023	0.181366	0.891393
CUST_1265_PI425129481	TS_15_H9	0.137572	0.221348	0.236953	0.891393
CUST_1265_PI425211535	5bias_TS_15_H9	0.142075	0.245549	0.265386	0.891393
CUST_1266_PI425129478	TG_302_F2	0.197459	0.167529	0.057848	0.756765
CUST_1266_PI425129481	TS_15_H10	0.049169	0.212606	0.632348	0.973385
CUST_1266_PI425211535	5bias_TS_15_H10	0.078456	0.22449	0.478189	0.928862
CUST_1267_PI425129478	TG_302_F16	-0.036112	0.055565	0.219818	0.891393
CUST_1267_PI425129481	TS_15_A11	0.025248	0.246567	0.830122	1
CUST_1267_PI425211535	5bias_TS_15_A11	-0.124568	0.38818	0.512703	0.939189
CUST_1268_PI425129478	TG_302_F18	-0.182623	0.276713	0.214049	0.891393
CUST_1268_PI425129481	TS_15_A10	0.352707	0.509474	0.196533	0.891393
CUST_1268_PI425211535	5bias_TS_15_A10	0.308612	0.48455	0.227508	0.891393
CUST_1269_PI425129478	TG_302_F22	0.034785	0.087104	0.422337	0.909915
CUST_1269_PI425129481	TS_15_A6	-0.071478	0.256569	0.567076	0.952847
CUST_1269_PI425211535	5bias_TS_15_A6	-0.08995	0.238646	0.446781	0.918237
CUST_127_PI425129478	TG_301_G23	0.133122	0.113213	0.05823	0.756773
CUST_127_PI425129481	TS_02_D7	0.116445	0.362672	0.51249	0.938994
CUST_127_PI425129486	Soldier_D05_T3	-0.051296	0.120753	0.395954	0.89879
CUST_127_PI425211535	5bias_TS_02_D7	0.09034	0.205499	0.381259	0.893597
CUST_127_PI425212603	5bias_TS_50_G3	0.03606	0.192146	0.696305	0.996231
CUST_1270_PI425129478	TG_302_H18	0.019698	0.042425	0.357807	0.891393
CUST_1270_PI425129481	TS_15_A2	0	0	1	1
CUST_1270_PI425211535	5bias_TS_15_A2	0	0	1	1
CUST_1271_PI425129478	TG_302_H16	-0.184502	0.310206	0.254302	0.891393
CUST_1271_PI425129481	TS_15_A8	0.087797	0.295347	0.542597	0.947212
CUST_1271_PI425211535	5bias_TS_15_A8	0.004586	0.544435	0.985875	1
CUST_1272_PI425129478	TG_302_H24	0.04437	0.353908	0.79312	1
CUST_1272_PI425129481	TS_15_H12	-0.074314	0.452427	0.732012	1
CUST_1272_PI425211535	5bias_TS_15_H12	-0.068551	0.446912	0.748875	1
CUST_1273_PI425129478	TG_302_J12	0.110955	0.153204	0.18067	0.891393
CUST_1273_PI425129481	TS_15_H11	0.088219	0.212763	0.406324	0.904021
CUST_1273_PI425211535	5bias_TS_15_H11	0.216325	0.323391	0.209043	0.891393
CUST_1274_PI425129478	TG_302_J18	-0.001443	0.056731	0.957377	1
CUST_1274_PI425129481	TS_15_A7	0.0861	0.31033	0.5686	0.952847
CUST_1274_PI425211535	5bias_TS_15_A7	0.106545	0.297929	0.468704	0.925342
CUST_1275_PI425129478	TG_302_J16	0.043785	0.038051	0.061782	0.779253
CUST_1275_PI425129481	TS_15_A4	-0.09818	0.460113	0.658162	0.982429
CUST_1275_PI425211535	5bias_TS_15_A4	-0.089121	0.455704	0.684466	0.991915
CUST_1276_PI425129478	TG_302_J6	-0.331317	0.489982	0.205075	0.891393
CUST_1276_PI425129481	TS_15_A9	-0.346065	0.740198	0.354837	0.891393
CUST_1276_PI425211535	5bias_TS_15_A9	-0.361644	0.682339	0.301564	0.891393
CUST_1277_PI425129478	TG_302_J22	0.036633	0.100575	0.461093	0.923552
CUST_1277_PI425129481	TS_15_A12	-0.148543	0.40419	0.457367	0.921615
CUST_1277_PI425211535	5bias_TS_15_A12	-0.160333	0.396591	0.417119	0.908989
CUST_1278_PI425129478	TG_302_2	0.169388	0.069371	0.00547	0.570262
CUST_1278_PI425129481	TS_15_A5	0.089708	0.332384	0.57873	0.954969
CUST_1278_PI425211535	5bias_TS_15_A5	0.040376	0.376305	0.822183	1
CUST_1279_PI425129478	TG_302_L20	0.09244	0.251481	0.457282	0.921615
CUST_1279_PI425129481	TS_15_A1	-0.105006	0.543254	0.687869	0.992514
CUST_1279_PI425211535	5bias_TS_15_A1	-0.132853	0.56202	0.625071	0.970243
CUST_128_PI425129478	TG_301_G9	0.001096	0.138818	0.986757	1
CUST_128_PI425129481	TS_02_D8	0	0	1	1
CUST_128_PI425129486	Soldier_D06_T3	-0.120419	0.113815	0.077172	0.827037
CUST_128_PI425211535	5bias_TS_02_D8	0	0	1	1
CUST_128_PI425212603	5bias_TS_50_G6	-0.059271	0.202027	0.547631	0.949265
CUST_1280_PI425129478	TG_302_L16	0.047915	0.119116	0.419252	0.909865
CUST_1280_PI425129481	TS_15_B4	-0.041271	0.370935	0.815776	1
CUST_1280_PI425211535	5bias_TS_15_B4	0.030145	0.495774	0.89842	1
CUST_1281_PI425129478	TG_302_L24	0.102287	0.152726	0.208592	0.891393
CUST_1281_PI425129481	TS_15_B5	0.079394	0.387348	0.670517	0.986596
CUST_1281_PI425211535	5bias_TS_15_B5	0.07182	0.398283	0.707413	1
CUST_1282_PI425129478	TG_302_6	-0.103149	0.06676	0.025939	0.688561
CUST_1282_PI425129481	TS_15_B6	0.006376	0.274378	0.961049	1
CUST_1282_PI425211535	5bias_TS_15_B6	0.005535	0.267135	0.965267	1
CUST_1283_PI425129478	TG_302_4	0.100544	0.128168	0.15427	0.891393
CUST_1283_PI425129481	TS_15_B2	-0.039141	0.087522	0.373901	0.891393
CUST_1283_PI425211535	5bias_TS_15_B2	0.028374	0.063446	0.373901	0.891393
CUST_1284_PI425129478	TG_302_L10	0.16646	0.074729	0.007593	0.598583
CUST_1284_PI425129481	TS_15_B3	-0.017808	0.039819	0.373901	0.891393
CUST_1284_PI425211535	5bias_TS_15_B3	-0.094295	0.27179	0.481189	0.929435
CUST_1285_PI425129478	TG_302_L14	0.086096	0.067705	0.046705	0.722585
CUST_1285_PI425129481	TS_15_C2	0.03727	0.083339	0.373901	0.891393
CUST_1285_PI425211535	5bias_TS_15_C2	0.007739	0.231546	0.944015	1
CUST_1286_PI425129478	TG_302_L12	0.112052	0.082305	0.038243	0.700571
CUST_1286_PI425129481	TS_15_B8	0.208143	0.699388	0.542159	0.947104
CUST_1286_PI425211535	5bias_TS_15_B8	0	0	1	1
CUST_1287_PI425129478	TG_302_L22	0.079687	0.118543	0.207232	0.891393
CUST_1287_PI425129481	TS_15_B9	0.067128	0.278041	0.617946	0.968351
CUST_1287_PI425211535	5bias_TS_15_B9	0.001116	0.320166	0.994156	1
CUST_1288_PI425129478	TG_302_L8	-0.642473	0.576943	0.067481	0.802366
CUST_1288_PI425129481	TS_15_C1	0.012069	0.193077	0.895591	1
CUST_1288_PI425211535	5bias_TS_15_C1	-0.005403	0.147656	0.938719	1
CUST_1289_PI425129478	TG_302_L18	-0.207251	0.57807	0.467659	0.924985
CUST_1289_PI425129481	TS_15_C3	-0.183072	0.387964	0.35087	0.891393
CUST_1289_PI425211535	5bias_TS_15_C3	-0.204769	0.320433	0.226228	0.891393
CUST_129_PI425129478	TG_301_G5	-0.264335	0.347372	0.164057	0.891393
CUST_129_PI425129481	TS_02_D6	-0.135335	0.483914	0.565646	0.952847
CUST_129_PI425129486	Soldier_D07_T3	-0.107286	0.34661	0.526935	0.9421
CUST_129_PI425211535	5bias_TS_02_D6	-0.123185	0.489401	0.603601	0.964227
CUST_129_PI425212603	5bias_TS_50_G2	0	0	1	1
CUST_1290_PI425129478	TG_302_12	-0.355628	0.475395	0.169696	0.891393
CUST_1290_PI425129481	TS_15_B12	-0.027374	0.327113	0.860672	1
CUST_1290_PI425211535	5bias_TS_15_B12	-0.030342	0.310708	0.837837	1
CUST_1291_PI425129478	TG_302_24	0.049806	0.11137	0.373901	0.891393
CUST_1291_PI425129481	TS_15_B11	-0.048626	0.667323	0.878468	1
CUST_1291_PI425211535	5bias_TS_15_B11	-0.11226	0.63573	0.713101	1
CUST_1292_PI425129478	TG_302_8	-0.049226	0.471244	0.826779	1
CUST_1292_PI425129481	TS_15_B10	-0.100649	0.303813	0.499955	0.934433
CUST_1292_PI425211535	5bias_TS_15_B10	-0.054246	0.25707	0.661625	0.982899
CUST_1293_PI425129478	TG_302_14	0.011973	0.065379	0.703158	0.999224
CUST_1293_PI425129481	TS_15_C5	-0.041647	0.256585	0.735015	1
CUST_1293_PI425211535	5bias_TS_15_C5	-0.078258	0.24893	0.520831	0.941992
CUST_1294_PI425129478	TG_302_22	-0.110083	0.066786	0.021097	0.688561
CUST_1294_PI425129481	TS_15_C4	0.033919	0.075846	0.373901	0.891393
CUST_1294_PI425211535	5bias_TS_15_C4	0	0	1	1
CUST_1295_PI425129478	TG_302_18	0.09043	0.098488	0.109305	0.891393
CUST_1295_PI425129481	TS_15_C7	0.044992	0.1228	0.458646	0.922087
CUST_1295_PI425211535	5bias_TS_15_C7	-0.175213	0.361308	0.339192	0.891393
CUST_1296_PI425129478	TG_302_16	0.10439	0.026056	0.000859	0.336922
CUST_1296_PI425129481	TS_15_C8	0.0066	0.317764	0.965181	1
CUST_1296_PI425211535	5bias_TS_15_C8	-0.032307	0.380534	0.85868	1
CUST_1297_PI425129478	TG_302_20	-0.06162	0.084115	0.176747	0.891393
CUST_1297_PI425129481	TS_15_C9	0.328008	0.595771	0.285725	0.891393
CUST_1297_PI425211535	5bias_TS_15_C9	0.197764	0.291385	0.203714	0.891393
CUST_1298_PI425129478	TG_302_P12	0.080618	0.056057	0.032409	0.688561
CUST_1298_PI425129481	TS_15_C6	-0.07936	0.115418	0.198992	0.891393
CUST_1298_PI425211535	5bias_TS_15_C6	-0.105248	0.128476	0.140934	0.891393
CUST_1299_PI425129478	TG_302_P10	0	0	1	1
CUST_1299_PI425129481	TS_15_C12	0.003748	0.203498	0.969119	1
CUST_1299_PI425211535	5bias_TS_15_C12	0.035418	0.176043	0.676102	0.989114
CUST_13_PI425129478	TG_00_D10	0.087386	0.008717	2.3e-05	0.302084
CUST_13_PI425129481	TS_00_H11	0.088054	0.177973	0.330646	0.891393
CUST_13_PI425129486	Random_B01_T3	-0.052971	0.149601	0.472814	0.926269
CUST_13_PI425211535	5bias_TS_00_H11	0.012128	0.123438	0.836868	1
CUST_13_PI425212603	5bias_TS_55_A4	-0.150413	0.334026	0.370945	0.891393
CUST_130_PI425129478	TG_301_G3	0.031763	0.049321	0.223281	0.891393
CUST_130_PI425129481	TS_02_D11	0.03074	0.316348	0.838621	1
CUST_130_PI425129486	Soldier_D08_T3	-0.082465	0.244075	0.491998	0.932317
CUST_130_PI425211535	5bias_TS_02_D11	0.054616	0.358453	0.750473	1
CUST_130_PI425212603	5bias_TS_50_G9	-0.186077	0.521902	0.469956	0.925592
CUST_1300_PI425129478	TG_302_P16	0.074145	0.038416	0.01249	0.641634
CUST_1300_PI425129481	TS_15_D2	0.000785	0.356186	0.996302	1
CUST_1300_PI425211535	5bias_TS_15_D2	0.062648	0.215435	0.550991	0.949858
CUST_1301_PI425129478	TG_302_P14	0.025963	0.068562	0.444816	0.916988
CUST_1301_PI425129481	TS_15_C11	-0.061175	0.224522	0.575261	0.95386
CUST_1301_PI425211535	5bias_TS_15_C11	-0.057123	0.219392	0.591664	0.958794
CUST_1302_PI425129478	TG_302_P8	0.013423	0.026451	0.319885	0.891393
CUST_1302_PI425129481	TS_15_C10	0.219949	0.31943	0.198477	0.891393
CUST_1302_PI425211535	5bias_TS_15_C10	0.051668	0.211062	0.61322	0.96672
CUST_1303_PI425129478	TG_303_O9	0.012836	0.067794	0.693798	0.995178
CUST_1303_PI425129481	TS_15_D3	0.014238	0.28674	0.916942	1
CUST_1303_PI425211535	5bias_TS_15_D3	0.022651	0.259705	0.854878	1
CUST_1304_PI425129478	TG_303_O11	0.007501	0.021412	0.477197	0.928577
CUST_1304_PI425129481	TS_15_D1	-0.191695	0.282617	0.203939	0.891393
CUST_1304_PI425211535	5bias_TS_15_D1	-0.166857	0.262305	0.227982	0.891393
CUST_1305_PI425129478	TG_303_A15	-0.136191	0.257548	0.30252	0.891393
CUST_1305_PI425129481	TS_15_D6	0.051928	0.145684	0.470069	0.925592
CUST_1305_PI425211535	5bias_TS_15_D6	0.040084	0.160209	0.605691	0.964606
CUST_1306_PI425129478	TG_303_O15	0.072723	0.446311	0.734039	1
CUST_1306_PI425129481	TS_15_D5	0	0	1	1
CUST_1306_PI425211535	5bias_TS_15_D5	-0.008813	0.035887	0.61214	0.966514
CUST_1307_PI425129478	TG_303_O21	-0.035933	0.082219	0.383776	0.893979
CUST_1307_PI425129481	TS_15_D7	0.125273	0.211515	0.255992	0.891393
CUST_1307_PI425211535	5bias_TS_15_D7	0.146222	0.203721	0.183775	0.891393
CUST_1308_PI425129478	TG_303_A3	0.150228	0.082345	0.015106	0.655705
CUST_1308_PI425129481	TS_15_D8	0.002738	0.024866	0.817635	1
CUST_1308_PI425211535	5bias_TS_15_D8	-0.02333	0.052167	0.373901	0.891393
CUST_1309_PI425129478	TG_303_O19	0.042152	0.113332	0.452359	0.91928
CUST_1309_PI425129481	TS_15_D10	-0.162321	0.387168	0.401589	0.902286
CUST_1309_PI425211535	5bias_TS_15_D10	-0.171787	0.382643	0.372239	0.891393
CUST_131_PI425129478	TG_301_I1	-0.067121	0.400399	0.726804	1
CUST_131_PI425129481	TS_02_E5	-0.27577	0.375888	0.176247	0.891393
CUST_131_PI425129486	Soldier_D09_T3	-1.31808	0.873789	0.027965	0.688561
CUST_131_PI425211535	5bias_TS_02_E5	-0.168141	0.289968	0.264507	0.891393
CUST_1310_PI425129478	TG_303_A1	-0.00424	0.105102	0.932459	1
CUST_1310_PI425129481	TS_15_D9	0.12266	0.294925	0.405019	0.903446
CUST_1310_PI425211535	5bias_TS_15_D9	0.121259	0.212303	0.270645	0.891393
CUST_1311_PI425129478	TG_303_A11	0.109685	0.073191	0.028543	0.688561
CUST_1311_PI425129481	TS_15_D12	-0.122523	0.587558	0.665273	0.985402
CUST_1311_PI425211535	5bias_TS_15_D12	-0.132659	0.587614	0.640232	0.977341
CUST_1312_PI425129478	TG_303_A17	0.081541	0.151566	0.295313	0.891393
CUST_1312_PI425129481	TS_15_D11	0.070933	0.262664	0.578511	0.954964
CUST_1312_PI425211535	5bias_TS_15_D11	-0.049389	0.406856	0.799485	1
CUST_1313_PI425129478	TG_303_O13	0.04344	0.091478	0.348169	0.891393
CUST_1313_PI425129481	TS_15_E1	-0.117299	0.332668	0.474538	0.927894
CUST_1313_PI425211535	5bias_TS_15_E1	-0.104947	0.333339	0.52026	0.94142
CUST_1314_PI425129478	TG_303_A13	0.132179	0.074298	0.016428	0.661346
CUST_1314_PI425129481	TS_15_E2	0.060801	0.262413	0.631731	0.973316
CUST_1314_PI425211535	5bias_TS_15_E2	0.070119	0.266232	0.587563	0.957761
CUST_1315_PI425129478	TG_303_A7	-0.018618	0.092884	0.677216	0.989633
CUST_1315_PI425129481	TS_15_E3	-0.366983	0.921295	0.423422	0.909915
CUST_1315_PI425211535	5bias_TS_15_E3	-0.306306	0.850396	0.465731	0.924766
CUST_1316_PI425129478	TG_303_A5	0.024402	0.083538	0.549285	0.94937
CUST_1316_PI425129481	TS_15_E4	0.029787	0.489176	0.898272	1
CUST_1316_PI425211535	5bias_TS_15_E4	-0.017329	0.442754	0.934466	1
CUST_1317_PI425129478	TG_303_A9	-0.002247	0.091249	0.958721	1
CUST_1317_PI425129481	TS_15_E6	0	0	1	1
CUST_1317_PI425211535	5bias_TS_15_E6	0	0	1	1
CUST_1318_PI425129478	TG_303_O17	0.00859	0.139102	0.896847	1
CUST_1318_PI425129481	TS_15_E7	-0.01029	0.023008	0.373901	0.891393
CUST_1318_PI425211535	5bias_TS_15_E7	0.036279	0.081123	0.373901	0.891393
CUST_1319_PI425129478	TG_303_C9	0.040722	0.039631	0.083155	0.849411
CUST_1319_PI425129481	TS_15_E9	-0.029859	0.232677	0.788401	1
CUST_1319_PI425211535	5bias_TS_15_E9	0.086821	0.244878	0.472266	0.926066
CUST_132_PI425129478	TG_301_G13	0.090225	0.143887	0.23351	0.891393
CUST_132_PI425129481	TS_02_E3	0	0	1	1
CUST_132_PI425129486	Soldier_D10_T3	0.069351	0.050442	0.037137	0.699004
CUST_132_PI425211535	5bias_TS_02_E3	-0.001647	0.050725	0.9456	1
CUST_1320_PI425129478	TG_303_C15	0.106071	0.037486	0.003193	0.468998
CUST_1320_PI425129481	TS_15_E5	0.158689	0.35484	0.373901	0.891393
CUST_1320_PI425211535	5bias_TS_15_E5	0.109378	0.460229	0.623265	0.969136
CUST_1321_PI425129478	TG_303_A19	0.000872	0.073533	0.980117	1
CUST_1321_PI425129481	TS_15_E11	-0.026915	0.260438	0.828588	1
CUST_1321_PI425211535	5bias_TS_15_E11	-0.011557	0.271861	0.92884	1
CUST_1322_PI425129478	TG_303_C1	-0.739717	1.0494	0.190109	0.891393
CUST_1322_PI425129481	TS_15_E12	-0.202227	0.173711	0.05985	0.765938
CUST_1322_PI425211535	5bias_TS_15_E12	-0.228839	0.185966	0.051291	0.735318
CUST_1323_PI425129478	TG_303_C7	0.063969	0.268714	0.622705	0.968998
CUST_1323_PI425129481	TS_15_F1	-0.138935	0.355043	0.43096	0.912506
CUST_1323_PI425211535	5bias_TS_15_F1	-0.155681	0.369467	0.399437	0.901052
CUST_1324_PI425129478	TG_303_C5	-0.013392	0.080316	0.728184	1
CUST_1324_PI425129481	TS_15_F6	-0.050015	0.336794	0.756514	1
CUST_1324_PI425211535	5bias_TS_15_F6	-0.051894	0.322542	0.737214	1
CUST_1325_PI425129478	TG_303_A21	-0.049289	0.046905	0.078541	0.831974
CUST_1325_PI425129481	TS_15_F4	0.088609	0.123352	0.18349	0.891393
CUST_1325_PI425211535	5bias_TS_15_F4	0.09976	0.054132	0.014602	0.654851
CUST_1326_PI425129478	TG_303_C13	0.093775	0.099113	0.101842	0.891393
CUST_1326_PI425129481	TS_15_F2	0	1e-06	0.373901	0.891393
CUST_1326_PI425211535	5bias_TS_15_F2	-0.043878	0.096584	0.367156	0.891393
CUST_1327_PI425129478	TG_303_A23	0.036492	0.060802	0.250701	0.891393
CUST_1327_PI425129481	TS_15_F3	0.052342	0.145639	0.466649	0.924902
CUST_1327_PI425211535	5bias_TS_15_F3	0.067943	0.161606	0.400398	0.902035
CUST_1328_PI425129478	TG_303_C3	0.151809	0.150975	0.087798	0.863605
CUST_1328_PI425129481	TS_15_F9	-0.276157	0.353643	0.155719	0.891393
CUST_1328_PI425211535	5bias_TS_15_F9	-0.240714	0.372818	0.222302	0.891393
CUST_1329_PI425129478	TG_303_C11	-0.020607	0.058538	0.475217	0.927957
CUST_1329_PI425129481	TS_15_F11	-0.252708	0.762241	0.499656	0.934408
CUST_1329_PI425211535	5bias_TS_15_F11	0.025002	0.270855	0.846554	1
CUST_133_PI425129478	TG_301_I3	0.045863	0.063505	0.181642	0.891393
CUST_133_PI425129481	TS_02_E1	-0.800205	1.47877	0.292892	0.891393
CUST_133_PI425129486	Soldier_D11_T3	-1.27456	0.854456	0.028958	0.688561
CUST_133_PI425211535	5bias_TS_02_E1	-0.722808	1.36018	0.30046	0.891393
CUST_1330_PI425129478	TG_303_C17	-0.566879	0.849702	0.210027	0.891393
CUST_1330_PI425129481	TS_15_F7	-0.096697	0.461562	0.663849	0.984744
CUST_1330_PI425211535	5bias_TS_15_F7	-0.125671	0.438394	0.556407	0.9509
CUST_1331_PI425129478	TG_303_E5	0.000496	0.120656	0.99311	1
CUST_1331_PI425129481	TS_15_F8	-0.635303	0.837544	0.165103	0.891393
CUST_1331_PI425211535	5bias_TS_15_F8	-0.62164	0.811917	0.162055	0.891393
CUST_1332_PI425129478	TG_303_C19	0.035506	0.036505	0.095289	0.881287
CUST_1332_PI425129481	TS_15_F12	0.141386	0.410038	0.483711	0.929435
CUST_1332_PI425211535	5bias_TS_15_F12	0.154776	0.537942	0.555019	0.9509
CUST_1333_PI425129478	TG_303_E7	-0.292743	0.275085	0.076021	0.827037
CUST_1333_PI425129481	TS_15_G1	-0.225225	0.628472	0.467835	0.92515
CUST_1333_PI425211535	5bias_TS_15_G1	-0.17275	0.583386	0.544086	0.947394
CUST_1334_PI425129478	TG_303_E1	0.05818	0.048853	0.056215	0.753094
CUST_1334_PI425129481	TS_15_F10	0	0	1	1
CUST_1334_PI425211535	5bias_TS_15_F10	0.007554	0.016892	0.373901	0.891393
CUST_1335_PI425129478	TG_303_C21	-0.027402	0.045252	0.24717	0.891393
CUST_1335_PI425129481	TS_15_G4	0.124812	0.094051	0.041251	0.705699
CUST_1335_PI425211535	5bias_TS_15_G4	0.079687	0.202098	0.427745	0.911749
CUST_1336_PI425129478	TG_303_C23	0.054978	0.099228	0.283112	0.891393
CUST_1336_PI425129481	TS_15_G3	0.235373	0.404418	0.263015	0.891393
CUST_1336_PI425211535	5bias_TS_15_G3	0	0	1	1
CUST_1337_PI425129478	TG_303_E11	-0.090038	0.116615	0.159339	0.891393
CUST_1337_PI425129481	TS_15_G2	0.018472	0.263737	0.883138	1
CUST_1337_PI425211535	5bias_TS_15_G2	0.013281	0.254338	0.912674	1
CUST_1338_PI425129478	TG_303_E3	0.085068	0.110227	0.159482	0.891393
CUST_1338_PI425129481	TS_15_G8	0.000474	0.00106	0.373901	0.891393
CUST_1338_PI425211535	5bias_TS_15_G8	0	0	1	1
CUST_1339_PI425129478	TG_303_E9	-0.018649	0.08928	0.664751	0.985111
CUST_1339_PI425129481	TS_15_G7	0.096598	0.029911	0.00195	0.388711
CUST_1339_PI425211535	5bias_TS_15_G7	0.084141	0.056464	0.029048	0.688561
CUST_134_PI425129478	TG_301_I19	-0.028226	0.133827	0.661775	0.983015
CUST_134_PI425129481	TS_02_E7	0.000731	0.178737	0.99314	1
CUST_134_PI425129486	Soldier_D12_T3	-1.28668	0.867868	0.029512	0.688561
CUST_134_PI425211535	5bias_TS_02_E7	-0.005464	0.188112	0.951328	1
CUST_1340_PI425129478	TG_303_E13	0.114058	0.067585	0.019542	0.687462
CUST_1340_PI425129481	TS_15_G5	0	0	1	1
CUST_1340_PI425211535	5bias_TS_15_G5	0.021206	0.157085	0.777804	1
CUST_1341_PI425129478	TG_303_E15	0.142488	0.08673	0.021323	0.688561
CUST_1341_PI425129481	TS_15_G6	0	0	1	1
CUST_1341_PI425211535	5bias_TS_15_G6	-0.071825	0.160606	0.373901	0.891393
CUST_1342_PI425129478	TG_303_G5	0.030794	0.022314	0.036719	0.698015
CUST_1342_PI425129481	TS_15_G9	-0.090838	0.582501	0.744893	1
CUST_1342_PI425211535	5bias_TS_15_G9	-0.328589	0.700712	0.353551	0.891393
CUST_1343_PI425129478	TG_303_E21	0.015834	0.093478	0.724106	1
CUST_1343_PI425129481	TS_15_G11	0.055608	0.14922	0.451544	0.91928
CUST_1343_PI425211535	5bias_TS_15_G11	-0.015619	0.191584	0.864215	1
CUST_1344_PI425129478	TG_303_E17	0.023226	0.05008	0.358298	0.891393
CUST_1344_PI425129481	TS_15_G12	-0.030903	0.316571	0.837893	1
CUST_1344_PI425211535	5bias_TS_15_G12	-0.020462	0.301425	0.886696	1
CUST_1345_PI425129478	TG_303_E19	-0.145474	0.399047	0.460728	0.923509
CUST_1345_PI425129481	TS_15_H1	-0.238909	0.349786	0.201408	0.891393
CUST_1345_PI425211535	5bias_TS_15_H1	-0.234417	0.311197	0.167394	0.891393
CUST_1346_PI425129478	TG_303_G1	0.00778	0.080625	0.839728	1
CUST_1346_PI425129481	TS_15_H2	0.102973	0.230256	0.373901	0.891393
CUST_1346_PI425211535	5bias_TS_15_H2	0.06248	0.139709	0.373901	0.891393
CUST_1347_PI425129478	TG_303_E23	0.054161	0.135954	0.423377	0.909915
CUST_1347_PI425129481	TS_15_H4	0.054833	0.342871	0.738716	1
CUST_1347_PI425211535	5bias_TS_15_H4	0.047265	0.366169	0.787204	1
CUST_1348_PI425129478	TG_303_G3	0.067411	0.159362	0.397773	0.899383
CUST_1348_PI425129481	TS_15_H3	0.021862	0.171829	0.79015	1
CUST_1348_PI425211535	5bias_TS_15_H3	-0.018648	0.151903	0.797285	1
CUST_1349_PI425129478	TG_303_G11	0.126881	0.109942	0.061289	0.778506
CUST_1349_PI425129481	TS_15_H5	0.04437	0.209136	0.659951	0.982429
CUST_1349_PI425211535	5bias_TS_15_H5	0.04545	0.206438	0.648301	0.979734
CUST_135_PI425129478	TG_301_I23	0.003526	0.007884	0.373901	0.891393
CUST_135_PI425129481	TS_02_E2	0.118922	0.221549	0.296257	0.891393
CUST_135_PI425129486	Soldier_E01_T3	-0.911652	0.624075	0.030892	0.688561
CUST_135_PI425211535	5bias_TS_02_E2	-0.015644	0.096409	0.735085	1
CUST_1350_PI425129478	TG_303_G19	0.001073	0.073939	0.975679	1
CUST_1350_PI425129481	TS_15_H7	0.136657	0.298698	0.364129	0.891393
CUST_1350_PI425211535	5bias_TS_15_H7	0.13951	0.288951	0.341067	0.891393
CUST_1351_PI425129478	TG_303_G15	0.090848	0.147352	0.240091	0.891393
CUST_1351_PI425129481	TS_15_H8	0.029615	0.372672	0.867599	1
CUST_1351_PI425211535	5bias_TS_15_H8	0.029106	0.331572	0.853955	1
CUST_1352_PI425129478	TG_303_G7	0.131492	0.11671	0.065406	0.795643
CUST_1352_PI425129481	TS_17_H10	0	0	1	1
CUST_1352_PI425211535	5bias_TS_17_H10	-0.007179	0.016053	0.373901	0.891393
CUST_1353_PI425129478	TG_303_G21	-0.108931	0.155667	0.192696	0.891393
CUST_1353_PI425129481	TS_17_H9	-0.211799	0.727458	0.550535	0.949858
CUST_1353_PI425211535	5bias_TS_17_H9	-0.229942	0.752249	0.531827	0.943244
CUST_1354_PI425129478	TG_303_G9	-0.438644	0.563904	0.156953	0.891393
CUST_1354_PI425129481	TS_17_A1	0.1508	0.768509	0.683486	0.991781
CUST_1354_PI425211535	5bias_TS_17_A1	-0.001205	0.002695	0.373901	0.891393
CUST_1355_PI425129478	TG_303_G13	0.05156	0.278364	0.699993	0.997954
CUST_1355_PI425129481	TS_17_A2	-0.020676	0.371033	0.906849	1
CUST_1355_PI425211535	5bias_TS_17_A2	0.009645	0.406933	0.960273	1
CUST_1356_PI425129478	TG_303_G17	0	0	1	1
CUST_1356_PI425129481	TS_17_A4	-0.606687	0.772053	0.153732	0.891393
CUST_1356_PI425211535	5bias_TS_17_A4	-0.42643	0.650743	0.216711	0.891393
CUST_1357_PI425129478	TG_303_I3	-0.051982	0.084801	0.24235	0.891393
CUST_1357_PI425129481	TS_17_A3	-0.066505	0.30142	0.647617	0.979391
CUST_1357_PI425211535	5bias_TS_17_A3	-0.049566	0.281213	0.713595	1
CUST_1358_PI425129478	TG_303_I17	0.059062	0.062017	0.100261	0.891393
CUST_1358_PI425129481	TS_17_H11	0.073195	0.351042	0.665305	0.985402
CUST_1358_PI425211535	5bias_TS_17_H11	0.071192	0.385948	0.701147	0.998416
CUST_1359_PI425129478	TG_303_G23	0.008305	0.103241	0.866	1
CUST_1359_PI425129481	TS_17_A7	0.13755	0.307571	0.373901	0.891393
CUST_1359_PI425211535	5bias_TS_17_A7	0.137017	0.203293	0.206267	0.891393
CUST_136_PI425129478	TG_301_I7	0.06339	0.092516	0.200262	0.891393
CUST_136_PI425129481	TS_02_E8	0.02497	0.26656	0.844324	1
CUST_136_PI425129486	Soldier_E02_T3	-1.55549	1.02165	0.027166	0.688561
CUST_136_PI425211535	5bias_TS_02_E8	-0.129177	0.358695	0.465803	0.924766
CUST_1360_PI425129478	TG_303_I15	0.020426	0.074079	0.570885	0.952847
CUST_1360_PI425129481	TS_17_A6	-0.071295	0.257861	0.569883	0.952847
CUST_1360_PI425211535	5bias_TS_17_A6	-0.052557	0.258513	0.67297	0.987518
CUST_1361_PI425129478	TG_303_I9	0.041737	0.058244	0.184342	0.891393
CUST_1361_PI425129481	TS_17_A10	-0.155956	0.336831	0.359003	0.891393
CUST_1361_PI425211535	5bias_TS_17_A10	-0.152299	0.344766	0.379181	0.891393
CUST_1362_PI425129478	TG_303_I11	-0.099376	0.375021	0.58537	0.957359
CUST_1362_PI425129481	TS_17_A5	-0.043229	0.5825	0.876251	1
CUST_1362_PI425211535	5bias_TS_17_A5	-0.046705	0.815704	0.904304	1
CUST_1363_PI425129478	TG_303_I5	0.047424	0.050708	0.104683	0.891393
CUST_1363_PI425129481	TS_17_A9	-0.191593	0.274033	0.193006	0.891393
CUST_1363_PI425211535	5bias_TS_17_A9	-0.164	0.24856	0.214145	0.891393
CUST_1364_PI425129478	TG_303_I21	0.116003	0.184657	0.232798	0.891393
CUST_1364_PI425129481	TS_17_A8	-0.072334	0.122969	0.258732	0.891393
CUST_1364_PI425211535	5bias_TS_17_A8	-0.078369	0.338003	0.631501	0.973316
CUST_1365_PI425129478	TG_303_I23	-0.032319	0.223522	0.762658	1
CUST_1365_PI425129481	TS_17_A11	0.06585	0.260327	0.601876	0.96297
CUST_1365_PI425211535	5bias_TS_17_A11	0.142318	0.339387	0.401503	0.902286
CUST_1366_PI425129478	TG_303_K3	-0.161134	0.664571	0.616496	0.968116
CUST_1366_PI425129481	TS_17_A12	-0.024457	0.376295	0.891478	1
CUST_1366_PI425211535	5bias_TS_17_A12	-0.020857	0.374854	0.90699	1
CUST_1367_PI425129478	TG_303_K5	-0.092568	0.15731	0.258584	0.891393
CUST_1367_PI425129481	TS_17_B4	-0.116425	0.183532	0.229044	0.891393
CUST_1367_PI425211535	5bias_TS_17_B4	-0.10751	0.155191	0.196292	0.891393
CUST_1368_PI425129478	TG_303_K9	-0.443394	0.884278	0.32496	0.891393
CUST_1368_PI425129481	TS_17_B6	-0.151635	0.272817	0.281805	0.891393
CUST_1368_PI425211535	5bias_TS_17_B6	-0.150544	0.262856	0.269533	0.891393
CUST_1369_PI425129478	TG_303_M3	0.046521	0.273673	0.723187	1
CUST_1369_PI425129481	TS_17_B3	-0.040103	0.293239	0.775008	1
CUST_1369_PI425211535	5bias_TS_17_B3	-0.058509	0.284839	0.669863	0.986596
CUST_137_PI425129478	TG_301_I11	0.090562	0.098301	0.108449	0.891393
CUST_137_PI425129481	TS_02_F3	-0.306767	0.487387	0.232059	0.891393
CUST_137_PI425129486	Soldier_E03_T3	0.17442	0.210802	0.137965	0.891393
CUST_137_PI425211535	5bias_TS_02_F3	-0.288377	0.490119	0.258629	0.891393
CUST_1370_PI425129478	TG_303_K13	0.038664	0.122704	0.519934	0.941047
CUST_1370_PI425129481	TS_17_B2	-0.050507	0.150137	0.493758	0.932969
CUST_1370_PI425211535	5bias_TS_17_B2	-0.064104	0.171404	0.450046	0.918842
CUST_1371_PI425129478	TG_303_K23	-0.022955	0.113685	0.675025	0.988334
CUST_1371_PI425129481	TS_17_B5	-0.299787	0.424235	0.189229	0.891393
CUST_1371_PI425211535	5bias_TS_17_B5	-0.304459	0.416704	0.177649	0.891393
CUST_1372_PI425129478	TG_303_M5	0	0	1	1
CUST_1372_PI425129481	TS_17_C3	0.03571	0.07985	0.373901	0.891393
CUST_1372_PI425211535	5bias_TS_17_C3	0.014806	0.033108	0.373901	0.891393
CUST_1373_PI425129478	TG_303_K17	0.146398	0.216015	0.204244	0.891393
CUST_1373_PI425129481	TS_17_B10	-0.119614	0.366311	0.505757	0.935588
CUST_1373_PI425211535	5bias_TS_17_B10	-0.118169	0.348771	0.490861	0.932136
CUST_1374_PI425129478	TG_303_K21	0.062452	0.03907	0.023286	0.688561
CUST_1374_PI425129481	TS_17_B9	0.114003	0.159474	0.185177	0.891393
CUST_1374_PI425211535	5bias_TS_17_B9	0.032878	0.073517	0.373901	0.891393
CUST_1375_PI425129478	TG_303_K19	-0.044555	0.089552	0.328267	0.891393
CUST_1375_PI425129481	TS_17_B12	-0.098928	0.112619	0.120966	0.891393
CUST_1375_PI425211535	5bias_TS_17_B12	-0.090841	0.118863	0.162647	0.891393
CUST_1376_PI425129478	TG_303_K11	-0.075447	0.089332	0.131979	0.891393
CUST_1376_PI425129481	TS_17_C1	0.113545	0.741101	0.749153	1
CUST_1376_PI425211535	5bias_TS_17_C1	0.170899	0.271537	0.232081	0.891393
CUST_1377_PI425129478	TG_303_M13	0.126998	0.088671	0.03282	0.688561
CUST_1377_PI425129481	TS_17_B7	0.048208	0.082991	0.263792	0.891393
CUST_1377_PI425211535	5bias_TS_17_B7	0.04884	0.196348	0.607718	0.964608
CUST_1378_PI425129478	TG_303_M9	0.031741	0.226331	0.769504	1
CUST_1378_PI425129481	TS_17_C2	-0.105987	0.436519	0.616022	0.968116
CUST_1378_PI425211535	5bias_TS_17_C2	-0.107374	0.428638	0.605271	0.964606
CUST_1379_PI425129478	TG_303_M19	0.018974	0.11337	0.727216	1
CUST_1379_PI425129481	TS_17_B11	-0.201304	0.314419	0.22551	0.891393
CUST_1379_PI425211535	5bias_TS_17_B11	-0.217527	0.328932	0.213291	0.891393
CUST_138_PI425129478	TG_301_K11	-0.056049	0.478202	0.8062	1
CUST_138_PI425129481	TS_02_E12	-0.595035	1.17338	0.320173	0.891393
CUST_138_PI425129486	Soldier_E04_T3	0.076186	0.151259	0.32305	0.891393
CUST_138_PI425211535	5bias_TS_02_E12	-0.562493	1.11106	0.320879	0.891393
CUST_1380_PI425129478	TG_303_O5	-0.126374	0.087282	0.031747	0.688561
CUST_1380_PI425129481	TS_17_B8	-0.103452	0.605043	0.721664	1
CUST_1380_PI425211535	5bias_TS_17_B8	-0.031924	0.452487	0.882288	1
CUST_1381_PI425129478	TG_303_O3	-0.228877	0.403521	0.273484	0.891393
CUST_1381_PI425129481	TS_17_C4	0.014703	0.352647	0.930206	1
CUST_1381_PI425211535	5bias_TS_17_C4	0.009505	0.32031	0.95028	1
CUST_1382_PI425129478	TG_303_M15	0.00394	0.103688	0.936375	1
CUST_1382_PI425129481	TS_17_C6	-0.128677	0.39248	0.504139	0.935346
CUST_1382_PI425211535	5bias_TS_17_C6	-0.106358	0.422568	0.603615	0.964227
CUST_1383_PI425129478	TG_303_M21	0.021413	0.074503	0.55542	0.9509
CUST_1383_PI425129481	TS_17_C5	-0.253217	0.22742	0.067505	0.802366
CUST_1383_PI425211535	5bias_TS_17_C5	-0.269874	0.242132	0.067321	0.802366
CUST_1384_PI425129478	TG_303_M17	-0.068603	0.404349	0.723687	1
CUST_1384_PI425129481	TS_17_C10	-0.647741	1.04594	0.238353	0.891393
CUST_1384_PI425211535	5bias_TS_17_C10	-0.604464	0.972204	0.23681	0.891393
CUST_1385_PI425129478	TG_303_O7	0.035746	0.048987	0.178087	0.891393
CUST_1385_PI425129481	TS_17_C7	-0.042862	0.364841	0.805762	1
CUST_1385_PI425211535	5bias_TS_17_C7	-0.03291	0.274115	0.80162	1
CUST_1386_PI425129478	TG_303_M7	0.059122	0.06801	0.123829	0.891393
CUST_1386_PI425129481	TS_17_C11	0.142588	0.137306	0.080951	0.840926
CUST_1386_PI425211535	5bias_TS_17_C11	0.119562	0.292824	0.412893	0.907077
CUST_1387_PI425129478	TG_303_P19	-0.083359	0.099919	0.135539	0.891393
CUST_1387_PI425129481	TS_17_C9	-0.018049	0.182597	0.835898	1
CUST_1387_PI425211535	5bias_TS_17_C9	-0.022642	0.187439	0.800435	1
CUST_1388_PI425129478	TG_303_B7	0.12097	0.21996	0.286173	0.891393
CUST_1388_PI425129481	TS_17_C12	0.00575	0.012857	0.373901	0.891393
CUST_1388_PI425211535	5bias_TS_17_C12	-0.01967	0.026942	0.17791	0.891393
CUST_1389_PI425129478	TG_303_B3	0.10162	0.25429	0.422052	0.909915
CUST_1389_PI425129481	TS_17_C8	-0.062712	0.655604	0.841092	1
CUST_1389_PI425211535	5bias_TS_17_C8	-0.098788	0.686147	0.763622	1
CUST_139_PI425129478	TG_301_K5	9e-06	0.076723	0.999804	1
CUST_139_PI425129481	TS_02_F4	0.049042	0.109662	0.373901	0.891393
CUST_139_PI425129486	Soldier_E05_T3	-0.06815	0.298523	0.636601	0.975539
CUST_139_PI425211535	5bias_TS_02_F4	0	0	1	1
CUST_1390_PI425129478	TG_303_B1	0.110606	0.09136	0.053697	0.744057
CUST_1390_PI425129481	TS_17_D6	0.007852	0.017558	0.373901	0.891393
CUST_1390_PI425211535	5bias_TS_17_D6	0	0	1	1
CUST_1391_PI425129478	TG_303_B5	-0.12408	0.21981	0.275445	0.891393
CUST_1391_PI425129481	TS_17_D1	-0.095079	0.25356	0.448946	0.918835
CUST_1391_PI425211535	5bias_TS_17_D1	-0.049215	0.211325	0.630037	0.971915
CUST_1392_PI425129478	TG_303_B11	0.030808	0.058391	0.303462	0.891393
CUST_1392_PI425129481	TS_17_D3	-0.094189	0.579631	0.734728	1
CUST_1392_PI425211535	5bias_TS_17_D3	-0.098749	0.568927	0.7177	1
CUST_1393_PI425129478	TG_303_B17	0.047646	0.067509	0.189674	0.891393
CUST_1393_PI425129481	TS_17_D4	-0.006564	0.385838	0.971477	1
CUST_1393_PI425211535	5bias_TS_17_D4	-0.010549	0.34777	0.949177	1
CUST_1394_PI425129478	TG_303_B19	-0.117282	0.115915	0.086448	0.85908
CUST_1394_PI425129481	TS_17_D2	0.03099	0.342452	0.849515	1
CUST_1394_PI425211535	5bias_TS_17_D2	0.011833	0.321014	0.938271	1
CUST_1395_PI425129478	TG_303_B15	0.004751	0.110437	0.927989	1
CUST_1395_PI425129481	TS_17_D5	-0.018216	0.268965	0.88696	1
CUST_1395_PI425211535	5bias_TS_17_D5	-0.001081	0.247138	0.992667	1
CUST_1396_PI425129478	TG_303_B9	-0.043795	0.066136	0.212792	0.891393
CUST_1396_PI425129481	TS_17_D8	0.019397	0.050855	0.441782	0.915786
CUST_1396_PI425211535	5bias_TS_17_D8	0	0	1	1
CUST_1397_PI425129478	TG_303_B21	0	0	1	1
CUST_1397_PI425129481	TS_17_D11	-0.143201	0.297864	0.342891	0.891393
CUST_1397_PI425211535	5bias_TS_17_D11	-0.246966	0.437959	0.275869	0.891393
CUST_1398_PI425129478	TG_303_D3	-0.782228	0.584598	0.040259	0.704333
CUST_1398_PI425129481	TS_17_D12	-0.099495	0.41474	0.620107	0.968578
CUST_1398_PI425211535	5bias_TS_17_D12	-0.106278	0.388655	0.573941	0.952847
CUST_1399_PI425129478	TG_303_D11	-0.069016	0.097795	0.189697	0.891393
CUST_1399_PI425129481	TS_17_D10	0.100975	0.114756	0.120507	0.891393
CUST_1399_PI425211535	5bias_TS_17_D10	0.043124	0.065193	0.213197	0.891393
CUST_14_PI425129478	TG_00_A7	0.126716	0.08121	0.025145	0.688561
CUST_14_PI425129481	TS_00_A5	0	0	1	1
CUST_14_PI425129486	Random_B02_T3	0.069174	0.012679	0.000259	0.302084
CUST_14_PI425211535	5bias_TS_00_A5	0	0	1	1
CUST_14_PI425212603	5bias_TS_55_A1	-0.258115	0.598037	0.389149	0.89634
CUST_140_PI425129478	TG_301_K7	0.071739	0.058899	0.052793	0.739617
CUST_140_PI425129481	TS_02_F1	-0.089005	0.238974	0.451783	0.91928
CUST_140_PI425129486	Soldier_E07_T3	-0.023162	0.119858	0.687929	0.992514
CUST_140_PI425211535	5bias_TS_02_F1	-0.085696	0.25609	0.495898	0.933511
CUST_1400_PI425129478	TG_303_D13	-0.10373	0.088204	0.058206	0.756773
CUST_1400_PI425129481	TS_17_E1	-0.260305	0.364869	0.185885	0.891393
CUST_1400_PI425211535	5bias_TS_17_E1	-0.275769	0.394533	0.193099	0.891393
CUST_1401_PI425129478	TG_303_D9	0.032696	0.030569	0.075035	0.824673
CUST_1401_PI425129481	TS_17_E5	0.179234	0.633463	0.561306	0.951697
CUST_1401_PI425211535	5bias_TS_17_E5	-0.034081	0.076208	0.373901	0.891393
CUST_1402_PI425129478	TG_303_D1	-0.066486	0.059771	0.067682	0.802366
CUST_1402_PI425129481	TS_17_E6	0.091964	0.207663	0.37811	0.891393
CUST_1402_PI425211535	5bias_TS_17_E6	0.09539	0.228621	0.403645	0.90291
CUST_1403_PI425129478	TG_303_B23	0.150233	0.161195	0.105543	0.891393
CUST_1403_PI425129481	TS_17_E7	0.03559	0.149566	0.62285	0.968998
CUST_1403_PI425211535	5bias_TS_17_E7	0.002864	0.089876	0.946616	1
CUST_1404_PI425129478	TG_303_D7	0.181919	0.130177	0.035361	0.696311
CUST_1404_PI425129481	TS_17_E4	0.091159	0.178211	0.316504	0.891393
CUST_1404_PI425211535	5bias_TS_17_E4	0.01706	0.101416	0.725909	1
CUST_1405_PI425129478	TG_303_F1	-0.05434	0.032775	0.020703	0.688561
CUST_1405_PI425129481	TS_17_E2	-0.058564	0.344871	0.723454	1
CUST_1405_PI425211535	5bias_TS_17_E2	-0.195816	0.379993	0.313386	0.891393
CUST_1406_PI425129478	TG_303_F3	0.022227	0.057766	0.438096	0.914797
CUST_1406_PI425129481	TS_17_E8	-0.069338	0.23899	0.551866	0.950158
CUST_1406_PI425211535	5bias_TS_17_E8	-0.067466	0.241502	0.566055	0.952847
CUST_1407_PI425129478	TG_303_D17	-0.035451	0.129125	0.572475	0.952847
CUST_1407_PI425129481	TS_17_E3	-0.275007	0.352377	0.155905	0.891393
CUST_1407_PI425211535	5bias_TS_17_E3	-0.178933	0.353408	0.320844	0.891393
CUST_1408_PI425129478	TG_303_D19	0.155159	0.137531	0.065171	0.795643
CUST_1408_PI425129481	TS_17_E11	-0.013289	0.029716	0.373901	0.891393
CUST_1408_PI425211535	5bias_TS_17_E11	0	0	1	1
CUST_1409_PI425129478	TG_303_D23	-0.166563	0.075491	0.007852	0.598583
CUST_1409_PI425129481	TS_17_E9	0	0	1	1
CUST_1409_PI425211535	5bias_TS_17_E9	0	0	1	1
CUST_141_PI425129478	TG_301_K17	-1.39692	0.575459	0.005587	0.571605
CUST_141_PI425129481	TS_02_E11	0.140312	0.152924	0.109484	0.891393
CUST_141_PI425129486	Soldier_E11_T3	-0.534327	1.09133	0.335103	0.891393
CUST_141_PI425211535	5bias_TS_02_E11	0.17715	0.271704	0.218611	0.891393
CUST_1410_PI425129478	TG_303_D21	-0.013677	0.268333	0.914754	1
CUST_1410_PI425129481	TS_17_E10	-0.03335	0.372035	0.850909	1
CUST_1410_PI425211535	5bias_TS_17_E10	-0.018429	0.36357	0.91522	1
CUST_1411_PI425129478	TG_303_D15	-0.128824	0.106054	0.053198	0.742361
CUST_1411_PI425129481	TS_17_F2	-0.130993	0.518094	0.602033	0.96307
CUST_1411_PI425211535	5bias_TS_17_F2	-0.12056	0.47211	0.598543	0.961867
CUST_1412_PI425129478	TG_303_F11	0.011011	0.063722	0.718893	1
CUST_1412_PI425129481	TS_17_E12	0.171759	0.34753	0.331103	0.891393
CUST_1412_PI425211535	5bias_TS_17_E12	-0.103407	0.381165	0.576844	0.954229
CUST_1413_PI425129478	TG_303_F17	0.132053	0.097524	0.038866	0.70195
CUST_1413_PI425129481	TS_17_F1	0.006496	0.115446	0.90594	1
CUST_1413_PI425211535	5bias_TS_17_F1	0.008938	0.158015	0.90545	1
CUST_1414_PI425129478	TG_303_F19	-0.141255	0.557074	0.601026	0.96297
CUST_1414_PI425129481	TS_17_F4	0.118283	0.414728	0.558319	0.950918
CUST_1414_PI425211535	5bias_TS_17_F4	0.105339	0.427097	0.610649	0.965966
CUST_1415_PI425129478	TG_303_F15	0.020592	0.062438	0.501772	0.934437
CUST_1415_PI425129481	TS_17_F7	0.012778	0.028574	0.373901	0.891393
CUST_1415_PI425211535	5bias_TS_17_F7	-0.044989	0.100598	0.373901	0.891393
CUST_1416_PI425129478	TG_303_F7	0.074601	0.207195	0.465893	0.924766
CUST_1416_PI425129481	TS_17_F5	0	0	1	1
CUST_1416_PI425211535	5bias_TS_17_F5	0	0	1	1
CUST_1417_PI425129478	TG_303_F13	-0.398486	0.160564	0.005159	0.567851
CUST_1417_PI425129481	TS_17_F6	-0.054344	0.152596	0.470429	0.925592
CUST_1417_PI425211535	5bias_TS_17_F6	-0.06823	0.2276	0.539362	0.945757
CUST_1418_PI425129478	TG_303_F21	0.064305	0.092441	0.194809	0.891393
CUST_1418_PI425129481	TS_17_F3	0.06068	0.558031	0.81985	1
CUST_1418_PI425211535	5bias_TS_17_F3	-0.062203	0.533799	0.80729	1
CUST_1419_PI425129478	TG_303_F9	0.062887	0.08862	0.187752	0.891393
CUST_1419_PI425129481	TS_17_F9	-0.205761	0.801632	0.596733	0.96085
CUST_1419_PI425211535	5bias_TS_17_F9	-0.170812	0.689361	0.609052	0.96537
CUST_142_PI425129478	TG_301_I15	-0.022892	0.268112	0.857888	1
CUST_142_PI425129481	TS_02_E10	-0.069156	0.230167	0.538487	0.945458
CUST_142_PI425129486	Soldier_E12_T3	0.01976	0.088464	0.643678	0.978572
CUST_142_PI425211535	5bias_TS_02_E10	-0.080211	0.230798	0.480484	0.929189
CUST_1420_PI425129478	TG_303_H9	-0.939231	0.442976	0.00903	0.620705
CUST_1420_PI425129481	TS_17_F10	0.239935	0.318614	0.167489	0.891393
CUST_1420_PI425211535	5bias_TS_17_F10	0.068698	0.190193	0.464567	0.924766
CUST_1421_PI425129478	TG_303_H1	0.064955	0.253211	0.596943	0.96085
CUST_1421_PI425129481	TS_17_F11	-0.167239	0.414262	0.417725	0.908989
CUST_1421_PI425211535	5bias_TS_17_F11	-0.087311	0.344834	0.601536	0.96297
CUST_1422_PI425129478	TG_303_F23	0.119583	0.113288	0.077636	0.827396
CUST_1422_PI425129481	TS_17_F8	-0.064025	0.332263	0.688763	0.992651
CUST_1422_PI425211535	5bias_TS_17_F8	-0.046861	0.347419	0.777983	1
CUST_1423_PI425129478	TG_303_H5	0.039315	0.041287	0.10029	0.891393
CUST_1423_PI425129481	TS_17_G3	-0.020804	0.548203	0.936452	1
CUST_1423_PI425211535	5bias_TS_17_G3	0.042211	0.415689	0.83151	1
CUST_1424_PI425129478	TG_303_H7	-0.629373	0.586064	0.074251	0.823086
CUST_1424_PI425129481	TS_17_G1	0.239653	0.397895	0.249295	0.891393
CUST_1424_PI425211535	5bias_TS_17_G1	0.350111	0.413387	0.131174	0.891393
CUST_1425_PI425129478	TG_303_H21	0.157513	0.085689	0.014729	0.655705
CUST_1425_PI425129481	TS_17_F12	0.076302	0.239688	0.515887	0.93966
CUST_1425_PI425211535	5bias_TS_17_F12	0.131617	0.180958	0.179198	0.891393
CUST_1426_PI425129478	TG_303_H19	0.044838	0.085792	0.307443	0.891393
CUST_1426_PI425129481	TS_17_G2	0	0	1	1
CUST_1426_PI425211535	5bias_TS_17_G2	0	0	1	1
CUST_1427_PI425129478	TG_303_H17	0.11709	0.129709	0.113688	0.891393
CUST_1427_PI425129481	TS_17_G4	-0.593108	1.09861	0.293862	0.891393
CUST_1427_PI425211535	5bias_TS_17_G4	-0.600705	1.08969	0.2852	0.891393
CUST_1428_PI425129478	TG_303_H23	-0.334181	0.796528	0.401288	0.902286
CUST_1428_PI425129481	TS_17_G10	0.011499	0.28285	0.931936	1
CUST_1428_PI425211535	5bias_TS_17_G10	-0.036666	0.341118	0.821873	1
CUST_1429_PI425129478	TG_303_H15	-0.681494	0.575135	0.057007	0.755358
CUST_1429_PI425129481	TS_17_G9	-0.016525	0.409715	0.932473	1
CUST_1429_PI425211535	5bias_TS_17_G9	-0.042018	0.474373	0.852657	1
CUST_143_PI425129478	TG_301_I13	0.02309	0.081321	0.559994	0.951415
CUST_143_PI425129481	TS_02_F2	-0.106509	0.204843	0.309607	0.891393
CUST_143_PI425129486	Soldier_F01_T3	0.10674	0.177761	0.250504	0.891393
CUST_143_PI425211535	5bias_TS_02_F2	-0.100136	0.212288	0.351032	0.891393
CUST_1430_PI425129478	TG_303_J9	0.18775	0.48402	0.434677	0.914064
CUST_1430_PI425129481	TS_17_G8	-0.056877	0.37844	0.753711	1
CUST_1430_PI425211535	5bias_TS_17_G8	-0.066747	0.418493	0.739378	1
CUST_1431_PI425129478	TG_303_J11	0.07284	0.119321	0.243983	0.891393
CUST_1431_PI425129481	TS_17_G6	-0.14614	0.294681	0.329642	0.891393
CUST_1431_PI425211535	5bias_TS_17_G6	-0.123383	0.324253	0.442787	0.915786
CUST_1432_PI425129478	TG_303_L5	0.051558	0.228608	0.640559	0.977341
CUST_1432_PI425129481	TS_17_G5	0.195743	0.379365	0.312846	0.891393
CUST_1432_PI425211535	5bias_TS_17_G5	0.167983	0.264361	0.228396	0.891393
CUST_1433_PI425129478	TG_303_J23	0.051342	0.140734	0.460426	0.923489
CUST_1433_PI425129481	TS_17_G7	0.051774	0.266498	0.686395	0.992514
CUST_1433_PI425211535	5bias_TS_17_G7	0.033414	0.278064	0.80145	1
CUST_1434_PI425129478	TG_303_J21	0.015146	0.059742	0.601093	0.96297
CUST_1434_PI425129481	TS_17_H1	-0.146907	0.43496	0.492144	0.932317
CUST_1434_PI425211535	5bias_TS_17_H1	-0.153702	0.454042	0.491218	0.932136
CUST_1435_PI425129478	TG_303_L1	0	0	1	1
CUST_1435_PI425129481	TS_17_H3	-0.089791	0.414986	0.653805	0.980989
CUST_1435_PI425211535	5bias_TS_17_H3	-0.013864	0.380047	0.938905	1
CUST_1436_PI425129478	TG_303_L17	0.067449	0.05473	0.051074	0.735318
CUST_1436_PI425129481	TS_17_G12	-0.558028	1.01649	0.286919	0.891393
CUST_1436_PI425211535	5bias_TS_17_G12	-0.52275	1.0134	0.312958	0.891393
CUST_1437_PI425129478	TG_303_L15	-0.862334	1.08527	0.150255	0.891393
CUST_1437_PI425129481	TS_17_H4	0.030553	0.138397	0.64744	0.979373
CUST_1437_PI425211535	5bias_TS_17_H4	0.007647	0.070284	0.819752	1
CUST_1438_PI425129478	TG_303_L23	-0.034532	0.30682	0.8137	1
CUST_1438_PI425129481	TS_17_H2	-0.095483	0.399151	0.621069	0.96865
CUST_1438_PI425211535	5bias_TS_17_H2	-0.065986	0.384716	0.720842	1
CUST_1439_PI425129478	TG_303_L19	-0.665365	0.745722	0.116766	0.891393
CUST_1439_PI425129481	TS_17_H7	-0.201912	0.388016	0.309269	0.891393
CUST_1439_PI425211535	5bias_TS_17_H7	-0.195786	0.381673	0.315314	0.891393
CUST_144_PI425129478	TG_301_K3	-0.091877	0.277961	0.500866	0.934437
CUST_144_PI425129481	TS_02_F5	0.047846	0.27926	0.721129	1
CUST_144_PI425129486	Soldier_F02_T3	-0.033861	0.218792	0.746734	1
CUST_144_PI425211535	5bias_TS_02_F5	0.041393	0.212697	0.685896	0.992514
CUST_1440_PI425129478	TG_303_L13	-0.013196	0.11072	0.803021	1
CUST_1440_PI425129481	TS_17_H6	0.035701	0.495413	0.879794	1
CUST_1440_PI425211535	5bias_TS_17_H6	0.089016	0.389278	0.636058	0.975498
CUST_1441_PI425129478	TG_303_L21	0.004091	0.161089	0.957434	1
CUST_1441_PI425129481	TS_17_H5	-0.056659	0.463901	0.798293	1
CUST_1441_PI425211535	5bias_TS_17_H5	-0.203091	0.605299	0.494825	0.933491
CUST_1442_PI425129478	TG_303_13	0.089224	0.234802	0.44336	0.915973
CUST_1442_PI425129481	TS_17_G11	0.05218	0.212512	0.612186	0.966514
CUST_1442_PI425211535	5bias_TS_17_G11	-0.019032	0.322338	0.901339	1
CUST_1443_PI425129478	TG_303_11	0.051295	0.068005	0.166949	0.891393
CUST_1443_PI425129481	TS_17_H8	0.056222	0.290598	0.687598	0.992514
CUST_1443_PI425211535	5bias_TS_17_H8	-0.007412	0.372673	0.966661	1
CUST_1444_PI425129478	TG_303_5	0.081602	0.184631	0.378962	0.891393
CUST_1444_PI425129481	TS_19_H3	-0.065277	0.24277	0.580088	0.955343
CUST_1444_PI425211535	5bias_TS_19_H3	-0.031082	0.206593	0.753467	1
CUST_1445_PI425129478	TG_303_7	0.032069	0.058034	0.284202	0.891393
CUST_1445_PI425129481	TS_19_H4	-0.021143	0.173941	0.799231	1
CUST_1445_PI425211535	5bias_TS_19_H4	-0.011561	0.304516	0.936427	1
CUST_1446_PI425129478	TG_303_15	0.094579	0.110017	0.126935	0.891393
CUST_1446_PI425129481	TS_19_H8	0.042062	0.324312	0.78622	1
CUST_1446_PI425211535	5bias_TS_19_H8	-0.033877	0.449524	0.874357	1
CUST_1447_PI425129478	TG_303_9	-0.020593	0.03726	0.284126	0.891393
CUST_1447_PI425129481	TS_19_H7	-0.130935	0.445289	0.546769	0.948984
CUST_1447_PI425211535	5bias_TS_19_H7	-0.129886	0.434253	0.540235	0.946341
CUST_1448_PI425129478	TG_303_17	-0.098089	0.156722	0.234236	0.891393
CUST_1448_PI425129481	TS_19_H10	-0.087846	0.356294	0.610767	0.965966
CUST_1448_PI425211535	5bias_TS_19_H10	-0.068512	0.374558	0.703486	0.999414
CUST_1449_PI425129478	TG_303_19	0.135363	0.158192	0.128246	0.891393
CUST_1449_PI425129481	TS_19_H9	0	0	1	1
CUST_1449_PI425211535	5bias_TS_19_H9	-0.028413	0.113404	0.605207	0.964606
CUST_145_PI425129478	TG_301_K15	0.022284	0.026671	0.135092	0.891393
CUST_145_PI425129481	TS_02_F6	-0.066645	0.07783	0.12805	0.891393
CUST_145_PI425129486	Soldier_F04_T3	-0.957324	0.67134	0.03326	0.688561
CUST_145_PI425211535	5bias_TS_02_F6	-0.060775	0.05208	0.059459	0.763411
CUST_1450_PI425129478	TG_303_P3	-0.093014	0.351685	0.586056	0.957757
CUST_1450_PI425129481	TS_19_H12	0.148196	0.203549	0.178857	0.891393
CUST_1450_PI425211535	5bias_TS_19_H12	0.115451	0.198055	0.262378	0.891393
CUST_1451_PI425129478	TG_303_P5	0.034685	0.146246	0.623961	0.969752
CUST_1451_PI425129481	TS_19_H11	0	0	1	1
CUST_1451_PI425211535	5bias_TS_19_H11	0	0	1	1
CUST_1452_PI425129478	TG_303_P7	-0.042668	0.079344	0.295497	0.891393
CUST_1452_PI425129481	TS_19_H6	0.120841	0.343103	0.475006	0.927957
CUST_1452_PI425211535	5bias_TS_19_H6	0.051991	0.50424	0.828971	1
CUST_1453_PI425129478	TG_303_23	0.098136	0.240745	0.413596	0.907077
CUST_1453_PI425129481	TS_19_A1	-0.005872	0.182178	0.946005	1
CUST_1453_PI425211535	5bias_TS_19_A1	0.06549	0.14644	0.373901	0.891393
CUST_1454_PI425129478	TG_303_P11	0.071084	0.062459	0.063652	0.789645
CUST_1454_PI425129481	TS_19_A5	0.020452	0.338494	0.899055	1
CUST_1454_PI425211535	5bias_TS_19_A5	0.075212	0.305244	0.61098	0.965966
CUST_1455_PI425129478	TG_303_P9	0.205065	0.374613	0.288104	0.891393
CUST_1455_PI425129481	TS_19_A4	-0.380795	0.66723	0.270966	0.891393
CUST_1455_PI425211535	5bias_TS_19_A4	-0.299749	0.479262	0.23451	0.891393
CUST_1456_PI425129478	TG_303_21	-0.012634	0.22993	0.908137	1
CUST_1456_PI425129481	TS_19_A2	0	0	1	1
CUST_1456_PI425211535	5bias_TS_19_A2	0	0	1	1
CUST_1457_PI425129478	TG_303_P13	0.103583	0.135069	0.161528	0.891393
CUST_1457_PI425129481	TS_19_A6	-0.033426	0.398914	0.860494	1
CUST_1457_PI425211535	5bias_TS_19_A6	-0.012184	0.360539	0.943395	1
CUST_1458_PI425129478	TG_303_P17	-0.00083	0.072192	0.980725	1
CUST_1458_PI425129481	TS_19_A7	-0.169039	0.598374	0.561894	0.951972
CUST_1458_PI425211535	5bias_TS_19_A7	-0.176456	0.531886	0.499386	0.934408
CUST_1459_PI425129478	TG_303_O12	0.125098	0.073149	0.018713	0.681849
CUST_1459_PI425129481	TS_19_A9	-0.23233	0.401163	0.265011	0.891393
CUST_1459_PI425211535	5bias_TS_19_A9	-0.12386	0.428239	0.553038	0.950265
CUST_146_PI425129478	TG_301_I9	0	0	1	1
CUST_146_PI425129481	TS_02_F7	-0.415204	0.636454	0.218393	0.891393
CUST_146_PI425129486	Soldier_F05_T3	-1.29736	0.86478	0.028447	0.688561
CUST_146_PI425211535	5bias_TS_02_F7	-0.447411	0.675402	0.212659	0.891393
CUST_1460_PI425129478	TG_303_O14	0.045452	0.064626	0.190908	0.891393
CUST_1460_PI425129481	TS_19_A8	-0.127949	0.505743	0.601818	0.96297
CUST_1460_PI425211535	5bias_TS_19_A8	-0.060405	0.512673	0.80521	1
CUST_1461_PI425129478	TG_303_A8	0.05906	0.054849	0.073734	0.82083
CUST_1461_PI425129481	TS_19_A10	0.010047	0.186274	0.909814	1
CUST_1461_PI425211535	5bias_TS_19_A10	0.089104	0.286391	0.524919	0.9421
CUST_1462_PI425129478	TG_303_A2	0.085652	0.116642	0.175939	0.891393
CUST_1462_PI425129481	TS_19_B4	-0.129106	0.479275	0.579422	0.955343
CUST_1462_PI425211535	5bias_TS_19_B4	-0.104659	0.493889	0.66032	0.982429
CUST_1463_PI425129478	TG_303_A12	0	0	1	1
CUST_1463_PI425129481	TS_19_B3	0.084078	0.350116	0.61976	0.968494
CUST_1463_PI425211535	5bias_TS_19_B3	0.090667	0.368497	0.611478	0.966341
CUST_1464_PI425129478	TG_303_A6	-0.055958	0.090064	0.237082	0.891393
CUST_1464_PI425129481	TS_19_B1	-0.273845	0.675159	0.415729	0.908741
CUST_1464_PI425211535	5bias_TS_19_B1	-0.314356	0.798953	0.428649	0.911749
CUST_1465_PI425129478	TG_303_A14	0.012008	0.030612	0.429934	0.912148
CUST_1465_PI425129481	TS_19_A12	-0.497219	0.830698	0.251774	0.891393
CUST_1465_PI425211535	5bias_TS_19_A12	-0.451947	0.802298	0.276296	0.891393
CUST_1466_PI425129478	TG_303_O20	-0.019778	0.057541	0.485009	0.92992
CUST_1466_PI425129481	TS_19_B2	-0.030081	0.433062	0.884092	1
CUST_1466_PI425211535	5bias_TS_19_B2	-0.076604	0.448494	0.721938	1
CUST_1467_PI425129478	TG_303_A10	0.001792	0.045316	0.933791	1
CUST_1467_PI425129481	TS_19_B6	0.038929	0.266833	0.760606	1
CUST_1467_PI425211535	5bias_TS_19_B6	0.076425	0.262448	0.550468	0.949858
CUST_1468_PI425129478	TG_303_O24	-0.059036	0.374999	0.742582	1
CUST_1468_PI425129481	TS_19_A11	0.146513	0.259336	0.275105	0.891393
CUST_1468_PI425211535	5bias_TS_19_A11	0.138082	0.231331	0.252875	0.891393
CUST_1469_PI425129478	TG_303_O16	0.042958	0.021424	0.01096	0.637604
CUST_1469_PI425129481	TS_19_B9	0.158511	0.153008	0.08145	0.842383
CUST_1469_PI425211535	5bias_TS_19_B9	0.119398	0.038074	0.002178	0.388711
CUST_147_PI425129478	TG_301_K9	-0.021538	0.143353	0.753792	1
CUST_147_PI425129481	TS_02_F9	-0.051097	0.161114	0.517369	0.939862
CUST_147_PI425129486	Soldier_F06_T3	-0.160444	0.217109	0.173785	0.891393
CUST_147_PI425211535	5bias_TS_02_F9	-0.037118	0.133537	0.56791	0.952847
CUST_1470_PI425129478	TG_303_O18	0.029114	0.070133	0.405817	0.903532
CUST_1470_PI425129481	TS_19_B7	-0.069601	0.531148	0.784087	1
CUST_1470_PI425211535	5bias_TS_19_B7	-0.194919	0.524665	0.452836	0.91928
CUST_1471_PI425129478	TG_303_A24	-0.151141	0.251957	0.250904	0.891393
CUST_1471_PI425129481	TS_19_B8	0.048825	0.536954	0.848805	1
CUST_1471_PI425211535	5bias_TS_19_B8	0.05076	0.52331	0.838903	1
CUST_1472_PI425129478	TG_303_C10	-0.011921	0.059539	0.677549	0.989633
CUST_1472_PI425129481	TS_19_B10	0	0	1	1
CUST_1472_PI425211535	5bias_TS_19_B10	0.196658	0.757743	0.592814	0.959136
CUST_1473_PI425129478	TG_303_C2	-0.042595	0.252622	0.725301	1
CUST_1473_PI425129481	TS_19_B11	0	0	1	1
CUST_1473_PI425211535	5bias_TS_19_B11	0	0	1	1
CUST_1474_PI425129478	TG_303_C4	0.04437	0.072736	0.244265	0.891393
CUST_1474_PI425129481	TS_19_B12	-0.102271	0.180135	0.273092	0.891393
CUST_1474_PI425211535	5bias_TS_19_B12	-0.13051	0.160775	0.143685	0.891393
CUST_1475_PI425129478	TG_303_A16	0.08991	0.1688	0.29949	0.891393
CUST_1475_PI425129481	TS_19_C1	0	0	1	1
CUST_1475_PI425211535	5bias_TS_19_C1	0.153207	0.147119	0.080376	0.83899
CUST_1476_PI425129478	TG_303_A22	-0.038775	0.037319	0.080846	0.840926
CUST_1476_PI425129481	TS_19_C4	0	0	1	1
CUST_1476_PI425211535	5bias_TS_19_C4	0	0	1	1
CUST_1477_PI425129478	TG_303_A20	0.234691	0.059673	0.000922	0.336922
CUST_1477_PI425129481	TS_19_C3	0.013455	0.314176	0.928313	1
CUST_1477_PI425211535	5bias_TS_19_C3	0.005514	0.262998	0.964858	1
CUST_1478_PI425129478	TG_303_A18	0.057591	0.130668	0.380154	0.89244
CUST_1478_PI425129481	TS_19_C5	-0.051155	0.279488	0.703308	0.999348
CUST_1478_PI425211535	5bias_TS_19_C5	0.068833	0.069409	0.090863	0.872194
CUST_1479_PI425129478	TG_303_C6	0.144537	0.121737	0.056693	0.755358
CUST_1479_PI425129481	TS_19_C2	0.025557	0.232312	0.817797	1
CUST_1479_PI425211535	5bias_TS_19_C2	0.025526	0.248585	0.829659	1
CUST_148_PI425129478	TG_301_M9	0.149816	0.136536	0.070176	0.807591
CUST_148_PI425129481	TS_02_F8	-0.607298	0.974834	0.236041	0.891393
[truncated: 13,742 more rows]
