# Supplementary material for: Molecular Signatures of Nicotinoid-Pathogen Synergy in the Termite Gut
Source: PLoS One. 2015 Apr 2;10(4):e0123391. doi: 10.1371/journal.pone.0123391 (PMC4383478; doi:10.1371/journal.pone.0123391)
Supplement: S18 Table — (XLSX) [file pone.0123391.s023.xlsx]

## Sheet: Group-I
Probe Name	GeneName	Mean Log2FC	Std Log2FC	P-value	Q-value
(-)3xSLv1	NegativeControl	0.065687	0.090066	0.178264	0.853972
(-)3xSLv1	NegativeControl	0.04323	0.062231	0.195301	0.853972
(-)3xSLv1	NegativeControl	0.172747	0.264267	0.217637	0.853972
(-)3xSLv1	NegativeControl	0.154828	0.337968	0.363564	0.853972
(-)3xSLv1	NegativeControl	0.077411	0.173096	0.373901	0.853972
(-)3xSLv1	NegativeControl	0.030602	0.068428	0.373901	0.853972
(-)3xSLv1	NegativeControl	0.039278	0.087828	0.373901	0.853972
(-)3xSLv1	NegativeControl	-0.006832	0.015278	0.373901	0.853972
(-)3xSLv1	NegativeControl	0.08357	0.186868	0.373901	0.853972
(-)3xSLv1	NegativeControl	0.020419	0.045658	0.373901	0.853972
(-)3xSLv1	NegativeControl	0.049009	0.109587	0.373901	0.853972
(-)3xSLv1	NegativeControl	0.060776	0.1359	0.373901	0.853972
(-)3xSLv1	NegativeControl	-0.018699	0.041812	0.373901	0.853972
(-)3xSLv1	NegativeControl	0.027873	0.062326	0.373901	0.853972
(-)3xSLv1	NegativeControl	-0.023543	0.052645	0.373901	0.853972
(-)3xSLv1	NegativeControl	0.010016	0.022395	0.373901	0.853972
(-)3xSLv1	NegativeControl	-0.008668	0.019383	0.373901	0.853972
(-)3xSLv1	NegativeControl	0.008057	0.018016	0.373901	0.853972
(-)3xSLv1	NegativeControl	-0.031596	0.070651	0.373901	0.853972
(-)3xSLv1	NegativeControl	0.016513	0.036924	0.373901	0.853972
(-)3xSLv1	NegativeControl	-0.042384	0.094774	0.373901	0.853972
(-)3xSLv1	NegativeControl	0.036246	0.089781	0.417719	0.882724
(-)3xSLv1	NegativeControl	0	0	1	1
(-)3xSLv1	NegativeControl	0	0	1	1
(-)3xSLv1	NegativeControl	0	0	1	1
(-)3xSLv1	NegativeControl	0	0	1	1
(-)3xSLv1	NegativeControl	0	0	1	1
(-)3xSLv1	NegativeControl	0	0	1	1
(-)3xSLv1	NegativeControl	0	0	1	1
(-)3xSLv1	NegativeControl	0	0	1	1
(-)3xSLv1	NegativeControl	0	0	1	1
(-)3xSLv1	NegativeControl	0	0	1	1
(-)3xSLv1	NegativeControl	0	0	1	1
(-)3xSLv1	NegativeControl	0	0	1	1
(-)3xSLv1	NegativeControl	0	0	1	1
(-)3xSLv1	NegativeControl	0	0	1	1
(-)3xSLv1	NegativeControl	0	0	1	1
(-)3xSLv1	NegativeControl	0	0	1	1
(-)3xSLv1	NegativeControl	0	0	1	1
(-)3xSLv1	NegativeControl	0	0	1	1
(-)3xSLv1	NegativeControl	0	0	1	1
(-)3xSLv1	NegativeControl	0	0	1	1
(-)3xSLv1	NegativeControl	0	0	1	1
(-)3xSLv1	NegativeControl	0	0	1	1
(-)3xSLv1	NegativeControl	0	0	1	1
(-)3xSLv1	NegativeControl	0	0	1	1
(-)3xSLv1	NegativeControl	0	0	1	1
(-)3xSLv1	NegativeControl	0	0	1	1
(-)3xSLv1	NegativeControl	0	0	1	1
(-)3xSLv1	NegativeControl	0	0	1	1
(-)3xSLv1	NegativeControl	0	0	1	1
(-)3xSLv1	NegativeControl	0	0	1	1
(-)3xSLv1	NegativeControl	0	0	1	1
(-)3xSLv1	NegativeControl	0	0	1	1
(-)3xSLv1	NegativeControl	0	0	1	1
(-)3xSLv1	NegativeControl	0	0	1	1
(-)3xSLv1	NegativeControl	0	0	1	1
(-)3xSLv1	NegativeControl	0	0	1	1
(-)3xSLv1	NegativeControl	0	0	1	1
(-)3xSLv1	NegativeControl	0	0	1	1
(-)3xSLv1	NegativeControl	0	0	1	1
(-)3xSLv1	NegativeControl	0	0	1	1
(-)3xSLv1	NegativeControl	0	0	1	1
(-)3xSLv1	NegativeControl	0	0	1	1
(-)3xSLv1	NegativeControl	0	0	1	1
(-)3xSLv1	NegativeControl	0	0	1	1
(-)3xSLv1	NegativeControl	0	0	1	1
(-)3xSLv1	NegativeControl	0	0	1	1
(-)3xSLv1	NegativeControl	0	0	1	1
(-)3xSLv1	NegativeControl	0	0	1	1
(-)3xSLv1	NegativeControl	0	0	1	1
(-)3xSLv1	NegativeControl	0	0	1	1
(-)3xSLv1	NegativeControl	0	0	1	1
(-)3xSLv1	NegativeControl	0	0	1	1
(-)3xSLv1	NegativeControl	0	0	1	1
(-)3xSLv1	NegativeControl	0	0	1	1
(-)3xSLv1	NegativeControl	0	0	1	1
(+)E1A_r60_1	E1A_r60_1	-0.135164	0.071343	0.013302	0.559863
(+)E1A_r60_1	E1A_r60_1	-0.118449	0.063737	0.014197	0.564317
(+)E1A_r60_1	E1A_r60_1	-0.119151	0.065672	0.015387	0.568443
(+)E1A_r60_1	E1A_r60_1	-0.133649	0.089447	0.028806	0.614527
(+)E1A_r60_1	E1A_r60_1	-0.116843	0.079824	0.030701	0.625586
(+)E1A_r60_1	E1A_r60_1	-0.115612	0.085573	0.039124	0.650407
(+)E1A_r60_1	E1A_r60_1	-0.106975	0.081069	0.041944	0.663947
(+)E1A_r60_1	E1A_r60_1	-0.106571	0.081352	0.042845	0.663947
(+)E1A_r60_1	E1A_r60_1	-0.101223	0.078627	0.045074	0.667872
(+)E1A_r60_1	E1A_r60_1	-0.093519	0.07866	0.056481	0.716914
(+)E1A_r60_1	E1A_r60_1	-0.127809	0.108825	0.058422	0.722399
(+)E1A_r60_1	E1A_r60_1	-0.1255	0.108704	0.061226	0.735134
(+)E1A_r60_1	E1A_r60_1	-0.10247	0.104039	0.09241	0.812553
(+)E1A_r60_1	E1A_r60_1	-0.103687	0.106057	0.094101	0.816359
(+)E1A_r60_1	E1A_r60_1	-0.095449	0.098482	0.09611	0.818495
(+)E1A_r60_1	E1A_r60_1	-0.111289	0.115169	0.096811	0.818495
(+)E1A_r60_1	E1A_r60_1	-0.095355	0.098782	0.097052	0.818495
(+)E1A_r60_1	E1A_r60_1	-0.102715	0.114134	0.114491	0.833623
(+)E1A_r60_1	E1A_r60_1	-0.093135	0.111549	0.135309	0.853972
(+)E1A_r60_1	E1A_r60_1	-0.087347	0.117319	0.17128	0.853972
(+)E1A_r60_3	E1A_r60_3	-0.204027	0.482848	0.398236	0.873417
(+)E1A_r60_3	E1A_r60_3	-0.193003	0.486127	0.424824	0.885966
(+)E1A_r60_3	E1A_r60_3	-0.193007	0.502547	0.43888	0.894957
(+)E1A_r60_3	E1A_r60_3	-0.191988	0.502094	0.440731	0.894957
(+)E1A_r60_3	E1A_r60_3	-0.191363	0.504431	0.44406	0.896377
(+)E1A_r60_3	E1A_r60_3	-0.195227	0.523274	0.451066	0.900462
(+)E1A_r60_3	E1A_r60_3	-0.18726	0.520858	0.466504	0.906271
(+)E1A_r60_3	E1A_r60_3	-0.196812	0.547562	0.466607	0.906326
(+)E1A_r60_3	E1A_r60_3	-0.1834	0.514086	0.469709	0.906426
(+)E1A_r60_3	E1A_r60_3	-0.190052	0.533535	0.470333	0.906426
(+)E1A_r60_3	E1A_r60_3	-0.183154	0.525827	0.479567	0.909053
(+)E1A_r60_3	E1A_r60_3	-0.195642	0.56288	0.480444	0.909053
(+)E1A_r60_3	E1A_r60_3	-0.173479	0.506462	0.486422	0.910287
(+)E1A_r60_3	E1A_r60_3	-0.169694	0.499429	0.489712	0.912013
(+)E1A_r60_3	E1A_r60_3	-0.174674	0.514858	0.490322	0.912636
(+)E1A_r60_3	E1A_r60_3	-0.17375	0.522112	0.498139	0.917271
(+)E1A_r60_3	E1A_r60_3	-0.174497	0.527468	0.500522	0.9183
(+)E1A_r60_3	E1A_r60_3	-0.173528	0.531794	0.50604	0.921543
(+)E1A_r60_3	E1A_r60_3	-0.174618	0.539125	0.50901	0.922784
(+)E1A_r60_3	E1A_r60_3	-0.164039	0.543239	0.536561	0.935949
(+)E1A_r60_a104	E1A_r60_a104	-0.202731	0.500001	0.415876	0.882251
(+)E1A_r60_a104	E1A_r60_a104	-0.206215	0.539155	0.440618	0.894957
(+)E1A_r60_a104	E1A_r60_a104	-0.193701	0.511347	0.444681	0.896788
(+)E1A_r60_a104	E1A_r60_a104	-0.198376	0.528486	0.448511	0.89878
(+)E1A_r60_a104	E1A_r60_a104	-0.182003	0.48615	0.44962	0.899791
(+)E1A_r60_a104	E1A_r60_a104	-0.193317	0.520232	0.45274	0.901027
(+)E1A_r60_a104	E1A_r60_a104	-0.198492	0.535368	0.453688	0.901136
(+)E1A_r60_a104	E1A_r60_a104	-0.191295	0.516569	0.454182	0.901182
(+)E1A_r60_a104	E1A_r60_a104	-0.178688	0.488113	0.45899	0.90257
(+)E1A_r60_a104	E1A_r60_a104	-0.19446	0.53463	0.461674	0.903872
(+)E1A_r60_a104	E1A_r60_a104	-0.17495	0.485145	0.465247	0.905357
(+)E1A_r60_a104	E1A_r60_a104	-0.185737	0.516943	0.466761	0.906422
(+)E1A_r60_a104	E1A_r60_a104	-0.174104	0.489042	0.470569	0.906426
(+)E1A_r60_a104	E1A_r60_a104	-0.180231	0.514208	0.476998	0.907941
(+)E1A_r60_a104	E1A_r60_a104	-0.189859	0.54266	0.477743	0.908173
(+)E1A_r60_a104	E1A_r60_a104	-0.16712	0.4789	0.478803	0.908488
(+)E1A_r60_a104	E1A_r60_a104	-0.169601	0.491048	0.48303	0.910201
(+)E1A_r60_a104	E1A_r60_a104	-0.172223	0.500001	0.484145	0.910212
(+)E1A_r60_a104	E1A_r60_a104	-0.173334	0.503395	0.484283	0.910212
(+)E1A_r60_a104	E1A_r60_a104	-0.158261	0.46791	0.491564	0.913603
(+)E1A_r60_a107	E1A_r60_a107	0.037973	0.469332	0.865229	1
(+)E1A_r60_a107	E1A_r60_a107	0.031873	0.46898	0.886567	1
(+)E1A_r60_a107	E1A_r60_a107	0.028985	0.473755	0.897794	1
(+)E1A_r60_a107	E1A_r60_a107	0.024502	0.475342	0.913793	1
(+)E1A_r60_a107	E1A_r60_a107	0.022143	0.46112	0.919662	1
(+)E1A_r60_a107	E1A_r60_a107	-0.020256	0.435512	0.922173	1
(+)E1A_r60_a107	E1A_r60_a107	0.02082	0.479436	0.927317	1
(+)E1A_r60_a107	E1A_r60_a107	0.020183	0.487402	0.930677	1
(+)E1A_r60_a107	E1A_r60_a107	0.016492	0.470723	0.941318	1
(+)E1A_r60_a107	E1A_r60_a107	0.015311	0.45431	0.943549	1
(+)E1A_r60_a107	E1A_r60_a107	-0.012625	0.468427	0.954836	1
(+)E1A_r60_a107	E1A_r60_a107	0.012707	0.472018	0.954886	1
(+)E1A_r60_a107	E1A_r60_a107	0.007662	0.42285	0.969621	1
(+)E1A_r60_a107	E1A_r60_a107	0.008109	0.451738	0.969906	1
(+)E1A_r60_a107	E1A_r60_a107	0.007003	0.457759	0.974348	1
(+)E1A_r60_a107	E1A_r60_a107	0.005405	0.448365	0.979785	1
(+)E1A_r60_a107	E1A_r60_a107	-0.005476	0.454641	0.979803	1
(+)E1A_r60_a107	E1A_r60_a107	0.004861	0.423127	0.980735	1
(+)E1A_r60_a107	E1A_r60_a107	0.004178	0.45728	0.984679	1
(+)E1A_r60_a107	E1A_r60_a107	0.000957	0.452715	0.996454	1
(+)E1A_r60_a135	E1A_r60_a135	0.065966	0.477955	0.773019	1
(+)E1A_r60_a135	E1A_r60_a135	0.048439	0.473306	0.830214	1
(+)E1A_r60_a135	E1A_r60_a135	0.050973	0.508374	0.833586	1
(+)E1A_r60_a135	E1A_r60_a135	0.04214	0.489283	0.856669	1
(+)E1A_r60_a135	E1A_r60_a135	0.039277	0.52538	0.875349	1
(+)E1A_r60_a135	E1A_r60_a135	0.035956	0.484865	0.876341	1
(+)E1A_r60_a135	E1A_r60_a135	0.032247	0.476526	0.88705	1
(+)E1A_r60_a135	E1A_r60_a135	0.030074	0.462986	0.891541	1
(+)E1A_r60_a135	E1A_r60_a135	0.030335	0.479871	0.894424	1
(+)E1A_r60_a135	E1A_r60_a135	0.028383	0.45093	0.894875	1
(+)E1A_r60_a135	E1A_r60_a135	0.028556	0.456979	0.895627	1
(+)E1A_r60_a135	E1A_r60_a135	0.026691	0.467048	0.904485	1
(+)E1A_r60_a135	E1A_r60_a135	0.026667	0.467769	0.904715	1
(+)E1A_r60_a135	E1A_r60_a135	0.026174	0.47116	0.907133	1
(+)E1A_r60_a135	E1A_r60_a135	0.022397	0.466615	0.919696	1
(+)E1A_r60_a135	E1A_r60_a135	0.02122	0.452081	0.921463	1
(+)E1A_r60_a135	E1A_r60_a135	0.01904	0.473981	0.932746	1
(+)E1A_r60_a135	E1A_r60_a135	0.01158	0.473509	0.959013	1
(+)E1A_r60_a135	E1A_r60_a135	0.00981	0.507313	0.967582	1
(+)E1A_r60_a135	E1A_r60_a135	0.002589	0.480781	0.99097	1
(+)E1A_r60_a20	E1A_r60_a20	-0.089659	0.052107	0.018341	0.568443
(+)E1A_r60_a20	E1A_r60_a20	-0.076986	0.054516	0.034258	0.634544
(+)E1A_r60_a20	E1A_r60_a20	-0.078663	0.066823	0.058047	0.7206
(+)E1A_r60_a20	E1A_r60_a20	-0.064152	0.058076	0.068949	0.762512
(+)E1A_r60_a20	E1A_r60_a20	-0.059066	0.056423	0.079309	0.783991
(+)E1A_r60_a20	E1A_r60_a20	-0.057697	0.059407	0.095627	0.818495
(+)E1A_r60_a20	E1A_r60_a20	-0.074159	0.078572	0.102435	0.821987
(+)E1A_r60_a20	E1A_r60_a20	-0.057611	0.062144	0.106869	0.826562
(+)E1A_r60_a20	E1A_r60_a20	-0.061016	0.067508	0.113365	0.832315
(+)E1A_r60_a20	E1A_r60_a20	-0.062859	0.070901	0.118468	0.838298
(+)E1A_r60_a20	E1A_r60_a20	-0.057632	0.065912	0.122233	0.840236
(+)E1A_r60_a20	E1A_r60_a20	-0.058472	0.071989	0.143508	0.853972
(+)E1A_r60_a20	E1A_r60_a20	-0.06535	0.082055	0.149538	0.853972
(+)E1A_r60_a20	E1A_r60_a20	-0.062613	0.081138	0.159511	0.853972
(+)E1A_r60_a20	E1A_r60_a20	-0.063211	0.081982	0.159783	0.853972
(+)E1A_r60_a20	E1A_r60_a20	-0.055663	0.075532	0.174727	0.853972
(+)E1A_r60_a20	E1A_r60_a20	-0.056136	0.077205	0.179311	0.853972
(+)E1A_r60_a20	E1A_r60_a20	-0.06206	0.089746	0.196943	0.853972
(+)E1A_r60_a20	E1A_r60_a20	-0.056765	0.112194	0.321138	0.853972
(+)E1A_r60_a20	E1A_r60_a20	-0.041471	0.088859	0.355593	0.853972
(+)E1A_r60_a22	E1A_r60_a22	-0.271701	0.947131	0.556137	0.942885
(+)E1A_r60_a22	E1A_r60_a22	-0.270864	0.952702	0.5595	0.943764
(+)E1A_r60_a22	E1A_r60_a22	-0.268987	0.946549	0.559678	0.943849
(+)E1A_r60_a22	E1A_r60_a22	-0.270179	0.974621	0.568909	0.949898
(+)E1A_r60_a22	E1A_r60_a22	-0.271581	0.984278	0.570638	0.950541
(+)E1A_r60_a22	E1A_r60_a22	-0.270953	0.983989	0.571383	0.951032
(+)E1A_r60_a22	E1A_r60_a22	-0.267306	0.975063	0.573016	0.952311
(+)E1A_r60_a22	E1A_r60_a22	-0.267065	0.977478	0.574255	0.95272
(+)E1A_r60_a22	E1A_r60_a22	-0.26033	0.965309	0.579008	0.954731
(+)E1A_r60_a22	E1A_r60_a22	-0.266658	0.989934	0.579435	0.954731
(+)E1A_r60_a22	E1A_r60_a22	-0.259817	0.965837	0.579924	0.954731
(+)E1A_r60_a22	E1A_r60_a22	-0.25631	0.956329	0.581265	0.955146
(+)E1A_r60_a22	E1A_r60_a22	-0.244941	0.952104	0.595928	0.96015
(+)E1A_r60_a22	E1A_r60_a22	-0.245129	0.955407	0.59688	0.960783
(+)E1A_r60_a22	E1A_r60_a22	-0.240398	0.937568	0.597107	0.960951
(+)E1A_r60_a22	E1A_r60_a22	-0.249978	0.975471	0.597302	0.960954
(+)E1A_r60_a22	E1A_r60_a22	-0.244574	0.956712	0.598162	0.96137
(+)E1A_r60_a22	E1A_r60_a22	-0.251019	0.990607	0.601255	0.962585
(+)E1A_r60_a22	E1A_r60_a22	-0.242409	0.969452	0.605901	0.963991
(+)E1A_r60_a22	E1A_r60_a22	-0.227921	0.948663	0.619602	0.970754
(+)E1A_r60_a97	E1A_r60_a97	-0.122499	0.475963	0.59578	0.96015
(+)E1A_r60_a97	E1A_r60_a97	-0.125979	0.508776	0.60929	0.965345
(+)E1A_r60_a97	E1A_r60_a97	-0.110119	0.484515	0.638052	0.978305
(+)E1A_r60_a97	E1A_r60_a97	-0.11673	0.528655	0.647374	0.982712
(+)E1A_r60_a97	E1A_r60_a97	-0.106733	0.532391	0.677158	0.993009
(+)E1A_r60_a97	E1A_r60_a97	-0.099691	0.503472	0.680832	0.99443
(+)E1A_r60_a97	E1A_r60_a97	-0.102175	0.520019	0.683101	0.995379
(+)E1A_r60_a97	E1A_r60_a97	-0.101156	0.515516	0.683488	0.995379
(+)E1A_r60_a97	E1A_r60_a97	-0.106888	0.54805	0.685264	0.996049
(+)E1A_r60_a97	E1A_r60_a97	-0.094577	0.489984	0.688274	0.998115
(+)E1A_r60_a97	E1A_r60_a97	-0.102927	0.534325	0.688858	0.998524
(+)E1A_r60_a97	E1A_r60_a97	-0.096611	0.507117	0.692036	1
(+)E1A_r60_a97	E1A_r60_a97	-0.096364	0.510311	0.694554	1
(+)E1A_r60_a97	E1A_r60_a97	-0.095475	0.506093	0.694828	1
(+)E1A_r60_a97	E1A_r60_a97	-0.088271	0.501882	0.714175	1
(+)E1A_r60_a97	E1A_r60_a97	-0.091003	0.517953	0.714454	1
(+)E1A_r60_a97	E1A_r60_a97	-0.084739	0.513606	0.730883	1
(+)E1A_r60_a97	E1A_r60_a97	-0.08352	0.509111	0.732329	1
(+)E1A_r60_a97	E1A_r60_a97	-0.076931	0.48762	0.742059	1
(+)E1A_r60_a97	E1A_r60_a97	-0.077615	0.510217	0.750852	1
(+)E1A_r60_n11	E1A_r60_n11	0.105478	0.482541	0.650587	0.984133
(+)E1A_r60_n11	E1A_r60_n11	0.097741	0.476954	0.670576	0.991169
(+)E1A_r60_n11	E1A_r60_n11	0.090922	0.463829	0.683782	0.995513
(+)E1A_r60_n11	E1A_r60_n11	0.080239	0.418142	0.689961	0.999447
(+)E1A_r60_n11	E1A_r60_n11	0.086402	0.45921	0.695576	1
(+)E1A_r60_n11	E1A_r60_n11	0.079688	0.451166	0.713037	1
(+)E1A_r60_n11	E1A_r60_n11	0.083933	0.477101	0.714108	1
(+)E1A_r60_n11	E1A_r60_n11	0.077615	0.44512	0.716482	1
(+)E1A_r60_n11	E1A_r60_n11	0.083338	0.478833	0.716976	1
(+)E1A_r60_n11	E1A_r60_n11	0.086896	0.507353	0.721218	1
(+)E1A_r60_n11	E1A_r60_n11	0.071072	0.432392	0.731835	1
(+)E1A_r60_n11	E1A_r60_n11	0.074295	0.452767	0.732265	1
(+)E1A_r60_n11	E1A_r60_n11	0.072774	0.45232	0.737215	1
(+)E1A_r60_n11	E1A_r60_n11	0.080065	0.506342	0.741505	1
(+)E1A_r60_n11	E1A_r60_n11	0.069168	0.438765	0.742251	1
(+)E1A_r60_n11	E1A_r60_n11	0.068878	0.449652	0.7492	1
(+)E1A_r60_n11	E1A_r60_n11	0.073615	0.483938	0.750862	1
(+)E1A_r60_n11	E1A_r60_n11	0.067655	0.464845	0.761158	1
(+)E1A_r60_n11	E1A_r60_n11	0.066899	0.46125	0.76195	1
(+)E1A_r60_n11	E1A_r60_n11	0.054943	0.448651	0.797769	1
(+)E1A_r60_n9	E1A_r60_n9	0.168554	0.93486	0.70745	1
(+)E1A_r60_n9	E1A_r60_n9	0.158128	0.923107	0.721178	1
(+)E1A_r60_n9	E1A_r60_n9	0.152744	0.892078	0.721295	1
(+)E1A_r60_n9	E1A_r60_n9	0.15065	0.902151	0.727797	1
(+)E1A_r60_n9	E1A_r60_n9	0.151298	0.907213	0.728132	1
(+)E1A_r60_n9	E1A_r60_n9	0.145793	0.897794	0.734894	1
(+)E1A_r60_n9	E1A_r60_n9	0.146542	0.905663	0.735798	1
(+)E1A_r60_n9	E1A_r60_n9	0.143478	0.889094	0.736464	1
(+)E1A_r60_n9	E1A_r60_n9	0.143722	0.906283	0.740792	1
(+)E1A_r60_n9	E1A_r60_n9	0.143538	0.910075	0.742131	1
(+)E1A_r60_n9	E1A_r60_n9	0.136238	0.876371	0.745652	1
(+)E1A_r60_n9	E1A_r60_n9	0.136878	0.882224	0.746129	1
(+)E1A_r60_n9	E1A_r60_n9	0.138148	0.922394	0.754527	1
(+)E1A_r60_n9	E1A_r60_n9	0.135484	0.920475	0.758573	1
(+)E1A_r60_n9	E1A_r60_n9	0.129539	0.889924	0.761128	1
(+)E1A_r60_n9	E1A_r60_n9	0.134509	0.930811	0.762786	1
(+)E1A_r60_n9	E1A_r60_n9	0.12942	0.905322	0.765228	1
(+)E1A_r60_n9	E1A_r60_n9	0.126362	0.886394	0.765854	1
(+)E1A_r60_n9	E1A_r60_n9	0.128828	0.909127	0.767196	1
(+)E1A_r60_n9	E1A_r60_n9	0.122962	0.914445	0.778643	1
(+)eQC-39	EQC	0.114958	0.179974	0.226402	0.853972
(+)eQC-39	EQC	0.08008	0.156431	0.316182	0.853972
(+)eQC-39	EQC	-0.02996	0.072952	0.41042	0.87892
(+)eQC-39	EQC	0.079611	0.215864	0.455896	0.901182
(+)eQC-39	EQC	0.039408	0.229925	0.721031	1
(+)eQC-39	EQC	0.008438	0.132741	0.893835	1
(+)eQC-40	EQC	-0.102489	0.102343	0.088696	0.806782
(+)eQC-40	EQC	-0.040567	0.080107	0.320755	0.853972
(+)eQC-40	EQC	-0.033825	0.074266	0.366063	0.853972
(+)eQC-40	EQC	-0.07009	0.156727	0.373901	0.853972
(+)eQC-40	EQC	-0.069189	0.212379	0.506687	0.921914
(+)eQC-40	EQC	-0.018321	0.074202	0.610279	0.965468
(+)eQC-41	EQC	0.143911	0.15874	0.112573	0.831635
(+)eQC-41	EQC	0.105369	0.132382	0.149719	0.853972
(+)eQC-41	EQC	0.101468	0.178592	0.272796	0.853972
(+)eQC-41	EQC	-0.009373	0.020959	0.373901	0.853972
(+)eQC-41	EQC	-0.008155	0.018234	0.373901	0.853972
(+)eQC-41	EQC	0.001643	0.198621	0.986128	1
(+)eQC-42	EQC	0.223551	0.279748	0.14849	0.853972
(+)eQC-42	EQC	-0.045851	0.102525	0.373901	0.853972
(+)eQC-42	EQC	-0.020204	0.083792	0.618389	0.970011
(+)eQC-42	EQC	-0.019402	0.091916	0.661531	0.987689
(+)eQC-42	EQC	0.005364	0.058018	0.846317	1
(+)eQC-42	EQC	0.016213	0.316586	0.914349	1
CUST_1_PI425129478	TG_00_E9	0.02133	0.04895	0.385059	0.862924
CUST_1_PI425129481	TS_00_G12	-0.333372	0.374039	0.117055	0.836769
CUST_1_PI425129486	Random_A01_T3	-0.095735	0.275506	0.480545	0.909056
CUST_1_PI425196440	FJ668632.1	0.124502	0.187393	0.211564	0.853972
CUST_1_PI425211535	5bias_TS_00_G12	-0.303132	0.372335	0.1428	0.853972
CUST_1_PI425212603	5bias_TS_54_H1	0.043157	0.299625	0.763527	1
CUST_10_PI425129478	TG_00_C5	0.092931	0.04281	0.008315	0.500897
CUST_10_PI425129481	TS_00_H10	0.181254	0.372204	0.337405	0.853972
CUST_10_PI425129486	Random_A10_T3	0.016145	0.066262	0.614821	0.96808
CUST_10_PI425196440	FJ184596.1	-0.295551	0.227214	0.04374	0.663947
CUST_10_PI425211535	5bias_TS_00_H10	0.158394	0.329561	0.343015	0.853972
CUST_10_PI425212603	5bias_TS_55_H10	0.028169	0.313757	0.850686	1
CUST_100_PI425129478	TG_301_C5	-0.420074	0.394858	0.076083	0.778803
CUST_100_PI425129481	TS_02_A2	0	0	1	1
CUST_100_PI425129486	Soldier_A12_T3	-0.099631	0.216055	0.360741	0.853972
CUST_100_PI425211535	5bias_TS_02_A2	0	0	1	1
CUST_100_PI425212603	5bias_TS_50_B5	-0.036747	0.079407	0.359224	0.853972
CUST_1000_PI425129478	TG_302_A7	-0.018325	0.310121	0.901262	1
CUST_1000_PI425129481	TS_13_G11	0.021548	0.598871	0.93974	1
CUST_1000_PI425211535	5bias_TS_13_G11	0.03512	0.568975	0.896894	1
CUST_1001_PI425129478	TG_302_A3	-0.029824	0.530171	0.90597	1
CUST_1001_PI425129481	TS_13_G12	-0.310202	0.76526	0.415987	0.882367
CUST_1001_PI425211535	5bias_TS_13_G12	-0.269365	0.804536	0.495687	0.916553
CUST_1002_PI425129478	TG_302_A23	0.055518	0.167538	0.499848	0.917796
CUST_1002_PI425129481	TS_13_H4	0	0	1	1
CUST_1002_PI425211535	5bias_TS_13_H4	0.003223	0.007207	0.373901	0.853972
CUST_1003_PI425129478	TG_302_C3	-0.073376	0.246121	0.541488	0.93773
CUST_1003_PI425129481	TS_13_H10	-0.159306	0.771887	0.668426	0.99097
CUST_1003_PI425211535	5bias_TS_13_H10	-0.113215	0.726978	0.745222	1
CUST_1004_PI425129478	TG_302_C5	0.001583	0.064072	0.958599	1
CUST_1004_PI425129481	TS_13_H11	-0.091867	0.552687	0.728984	1
CUST_1004_PI425211535	5bias_TS_13_H11	-0.096746	0.322373	0.538944	0.936887
CUST_1005_PI425129478	TG_302_C15	-0.077244	0.051682	0.02878	0.614527
CUST_1005_PI425129481	TS_13_H8	-0.347379	0.411004	0.131763	0.853972
CUST_1005_PI425211535	5bias_TS_13_H8	-0.358313	0.424039	0.13183	0.853972
CUST_1006_PI425129478	TG_302_C1	-0.001149	0.064218	0.970012	1
CUST_1006_PI425129481	TS_13_H6	0	0	1	1
CUST_1006_PI425211535	5bias_TS_13_H6	0	0	1	1
CUST_1007_PI425129478	TG_302_C17	-0.01876	0.04636	0.416728	0.882724
CUST_1007_PI425129481	TS_13_H9	0.001042	0.06879	0.974594	1
CUST_1007_PI425211535	5bias_TS_13_H9	0.01093	0.082246	0.781135	1
CUST_1008_PI425129478	TG_302_A21	0.051242	0.03464	0.029715	0.620355
CUST_1008_PI425129481	TS_13_H7	0.045429	0.338789	0.779235	1
CUST_1008_PI425211535	5bias_TS_13_H7	0.094913	0.275608	0.484226	0.910212
CUST_1009_PI425129478	TG_302_C7	0.136626	0.115417	0.057163	0.718839
CUST_1009_PI425129481	TS_13_A1	0.062859	0.12599	0.327081	0.853972
CUST_1009_PI425211535	5bias_TS_13_A1	0.207113	0.220318	0.103413	0.822143
CUST_101_PI425129478	TG_301_A7	-0.272136	0.761588	0.469041	0.906426
CUST_101_PI425129481	TS_02_A10	0.037428	0.234845	0.739569	1
CUST_101_PI425129486	Soldier_B01_T3	0.013331	0.099349	0.779097	1
CUST_101_PI425211535	5bias_TS_02_A10	0.058446	0.24649	0.624041	0.971926
CUST_101_PI425212603	5bias_TS_50_B8	0.04221	0.254109	0.729154	1
CUST_1010_PI425129478	TG_302_A19	-0.100462	0.105055	0.099275	0.821101
CUST_1010_PI425129481	TS_13_A3	0.01479	0.349801	0.929226	1
CUST_1010_PI425211535	5bias_TS_13_A3	0.080062	0.262961	0.533367	0.935041
CUST_1011_PI425129478	TG_302_C9	0.092827	0.170314	0.289907	0.853972
CUST_1011_PI425129481	TS_13_A2	-0.009041	0.266196	0.943112	1
CUST_1011_PI425211535	5bias_TS_13_A2	0.013507	0.302277	0.925218	1
CUST_1012_PI425129478	TG_302_C13	0.046016	0.242494	0.69316	1
CUST_1012_PI425129481	TS_13_A6	-0.173125	0.412481	0.401117	0.875161
CUST_1012_PI425211535	5bias_TS_13_A6	-0.178829	0.420902	0.395889	0.871548
CUST_1013_PI425129478	TG_302_C11	0.035148	0.197765	0.711363	1
CUST_1013_PI425129481	TS_13_A5	0.08371	0.180238	0.357679	0.853972
CUST_1013_PI425211535	5bias_TS_13_A5	0.06823	0.188133	0.462889	0.904738
CUST_1014_PI425129478	TG_302_C21	0.059755	0.075131	0.149956	0.853972
CUST_1014_PI425129481	TS_13_A9	0.038715	0.564773	0.885599	1
CUST_1014_PI425211535	5bias_TS_13_A9	0.117803	0.630472	0.697541	1
CUST_1015_PI425129478	TG_302_C23	-0.085449	0.468864	0.704496	1
CUST_1015_PI425129481	TS_13_A4	-0.041592	0.413859	0.833208	1
CUST_1015_PI425211535	5bias_TS_13_A4	-0.020213	0.268627	0.874546	1
CUST_1016_PI425129478	TG_302_E11	0.07438	0.088077	0.132003	0.853972
CUST_1016_PI425129481	TS_13_A7	0	0	1	1
CUST_1016_PI425211535	5bias_TS_13_A7	0.027045	0.060473	0.373901	0.853972
CUST_1017_PI425129478	TG_302_E1	-1.16764	0.870334	0.039945	0.652132
CUST_1017_PI425129481	TS_13_A11	0	0	1	1
CUST_1017_PI425211535	5bias_TS_13_A11	-0.003401	0.007605	0.373901	0.853972
CUST_1018_PI425129478	TG_302_E13	0.053981	0.046144	0.059058	0.727008
CUST_1018_PI425129481	TS_13_A8	-0.052452	0.411163	0.78961	1
CUST_1018_PI425211535	5bias_TS_13_A8	-0.068189	0.401131	0.723183	1
CUST_1019_PI425129478	TG_302_E17	0.071508	0.075721	0.1023	0.821987
CUST_1019_PI425129481	TS_13_B3	0.048832	0.245429	0.679403	0.994111
CUST_1019_PI425211535	5bias_TS_13_B3	-0.004632	0.356813	0.978234	1
CUST_102_PI425129478	TG_301_A5	0.033497	0.074901	0.373901	0.853972
CUST_102_PI425129481	TS_02_B1	0.033728	0.177283	0.69243	1
CUST_102_PI425129486	Soldier_B02_T3	-0.069451	0.179911	0.436714	0.893808
CUST_102_PI425211535	5bias_TS_02_B1	0.1853	0.225377	0.139851	0.853972
CUST_102_PI425212603	5bias_TS_50_B7	-0.022476	0.050257	0.373901	0.853972
CUST_1020_PI425129478	TG_302_E15	0.139112	0.394809	0.47483	0.907536
CUST_1020_PI425129481	TS_13_B4	-0.140873	0.274892	0.315727	0.853972
CUST_1020_PI425211535	5bias_TS_13_B4	-0.142759	0.32879	0.386583	0.864375
CUST_1021_PI425129478	TG_302_C19	0.019294	0.047486	0.414984	0.881547
CUST_1021_PI425129481	TS_13_B2	0.046682	0.362713	0.787806	1
CUST_1021_PI425211535	5bias_TS_13_B2	0.055558	0.371261	0.754721	1
CUST_1022_PI425129478	TG_302_E9	-0.074653	0.135034	0.28401	0.853972
CUST_1022_PI425129481	TS_13_B1	-0.070877	0.388457	0.704176	1
CUST_1022_PI425211535	5bias_TS_13_B1	-0.081445	0.37446	0.652168	0.984444
CUST_1023_PI425129478	TG_302_E5	0.037387	0.061328	0.244519	0.853972
CUST_1023_PI425129481	TS_13_A12	0.037428	0.105151	0.470644	0.906426
CUST_1023_PI425211535	5bias_TS_13_A12	0.011173	0.122752	0.848662	1
CUST_1024_PI425129478	TG_302_E3	0	0	1	1
CUST_1024_PI425129481	TS_13_B5	-0.208873	0.453257	0.36103	0.853972
CUST_1024_PI425211535	5bias_TS_13_B5	-0.191911	0.462464	0.405976	0.877089
CUST_1025_PI425129478	TG_302_G11	0.010506	0.216711	0.918897	1
CUST_1025_PI425129481	TS_13_B9	0.047077	0.105267	0.373901	0.853972
CUST_1025_PI425211535	5bias_TS_13_B9	0	0	1	1
CUST_1026_PI425129478	TG_302_G1	0.139513	0.176357	0.151632	0.853972
CUST_1026_PI425129481	TS_13_B7	0.105179	0.235186	0.373901	0.853972
CUST_1026_PI425211535	5bias_TS_13_B7	-0.005162	0.09325	0.907463	1
CUST_1027_PI425129478	TG_302_E21	0.088094	0.056443	0.025124	0.590259
CUST_1027_PI425129481	TS_13_B8	0.132462	0.309268	0.392436	0.867758
CUST_1027_PI425211535	5bias_TS_13_B8	0.145826	0.255558	0.27103	0.853972
CUST_1028_PI425129478	TG_302_G5	0.019936	0.048952	0.413994	0.88154
CUST_1028_PI425129481	TS_13_B6	0.229249	0.286351	0.147922	0.853972
CUST_1028_PI425211535	5bias_TS_13_B6	0.174644	0.316383	0.284644	0.853972
CUST_1029_PI425129478	TG_302_G9	0.053247	0.060405	0.120018	0.839342
CUST_1029_PI425129481	TS_13_C4	0.045651	0.169247	0.578949	0.954731
CUST_1029_PI425211535	5bias_TS_13_C4	-0.03211	0.323022	0.834987	1
CUST_103_PI425129478	TG_301_A17	0.012135	0.09461	0.788506	1
CUST_103_PI425129481	TS_02_A12	-0.159085	0.671698	0.624426	0.971926
CUST_103_PI425129486	Soldier_B03_T3	-0.060837	0.282847	0.655674	0.986143
CUST_103_PI425211535	5bias_TS_02_A12	-0.152347	0.66802	0.636934	0.978049
CUST_103_PI425212603	5bias_TS_50_C5	0.070207	0.131237	0.297668	0.853972
CUST_1030_PI425129478	TG_302_G3	0.160075	0.111951	0.032986	0.633555
CUST_1030_PI425129481	TS_13_C1	-0.017776	0.361548	0.917752	1
CUST_1030_PI425211535	5bias_TS_13_C1	-0.005135	0.37706	0.977164	1
CUST_1031_PI425129478	TG_302_I1	0.005804	0.164304	0.94084	1
CUST_1031_PI425129481	TS_13_B12	0	0	1	1
CUST_1031_PI425211535	5bias_TS_13_B12	-0.009913	0.020432	0.338991	0.853972
CUST_1032_PI425129478	TG_302_I7	-0.051256	0.113876	0.371137	0.853972
CUST_1032_PI425129481	TS_13_C3	-0.244208	0.569857	0.392201	0.867758
CUST_1032_PI425211535	5bias_TS_13_C3	-0.253634	0.562827	0.370621	0.853972
CUST_1033_PI425129478	TG_302_G13	0.048274	0.088486	0.289506	0.853972
CUST_1033_PI425129481	TS_13_B11	0.021785	0.283488	0.871911	1
CUST_1033_PI425211535	5bias_TS_13_B11	0.029783	0.255703	0.807377	1
CUST_1034_PI425129478	TG_302_G19	-0.064006	0.098134	0.218473	0.853972
CUST_1034_PI425129481	TS_13_C2	-0.020996	0.321404	0.890929	1
CUST_1034_PI425211535	5bias_TS_13_C2	0.007888	0.274858	0.951911	1
CUST_1035_PI425129478	TG_302_I3	-0.030246	0.095156	0.516482	0.925856
CUST_1035_PI425129481	TS_13_C5	-0.35093	0.687991	0.317701	0.853972
CUST_1035_PI425211535	5bias_TS_13_C5	-0.350814	0.658718	0.299544	0.853972
CUST_1036_PI425129478	TG_302_G15	0.018215	0.109464	0.728704	1
CUST_1036_PI425129481	TS_13_B10	-0.280117	0.578995	0.340199	0.853972
CUST_1036_PI425211535	5bias_TS_13_B10	-0.328827	0.668241	0.33296	0.853972
CUST_1037_PI425129478	TG_302_G21	0.067206	0.050471	0.040841	0.657147
CUST_1037_PI425129481	TS_13_C6	-0.730262	0.660442	0.068765	0.762512
CUST_1037_PI425211535	5bias_TS_13_C6	-0.944353	0.864639	0.071038	0.762512
CUST_1038_PI425129478	TG_302_G17	-0.032223	0.049962	0.222724	0.853972
CUST_1038_PI425129481	TS_13_C7	-0.337119	0.488563	0.197716	0.853972
CUST_1038_PI425211535	5bias_TS_13_C7	-0.342904	0.504445	0.203143	0.853972
CUST_1039_PI425129478	TG_302_K1	-0.211126	0.217391	0.095636	0.818495
CUST_1039_PI425129481	TS_13_C8	-0.295417	0.468738	0.231553	0.853972
CUST_1039_PI425211535	5bias_TS_13_C8	-0.216193	0.410838	0.304566	0.853972
CUST_104_PI425129478	TG_301_C13	0.180246	0.131382	0.037377	0.642374
CUST_104_PI425129481	TS_02_B2	-0.007848	0.200647	0.934513	1
CUST_104_PI425129486	Soldier_B04_T3	-0.118439	0.212917	0.281467	0.853972
CUST_104_PI425211535	5bias_TS_02_B2	-0.031007	0.076899	0.418236	0.882736
CUST_104_PI425212603	5bias_TS_50_C6	-0.280741	0.351128	0.148325	0.853972
CUST_1040_PI425129478	TG_302_I21	0.119318	0.080839	0.029922	0.621406
CUST_1040_PI425129481	TS_13_C11	-0.478739	0.728811	0.215808	0.853972
CUST_1040_PI425211535	5bias_TS_13_C11	-0.482477	0.737723	0.21745	0.853972
CUST_1041_PI425129478	TG_302_I11	-0.013222	0.129461	0.830562	1
CUST_1041_PI425129481	TS_13_C9	0.017824	0.373311	0.920116	1
CUST_1041_PI425211535	5bias_TS_13_C9	-0.063366	0.30877	0.670141	0.991169
CUST_1042_PI425129478	TG_302_K3	0.029961	0.059119	0.320436	0.853972
CUST_1042_PI425129481	TS_13_C10	-0.009505	0.383001	0.958409	1
CUST_1042_PI425211535	5bias_TS_13_C10	-0.194336	0.425274	0.36464	0.853972
CUST_1043_PI425129478	TG_302_K19	0.026055	0.075524	0.483495	0.910201
CUST_1043_PI425129481	TS_13_C12	-0.190006	0.317182	0.251448	0.853972
CUST_1043_PI425211535	5bias_TS_13_C12	-0.219021	0.338945	0.221994	0.853972
CUST_1044_PI425129478	TG_302_K7	-0.07995	0.09974	0.147537	0.853972
CUST_1044_PI425129481	TS_13_D2	-0.09592	0.294847	0.507251	0.922186
CUST_1044_PI425211535	5bias_TS_13_D2	-0.092063	0.30085	0.531399	0.934067
CUST_1045_PI425129478	TG_302_K17	-0.006686	0.081912	0.864057	1
CUST_1045_PI425129481	TS_13_D3	-0.131436	0.460656	0.558167	0.943425
CUST_1045_PI425211535	5bias_TS_13_D3	-0.097771	0.441681	0.64657	0.982158
CUST_1046_PI425129478	TG_302_K13	0.036342	0.037117	0.093755	0.816359
CUST_1046_PI425129481	TS_13_D1	0.139676	0.468866	0.541781	0.93773
CUST_1046_PI425211535	5bias_TS_13_D1	0.101981	0.482111	0.66087	0.987327
CUST_1047_PI425129478	TG_302_K9	0.132775	0.121061	0.07026	0.762512
CUST_1047_PI425129481	TS_13_D4	-0.025667	0.373322	0.885261	1
CUST_1047_PI425211535	5bias_TS_13_D4	-0.098829	0.348102	0.560031	0.944041
CUST_1048_PI425129478	TG_302_K21	-0.000887	0.055164	0.973053	1
CUST_1048_PI425129481	TS_13_D8	-0.187375	0.440855	0.395732	0.871548
CUST_1048_PI425211535	5bias_TS_13_D8	-0.171005	0.431241	0.425338	0.885966
CUST_1049_PI425129478	TG_302_M17	-0.169506	0.202222	0.134159	0.853972
CUST_1049_PI425129481	TS_13_D7	-0.006832	0.450034	0.974546	1
CUST_1049_PI425211535	5bias_TS_13_D7	-0.204377	0.2947	0.195905	0.853972
CUST_105_PI425129478	TG_301_C3	-0.049804	0.097979	0.319172	0.853972
CUST_105_PI425129481	TS_02_B3	0	0	1	1
CUST_105_PI425129486	Soldier_B06_T3	-0.028923	0.087544	0.501059	0.918395
CUST_105_PI425211535	5bias_TS_02_B3	0.033406	0.074698	0.373901	0.853972
CUST_105_PI425212603	5bias_TS_50_C7	-0.117869	0.244175	0.34115	0.853972
CUST_1050_PI425129478	TG_302_M13	-1.53756	0.342868	0.000556	0.194746
CUST_1050_PI425129481	TS_13_D9	0.033515	0.05654	0.255657	0.853972
CUST_1050_PI425211535	5bias_TS_13_D9	0.05843	0.058214	0.088191	0.806229
CUST_1051_PI425129478	TG_302_M11	-0.006117	0.0681	0.850601	1
CUST_1051_PI425129481	TS_13_D10	-0.035942	0.08037	0.373901	0.853972
CUST_1051_PI425211535	5bias_TS_13_D10	0	0	1	1
CUST_1052_PI425129478	TG_302_M19	0.061006	0.220919	0.570337	0.950541
CUST_1052_PI425129481	TS_13_D11	0	0	1	1
CUST_1052_PI425211535	5bias_TS_13_D11	0	0	1	1
CUST_1053_PI425129478	TG_302_M7	0.07135	0.186117	0.439646	0.894957
CUST_1053_PI425129481	TS_13_D5	0.038077	0.269767	0.768073	1
CUST_1053_PI425211535	5bias_TS_13_D5	0.082239	0.245972	0.496248	0.916556
CUST_1054_PI425129478	TG_302_M9	0.16568	0.216975	0.162929	0.853972
CUST_1054_PI425129481	TS_13_D6	0.042923	0.104832	0.411701	0.879814
CUST_1054_PI425211535	5bias_TS_13_D6	0.099867	0.146023	0.200929	0.853972
CUST_1055_PI425129478	TG_302_M21	-0.465754	0.238111	0.011932	0.549316
CUST_1055_PI425129481	TS_13_D12	0	0	1	1
CUST_1055_PI425211535	5bias_TS_13_D12	0	0	1	1
CUST_1056_PI425129478	TG_302_M5	0.097695	0.132812	0.17535	0.853972
CUST_1056_PI425129481	TS_13_E3	0.031277	0.069937	0.373901	0.853972
CUST_1056_PI425211535	5bias_TS_13_E3	-0.078395	0.827628	0.842612	1
CUST_1057_PI425129478	TG_302_O7	-0.001881	0.429572	0.992657	1
CUST_1057_PI425129481	TS_13_E6	0.009397	0.021013	0.373901	0.853972
CUST_1057_PI425211535	5bias_TS_13_E6	0	0	1	1
CUST_1058_PI425129478	TG_302_O3	0.042272	0.078942	0.29727	0.853972
CUST_1058_PI425129481	TS_13_E4	0.130153	0.326548	0.423168	0.88558
CUST_1058_PI425211535	5bias_TS_13_E4	0.09171	0.329663	0.567605	0.949588
CUST_1059_PI425129478	TG_302_M23	-0.123128	0.153926	0.148179	0.853972
CUST_1059_PI425129481	TS_13_E2	-0.008166	0.113269	0.879748	1
CUST_1059_PI425211535	5bias_TS_13_E2	-0.033856	0.104397	0.508508	0.922784
CUST_106_PI425129478	TG_301_O23	0.027404	0.120545	0.637972	0.978305
CUST_106_PI425129481	TS_02_B4	-0.321088	0.628877	0.317291	0.853972
CUST_106_PI425129486	Soldier_B07_T3	-0.098742	0.224678	0.381388	0.860066
CUST_106_PI425211535	5bias_TS_02_B4	-0.261395	0.620391	0.399464	0.873853
CUST_106_PI425212603	5bias_TS_50_C10	0	0	1	1
CUST_1060_PI425129478	TG_302_O13	0.123962	0.112016	0.068613	0.762512
CUST_1060_PI425129481	TS_13_E1	-0.237266	0.939579	0.602466	0.962747
CUST_1060_PI425211535	5bias_TS_13_E1	-0.148252	0.56626	0.589699	0.958121
CUST_1061_PI425129478	TG_302_O5	0.16402	0.192527	0.129493	0.853972
CUST_1061_PI425129481	TS_13_F1	0	0	1	1
CUST_1061_PI425211535	5bias_TS_13_F1	0	0	1	1
CUST_1062_PI425129478	TG_309_B3	0.011719	0.127343	0.847009	1
CUST_1062_PI425129481	TS_13_E10	-0.015548	0.357988	0.927308	1
CUST_1062_PI425211535	5bias_TS_13_E10	-0.027107	0.361157	0.87486	1
CUST_1063_PI425129478	TG_309_B11	-0.001055	0.102391	0.982726	1
CUST_1063_PI425129481	TS_13_E8	0.236802	0.357537	0.212729	0.853972
CUST_1063_PI425211535	5bias_TS_13_E8	0.169204	0.267176	0.229683	0.853972
CUST_1064_PI425129478	TG_309_B5	-0.20507	0.178082	0.061656	0.737298
CUST_1064_PI425129481	TS_13_F2	0.029503	0.41634	0.881775	1
CUST_1064_PI425211535	5bias_TS_13_F2	0.033926	0.395353	0.857184	1
CUST_1065_PI425129478	TG_309_B9	0.014121	0.122675	0.809575	1
CUST_1065_PI425129481	TS_13_E9	-0.265575	0.524497	0.320815	0.853972
CUST_1065_PI425211535	5bias_TS_13_E9	-0.234501	0.417601	0.277588	0.853972
CUST_1066_PI425129478	TG_309_D3	-0.030389	0.081554	0.451586	0.900939
CUST_1066_PI425129481	TS_13_E7	-0.065381	0.69659	0.844022	1
CUST_1066_PI425211535	5bias_TS_13_E7	-0.072498	0.683089	0.824068	1
CUST_1067_PI425129478	TG_309_B17	0.039319	0.062928	0.234888	0.853972
CUST_1067_PI425129481	TS_13_E12	-0.137166	0.243393	0.276118	0.853972
CUST_1067_PI425211535	5bias_TS_13_E12	-0.105611	0.266563	0.425708	0.885966
CUST_1068_PI425129478	TG_309_D1	0.046058	0.277602	0.729457	1
CUST_1068_PI425129481	TS_13_F3	0.059153	0.4509	0.783846	1
CUST_1068_PI425211535	5bias_TS_13_F3	0.070836	0.44111	0.737687	1
CUST_1069_PI425129478	TG_309_B21	-0.011962	0.125895	0.842135	1
CUST_1069_PI425129481	TS_13_E11	-0.070225	0.30634	0.635243	0.977205
CUST_1069_PI425211535	5bias_TS_13_E11	-0.044621	0.290491	0.748536	1
CUST_107_PI425129478	TG_301_A21	0.034216	0.054873	0.235687	0.853972
CUST_107_PI425129481	TS_02_B9	-0.291442	0.346912	0.133508	0.853972
CUST_107_PI425129486	Soldier_B08_T3	-1.28252	0.78205	0.021447	0.571502
CUST_107_PI425211535	5bias_TS_02_B9	-0.275857	0.306223	0.114233	0.833623
CUST_107_PI425212603	5bias_TS_50_D8	0.048352	0.328084	0.758276	1
CUST_1070_PI425129478	TG_309_D11	0.048551	0.108563	0.373901	0.853972
CUST_1070_PI425129481	TS_13_F5	0.069462	0.174148	0.422851	0.885434
CUST_1070_PI425211535	5bias_TS_13_F5	0	0	1	1
CUST_1071_PI425129478	TG_309_D19	-0.031318	0.184091	0.722986	1
CUST_1071_PI425129481	TS_13_F4	-0.362567	0.547115	0.212517	0.853972
CUST_1071_PI425211535	5bias_TS_13_F4	-0.376479	0.553384	0.202845	0.853972
CUST_1072_PI425129478	TG_309_D21	-0.019727	0.085673	0.633779	0.976498
CUST_1072_PI425129481	TS_13_F7	-0.051166	0.136434	0.448892	0.898983
CUST_1072_PI425211535	5bias_TS_13_F7	-0.036916	0.179955	0.670261	0.991169
CUST_1073_PI425129478	TG_309_D13	0.142804	0.09227	0.025801	0.594631
CUST_1073_PI425129481	TS_13_F6	0	0	1	1
CUST_1073_PI425211535	5bias_TS_13_F6	0.11613	0.168612	0.198385	0.853972
CUST_1074_PI425129478	TG_309_F3	0.147102	0.130863	0.065808	0.754465
CUST_1074_PI425129481	TS_13_G1	0	0	1	1
CUST_1074_PI425211535	5bias_TS_13_G1	0	0	1	1
CUST_1075_PI425129478	TG_309_D17	0.059057	0.073341	0.14614	0.853972
CUST_1075_PI425129481	TS_13_F8	-0.153139	0.261317	0.260238	0.853972
CUST_1075_PI425211535	5bias_TS_13_F8	-0.161826	0.311085	0.309409	0.853972
CUST_1076_PI425129478	TG_309_D9	0.037949	0.174546	0.652293	0.984444
CUST_1076_PI425129481	TS_13_F12	0	0	1	1
CUST_1076_PI425211535	5bias_TS_13_F12	0	0	1	1
CUST_1077_PI425129478	TG_309_D7	0.085705	0.107954	0.150521	0.853972
CUST_1077_PI425129481	TS_13_F11	-0.077347	0.475008	0.73421	1
CUST_1077_PI425211535	5bias_TS_13_F11	-0.079123	0.458773	0.71939	1
CUST_1078_PI425129478	TG_309_D15	0.038779	0.13914	0.566922	0.949311
CUST_1078_PI425129481	TS_13_F9	-0.395941	0.559392	0.188656	0.853972
CUST_1078_PI425211535	5bias_TS_13_F9	-0.428046	0.527801	0.143968	0.853972
CUST_1079_PI425129478	TG_309_F11	-0.083435	0.242274	0.484222	0.910212
CUST_1079_PI425129481	TS_13_F10	-0.34466	0.341128	0.086755	0.801102
CUST_1079_PI425211535	5bias_TS_13_F10	-0.345604	0.38063	0.112174	0.831635
CUST_108_PI425129478	TG_301_A9	-0.02121	0.097746	0.652912	0.984528
CUST_108_PI425129481	TS_02_B6	0.069201	0.093677	0.173913	0.853972
CUST_108_PI425129486	Soldier_B09_T3	0.136863	0.433495	0.519154	0.927161
CUST_108_PI425211535	5bias_TS_02_B6	0.077544	0.076124	0.084993	0.794874
CUST_108_PI425212603	5bias_TS_50_D3	0	0	1	1
CUST_1080_PI425129478	TG_309_F7	0.026631	0.066615	0.421879	0.885197
CUST_1080_PI425129481	TS_13_G2	0.181607	0.355691	0.317289	0.853972
CUST_1080_PI425211535	5bias_TS_13_G2	0.203122	0.396603	0.315985	0.853972
CUST_1081_PI425129478	TG_309_F21	0.051604	0.090596	0.271751	0.853972
CUST_1081_PI425129481	TS_13_G4	0.129193	0.567207	0.637346	0.978204
CUST_1081_PI425211535	5bias_TS_13_G4	0.096133	0.42709	0.641198	0.979817
CUST_1082_PI425129478	TG_309_F13	0.052224	0.249724	0.664396	0.989132
CUST_1082_PI425129481	TS_13_G5	0	0	1	1
CUST_1082_PI425211535	5bias_TS_13_G5	0.044622	0.107302	0.405074	0.876342
CUST_1083_PI425129478	TG_309_H11	0.051378	0.065173	0.152728	0.853972
CUST_1083_PI425129481	TS_13_G3	-0.023575	0.342717	0.885201	1
CUST_1083_PI425211535	5bias_TS_13_G3	-0.060023	0.332397	0.70703	1
CUST_1084_PI425129478	TG_309_H15	0.053098	0.075461	0.190735	0.853972
CUST_1084_PI425129481	TS_13_G8	0.036209	0.089851	0.418486	0.88291
CUST_1084_PI425211535	5bias_TS_13_G8	0.094707	0.086688	0.070985	0.762512
CUST_1085_PI425129478	TG_309_H23	0.031323	0.090218	0.480895	0.909203
CUST_1085_PI425129481	TS_13_G6	0.007742	0.017312	0.373901	0.853972
CUST_1085_PI425211535	5bias_TS_13_G6	0.105117	0.154531	0.202891	0.853972
CUST_1086_PI425129478	TG_309_J7	0.0569	0.060261	0.102333	0.821987
CUST_1086_PI425129481	TS_13_G7	-0.046444	0.49941	0.845428	1
CUST_1086_PI425211535	5bias_TS_13_G7	-0.069744	0.735559	0.842458	1
CUST_1087_PI425129478	TG_309_J23	0.061023	0.062409	0.09407	0.816359
CUST_1087_PI425129481	TS_13_G9	-0.257499	0.311747	0.138476	0.853972
CUST_1087_PI425211535	5bias_TS_13_G9	-0.258891	0.298699	0.124654	0.848199
CUST_1088_PI425129478	TG_309_L5	-0.207661	0.701706	0.544317	0.938253
CUST_1088_PI425129481	TS_14_H7	0.041012	0.387464	0.824532	1
CUST_1088_PI425211535	5bias_TS_14_H7	0.082523	0.404758	0.672118	0.991894
CUST_1089_PI425129478	TG_309_J15	-0.044883	0.098687	0.366674	0.853972
CUST_1089_PI425129481	TS_14_H11	0.027143	0.312787	0.8556	1
CUST_1089_PI425211535	5bias_TS_14_H11	-0.120481	0.320654	0.448099	0.898649
CUST_109_PI425129478	TG_301_C9	-0.003225	0.049549	0.891341	1
CUST_109_PI425129481	TS_02_B11	0.102358	0.182542	0.278179	0.853972
CUST_109_PI425129486	Soldier_B10_T3	0.029543	0.221748	0.780606	1
CUST_109_PI425211535	5bias_TS_02_B11	0.076331	0.175847	0.3867	0.864499
CUST_109_PI425212603	5bias_TS_50_D7	-0.254207	0.341961	0.171798	0.853972
CUST_1090_PI425129478	TG_309_J19	-0.010825	0.16877	0.892896	1
CUST_1090_PI425129481	TS_14_H12	0.030083	0.067267	0.373901	0.853972
CUST_1090_PI425211535	5bias_TS_14_H12	0	0	1	1
CUST_1091_PI425129478	TG_309_L3	-0.011735	0.168068	0.88349	1
CUST_1091_PI425129481	TS_14_A7	-0.276913	0.338496	0.141349	0.853972
CUST_1091_PI425211535	5bias_TS_14_A7	-0.263844	0.375395	0.191139	0.853972
CUST_1092_PI425129478	TG_309_J21	0.039089	0.350705	0.81546	1
CUST_1092_PI425129481	TS_14_A1	-0.362797	0.563555	0.223418	0.853972
CUST_1092_PI425211535	5bias_TS_14_A1	-0.104508	0.408976	0.598306	0.961407
CUST_1093_PI425129478	TG_309_L15	0.033359	0.070453	0.349407	0.853972
CUST_1093_PI425129481	TS_14_A4	0.017265	0.312185	0.907546	1
CUST_1093_PI425211535	5bias_TS_14_A4	0.050834	0.300971	0.72486	1
CUST_1094_PI425129478	TG_309_3	0.147439	0.078718	0.013827	0.559863
CUST_1094_PI425129481	TS_14_A3	0.056734	0.084767	0.20884	0.853972
CUST_1094_PI425211535	5bias_TS_14_A3	0.055905	0.083763	0.209881	0.853972
CUST_1095_PI425129478	TG_309_L21	-0.533689	0.176301	0.002485	0.357962
CUST_1095_PI425129481	TS_14_A2	-0.15171	0.516529	0.547202	0.939434
CUST_1095_PI425211535	5bias_TS_14_A2	-0.16889	0.519267	0.50734	0.922186
CUST_1096_PI425129478	TG_309_L17	-0.071677	0.115902	0.238896	0.853972
CUST_1096_PI425129481	TS_14_A8	-0.024723	0.335506	0.877113	1
CUST_1096_PI425211535	5bias_TS_14_A8	-0.034757	0.33705	0.828948	1
CUST_1097_PI425129478	TG_309_L13	-0.042572	0.043556	0.094158	0.816359
CUST_1097_PI425129481	TS_14_A6	0.014294	0.031962	0.373901	0.853972
CUST_1097_PI425211535	5bias_TS_14_A6	0	0	1	1
CUST_1098_PI425129478	TG_309_L11	0.077008	0.187158	0.409612	0.878334
CUST_1098_PI425129481	TS_14_A9	0.017219	0.087728	0.6834	0.995379
CUST_1098_PI425211535	5bias_TS_14_A9	0.051565	0.062378	0.138237	0.853972
CUST_1099_PI425129478	TG_309_23	0.051209	0.080716	0.229002	0.853972
CUST_1099_PI425129481	TS_14_A10	-0.012737	0.310568	0.931339	1
CUST_1099_PI425211535	5bias_TS_14_A10	-0.020478	0.312819	0.890705	1
CUST_11_PI425129478	TG_00_E4	0.107011	0.15906	0.206931	0.853972
CUST_11_PI425129481	TS_00_A2	-0.004822	0.157855	0.948825	1
CUST_11_PI425129486	Random_A11_T3	-0.06044	0.20716	0.549745	0.939811
CUST_11_PI425196440	FJ184600.1	-0.262877	0.222396	0.057395	0.718839
CUST_11_PI425211535	5bias_TS_00_A2	0.003768	0.153086	0.958749	1
CUST_11_PI425212603	5bias_TS_55_H7	0.112969	0.198702	0.272523	0.853972
CUST_110_PI425129478	TG_301_A13	-0.038263	0.116301	0.502746	0.919131
CUST_110_PI425129481	TS_02_B12	-0.27694	0.504648	0.287066	0.853972
CUST_110_PI425129486	Soldier_B11_T3	0.031085	0.036215	0.127374	0.853555
CUST_110_PI425211535	5bias_TS_02_B12	-0.26362	0.515354	0.316498	0.853972
CUST_110_PI425212603	5bias_TS_50_D5	-0.249223	0.440966	0.274946	0.853972
CUST_1100_PI425129478	TG_309_19	-0.135459	0.102677	0.04197	0.663947
CUST_1100_PI425129481	TS_14_B8	-0.09555	0.306723	0.524428	0.929873
CUST_1100_PI425211535	5bias_TS_14_B8	-0.045169	0.294788	0.749131	1
CUST_1101_PI425129478	TG_309_11	0.071273	0.161026	0.378334	0.857553
CUST_1101_PI425129481	TS_14_B10	-0.039059	0.049554	0.152772	0.853972
CUST_1101_PI425211535	5bias_TS_14_B10	-0.04252	0.067341	0.23083	0.853972
CUST_1102_PI425129478	TG_309_15	-0.000917	0.112126	0.98628	1
CUST_1102_PI425129481	TS_14_B1	0.109433	0.537043	0.672287	0.991894
CUST_1102_PI425211535	5bias_TS_14_B1	0.005493	0.012284	0.373901	0.853972
CUST_1103_PI425129478	TG_309_7	0.030366	0.056973	0.299212	0.853972
CUST_1103_PI425129481	TS_14_B7	-0.198189	0.606742	0.505625	0.921399
CUST_1103_PI425211535	5bias_TS_14_B7	-0.26122	0.807529	0.509516	0.922784
CUST_1104_PI425129478	TG_309_5	-0.002969	0.090011	0.944752	1
CUST_1104_PI425129481	TS_14_B3	0.009954	0.377596	0.955821	1
CUST_1104_PI425211535	5bias_TS_14_B3	0.019086	0.325479	0.902009	1
CUST_1105_PI425129478	TG_309_21	-0.008219	0.075689	0.820101	1
CUST_1105_PI425129481	TS_14_B6	0.097431	0.101275	0.097851	0.820201
CUST_1105_PI425211535	5bias_TS_14_B6	0.103074	0.058941	0.017389	0.568443
CUST_1106_PI425129478	TG_302_D9	0.090052	0.106422	0.131429	0.853972
CUST_1106_PI425129481	TS_14_A12	0.054068	0.398145	0.77653	1
CUST_1106_PI425211535	5bias_TS_14_A12	0.048881	0.329894	0.757033	1
CUST_1107_PI425129478	TG_302_B17	0.212315	0.29926	0.187833	0.853972
CUST_1107_PI425129481	TS_14_A11	-0.393481	0.843152	0.355618	0.853972
CUST_1107_PI425211535	5bias_TS_14_A11	-0.366827	0.898367	0.412872	0.880507
CUST_1108_PI425129478	TG_302_B1	-0.100396	0.477111	0.662492	0.988063
CUST_1108_PI425129481	TS_14_B9	-0.366187	0.647486	0.274673	0.853972
CUST_1108_PI425211535	5bias_TS_14_B9	-0.36787	0.672182	0.2882	0.853972
CUST_1109_PI425129478	TG_302_B3	-1.16016	0.260396	0.00057	0.195134
CUST_1109_PI425129481	TS_14_B5	-0.022309	0.074244	0.538466	0.936569
CUST_1109_PI425211535	5bias_TS_14_B5	-0.037362	0.118808	0.520709	0.927905
CUST_111_PI425129478	TG_301_E5	0.020932	0.118769	0.713627	1
CUST_111_PI425129481	TS_02_B10	0.122769	0.231441	0.301212	0.853972
CUST_111_PI425129486	Soldier_B12_T3	-1.29151	0.789343	0.021607	0.571502
CUST_111_PI425211535	5bias_TS_02_B10	0.050157	0.267292	0.696338	1
CUST_111_PI425212603	5bias_TS_50_D6	-0.596691	0.866489	0.198443	0.853972
CUST_1110_PI425129478	TG_302_B19	0.025477	0.11288	0.640323	0.979381
CUST_1110_PI425129481	TS_14_B4	-0.09909	0.591795	0.727106	1
CUST_1110_PI425211535	5bias_TS_14_B4	-0.080721	0.574836	0.769217	1
CUST_1111_PI425129478	TG_302_B11	0.034766	0.096215	0.464414	0.904978
CUST_1111_PI425129481	TS_14_B2	0.117913	0.278851	0.39793	0.873249
CUST_1111_PI425211535	5bias_TS_14_B2	0.120073	0.24197	0.32938	0.853972
CUST_1112_PI425129478	TG_302_B9	0.008588	0.114556	0.875003	1
CUST_1112_PI425129481	TS_14_C2	0.002937	0.297065	0.983419	1
CUST_1112_PI425211535	5bias_TS_14_C2	0.036043	0.27345	0.782863	1
CUST_1113_PI425129478	TG_302_B7	0.104212	0.243624	0.392986	0.867835
CUST_1113_PI425129481	TS_14_B11	-0.500154	0.478577	0.07965	0.783991
CUST_1113_PI425211535	5bias_TS_14_B11	-0.532365	0.464768	0.062553	0.739681
CUST_1114_PI425129478	TG_302_P23	0.101766	0.093212	0.071112	0.762512
CUST_1114_PI425129481	TS_14_B12	-0.084322	0.345892	0.614645	0.96808
CUST_1114_PI425211535	5bias_TS_14_B12	-0.127501	0.408439	0.523611	0.929354
CUST_1115_PI425129478	TG_302_B5	0.205377	0.055322	0.00115	0.27083
CUST_1115_PI425129481	TS_14_C1	0.033899	0.305349	0.816172	1
CUST_1115_PI425211535	5bias_TS_14_C1	0.018322	0.311223	0.901623	1
CUST_1116_PI425129478	TG_302_B23	0.059467	0.092503	0.223954	0.853972
CUST_1116_PI425129481	TS_14_C4	0.004426	0.257842	0.971218	1
CUST_1116_PI425211535	5bias_TS_14_C4	0.031372	0.270805	0.808389	1
CUST_1117_PI425129478	TG_302_D3	-0.022186	0.214471	0.828425	1
CUST_1117_PI425129481	TS_14_C3	0.033793	0.373513	0.849553	1
CUST_1117_PI425211535	5bias_TS_14_C3	0.0553	0.381756	0.762235	1
CUST_1118_PI425129478	TG_302_B21	-0.055735	0.114611	0.338003	0.853972
CUST_1118_PI425129481	TS_14_C8	-0.128549	0.253417	0.320045	0.853972
CUST_1118_PI425211535	5bias_TS_14_C8	-0.078141	0.26401	0.544265	0.938253
CUST_1119_PI425129478	TG_302_D21	-0.003677	0.093792	0.934365	1
CUST_1119_PI425129481	TS_14_C7	0.045123	0.233677	0.688157	0.99809
CUST_1119_PI425211535	5bias_TS_14_C7	0.045607	0.223714	0.67215	0.991894
CUST_112_PI425129478	TG_301_E1	-0.048987	0.151136	0.508717	0.922784
CUST_112_PI425129481	TS_02_C1	-0.188125	0.540525	0.479892	0.909053
CUST_112_PI425129486	Soldier_C01_T3	-0.086493	0.045539	0.013189	0.559863
CUST_112_PI425211535	5bias_TS_02_C1	-0.172635	0.526429	0.504042	0.920219
CUST_112_PI425212603	5bias_TS_50_D9	-0.110786	0.399736	0.568998	0.949898
CUST_1120_PI425129478	TG_302_D11	-0.187525	0.333023	0.276452	0.853972
CUST_1120_PI425129481	TS_14_C9	0.083588	0.186909	0.373901	0.853972
CUST_1120_PI425211535	5bias_TS_14_C9	0	0	1	1
CUST_1121_PI425129478	TG_302_D17	0	0	1	1
CUST_1121_PI425129481	TS_14_C5	-0.083942	0.246425	0.488677	0.911786
CUST_1121_PI425211535	5bias_TS_14_C5	-0.110018	0.345703	0.516004	0.92535
CUST_1122_PI425129478	TG_302_F3	0.152865	0.086887	0.017045	0.568443
CUST_1122_PI425129481	TS_14_C6	0.099239	0.283508	0.477538	0.908173
CUST_1122_PI425211535	5bias_TS_14_C6	0.090932	0.246489	0.455775	0.901182
CUST_1123_PI425129478	TG_302_D23	0.217492	0.131597	0.020916	0.570445
CUST_1123_PI425129481	TS_14_D3	0.052981	0.228459	0.631435	0.975566
CUST_1123_PI425211535	5bias_TS_14_D3	0.053296	0.242687	0.64911	0.983293
CUST_1124_PI425129478	TG_302_F1	-0.007384	0.415049	0.970173	1
CUST_1124_PI425129481	TS_14_D2	0.149813	0.146072	0.083549	0.789707
CUST_1124_PI425211535	5bias_TS_14_D2	0.215117	0.175303	0.051697	0.69847
CUST_1125_PI425129478	TG_302_D15	-0.067276	0.264775	0.600305	0.96236
CUST_1125_PI425129481	TS_14_C10	0.065598	0.372489	0.713827	1
CUST_1125_PI425211535	5bias_TS_14_C10	0.082457	0.332004	0.608246	0.965008
CUST_1126_PI425129478	TG_302_D13	0.084729	0.046706	0.015394	0.568443
CUST_1126_PI425129481	TS_14_D1	-0.162824	0.333672	0.336528	0.853972
CUST_1126_PI425211535	5bias_TS_14_D1	-0.134508	0.339958	0.426282	0.886145
CUST_1127_PI425129478	TG_302_D19	0.02947	0.151993	0.686972	0.997353
CUST_1127_PI425129481	TS_14_C12	0.008342	0.298915	0.953234	1
CUST_1127_PI425211535	5bias_TS_14_C12	-0.01495	0.291957	0.914358	1
CUST_1128_PI425129478	TG_302_H11	-0.196079	0.253578	0.158862	0.853972
CUST_1128_PI425129481	TS_14_D4	-0.3138	0.630585	0.328181	0.853972
CUST_1128_PI425211535	5bias_TS_14_D4	-0.306431	0.658213	0.356656	0.853972
CUST_1129_PI425129478	TG_302_F13	-0.046181	0.039757	0.060213	0.729067
CUST_1129_PI425129481	TS_14_D5	0.106048	0.219045	0.339899	0.853972
CUST_1129_PI425211535	5bias_TS_14_D5	-0.051238	0.087277	0.259525	0.853972
CUST_113_PI425129478	TG_301_C23	0.142996	0.114596	0.0493	0.687482
CUST_113_PI425129481	TS_02_B8	0.016305	0.036459	0.373901	0.853972
CUST_113_PI425129486	Soldier_C02_T3	-1.21932	0.707289	0.018227	0.568443
CUST_113_PI425211535	5bias_TS_02_B8	0.059019	0.101289	0.26255	0.853972
CUST_113_PI425212603	5bias_TS_50_D10	0.049247	0.274096	0.708406	1
CUST_1130_PI425129478	TG_302_F23	0.039204	0.135136	0.551898	0.941235
CUST_1130_PI425129481	TS_14_D7	0.16572	0.175867	0.102831	0.822143
CUST_1130_PI425211535	5bias_TS_14_D7	0.120911	0.215652	0.278223	0.853972
CUST_1131_PI425129478	TG_302_F21	-0.007063	0.052575	0.77884	1
CUST_1131_PI425129481	TS_14_D6	0.144614	0.098571	0.030485	0.625329
CUST_1131_PI425211535	5bias_TS_14_D6	-0.040032	0.127359	0.520899	0.927963
CUST_1132_PI425129478	TG_302_F19	0.113784	0.118344	0.097993	0.820201
CUST_1132_PI425129481	TS_14_D9	-0.381204	1.04669	0.461135	0.903857
CUST_1132_PI425211535	5bias_TS_14_D9	-0.321436	0.993538	0.509459	0.922784
CUST_1133_PI425129478	TG_302_H15	-0.069358	0.633025	0.818514	1
CUST_1133_PI425129481	TS_14_D10	-0.547698	0.286388	0.012885	0.558658
CUST_1133_PI425211535	5bias_TS_14_D10	-0.553382	0.274096	0.010703	0.536912
CUST_1134_PI425129478	TG_302_J3	0.074946	0.132425	0.274384	0.853972
CUST_1134_PI425129481	TS_14_E3	0.042376	0.357821	0.804239	1
CUST_1134_PI425211535	5bias_TS_14_E3	0.23046	0.244776	0.103036	0.822143
CUST_1135_PI425129478	TG_302_H21	-0.230086	0.544918	0.39855	0.873417
CUST_1135_PI425129481	TS_14_E5	-0.17563	0.272526	0.223012	0.853972
CUST_1135_PI425211535	5bias_TS_14_E5	-0.193647	0.257842	0.168382	0.853972
CUST_1136_PI425129478	TG_302_H19	0.124695	0.115337	0.072961	0.768369
CUST_1136_PI425129481	TS_14_E4	0.086265	0.224269	0.438228	0.894702
CUST_1136_PI425211535	5bias_TS_14_E4	0.085417	0.213434	0.42143	0.885197
CUST_1137_PI425129478	TG_302_H17	-0.01164	0.093563	0.794659	1
CUST_1137_PI425129481	TS_14_E1	-0.057604	0.147589	0.432068	0.89079
CUST_1137_PI425211535	5bias_TS_14_E1	-0.000298	0.145382	0.99656	1
CUST_1138_PI425129478	TG_302_J23	-0.056189	0.189899	0.544379	0.938253
CUST_1138_PI425129481	TS_14_D11	0.046593	0.191638	0.615561	0.968665
CUST_1138_PI425211535	5bias_TS_14_D11	0.071322	0.204867	0.479778	0.909053
CUST_1139_PI425129478	TG_302_L5	0.153473	0.051339	0.002604	0.357962
CUST_1139_PI425129481	TS_14_E2	-0.002875	0.006428	0.373901	0.853972
CUST_1139_PI425211535	5bias_TS_14_E2	0	0	1	1
CUST_114_PI425129478	TG_301_E13	-0.6772	0.541615	0.049019	0.687482
CUST_114_PI425129481	TS_02_C2	0.096148	0.316554	0.5343	0.935289
CUST_114_PI425129486	Soldier_C03_T3	-0.212987	0.383891	0.28255	0.853972
CUST_114_PI425211535	5bias_TS_02_C2	0.088453	0.304358	0.551224	0.940984
CUST_114_PI425212603	5bias_TS_50_E6	0.05528	0.504182	0.81839	1
CUST_1140_PI425129478	TG_302_J17	0.008147	0.106173	0.872101	1
CUST_1140_PI425129481	TS_14_D12	-0.0778	0.125115	0.236759	0.853972
CUST_1140_PI425211535	5bias_TS_14_D12	-0.100549	0.136976	0.176055	0.853972
CUST_1141_PI425129478	TG_302_J11	0.003059	0.102479	0.94998	1
CUST_1141_PI425129481	TS_14_E7	0.044965	0.23276	0.688034	0.998033
CUST_1141_PI425211535	5bias_TS_14_E7	0.012687	0.249345	0.914898	1
CUST_1142_PI425129478	TG_302_L3	0.163534	0.304982	0.296699	0.853972
CUST_1142_PI425129481	TS_14_E9	-0.112199	0.316847	0.472778	0.907187
CUST_1142_PI425211535	5bias_TS_14_E9	-0.076897	0.350313	0.649252	0.983293
CUST_1143_PI425129478	TG_302_J15	0.00124	0.051632	0.959756	1
CUST_1143_PI425129481	TS_14_E6	-0.280223	0.339649	0.138817	0.853972
CUST_1143_PI425211535	5bias_TS_14_E6	-0.261976	0.334749	0.155024	0.853972
CUST_1144_PI425129478	TG_302_L1	0.066728	0.090445	0.174345	0.853972
CUST_1144_PI425129481	TS_14_E8	-0.341692	0.658172	0.310256	0.853972
CUST_1144_PI425211535	5bias_TS_14_E8	-0.333408	0.669283	0.327734	0.853972
CUST_1145_PI425129478	TG_302_L9	0.090545	0.113209	0.148225	0.853972
CUST_1145_PI425129481	TS_14_E11	-0.041032	0.364466	0.813649	1
CUST_1145_PI425211535	5bias_TS_14_E11	-0.020439	0.367042	0.906912	1
CUST_1146_PI425129478	TG_302_7	-0.698836	1.04655	0.209693	0.853972
CUST_1146_PI425129481	TS_14_F1	-0.061631	0.255055	0.617657	0.969733
CUST_1146_PI425211535	5bias_TS_14_F1	-0.078635	0.235092	0.496074	0.916553
CUST_1147_PI425129478	TG_302_3	0.00576	0.086706	0.889099	1
CUST_1147_PI425129481	TS_14_E10	-0.068733	0.060371	0.063587	0.741429
CUST_1147_PI425211535	5bias_TS_14_E10	-0.069337	0.03696	0.013753	0.559863
CUST_1148_PI425129478	TG_302_L21	-0.059949	0.102083	0.259392	0.853972
CUST_1148_PI425129481	TS_14_E12	-0.049848	0.117985	0.398293	0.873417
CUST_1148_PI425211535	5bias_TS_14_E12	-0.040569	0.110721	0.458618	0.902554
CUST_1149_PI425129478	TG_302_L17	0.063386	0.074897	0.131384	0.853972
CUST_1149_PI425129481	TS_14_F4	-0.019431	0.333484	0.902626	1
CUST_1149_PI425211535	5bias_TS_14_F4	-0.01213	0.3233	0.937171	1
CUST_115_PI425129478	TG_301_E3	0.089338	0.056809	0.024528	0.587979
CUST_115_PI425129481	TS_02_C4	-0.066286	0.394363	0.726116	1
CUST_115_PI425129486	Soldier_C05_T3	-0.082554	0.183057	0.370304	0.853972
CUST_115_PI425211535	5bias_TS_02_C4	-0.277467	0.41355	0.207935	0.853972
CUST_115_PI425212603	5bias_TS_50_E10	0.058745	0.251146	0.628585	0.974161
CUST_1150_PI425129478	TG_302_1	0.200524	0.161426	0.049939	0.689777
CUST_1150_PI425129481	TS_14_F6	0	0	1	1
CUST_1150_PI425211535	5bias_TS_14_F6	0.010473	0.023419	0.373901	0.853972
CUST_1151_PI425129478	TG_302_9	-0.851353	0.48569	0.017254	0.568443
CUST_1151_PI425129481	TS_14_F5	-0.247165	0.323055	0.162292	0.853972
CUST_1151_PI425211535	5bias_TS_14_F5	-0.115009	0.364829	0.519754	0.927391
CUST_1152_PI425129478	TG_302_11	0.140518	0.074546	0.013532	0.559863
CUST_1152_PI425129481	TS_14_F2	-0.090888	0.394081	0.633253	0.976498
CUST_1152_PI425211535	5bias_TS_14_F2	-0.05646	0.378286	0.755342	1
CUST_1153_PI425129478	TG_302_L13	-0.125638	0.820602	0.749319	1
CUST_1153_PI425129481	TS_14_F3	-0.111373	0.328606	0.490729	0.912854
CUST_1153_PI425211535	5bias_TS_14_F3	-0.062304	0.285996	0.651659	0.984444
CUST_1154_PI425129478	TG_302_P7	0.046904	0.079404	0.257052	0.853972
CUST_1154_PI425129481	TS_14_F7	0.10988	0.268981	0.412688	0.880458
CUST_1154_PI425211535	5bias_TS_14_F7	0.079877	0.201577	0.42564	0.885966
CUST_1155_PI425129478	TG_302_19	0.024512	0.061846	0.425563	0.885966
CUST_1155_PI425129481	TS_14_F11	0.09631	0.175031	0.285963	0.853972
CUST_1155_PI425211535	5bias_TS_14_F11	0.091638	0.169103	0.292295	0.853972
CUST_1156_PI425129478	TG_302_15	0.076751	0.079072	0.095765	0.818495
CUST_1156_PI425129481	TS_14_F8	-0.183472	0.444296	0.408065	0.87769
CUST_1156_PI425211535	5bias_TS_14_F8	-0.159845	0.454687	0.475768	0.907898
CUST_1157_PI425129478	TG_302_P15	0.033663	0.141139	0.622063	0.971613
CUST_1157_PI425129481	TS_14_F9	0.271283	0.236697	0.062452	0.739681
CUST_1157_PI425211535	5bias_TS_14_F9	0.257965	0.263652	0.093919	0.816359
CUST_1158_PI425129478	TG_302_P1	-0.736324	0.458509	0.022943	0.575988
CUST_1158_PI425129481	TS_14_F10	-0.990381	0.827397	0.055428	0.711991
CUST_1158_PI425211535	5bias_TS_14_F10	-1.01574	0.906602	0.066392	0.757319
CUST_1159_PI425129478	TG_302_P5	0.097746	0.071716	0.038114	0.647946
CUST_1159_PI425129481	TS_14_F12	0.229646	0.21685	0.076987	0.779434
CUST_1159_PI425211535	5bias_TS_14_F12	0.226159	0.210505	0.074167	0.772643
CUST_116_PI425129478	TG_301_E11	0.02276	0.054799	0.405601	0.877
CUST_116_PI425129481	TS_02_C3	-0.111051	0.425844	0.591107	0.958257
CUST_116_PI425129486	Soldier_C06_T3	-0.087685	0.150811	0.26342	0.853972
CUST_116_PI425211535	5bias_TS_02_C3	-0.127722	0.298401	0.392722	0.867769
CUST_116_PI425212603	5bias_TS_50_E9	-0.03073	0.081581	0.447052	0.898015
CUST_1160_PI425129478	TG_302_17	-0.020823	0.296231	0.882717	1
CUST_1160_PI425129481	TS_14_G1	-0.086874	0.453174	0.690247	0.999549
CUST_1160_PI425211535	5bias_TS_14_G1	-0.074203	0.43233	0.720662	1
CUST_1161_PI425129478	TG_302_P13	-0.376244	0.392552	0.098735	0.820201
CUST_1161_PI425129481	TS_14_G2	-0.014032	0.031376	0.373901	0.853972
CUST_1161_PI425211535	5bias_TS_14_G2	0	0	1	1
CUST_1162_PI425129478	TG_302_P9	0.065822	0.171681	0.439605	0.894957
CUST_1162_PI425129481	TS_14_G4	0.06665	0.122219	0.289679	0.853972
CUST_1162_PI425211535	5bias_TS_14_G4	0.033912	0.07583	0.373901	0.853972
CUST_1163_PI425129478	TG_302_23	0.13541	0.117813	0.061975	0.737382
CUST_1163_PI425129481	TS_14_G7	-0.07397	0.515554	0.764405	1
CUST_1163_PI425211535	5bias_TS_14_G7	-0.080918	0.540077	0.754441	1
CUST_1164_PI425129478	TG_302_21	0.030553	0.102146	0.540225	0.937307
CUST_1164_PI425129481	TS_14_G5	0.088474	0.120259	0.175302	0.853972
CUST_1164_PI425211535	5bias_TS_14_G5	0.084675	0.167361	0.321148	0.853972
CUST_1165_PI425129478	TG_302_P19	0.224349	0.068904	0.001891	0.330559
CUST_1165_PI425129481	TS_14_G3	0.030163	0.116046	0.592272	0.958856
CUST_1165_PI425211535	5bias_TS_14_G3	0.193309	0.267617	0.181573	0.853972
CUST_1166_PI425129478	TG_302_A10	0	0	1	1
CUST_1166_PI425129481	TS_14_G8	0	0	1	1
CUST_1166_PI425211535	5bias_TS_14_G8	0	0	1	1
CUST_1167_PI425129478	TG_302_A6	-0.045531	0.102318	0.376031	0.855486
CUST_1167_PI425129481	TS_14_G9	-0.015271	0.034147	0.373901	0.853972
CUST_1167_PI425211535	5bias_TS_14_G9	0	0	1	1
CUST_1168_PI425129478	TG_302_A12	0.127516	0.276155	0.360165	0.853972
CUST_1168_PI425129481	TS_14_G12	0.073571	0.160509	0.363334	0.853972
CUST_1168_PI425211535	5bias_TS_14_G12	0.057223	0.143241	0.42219	0.885197
CUST_1169_PI425129478	TG_302_A2	-0.172958	0.329811	0.306013	0.853972
CUST_1169_PI425129481	TS_14_G10	-0.187781	0.219918	0.128849	0.853972
CUST_1169_PI425211535	5bias_TS_14_G10	-0.229273	0.280829	0.141957	0.853972
CUST_117_PI425129478	TG_301_E7	-0.026992	0.344103	0.869284	1
CUST_117_PI425129481	TS_02_C5	0.10127	0.390922	0.59347	0.959544
CUST_117_PI425129486	Soldier_C07_T3	0.065285	0.056883	0.062219	0.739044
CUST_117_PI425211535	5bias_TS_02_C5	0.02518	0.454239	0.907333	1
CUST_117_PI425212603	5bias_TS_50_E7	0.04554	0.559417	0.864411	1
CUST_1170_PI425129478	TG_302_A16	0.13391	0.097115	0.036814	0.640321
CUST_1170_PI425129481	TS_14_H1	0.041603	0.093027	0.373901	0.853972
CUST_1170_PI425211535	5bias_TS_14_H1	0	0	1	1
CUST_1171_PI425129478	TG_302_A14	0.017149	0.046959	0.459994	0.903176
CUST_1171_PI425129481	TS_14_H3	0.023551	0.299785	0.869093	1
CUST_1171_PI425211535	5bias_TS_14_H3	0.029699	0.316994	0.844298	1
CUST_1172_PI425129478	TG_302_A8	0.102686	0.10304	0.089772	0.80898
CUST_1172_PI425129481	TS_14_G11	-0.124338	0.155962	0.14922	0.853972
CUST_1172_PI425211535	5bias_TS_14_G11	-0.132888	0.139386	0.100002	0.821886
CUST_1173_PI425129478	TG_302_O24	-0.022061	0.064179	0.484982	0.910264
CUST_1173_PI425129481	TS_14_H2	-0.272727	0.36571	0.170733	0.853972
CUST_1173_PI425211535	5bias_TS_14_H2	-0.258857	0.34693	0.170559	0.853972
CUST_1174_PI425129478	TG_302_C2	0.108524	0.12679	0.128164	0.853972
CUST_1174_PI425129481	TS_14_H4	0.091188	0.203902	0.373901	0.853972
CUST_1174_PI425211535	5bias_TS_14_H4	-0.040798	0.091227	0.373901	0.853972
CUST_1175_PI425129478	TG_302_C6	-0.008076	0.111894	0.879616	1
CUST_1175_PI425129481	TS_14_H5	0.048548	0.07417	0.217136	0.853972
CUST_1175_PI425211535	5bias_TS_14_H5	0	0	1	1
CUST_1176_PI425129478	TG_302_A20	0.022823	0.096202	0.623855	0.971926
CUST_1176_PI425129481	TS_16_H12	0.014956	0.326085	0.923248	1
CUST_1176_PI425211535	5bias_TS_16_H12	0.031626	0.316803	0.8343	1
CUST_1177_PI425129478	TG_302_C4	-0.067846	0.101444	0.209114	0.853972
CUST_1177_PI425129481	TS_16_H11	-0.120762	0.280971	0.390944	0.867283
CUST_1177_PI425211535	5bias_TS_16_H11	0.038963	0.332602	0.806298	1
CUST_1178_PI425129478	TG_302_A18	0.020523	0.128593	0.739215	1
CUST_1178_PI425129481	TS_16_A6	0.110413	0.51464	0.656467	0.986241
CUST_1178_PI425211535	5bias_TS_16_A6	0.219479	0.482939	0.366995	0.853972
CUST_1179_PI425129478	TG_302_C12	0.039619	0.06987	0.273598	0.853972
CUST_1179_PI425129481	TS_16_A4	-0.005131	0.374709	0.97704	1
CUST_1179_PI425211535	5bias_TS_16_A4	0.024592	0.403361	0.898146	1
CUST_118_PI425129478	TG_301_E9	-0.039601	0.134985	0.547644	0.939434
CUST_118_PI425129481	TS_02_C11	-0.223013	0.366405	0.245149	0.853972
CUST_118_PI425129486	Soldier_C08_T3	-0.066414	0.068215	0.095057	0.81798
CUST_118_PI425211535	5bias_TS_02_C11	-0.219966	0.43108	0.317546	0.853972
CUST_118_PI425212603	5bias_TS_50_E8	-0.146176	0.405438	0.465332	0.905357
CUST_1180_PI425129478	TG_302_C14	0.02454	0.139442	0.714015	1
CUST_1180_PI425129481	TS_16_A5	0.054311	0.093102	0.262084	0.853972
CUST_1180_PI425211535	5bias_TS_16_A5	0	0	1	1
CUST_1181_PI425129478	TG_302_C18	-0.031542	0.08782	0.466907	0.906426
CUST_1181_PI425129481	TS_16_A1	0.158542	0.316571	0.325475	0.853972
CUST_1181_PI425211535	5bias_TS_16_A1	0.162696	0.283402	0.268568	0.853972
CUST_1182_PI425129478	TG_302_C16	0.019265	0.06666	0.553333	0.941943
CUST_1182_PI425129481	TS_16_A2	0.055929	0.44414	0.792233	1
CUST_1182_PI425211535	5bias_TS_16_A2	0.008136	0.497668	0.97259	1
CUST_1183_PI425129478	TG_302_A22	0.001318	0.063385	0.965131	1
CUST_1183_PI425129481	TS_16_A3	-0.383835	0.762761	0.32344	0.853972
CUST_1183_PI425211535	5bias_TS_16_A3	-0.340664	0.73281	0.35728	0.853972
CUST_1184_PI425129478	TG_302_C10	0.087716	0.101992	0.126822	0.852392
CUST_1184_PI425129481	TS_16_A10	0.141092	0.199613	0.189143	0.853972
CUST_1184_PI425211535	5bias_TS_16_A10	0.138117	0.204694	0.205852	0.853972
CUST_1185_PI425129478	TG_302_C8	0.021392	0.118482	0.707068	1
CUST_1185_PI425129481	TS_16_A9	0.003526	0.007885	0.373901	0.853972
CUST_1185_PI425211535	5bias_TS_16_A9	0.138592	0.192837	0.18332	0.853972
CUST_1186_PI425129478	TG_302_A24	0	0	1	1
CUST_1186_PI425129481	TS_16_A11	-0.035548	0.404362	0.853745	1
CUST_1186_PI425211535	5bias_TS_16_A11	-0.049999	0.429083	0.807295	1
CUST_1187_PI425129478	TG_302_E4	0.062351	0.061703	0.086722	0.801102
CUST_1187_PI425129481	TS_16_A8	-0.416377	0.380508	0.070684	0.762512
CUST_1187_PI425211535	5bias_TS_16_A8	-0.400023	0.38666	0.081732	0.783991
CUST_1188_PI425129478	TG_302_E12	-0.032973	0.189728	0.717368	1
CUST_1188_PI425129481	TS_16_A12	-0.054536	0.219773	0.608543	0.965049
CUST_1188_PI425211535	5bias_TS_16_A12	0.091696	0.321709	0.558555	0.943639
CUST_1189_PI425129478	TG_302_E14	-0.049501	0.148792	0.498253	0.917271
CUST_1189_PI425129481	TS_16_A7	-0.410017	0.92691	0.378597	0.857604
CUST_1189_PI425211535	5bias_TS_16_A7	-0.450526	0.985573	0.364495	0.853972
CUST_119_PI425129478	TG_301_E15	0.164064	0.187913	0.122637	0.841878
CUST_119_PI425129481	TS_02_C12	-0.055674	0.375202	0.756699	1
CUST_119_PI425129486	Soldier_C09_T3	0.010021	0.152559	0.890336	1
CUST_119_PI425211535	5bias_TS_02_C12	-0.083726	0.390224	0.656447	0.986241
CUST_119_PI425212603	5bias_TS_50_E12	0	0	1	1
CUST_1190_PI425129478	TG_302_E22	0.14317	0.068825	0.009651	0.523474
CUST_1190_PI425129481	TS_16_B1	0.137661	0.138309	0.090051	0.80898
CUST_1190_PI425211535	5bias_TS_16_B1	-0.052032	0.43994	0.804493	1
CUST_1191_PI425129478	TG_302_E20	-0.039099	0.148931	0.58871	0.958121
CUST_1191_PI425129481	TS_16_B2	-0.045675	0.390035	0.806367	1
CUST_1191_PI425211535	5bias_TS_16_B2	-0.054361	0.389907	0.770801	1
CUST_1192_PI425129478	TG_302_G2	0.015724	0.131984	0.803103	1
CUST_1192_PI425129481	TS_16_B8	0.01099	0.111597	0.8365	1
CUST_1192_PI425211535	5bias_TS_16_B8	0.030543	0.068297	0.373901	0.853972
CUST_1193_PI425129478	TG_302_E24	0.104258	0.106113	0.092965	0.813992
CUST_1193_PI425129481	TS_16_B5	0.057796	0.106653	0.292298	0.853972
CUST_1193_PI425211535	5bias_TS_16_B5	0	0	1	1
CUST_1194_PI425129478	TG_302_C22	0.035949	0.092941	0.435884	0.892695
CUST_1194_PI425129481	TS_16_B4	-0.414615	0.524557	0.151898	0.853972
CUST_1194_PI425211535	5bias_TS_16_B4	-0.458879	0.533079	0.126567	0.852111
CUST_1195_PI425129478	TG_302_C24	0.007623	0.135825	0.90619	1
CUST_1195_PI425129481	TS_16_B3	-0.08128	0.088419	0.109002	0.829763
CUST_1195_PI425211535	5bias_TS_16_B3	-0.071269	0.088284	0.145371	0.853972
CUST_1196_PI425129478	TG_302_E2	-0.004887	0.090632	0.909852	1
CUST_1196_PI425129481	TS_16_B7	0.143448	0.228826	0.233614	0.853972
CUST_1196_PI425211535	5bias_TS_16_B7	0.154571	0.223092	0.196243	0.853972
CUST_1197_PI425129478	TG_302_E16	0.011768	0.179909	0.890784	1
CUST_1197_PI425129481	TS_16_B6	-0.146869	0.270113	0.290899	0.853972
CUST_1197_PI425211535	5bias_TS_16_B6	-0.135189	0.294359	0.362487	0.853972
CUST_1198_PI425129478	TG_302_E10	0.036269	0.044767	0.144279	0.853972
CUST_1198_PI425129481	TS_16_C2	0.245386	0.269585	0.111533	0.831635
CUST_1198_PI425211535	5bias_TS_16_C2	0.152989	0.180151	0.1304	0.853972
CUST_1199_PI425129478	TG_302_G4	-0.067709	0.220054	0.529261	0.932539
CUST_1199_PI425129481	TS_16_C4	-0.529278	0.791998	0.2094	0.853972
CUST_1199_PI425211535	5bias_TS_16_C4	-0.548959	0.865535	0.229115	0.853972
CUST_12_PI425129478	TG_00_C4	0.055882	0.104106	0.296254	0.853972
CUST_12_PI425129481	TS_00_H12	0.033418	0.065799	0.319535	0.853972
CUST_12_PI425129486	Random_A12_T3	-0.032895	0.118673	0.568939	0.949898
CUST_12_PI425211535	5bias_TS_00_H12	0.053464	0.096667	0.283843	0.853972
CUST_12_PI425212603	5bias_TS_55_A7	-0.199688	0.462398	0.388902	0.865138
CUST_120_PI425129478	TG_301_E23	0.07583	0.10573	0.184042	0.853972
CUST_120_PI425129481	TS_02_C8	-0.284304	0.399354	0.186626	0.853972
CUST_120_PI425129486	Soldier_C10_T3	-0.034746	0.050962	0.202054	0.853972
CUST_120_PI425211535	5bias_TS_02_C8	-0.328062	0.406819	0.145698	0.853972
CUST_120_PI425212603	5bias_TS_50_F2	-0.025158	0.417148	0.89924	1
CUST_1200_PI425129478	TG_302_G6	0.064388	0.057183	0.065509	0.753237
CUST_1200_PI425129481	TS_16_C3	0	0	1	1
CUST_1200_PI425211535	5bias_TS_16_C3	0	0	1	1
CUST_1201_PI425129478	TG_302_E18	0.110841	0.227837	0.337826	0.853972
CUST_1201_PI425129481	TS_16_B11	0.113935	0.077503	0.030295	0.623363
CUST_1201_PI425211535	5bias_TS_16_B11	-0.093307	0.226335	0.408787	0.877961
CUST_1202_PI425129478	TG_302_E8	0.015282	0.114534	0.780286	1
CUST_1202_PI425129481	TS_16_C1	-0.005501	0.460678	0.979976	1
CUST_1202_PI425211535	5bias_TS_16_C1	-0.048226	0.475474	0.8317	1
CUST_1203_PI425129478	TG_302_I20	-0.064192	0.225886	0.559671	0.943849
CUST_1203_PI425129481	TS_16_C5	-0.008556	0.019131	0.373901	0.853972
CUST_1203_PI425211535	5bias_TS_16_C5	0	0	1	1
CUST_1204_PI425129478	TG_302_G20	0.08204	0.100669	0.142498	0.853972
CUST_1204_PI425129481	TS_16_B9	0.081648	0.154047	0.301552	0.853972
CUST_1204_PI425211535	5bias_TS_16_B9	0.090354	0.837341	0.821199	1
CUST_1205_PI425129478	TG_302_I18	-0.682335	0.406325	0.019861	0.568443
CUST_1205_PI425129481	TS_16_B12	-0.112985	0.175454	0.223305	0.853972
CUST_1205_PI425211535	5bias_TS_16_B12	0.00829	0.190342	0.927101	1
CUST_1206_PI425129478	TG_302_I12	0.128048	0.212284	0.248711	0.853972
CUST_1206_PI425129481	TS_16_B10	0	0	1	1
CUST_1206_PI425211535	5bias_TS_16_B10	0	0	1	1
CUST_1207_PI425129478	TG_302_K6	0.099054	0.111268	0.117367	0.837175
CUST_1207_PI425129481	TS_16_C7	-0.055777	0.038089	0.030661	0.625586
CUST_1207_PI425211535	5bias_TS_16_C7	-0.034269	0.087937	0.432714	0.89098
CUST_1208_PI425129478	TG_302_I10	0.101568	0.05878	0.018089	0.568443
CUST_1208_PI425129481	TS_16_C8	0.041201	0.309079	0.780486	1
CUST_1208_PI425211535	5bias_TS_16_C8	-0.032232	0.520187	0.896499	1
CUST_1209_PI425129478	TG_302_G24	0.110824	0.394024	0.563528	0.946362
CUST_1209_PI425129481	TS_16_D2	-0.231825	0.356432	0.219531	0.853972
CUST_1209_PI425211535	5bias_TS_16_D2	-0.331782	0.435665	0.1638	0.853972
CUST_121_PI425129478	TG_301_E19	0.0007	0.121173	0.990315	1
CUST_121_PI425129481	TS_02_C10	-0.040992	0.091661	0.373901	0.853972
CUST_121_PI425129486	Soldier_C11_T3	0.072974	0.08064	0.113047	0.831635
CUST_121_PI425211535	5bias_TS_02_C10	0.158199	0.217544	0.179261	0.853972
CUST_121_PI425212603	5bias_TS_50_F9	0.241825	0.312482	0.158597	0.853972
CUST_1210_PI425129478	TG_302_G16	-0.037476	0.188828	0.68015	0.994111
CUST_1210_PI425129481	TS_16_C12	-0.479165	0.649461	0.17434	0.853972
CUST_1210_PI425211535	5bias_TS_16_C12	-0.543975	0.671155	0.144153	0.853972
CUST_1211_PI425129478	TG_302_I4	0.033584	0.151877	0.64691	0.982158
CUST_1211_PI425129481	TS_16_D1	-0.215762	0.543997	0.425251	0.885966
CUST_1211_PI425211535	5bias_TS_16_D1	-0.229396	0.512706	0.373702	0.853972
CUST_1212_PI425129478	TG_302_I2	0.064058	0.074238	0.125895	0.850158
CUST_1212_PI425129481	TS_16_C11	0.18843	0.250969	0.168481	0.853972
CUST_1212_PI425211535	5bias_TS_16_C11	0.186295	0.246789	0.166693	0.853972
CUST_1213_PI425129478	TG_302_I22	-0.0375	0.076319	0.333586	0.853972
CUST_1213_PI425129481	TS_16_D4	0.162937	0.473278	0.484349	0.910212
CUST_1213_PI425211535	5bias_TS_16_D4	0.166117	0.411723	0.417974	0.882736
CUST_1214_PI425129478	TG_302_I8	0.07066	0.064258	0.069778	0.762512
CUST_1214_PI425129481	TS_16_C9	-0.024211	0.080966	0.540332	0.937307
CUST_1214_PI425211535	5bias_TS_16_C9	0.010844	0.068869	0.742542	1
CUST_1215_PI425129478	TG_302_I6	-0.09261	0.175818	0.30416	0.853972
CUST_1215_PI425129481	TS_16_C10	0.097633	0.164351	0.254786	0.853972
CUST_1215_PI425211535	5bias_TS_16_C10	0.05413	0.085881	0.231522	0.853972
CUST_1216_PI425129478	TG_302_I16	0.041326	0.085146	0.338832	0.853972
CUST_1216_PI425129481	TS_16_D3	-0.019302	0.043161	0.373901	0.853972
CUST_1216_PI425211535	5bias_TS_16_D3	0.080455	0.126312	0.227476	0.853972
CUST_1217_PI425129478	TG_302_G10	0.103352	0.084008	0.051323	0.696451
CUST_1217_PI425129481	TS_16_D6	-0.017023	0.31484	0.909601	1
CUST_1217_PI425211535	5bias_TS_16_D6	0.004326	0.320495	0.977369	1
CUST_1218_PI425129478	TG_302_G8	0.090765	0.474037	0.690591	0.999797
CUST_1218_PI425129481	TS_16_D5	0.050081	0.342614	0.76017	1
CUST_1218_PI425211535	5bias_TS_16_D5	0.040785	0.352695	0.808726	1
CUST_1219_PI425129478	TG_302_K4	-0.081944	0.21053	0.433232	0.891206
CUST_1219_PI425129481	TS_16_D7	0	0	1	1
CUST_1219_PI425211535	5bias_TS_16_D7	0.021966	0.102507	0.656843	0.986241
CUST_122_PI425129478	TG_301_E21	0.12491	0.13679	0.110709	0.831445
CUST_122_PI425129481	TS_02_C6	-0.322791	0.560819	0.267516	0.853972
CUST_122_PI425129486	Soldier_C12_T3	-0.08194	0.205862	0.423743	0.885809
CUST_122_PI425211535	5bias_TS_02_C6	-0.315201	0.515369	0.243244	0.853972
CUST_122_PI425212603	5bias_TS_50_F7	-0.129882	0.320314	0.415852	0.882251
CUST_1220_PI425129478	TG_302_G22	0.040271	0.090048	0.373901	0.853972
CUST_1220_PI425129481	TS_16_D9	0.064646	0.260228	0.608166	0.965008
CUST_1220_PI425211535	5bias_TS_16_D9	0.059362	0.265454	0.643306	0.980771
CUST_1221_PI425129478	TG_302_M6	-0.055016	0.165477	0.49852	0.917271
CUST_1221_PI425129481	TS_16_D8	0.043509	0.124138	0.477014	0.907941
CUST_1221_PI425211535	5bias_TS_16_D8	0.041139	0.056436	0.178439	0.853972
CUST_1222_PI425129478	TG_302_M14	0.062457	0.177321	0.474978	0.907536
CUST_1222_PI425129481	TS_16_D10	0.060568	0.413906	0.759918	1
CUST_1222_PI425211535	5bias_TS_16_D10	0.061424	0.389391	0.742096	1
CUST_1223_PI425129478	TG_302_M12	0.053415	0.08683	0.240963	0.853972
CUST_1223_PI425129481	TS_16_D12	-0.111331	0.30811	0.464419	0.904978
CUST_1223_PI425211535	5bias_TS_16_D12	-0.090661	0.29026	0.523388	0.929354
CUST_1224_PI425129478	TG_302_M24	0.083654	0.053904	0.02558	0.593079
CUST_1224_PI425129481	TS_16_E1	-0.098692	0.64692	0.750174	1
CUST_1224_PI425211535	5bias_TS_16_E1	-0.075171	0.610562	0.796721	1
CUST_1225_PI425129478	TG_302_M4	0.146818	0.057147	0.004551	0.420146
CUST_1225_PI425129481	TS_16_D11	-0.138352	0.393933	0.476172	0.907913
CUST_1225_PI425211535	5bias_TS_16_D11	-0.133551	0.401593	0.498417	0.917271
CUST_1226_PI425129478	TG_302_M8	-1.53673	0.962442	0.023369	0.581965
CUST_1226_PI425129481	TS_16_E7	-0.019145	0.443448	0.927735	1
CUST_1226_PI425211535	5bias_TS_16_E7	-0.022726	0.458145	0.917023	1
CUST_1227_PI425129478	TG_302_M10	-0.003511	0.078603	0.925253	1
CUST_1227_PI425129481	TS_16_E3	-0.103524	0.312975	0.50058	0.9183
CUST_1227_PI425211535	5bias_TS_16_E3	-0.118467	0.398322	0.542407	0.93773
CUST_1228_PI425129478	TG_302_K10	0.195161	0.284056	0.199272	0.853972
CUST_1228_PI425129481	TS_16_E6	0.022907	0.337545	0.886731	1
CUST_1228_PI425211535	5bias_TS_16_E6	0.015233	0.31533	0.919179	1
CUST_1229_PI425129478	TG_302_M20	0.001537	0.044201	0.941761	1
CUST_1229_PI425129481	TS_16_E4	-0.208062	0.39737	0.306669	0.853972
CUST_1229_PI425211535	5bias_TS_16_E4	-0.216227	0.407707	0.301293	0.853972
CUST_123_PI425129478	TG_301_E17	0.104401	0.11911	0.121564	0.840236
CUST_123_PI425129481	TS_02_D4	0	0	1	1
CUST_123_PI425129486	Soldier_D01_T3	-0.026162	0.038908	0.207131	0.853972
CUST_123_PI425211535	5bias_TS_02_D4	0	0	1	1
CUST_123_PI425212603	5bias_TS_50_F8	-0.015488	0.387548	0.933088	1
CUST_1230_PI425129478	TG_302_K12	0.067076	0.070233	0.099583	0.821133
CUST_1230_PI425129481	TS_16_E9	0.008304	0.2874	0.951586	1
CUST_1230_PI425211535	5bias_TS_16_E9	0.087948	0.196658	0.373901	0.853972
CUST_1231_PI425129478	TG_302_K22	0.006133	0.056269	0.819426	1
CUST_1231_PI425129481	TS_16_E8	0.08225	0.2188	0.447898	0.898649
CUST_1231_PI425211535	5bias_TS_16_E8	0.060566	0.273519	0.646471	0.982158
CUST_1232_PI425129478	TG_302_M16	0.200273	0.169852	0.057789	0.718839
CUST_1232_PI425129481	TS_16_E5	-0.293346	0.326028	0.114548	0.833623
CUST_1232_PI425211535	5bias_TS_16_E5	-0.44731	0.126914	0.001401	0.287088
CUST_1233_PI425129478	TG_302_K18	0.122974	0.112747	0.071293	0.762918
CUST_1233_PI425129481	TS_16_E12	-0.079823	0.317057	0.60352	0.962747
CUST_1233_PI425211535	5bias_TS_16_E12	-0.075424	0.331964	0.638157	0.978305
CUST_1234_PI425129478	TG_302_M22	0.085991	0.121512	0.188721	0.853972
CUST_1234_PI425129481	TS_16_E10	0.272109	0.325093	0.134577	0.853972
CUST_1234_PI425211535	5bias_TS_16_E10	0.265729	0.312709	0.130219	0.853972
CUST_1235_PI425129478	TG_302_K20	0.074027	0.086854	0.129365	0.853972
CUST_1235_PI425129481	TS_16_F3	-0.317139	0.524451	0.247717	0.853972
CUST_1235_PI425211535	5bias_TS_16_F3	-0.29538	0.503992	0.260204	0.853972
CUST_1236_PI425129478	TG_302_M18	0.047309	0.037441	0.047564	0.684201
CUST_1236_PI425129481	TS_16_F4	-0.221294	0.264906	0.135153	0.853972
CUST_1236_PI425211535	5bias_TS_16_F4	-0.131553	0.360155	0.459915	0.903176
CUST_1237_PI425129478	TG_302_O8	0.068801	0.119716	0.26813	0.853972
CUST_1237_PI425129481	TS_16_F2	-0.011421	0.238059	0.919736	1
CUST_1237_PI425211535	5bias_TS_16_F2	0.058671	0.148727	0.427543	0.887301
CUST_1238_PI425129478	TG_302_O2	-0.067737	0.153965	0.380926	0.859911
CUST_1238_PI425129481	TS_16_F8	0.02345	0.476809	0.91773	1
CUST_1238_PI425211535	5bias_TS_16_F8	-0.028388	0.387536	0.877834	1
CUST_1239_PI425129478	TG_302_P18	0.097841	0.164969	0.255436	0.853972
CUST_1239_PI425129481	TS_16_F9	0.060868	0.571784	0.823551	1
CUST_1239_PI425211535	5bias_TS_16_F9	-0.031871	0.603556	0.911699	1
CUST_124_PI425129478	TG_301_I5	0.175944	0.133209	0.041827	0.663845
CUST_124_PI425129481	TS_02_D2	-0.110934	0.321509	0.483439	0.910201
CUST_124_PI425129486	Soldier_D02_T3	-0.027425	0.103525	0.585474	0.956422
CUST_124_PI425211535	5bias_TS_02_D2	-0.133004	0.2829	0.352448	0.853972
CUST_124_PI425212603	5bias_TS_50_F5	0.201436	0.289258	0.194423	0.853972
CUST_1240_PI425129478	TG_302_B6	0.016899	0.398415	0.929001	1
CUST_1240_PI425129481	TS_16_F5	0.049578	0.376583	0.783112	1
CUST_1240_PI425211535	5bias_TS_16_F5	-0.008887	0.33949	0.95613	1
CUST_1241_PI425129478	TG_302_B4	0.223182	0.127248	0.017221	0.568443
CUST_1241_PI425129481	TS_16_F6	0.047958	0.565205	0.858757	1
CUST_1241_PI425211535	5bias_TS_16_F6	0.040659	0.506937	0.866386	1
CUST_1242_PI425129478	TG_302_B2	0.006731	0.071178	0.842865	1
CUST_1242_PI425129481	TS_16_F7	0.055769	0.441917	0.791798	1
CUST_1242_PI425211535	5bias_TS_16_F7	0.076357	0.258195	0.544577	0.93834
CUST_1243_PI425129478	TG_302_B14	-0.014343	0.09336	0.748491	1
CUST_1243_PI425129481	TS_16_F10	-0.02281	0.282022	0.865274	1
CUST_1243_PI425211535	5bias_TS_16_F10	-0.049124	0.364971	0.778437	1
CUST_1244_PI425129478	TG_302_B24	-0.033626	0.076659	0.382212	0.860793
CUST_1244_PI425129481	TS_16_F11	-0.01602	0.234839	0.886148	1
CUST_1244_PI425211535	5bias_TS_16_F11	0.017456	0.153694	0.812043	1
CUST_1245_PI425129478	TG_302_B12	0.120984	0.261816	0.35985	0.853972
CUST_1245_PI425129481	TS_16_G4	-0.377064	0.789604	0.345769	0.853972
CUST_1245_PI425211535	5bias_TS_16_G4	-0.325566	0.835292	0.432648	0.89098
CUST_1246_PI425129478	TG_302_B20	0.239042	0.328295	0.178823	0.853972
CUST_1246_PI425129481	TS_16_G5	0	0	1	1
CUST_1246_PI425211535	5bias_TS_16_G5	0	0	1	1
CUST_1247_PI425129478	TG_302_B18	0.141819	0.055781	0.004727	0.430088
CUST_1247_PI425129481	TS_16_G1	-0.079406	0.399113	0.679419	0.994111
CUST_1247_PI425211535	5bias_TS_16_G1	-0.077358	0.369067	0.663694	0.988664
CUST_1248_PI425129478	TG_302_B22	-0.038085	0.253778	0.754054	1
CUST_1248_PI425129481	TS_16_G3	0.119413	0.181138	0.214465	0.853972
CUST_1248_PI425211535	5bias_TS_16_G3	0.026946	0.060252	0.373901	0.853972
CUST_1249_PI425129478	TG_302_B16	0.059223	0.05694	0.08063	0.783991
CUST_1249_PI425129481	TS_16_G2	-0.117735	0.312419	0.446855	0.898015
CUST_1249_PI425211535	5bias_TS_16_G2	-0.124893	0.313446	0.423296	0.88558
CUST_125_PI425129478	TG_301_G17	0.106372	0.036712	0.002925	0.357962
CUST_125_PI425129481	TS_02_D3	-0.096762	0.704607	0.77411	1
CUST_125_PI425129486	Soldier_D03_T3	0.056943	0.282451	0.675493	0.992769
CUST_125_PI425211535	5bias_TS_02_D3	-0.062783	0.567057	0.816656	1
CUST_125_PI425212603	5bias_TS_50_F10	0.219165	0.365919	0.251516	0.853972
CUST_1250_PI425129478	TG_302_B8	0.012065	0.375498	0.946171	1
CUST_1250_PI425129481	TS_16_F12	-0.033055	0.232289	0.766256	1
CUST_1250_PI425211535	5bias_TS_16_F12	-0.029831	0.24315	0.797413	1
CUST_1251_PI425129478	TG_302_B10	0.086626	0.136702	0.229451	0.853972
CUST_1251_PI425129481	TS_16_G7	0.034586	0.239279	0.762731	1
CUST_1251_PI425211535	5bias_TS_16_G7	0.035891	0.214374	0.727135	1
CUST_1252_PI425129478	TG_302_D20	-0.04397	0.068168	0.222678	0.853972
CUST_1252_PI425129481	TS_16_G6	-0.143803	0.368925	0.432619	0.89098
CUST_1252_PI425211535	5bias_TS_16_G6	-0.11913	0.398449	0.540386	0.937307
CUST_1253_PI425129478	TG_302_D8	0.021017	0.054934	0.440489	0.894957
CUST_1253_PI425129481	TS_16_G11	0	0	1	1
CUST_1253_PI425211535	5bias_TS_16_G11	0	0	1	1
CUST_1254_PI425129478	TG_302_D10	-0.011714	0.11307	0.82817	1
CUST_1254_PI425129481	TS_16_G10	-0.046827	0.408013	0.810124	1
CUST_1254_PI425211535	5bias_TS_16_G10	-0.04108	0.376029	0.81903	1
CUST_1255_PI425129478	TG_302_D14	-0.102659	0.243348	0.398934	0.873484
CUST_1255_PI425129481	TS_16_G12	0	0	1	1
CUST_1255_PI425211535	5bias_TS_16_G12	0.022675	0.153713	0.758059	1
CUST_1256_PI425129478	TG_302_D12	0.054741	0.029403	0.014111	0.562316
CUST_1256_PI425129481	TS_16_G9	0.136728	0.539641	0.601299	0.962585
CUST_1256_PI425211535	5bias_TS_16_G9	0.122595	0.549676	0.644159	0.981104
CUST_1257_PI425129478	TG_302_D2	-0.1683	0.268813	0.23411	0.853972
CUST_1257_PI425129481	TS_16_G8	0.0216	0.304669	0.881723	1
CUST_1257_PI425211535	5bias_TS_16_G8	0.023769	0.291555	0.864218	1
CUST_1258_PI425129478	TG_302_D18	0.034761	0.061127	0.272427	0.853972
CUST_1258_PI425129481	TS_16_H2	0.019117	0.320054	0.9002	1
CUST_1258_PI425211535	5bias_TS_16_H2	0.056635	0.315376	0.708542	1
CUST_1259_PI425129478	TG_302_D16	0.019172	0.086577	0.646449	0.982158
CUST_1259_PI425129481	TS_16_H5	0.03838	0.342536	0.814509	1
CUST_1259_PI425211535	5bias_TS_16_H5	0.027484	0.333219	0.862646	1
CUST_126_PI425129478	TG_301_G11	0	0	1	1
CUST_126_PI425129481	TS_02_D5	-0.06409	0.403785	0.740576	1
CUST_126_PI425129486	Soldier_D04_T3	-1.18972	0.690011	0.018218	0.568443
CUST_126_PI425211535	5bias_TS_02_D5	-0.092329	0.387393	0.622312	0.971613
CUST_126_PI425212603	5bias_TS_50_F11	-0.060441	0.501161	0.800751	1
CUST_1260_PI425129478	TG_302_D22	0.029229	0.073096	0.421781	0.885197
CUST_1260_PI425129481	TS_16_H3	-0.3359	0.771146	0.38521	0.862924
CUST_1260_PI425211535	5bias_TS_16_H3	-0.385462	0.757044	0.318459	0.853972
CUST_1261_PI425129478	TG_302_D6	0.004009	0.232151	0.971052	1
CUST_1261_PI425129481	TS_16_H4	-0.130848	0.574447	0.63733	0.978204
CUST_1261_PI425211535	5bias_TS_16_H4	0.021547	0.57791	0.937562	1
CUST_1262_PI425129478	TG_302_F20	-0.088028	0.465963	0.694429	1
CUST_1262_PI425129481	TS_16_H8	0.015351	0.034325	0.373901	0.853972
CUST_1262_PI425211535	5bias_TS_16_H8	0	0	1	1
CUST_1263_PI425129478	TG_302_F14	0.053041	0.02828	0.013764	0.559863
CUST_1263_PI425129481	TS_16_H9	-0.074459	0.364601	0.67162	0.991811
CUST_1263_PI425211535	5bias_TS_16_H9	-0.069121	0.348659	0.680471	0.994215
CUST_1264_PI425129478	TG_302_F12	0.007138	0.044716	0.739165	1
CUST_1264_PI425129481	TS_16_H6	0	0	1	1
CUST_1264_PI425211535	5bias_TS_16_H6	0	0	1	1
CUST_1265_PI425129478	TG_302_H2	0.099559	0.056081	0.016543	0.568443
CUST_1265_PI425129481	TS_15_H9	0.197538	0.295259	0.208984	0.853972
CUST_1265_PI425211535	5bias_TS_15_H9	0.185812	0.296521	0.233765	0.853972
CUST_1266_PI425129478	TG_302_F2	0.257272	0.117869	0.008157	0.499554
CUST_1266_PI425129481	TS_15_H10	0.097118	0.327288	0.543287	0.937912
CUST_1266_PI425211535	5bias_TS_15_H10	0.036301	0.367514	0.836012	1
CUST_1267_PI425129478	TG_302_F16	0.030719	0.045843	0.208405	0.853972
CUST_1267_PI425129481	TS_15_A11	-0.056157	0.349347	0.737435	1
CUST_1267_PI425211535	5bias_TS_15_A11	-0.046594	0.34882	0.780056	1
CUST_1268_PI425129478	TG_302_F18	-0.104819	0.41807	0.604965	0.963784
CUST_1268_PI425129481	TS_15_A10	0.221613	0.495542	0.373901	0.853972
CUST_1268_PI425211535	5bias_TS_15_A10	0.240497	0.537768	0.373901	0.853972
CUST_1269_PI425129478	TG_302_F22	0.096879	0.094307	0.083208	0.788534
CUST_1269_PI425129481	TS_15_A6	-0.157798	0.353217	0.374351	0.854467
CUST_1269_PI425211535	5bias_TS_15_A6	-0.148885	0.334285	0.375662	0.855347
CUST_127_PI425129478	TG_301_G23	0.158052	0.125171	0.047661	0.684201
CUST_127_PI425129481	TS_02_D7	-0.131193	0.248852	0.303796	0.853972
CUST_127_PI425129486	Soldier_D05_T3	-0.046853	0.103023	0.366698	0.853972
CUST_127_PI425211535	5bias_TS_02_D7	-0.109856	0.173266	0.229242	0.853972
CUST_127_PI425212603	5bias_TS_50_G3	0.015198	0.198333	0.872273	1
CUST_1270_PI425129478	TG_302_H18	-0.008609	0.069421	0.795304	1
CUST_1270_PI425129481	TS_15_A2	0	0	1	1
CUST_1270_PI425211535	5bias_TS_15_A2	0.037341	0.083498	0.373901	0.853972
CUST_1271_PI425129478	TG_302_H16	-0.151016	0.238951	0.23048	0.853972
CUST_1271_PI425129481	TS_15_A8	-0.025823	0.252337	0.830225	1
CUST_1271_PI425211535	5bias_TS_15_A8	0.027172	0.296896	0.84784	1
CUST_1272_PI425129478	TG_302_H24	-0.150912	0.398695	0.445004	0.896788
CUST_1272_PI425129481	TS_15_H12	-0.542484	0.432084	0.048445	0.687482
CUST_1272_PI425211535	5bias_TS_15_H12	-0.583562	0.416969	0.035204	0.634544
CUST_1273_PI425129478	TG_302_J12	0.162395	0.0957	0.019196	0.568443
CUST_1273_PI425129481	TS_15_H11	-0.055898	0.124992	0.373901	0.853972
CUST_1273_PI425211535	5bias_TS_15_H11	0.003516	0.007862	0.373901	0.853972
CUST_1274_PI425129478	TG_302_J18	-0.050427	0.098623	0.316682	0.853972
CUST_1274_PI425129481	TS_15_A7	0.1613	0.360009	0.373105	0.853972
CUST_1274_PI425211535	5bias_TS_15_A7	0.148672	0.356114	0.403398	0.875802
CUST_1275_PI425129478	TG_302_J16	0.007273	0.066699	0.819359	1
CUST_1275_PI425129481	TS_15_A4	-0.001296	0.430755	0.994956	1
CUST_1275_PI425211535	5bias_TS_15_A4	-0.01219	0.432205	0.95274	1
CUST_1276_PI425129478	TG_302_J6	-0.180685	0.396495	0.365826	0.853972
CUST_1276_PI425129481	TS_15_A9	-0.32302	0.646894	0.326726	0.853972
CUST_1276_PI425211535	5bias_TS_15_A9	-0.378602	0.417598	0.112563	0.831635
CUST_1277_PI425129478	TG_302_J22	0.075687	0.041246	0.014814	0.568443
CUST_1277_PI425129481	TS_15_A12	-0.358281	0.446258	0.14705	0.853972
CUST_1277_PI425211535	5bias_TS_15_A12	-0.350567	0.422344	0.137025	0.853972
CUST_1278_PI425129478	TG_302_2	0.099333	0.081504	0.052703	0.703806
CUST_1278_PI425129481	TS_15_A5	-0.090677	0.417848	0.65288	0.984528
CUST_1278_PI425211535	5bias_TS_15_A5	0.072699	0.42444	0.721205	1
CUST_1279_PI425129478	TG_302_L20	0.105845	0.184101	0.267969	0.853972
CUST_1279_PI425129481	TS_15_A1	0.064996	0.507016	0.788615	1
CUST_1279_PI425211535	5bias_TS_15_A1	0.029652	0.498137	0.900538	1
CUST_128_PI425129478	TG_301_G9	0.08008	0.081265	0.092295	0.812553
CUST_128_PI425129481	TS_02_D8	0	0	1	1
CUST_128_PI425129486	Soldier_D06_T3	-0.089073	0.182707	0.336928	0.853972
CUST_128_PI425211535	5bias_TS_02_D8	0	0	1	1
CUST_128_PI425212603	5bias_TS_50_G6	-0.090652	0.348736	0.59225	0.958856
CUST_1280_PI425129478	TG_302_L16	0.105824	0.121959	0.124345	0.847991
CUST_1280_PI425129481	TS_15_B4	-0.084319	0.338305	0.607023	0.964311
CUST_1280_PI425211535	5bias_TS_15_B4	-0.113207	0.392476	0.55407	0.942482
CUST_1281_PI425129478	TG_302_L24	0.145361	0.115176	0.047726	0.684201
CUST_1281_PI425129481	TS_15_B5	0.006028	0.265338	0.961921	1
CUST_1281_PI425211535	5bias_TS_15_B5	0.029935	0.288832	0.828107	1
CUST_1282_PI425129478	TG_302_6	-0.056939	0.117511	0.339543	0.853972
CUST_1282_PI425129481	TS_15_B6	-0.105136	0.354712	0.543719	0.938114
CUST_1282_PI425211535	5bias_TS_15_B6	-0.122864	0.299412	0.410763	0.8793
CUST_1283_PI425129478	TG_302_4	-0.030454	0.143046	0.658869	0.986347
CUST_1283_PI425129481	TS_15_B2	0.019631	0.043896	0.373901	0.853972
CUST_1283_PI425211535	5bias_TS_15_B2	0	0	1	1
CUST_1284_PI425129478	TG_302_L10	0.121707	0.125812	0.096553	0.818495
CUST_1284_PI425129481	TS_15_B3	0.061044	0.198497	0.529465	0.932667
CUST_1284_PI425211535	5bias_TS_15_B3	0.209621	0.297944	0.190779	0.853972
CUST_1285_PI425129478	TG_302_L14	0.022502	0.049255	0.36475	0.853972
CUST_1285_PI425129481	TS_15_C2	0.021885	0.063939	0.486724	0.910287
CUST_1285_PI425211535	5bias_TS_15_C2	0.081737	0.125402	0.218723	0.853972
CUST_1286_PI425129478	TG_302_L12	0.120626	0.111134	0.072211	0.768369
CUST_1286_PI425129481	TS_15_B8	-0.085711	0.758073	0.812869	1
CUST_1286_PI425211535	5bias_TS_15_B8	0	0	1	1
CUST_1287_PI425129478	TG_302_L22	0.13282	0.083784	0.023911	0.584437
CUST_1287_PI425129481	TS_15_B9	0.004216	0.15399	0.954121	1
CUST_1287_PI425211535	5bias_TS_15_B9	0.0117	0.170499	0.885476	1
CUST_1288_PI425129478	TG_302_L8	-0.565267	0.498511	0.064287	0.744693
CUST_1288_PI425129481	TS_15_C1	-0.023769	0.114954	0.667856	0.99097
CUST_1288_PI425211535	5bias_TS_15_C1	-0.041115	0.140917	0.549732	0.939811
CUST_1289_PI425129478	TG_302_L18	-0.028834	0.474293	0.898438	1
CUST_1289_PI425129481	TS_15_C3	0.018105	0.329439	0.908124	1
CUST_1289_PI425211535	5bias_TS_15_C3	-0.012231	0.340622	0.939859	1
CUST_129_PI425129478	TG_301_G5	0.049407	0.156425	0.518994	0.927161
CUST_129_PI425129481	TS_02_D6	-0.158539	0.456153	0.480464	0.909053
CUST_129_PI425129486	Soldier_D07_T3	0.05656	0.387394	0.760437	1
CUST_129_PI425211535	5bias_TS_02_D6	-0.134675	0.445201	0.535869	0.935851
CUST_129_PI425212603	5bias_TS_50_G2	0	0	1	1
CUST_1290_PI425129478	TG_302_12	-0.332276	0.321407	0.081881	0.783991
CUST_1290_PI425129481	TS_15_B12	-0.167081	0.387984	0.390109	0.866738
CUST_1290_PI425211535	5bias_TS_15_B12	-0.119003	0.395934	0.538359	0.936569
CUST_1291_PI425129478	TG_302_24	0.061056	0.136525	0.373901	0.853972
CUST_1291_PI425129481	TS_15_B11	-0.333617	0.451698	0.173976	0.853972
CUST_1291_PI425211535	5bias_TS_15_B11	-0.273039	0.414848	0.215073	0.853972
CUST_1292_PI425129478	TG_302_8	-0.217094	0.447825	0.339338	0.853972
CUST_1292_PI425129481	TS_15_B10	-0.011666	0.383816	0.949074	1
CUST_1292_PI425211535	5bias_TS_15_B10	0.030021	0.332525	0.849863	1
CUST_1293_PI425129478	TG_302_14	-0.076855	0.133399	0.267124	0.853972
CUST_1293_PI425129481	TS_15_C5	0.106483	0.290266	0.458116	0.90203
CUST_1293_PI425211535	5bias_TS_15_C5	0.052548	0.296158	0.711807	1
CUST_1294_PI425129478	TG_302_22	-0.004441	0.104976	0.929191	1
CUST_1294_PI425129481	TS_15_C4	0	0	1	1
CUST_1294_PI425211535	5bias_TS_15_C4	0	0	1	1
CUST_1295_PI425129478	TG_302_18	0.060734	0.04872	0.049438	0.687482
CUST_1295_PI425129481	TS_15_C7	0.113589	0.199462	0.271847	0.853972
CUST_1295_PI425211535	5bias_TS_15_C7	0.054326	0.247503	0.649267	0.983293
CUST_1296_PI425129478	TG_302_16	0.056834	0.08959	0.229028	0.853972
CUST_1296_PI425129481	TS_15_C8	-0.070179	0.385476	0.704782	1
CUST_1296_PI425211535	5bias_TS_15_C8	-0.017986	0.419842	0.928293	1
CUST_1297_PI425129478	TG_302_20	0.084541	0.095262	0.118204	0.838198
CUST_1297_PI425129481	TS_15_C9	-1.3e-05	0.544635	0.999959	1
CUST_1297_PI425211535	5bias_TS_15_C9	0.109714	0.150342	0.178057	0.853972
CUST_1298_PI425129478	TG_302_P12	0.052077	0.062588	0.136313	0.853972
CUST_1298_PI425129481	TS_15_C6	0.014177	0.175775	0.865649	1
CUST_1298_PI425211535	5bias_TS_15_C6	0.012749	0.144773	0.853498	1
CUST_1299_PI425129478	TG_302_P10	-0.012213	0.02731	0.373901	0.853972
CUST_1299_PI425129481	TS_15_C12	-0.020996	0.317055	0.889447	1
CUST_1299_PI425211535	5bias_TS_15_C12	-0.046326	0.342782	0.777562	1
CUST_13_PI425129478	TG_00_D10	0.089355	0.097117	0.108779	0.829763
CUST_13_PI425129481	TS_00_H11	-0.025091	0.080675	0.52506	0.930185
CUST_13_PI425129486	Random_B01_T3	-0.03198	0.163146	0.683787	0.995513
CUST_13_PI425211535	5bias_TS_00_H11	0.043969	0.309827	0.766868	1
CUST_13_PI425212603	5bias_TS_55_A4	0.010199	0.407466	0.95805	1
CUST_130_PI425129478	TG_301_G3	0.029404	0.052816	0.281131	0.853972
CUST_130_PI425129481	TS_02_D11	-0.051845	0.364183	0.766166	1
CUST_130_PI425129486	Soldier_D08_T3	-0.064048	0.16098	0.423927	0.885958
CUST_130_PI425211535	5bias_TS_02_D11	-0.070076	0.373598	0.696453	1
CUST_130_PI425212603	5bias_TS_50_G9	-0.128892	0.437594	0.546118	0.939434
CUST_1300_PI425129478	TG_302_P16	0.078657	0.064618	0.052884	0.704801
CUST_1300_PI425129481	TS_15_D2	0.090162	0.285981	0.519711	0.927391
CUST_1300_PI425211535	5bias_TS_15_D2	0.217832	0.235874	0.107836	0.828296
CUST_1301_PI425129478	TG_302_P14	-0.050022	0.078868	0.229112	0.853972
CUST_1301_PI425129481	TS_15_C11	-0.122926	0.171272	0.183791	0.853972
CUST_1301_PI425211535	5bias_TS_15_C11	-0.111349	0.136475	0.142149	0.853972
CUST_1302_PI425129478	TG_302_P8	0.020874	0.084535	0.610248	0.965468
CUST_1302_PI425129481	TS_15_C10	0.056127	0.125504	0.373901	0.853972
CUST_1302_PI425211535	5bias_TS_15_C10	0.045074	0.207404	0.652422	0.984444
CUST_1303_PI425129478	TG_303_O9	0.148079	0.055693	0.004015	0.387724
CUST_1303_PI425129481	TS_15_D3	0.235861	0.218044	0.072859	0.768369
CUST_1303_PI425211535	5bias_TS_15_D3	0.247678	0.223985	0.068755	0.762512
CUST_1304_PI425129478	TG_303_O11	-0.036421	0.052562	0.196215	0.853972
CUST_1304_PI425129481	TS_15_D1	0.035057	0.303606	0.808999	1
CUST_1304_PI425211535	5bias_TS_15_D1	0.026141	0.281692	0.845749	1
CUST_1305_PI425129478	TG_303_A15	-0.13397	0.204696	0.217178	0.853972
CUST_1305_PI425129481	TS_15_D6	-0.120128	0.32148	0.450408	0.900462
CUST_1305_PI425211535	5bias_TS_15_D6	-0.108159	0.343544	0.520263	0.927591
CUST_1306_PI425129478	TG_303_O15	0.20442	0.274609	0.171336	0.853972
CUST_1306_PI425129481	TS_15_D5	0	0	1	1
CUST_1306_PI425211535	5bias_TS_15_D5	0	0	1	1
CUST_1307_PI425129478	TG_303_O21	0.035797	0.210008	0.722471	1
CUST_1307_PI425129481	TS_15_D7	0.100699	0.202938	0.329404	0.853972
CUST_1307_PI425211535	5bias_TS_15_D7	0.130809	0.22214	0.258302	0.853972
CUST_1308_PI425129478	TG_303_A3	-0.006283	0.166913	0.936969	1
CUST_1308_PI425129481	TS_15_D8	0.035754	0.049007	0.178145	0.853972
CUST_1308_PI425211535	5bias_TS_15_D8	0	0	1	1
CUST_1309_PI425129478	TG_303_O19	0.008558	0.125793	0.886448	1
CUST_1309_PI425129481	TS_15_D10	-0.00465	0.487944	0.984021	1
CUST_1309_PI425211535	5bias_TS_15_D10	-0.07124	0.530088	0.77876	1
CUST_131_PI425129478	TG_301_I1	-0.224532	0.212257	0.077208	0.779434
CUST_131_PI425129481	TS_02_E5	-0.103547	0.278817	0.452987	0.901027
CUST_131_PI425129486	Soldier_D09_T3	-1.13812	0.699445	0.021994	0.572253
CUST_131_PI425211535	5bias_TS_02_E5	0.009486	0.292487	0.94567	1
CUST_1310_PI425129478	TG_303_A1	-0.019187	0.076685	0.605682	0.963991
CUST_1310_PI425129481	TS_15_D9	0.081535	0.307608	0.585269	0.956422
CUST_1310_PI425211535	5bias_TS_15_D9	0.071597	0.15016	0.346425	0.853972
CUST_1311_PI425129478	TG_303_A11	-0.037467	0.193154	0.686846	0.997335
CUST_1311_PI425129481	TS_15_D12	0.020955	0.586302	0.940141	1
CUST_1311_PI425211535	5bias_TS_15_D12	0.000471	0.562444	0.998596	1
CUST_1312_PI425129478	TG_303_A17	0.068243	0.103157	0.21316	0.853972
CUST_1312_PI425129481	TS_15_D11	0.076962	0.271346	0.560396	0.944252
CUST_1312_PI425211535	5bias_TS_15_D11	0.095994	0.312681	0.530136	0.932908
CUST_1313_PI425129478	TG_303_O13	0.124723	0.114003	0.070725	0.762512
CUST_1313_PI425129481	TS_15_E1	-0.021803	0.500708	0.927119	1
CUST_1313_PI425211535	5bias_TS_15_E1	-0.030911	0.513311	0.899389	1
CUST_1314_PI425129478	TG_303_A13	0.083603	0.09133	0.11008	0.831445
CUST_1314_PI425129481	TS_15_E2	-0.030311	0.253706	0.802559	1
CUST_1314_PI425211535	5bias_TS_15_E2	-0.008418	0.189685	0.925726	1
CUST_1315_PI425129478	TG_303_A7	-0.011693	0.28975	0.932439	1
CUST_1315_PI425129481	TS_15_E3	-0.308417	0.980538	0.520632	0.927905
CUST_1315_PI425211535	5bias_TS_15_E3	-0.229977	0.831124	0.569588	0.950233
CUST_1316_PI425129478	TG_303_A5	-0.009238	0.124307	0.876077	1
CUST_1316_PI425129481	TS_15_E4	-0.082059	0.323502	0.600896	0.962585
CUST_1316_PI425211535	5bias_TS_15_E4	-0.116493	0.284738	0.412041	0.879814
CUST_1317_PI425129478	TG_303_A9	-0.004806	0.089347	0.91007	1
CUST_1317_PI425129481	TS_15_E6	0.080071	0.179043	0.373901	0.853972
CUST_1317_PI425211535	5bias_TS_15_E6	0.001784	0.116307	0.974284	1
CUST_1318_PI425129478	TG_303_O17	0.019324	0.167649	0.809324	1
CUST_1318_PI425129481	TS_15_E7	0.008844	0.019777	0.373901	0.853972
CUST_1318_PI425211535	5bias_TS_15_E7	0.080166	0.179257	0.373901	0.853972
CUST_1319_PI425129478	TG_303_C9	0.066505	0.068773	0.096637	0.818495
CUST_1319_PI425129481	TS_15_E9	0.042114	0.340222	0.795656	1
CUST_1319_PI425211535	5bias_TS_15_E9	0.037883	0.490397	0.871247	1
CUST_132_PI425129478	TG_301_G13	0.042442	0.132604	0.513741	0.924523
CUST_132_PI425129481	TS_02_E3	0.014914	0.204508	0.878373	1
CUST_132_PI425129486	Soldier_D10_T3	0.097362	0.106998	0.111616	0.831635
CUST_132_PI425211535	5bias_TS_02_E3	0.042563	0.095175	0.373901	0.853972
CUST_1320_PI425129478	TG_303_C15	0.007002	0.157959	0.925807	1
CUST_1320_PI425129481	TS_15_E5	0.163204	0.364936	0.373901	0.853972
CUST_1320_PI425211535	5bias_TS_15_E5	0.063825	0.4673	0.775288	1
CUST_1321_PI425129478	TG_303_A19	0.037481	0.062027	0.248007	0.853972
CUST_1321_PI425129481	TS_15_E11	0.1112	0.279079	0.423294	0.88558
CUST_1321_PI425211535	5bias_TS_15_E11	0.11873	0.257816	0.361313	0.853972
CUST_1322_PI425129478	TG_303_C1	-0.887084	0.591529	0.028481	0.614527
CUST_1322_PI425129481	TS_15_E12	-0.143523	0.391069	0.457941	0.901846
CUST_1322_PI425211535	5bias_TS_15_E12	-0.123592	0.383069	0.510559	0.922784
CUST_1323_PI425129478	TG_303_C7	0.189035	0.151433	0.049247	0.687482
CUST_1323_PI425129481	TS_15_F1	-0.174015	0.340147	0.316452	0.853972
CUST_1323_PI425211535	5bias_TS_15_F1	-0.18715	0.298279	0.233276	0.853972
CUST_1324_PI425129478	TG_303_C5	0.029719	0.091395	0.507427	0.922186
CUST_1324_PI425129481	TS_15_F6	-0.165531	0.35593	0.357103	0.853972
CUST_1324_PI425211535	5bias_TS_15_F6	-0.115304	0.320055	0.46565	0.90536
CUST_1325_PI425129478	TG_303_A21	-0.05606	0.038812	0.031982	0.627709
CUST_1325_PI425129481	TS_15_F4	0.077394	0.126798	0.244035	0.853972
CUST_1325_PI425211535	5bias_TS_15_F4	0.049061	0.072831	0.206469	0.853972
CUST_1326_PI425129478	TG_303_C13	0.050499	0.096797	0.308201	0.853972
CUST_1326_PI425129481	TS_15_F2	0.090416	0.140094	0.222457	0.853972
CUST_1326_PI425211535	5bias_TS_15_F2	0.135715	0.303467	0.373901	0.853972
CUST_1327_PI425129478	TG_303_A23	0.062508	0.051547	0.053452	0.707544
CUST_1327_PI425129481	TS_15_F3	0.100244	0.22287	0.371439	0.853972
CUST_1327_PI425211535	5bias_TS_15_F3	0.071686	0.206703	0.481349	0.9095
CUST_1328_PI425129478	TG_303_C3	0.101026	0.095702	0.077625	0.779623
CUST_1328_PI425129481	TS_15_F9	0.059094	0.400667	0.758101	1
CUST_1328_PI425211535	5bias_TS_15_F9	0.037159	0.383035	0.83888	1
CUST_1329_PI425129478	TG_303_C11	0.133029	0.049968	0.003996	0.387724
CUST_1329_PI425129481	TS_15_F11	-0.050626	0.78873	0.892815	1
CUST_1329_PI425211535	5bias_TS_15_F11	0.242438	0.201595	0.054709	0.710994
CUST_133_PI425129478	TG_301_I3	0.044723	0.030095	0.029298	0.618214
CUST_133_PI425129481	TS_02_E1	-0.588923	1.3341	0.379479	0.858247
CUST_133_PI425129486	Soldier_D11_T3	-1.14441	0.640007	0.016152	0.568443
CUST_133_PI425211535	5bias_TS_02_E1	-0.542645	1.20496	0.370909	0.853972
CUST_1330_PI425129478	TG_303_C17	-0.436641	0.913014	0.345137	0.853972
CUST_1330_PI425129481	TS_15_F7	-0.274496	0.422831	0.220239	0.853972
CUST_1330_PI425211535	5bias_TS_15_F7	-0.246229	0.39767	0.238422	0.853972
CUST_1331_PI425129478	TG_303_E5	0.022388	0.070749	0.518241	0.927099
CUST_1331_PI425129481	TS_15_F8	-0.621842	0.832682	0.170265	0.853972
CUST_1331_PI425211535	5bias_TS_15_F8	-0.582019	0.803504	0.180611	0.853972
CUST_1332_PI425129478	TG_303_C19	0.034859	0.088773	0.429498	0.888837
CUST_1332_PI425129481	TS_15_F12	0.33729	0.313202	0.073711	0.770554
CUST_1332_PI425211535	5bias_TS_15_F12	0.253444	0.275328	0.108658	0.829763
CUST_1333_PI425129478	TG_303_E7	0.228589	0.527141	0.38713	0.864671
CUST_1333_PI425129481	TS_15_G1	-0.253295	0.702785	0.465474	0.905357
CUST_1333_PI425211535	5bias_TS_15_G1	-0.263453	0.752142	0.47727	0.908173
CUST_1334_PI425129478	TG_303_E1	0.029236	0.078897	0.453913	0.901182
CUST_1334_PI425129481	TS_15_F10	0	0	1	1
CUST_1334_PI425211535	5bias_TS_15_F10	0	0	1	1
CUST_1335_PI425129478	TG_303_C21	0.012889	0.064936	0.680112	0.994111
CUST_1335_PI425129481	TS_15_G4	0.102736	0.099618	0.082389	0.784151
CUST_1335_PI425211535	5bias_TS_15_G4	0.020831	0.149605	0.771086	1
CUST_1336_PI425129478	TG_303_C23	0.068041	0.10615	0.225063	0.853972
CUST_1336_PI425129481	TS_15_G3	0.136334	0.440343	0.526836	0.931267
CUST_1336_PI425211535	5bias_TS_15_G3	0.059262	0.132514	0.373901	0.853972
CUST_1337_PI425129478	TG_303_E11	0.006499	0.090841	0.880657	1
CUST_1337_PI425129481	TS_15_G2	0.15986	0.231458	0.19738	0.853972
CUST_1337_PI425211535	5bias_TS_15_G2	0.165167	0.235817	0.192374	0.853972
CUST_1338_PI425129478	TG_303_E3	0.167453	0.07578	0.007811	0.499554
CUST_1338_PI425129481	TS_15_G8	0	0	1	1
CUST_1338_PI425211535	5bias_TS_15_G8	0	0	1	1
CUST_1339_PI425129478	TG_303_E9	0.009319	0.095979	0.838746	1
CUST_1339_PI425129481	TS_15_G7	-0.068372	0.158261	0.388737	0.865014
CUST_1339_PI425211535	5bias_TS_15_G7	-0.02944	0.089762	0.503997	0.920219
CUST_134_PI425129478	TG_301_I19	-0.054685	0.080234	0.202175	0.853972
CUST_134_PI425129481	TS_02_E7	0.013633	0.290301	0.921424	1
CUST_134_PI425129486	Soldier_D12_T3	-1.20381	0.709368	0.019192	0.568443
CUST_134_PI425211535	5bias_TS_02_E7	0.006215	0.310247	0.966421	1
CUST_1340_PI425129478	TG_303_E13	0.136333	0.107304	0.046821	0.678643
CUST_1340_PI425129481	TS_15_G5	0.039079	0.087383	0.373901	0.853972
CUST_1340_PI425211535	5bias_TS_15_G5	0.086988	0.132962	0.217322	0.853972
CUST_1341_PI425129478	TG_303_E15	0.105782	0.123324	0.127563	0.853972
CUST_1341_PI425129481	TS_15_G6	0	0	1	1
CUST_1341_PI425211535	5bias_TS_15_G6	0	0	1	1
CUST_1342_PI425129478	TG_303_G5	0.079484	0.037238	0.008822	0.511176
CUST_1342_PI425129481	TS_15_G9	-0.109008	0.558282	0.684932	0.996049
CUST_1342_PI425211535	5bias_TS_15_G9	-0.266002	0.635341	0.402178	0.875707
CUST_1343_PI425129478	TG_303_E21	0.149632	0.116679	0.045579	0.668647
CUST_1343_PI425129481	TS_15_G11	-0.01187	0.026541	0.373901	0.853972
CUST_1343_PI425211535	5bias_TS_15_G11	0.0326	0.072895	0.373901	0.853972
CUST_1344_PI425129478	TG_303_E17	0.039461	0.034967	0.065117	0.749822
CUST_1344_PI425129481	TS_15_G12	-0.206626	0.299938	0.198305	0.853972
CUST_1344_PI425211535	5bias_TS_15_G12	-0.224418	0.32802	0.200799	0.853972
CUST_1345_PI425129478	TG_303_E19	-0.245766	0.415569	0.256579	0.853972
CUST_1345_PI425129481	TS_15_H1	-0.155069	0.445469	0.479819	0.909053
CUST_1345_PI425211535	5bias_TS_15_H1	-0.136948	0.418036	0.504456	0.920334
CUST_1346_PI425129478	TG_303_G1	-0.0104	0.096013	0.820527	1
CUST_1346_PI425129481	TS_15_H2	0.093857	0.152035	0.239585	0.853972
CUST_1346_PI425211535	5bias_TS_15_H2	0	0	1	1
CUST_1347_PI425129478	TG_303_E23	0.079838	0.1613	0.330469	0.853972
CUST_1347_PI425129481	TS_15_H4	0.184475	0.109424	0.019609	0.568443
CUST_1347_PI425211535	5bias_TS_15_H4	0.168044	0.085079	0.011541	0.544986
CUST_1348_PI425129478	TG_303_G3	0.059401	0.154983	0.439737	0.894957
CUST_1348_PI425129481	TS_15_H3	0.0858	0.171027	0.324743	0.853972
CUST_1348_PI425211535	5bias_TS_15_H3	0.078429	0.218848	0.467831	0.906426
CUST_1349_PI425129478	TG_303_G11	0.135916	0.080734	0.019699	0.568443
CUST_1349_PI425129481	TS_15_H5	0.113723	0.186007	0.24338	0.853972
CUST_1349_PI425211535	5bias_TS_15_H5	0.107017	0.191565	0.27971	0.853972
CUST_135_PI425129478	TG_301_I23	0.048549	0.108558	0.373901	0.853972
CUST_135_PI425129481	TS_02_E2	0.122088	0.189855	0.223836	0.853972
CUST_135_PI425129486	Soldier_E01_T3	-0.856731	0.433257	0.011496	0.544986
CUST_135_PI425211535	5bias_TS_02_E2	0.063943	0.142982	0.373901	0.853972
CUST_1350_PI425129478	TG_303_G19	-3.9e-05	0.034087	0.998093	1
CUST_1350_PI425129481	TS_15_H7	-0.125144	0.310017	0.417763	0.882724
CUST_1350_PI425211535	5bias_TS_15_H7	-0.107503	0.331458	0.508465	0.922784
CUST_1351_PI425129478	TG_303_G15	0.073361	0.067173	0.071051	0.762512
CUST_1351_PI425129481	TS_15_H8	-0.030435	0.392912	0.870899	1
CUST_1351_PI425211535	5bias_TS_15_H8	-0.053158	0.396231	0.779131	1
CUST_1352_PI425129478	TG_303_G7	0.038637	0.17987	0.656086	0.986241
CUST_1352_PI425129481	TS_17_H10	0	0	1	1
CUST_1352_PI425211535	5bias_TS_17_H10	0	0	1	1
CUST_1353_PI425129478	TG_303_G21	0.125713	0.061305	0.010143	0.523474
CUST_1353_PI425129481	TS_17_H9	-0.372374	0.79951	0.356471	0.853972
CUST_1353_PI425211535	5bias_TS_17_H9	-0.355949	0.735877	0.34028	0.853972
CUST_1354_PI425129478	TG_303_G9	-0.184578	0.422764	0.384212	0.862924
CUST_1354_PI425129481	TS_17_A1	0.113623	0.831971	0.775307	1
CUST_1354_PI425211535	5bias_TS_17_A1	0	0	1	1
CUST_1355_PI425129478	TG_303_G13	0.112913	0.232197	0.338014	0.853972
CUST_1355_PI425129481	TS_17_A2	-0.207405	0.355183	0.261678	0.853972
CUST_1355_PI425211535	5bias_TS_17_A2	-0.23701	0.333661	0.187404	0.853972
CUST_1356_PI425129478	TG_303_G17	0	0	1	1
CUST_1356_PI425129481	TS_17_A4	-0.595659	0.847374	0.191088	0.853972
CUST_1356_PI425211535	5bias_TS_17_A4	-0.459391	0.768674	0.252383	0.853972
CUST_1357_PI425129478	TG_303_I3	-0.060162	0.083073	0.18068	0.853972
CUST_1357_PI425129481	TS_17_A3	0.051726	0.297603	0.717334	1
CUST_1357_PI425211535	5bias_TS_17_A3	0.072733	0.318033	0.63602	0.977783
CUST_1358_PI425129478	TG_303_I17	0.058793	0.077569	0.165359	0.853972
CUST_1358_PI425129481	TS_17_H11	-0.011002	0.246698	0.925362	1
CUST_1358_PI425211535	5bias_TS_17_H11	-0.009472	0.222458	0.928731	1
CUST_1359_PI425129478	TG_303_G23	-0.064733	0.102124	0.229342	0.853972
CUST_1359_PI425129481	TS_17_A7	0.38055	0.485376	0.154448	0.853972
CUST_1359_PI425211535	5bias_TS_17_A7	0.35305	0.420722	0.133836	0.853972
CUST_136_PI425129478	TG_301_I7	0.039378	0.140386	0.56454	0.947482
CUST_136_PI425129481	TS_02_E8	-0.003807	0.217009	0.970592	1
CUST_136_PI425129486	Soldier_E02_T3	-1.2815	0.753806	0.019081	0.568443
CUST_136_PI425211535	5bias_TS_02_E8	-0.03446	0.278159	0.795496	1
CUST_1360_PI425129478	TG_303_I15	0.014464	0.156393	0.846265	1
CUST_1360_PI425129481	TS_17_A6	0.2448	0.389649	0.232769	0.853972
CUST_1360_PI425211535	5bias_TS_17_A6	0.204897	0.355109	0.266513	0.853972
CUST_1361_PI425129478	TG_303_I9	0.112499	0.078881	0.033245	0.633555
CUST_1361_PI425129481	TS_17_A10	-0.009836	0.353107	0.953322	1
CUST_1361_PI425211535	5bias_TS_17_A10	-0.026375	0.390577	0.887286	1
CUST_1362_PI425129478	TG_303_I11	-0.016967	0.436819	0.934963	1
CUST_1362_PI425129481	TS_17_A5	-0.119279	0.706577	0.724995	1
CUST_1362_PI425211535	5bias_TS_17_A5	0.086536	0.589615	0.759235	1
CUST_1363_PI425129478	TG_303_I5	0.039866	0.026342	0.027681	0.61026
CUST_1363_PI425129481	TS_17_A9	0.01437	0.311022	0.922686	1
CUST_1363_PI425211535	5bias_TS_17_A9	0.008803	0.317121	0.953485	1
CUST_1364_PI425129478	TG_303_I21	0.032891	0.146362	0.641722	0.980048
CUST_1364_PI425129481	TS_17_A8	0.071831	0.348912	0.669182	0.990979
CUST_1364_PI425211535	5bias_TS_17_A8	-0.03584	0.303251	0.804626	1
CUST_1365_PI425129478	TG_303_I23	0.044103	0.129258	0.488005	0.91134
CUST_1365_PI425129481	TS_17_A11	0.061758	0.126496	0.336314	0.853972
CUST_1365_PI425211535	5bias_TS_17_A11	-0.015495	0.223168	0.884138	1
CUST_1366_PI425129478	TG_303_K3	0.005433	0.356476	0.974445	1
CUST_1366_PI425129481	TS_17_A12	-0.289411	0.3236	0.11614	0.835849
CUST_1366_PI425211535	5bias_TS_17_A12	-0.245472	0.349438	0.191325	0.853972
CUST_1367_PI425129478	TG_303_K5	0.136404	0.053243	0.004597	0.420725
CUST_1367_PI425129481	TS_17_B4	0.153553	0.682559	0.641372	0.979959
CUST_1367_PI425211535	5bias_TS_17_B4	0.195461	0.755642	0.593998	0.95964
CUST_1368_PI425129478	TG_303_K9	-0.312601	0.747925	0.402913	0.875802
CUST_1368_PI425129481	TS_17_B6	0.020047	0.32225	0.896089	1
CUST_1368_PI425211535	5bias_TS_17_B6	0.030848	0.30293	0.83104	1
CUST_1369_PI425129478	TG_303_M3	0.076103	0.304861	0.606477	0.964176
CUST_1369_PI425129481	TS_17_B3	0.009466	0.264465	0.940053	1
CUST_1369_PI425211535	5bias_TS_17_B3	0.046258	0.274875	0.7258	1
CUST_137_PI425129478	TG_301_I11	0.137823	0.164683	0.13462	0.853972
CUST_137_PI425129481	TS_02_F3	-0.151836	0.621719	0.614033	0.967803
CUST_137_PI425129486	Soldier_E03_T3	0.051585	0.178562	0.553485	0.941943
CUST_137_PI425211535	5bias_TS_02_F3	-0.100893	0.61319	0.731577	1
CUST_1370_PI425129478	TG_303_K13	0.098633	0.152767	0.222311	0.853972
CUST_1370_PI425129481	TS_17_B2	-0.130866	0.276119	0.348997	0.853972
CUST_1370_PI425211535	5bias_TS_17_B2	-0.14147	0.291623	0.339041	0.853972
CUST_1371_PI425129478	TG_303_K23	0.077286	0.1115	0.196092	0.853972
CUST_1371_PI425129481	TS_17_B5	-0.114161	0.424065	0.579654	0.954731
CUST_1371_PI425211535	5bias_TS_17_B5	-0.136991	0.478294	0.556729	0.942885
CUST_1372_PI425129478	TG_303_M5	0.020423	0.045666	0.373901	0.853972
CUST_1372_PI425129481	TS_17_C3	0.016074	0.058931	0.574864	0.95272
CUST_1372_PI425211535	5bias_TS_17_C3	0.06743	0.1919	0.475965	0.90791
CUST_1373_PI425129478	TG_303_K17	0.11662	0.353885	0.50208	0.919074
CUST_1373_PI425129481	TS_17_B10	0.030647	0.299562	0.830272	1
CUST_1373_PI425211535	5bias_TS_17_B10	0.058717	0.319495	0.702175	1
CUST_1374_PI425129478	TG_303_K21	0.038473	0.085841	0.372963	0.853972
CUST_1374_PI425129481	TS_17_B9	0.305039	0.283342	0.073771	0.770554
CUST_1374_PI425211535	5bias_TS_17_B9	0.106228	0.141591	0.168728	0.853972
CUST_1375_PI425129478	TG_303_K19	0.020656	0.100747	0.670422	0.991169
CUST_1375_PI425129481	TS_17_B12	-0.053873	0.066344	0.143583	0.853972
CUST_1375_PI425211535	5bias_TS_17_B12	-0.084128	0.100646	0.134972	0.853972
CUST_1376_PI425129478	TG_303_K11	-0.020553	0.065778	0.523246	0.929354
CUST_1376_PI425129481	TS_17_C1	0.062769	0.41391	0.751593	1
CUST_1376_PI425211535	5bias_TS_17_C1	0.051483	0.145754	0.473821	0.907371
CUST_1377_PI425129478	TG_303_M13	0.118211	0.09153	0.044657	0.667568
CUST_1377_PI425129481	TS_17_B7	0.164063	0.060994	0.003848	0.387724
CUST_1377_PI425211535	5bias_TS_17_B7	0.035792	0.132279	0.577802	0.954244
CUST_1378_PI425129478	TG_303_M9	0.102696	0.161512	0.228148	0.853972
CUST_1378_PI425129481	TS_17_C2	-0.162235	0.416641	0.433054	0.891105
CUST_1378_PI425211535	5bias_TS_17_C2	-0.16379	0.409575	0.421752	0.885197
CUST_1379_PI425129478	TG_303_M19	0.006888	0.140193	0.917811	1
CUST_1379_PI425129481	TS_17_B11	0.02243	0.354471	0.894321	1
CUST_1379_PI425211535	5bias_TS_17_B11	-0.013464	0.342079	0.934098	1
CUST_138_PI425129478	TG_301_K11	-0.175478	0.499608	0.476143	0.907913
CUST_138_PI425129481	TS_02_E12	-0.566724	0.998996	0.273416	0.853972
CUST_138_PI425129486	Soldier_E04_T3	-0.053658	0.255576	0.66319	0.988299
CUST_138_PI425211535	5bias_TS_02_E12	-0.52221	0.937704	0.280998	0.853972
CUST_1380_PI425129478	TG_303_O5	0.104296	0.239101	0.384603	0.862924
CUST_1380_PI425129481	TS_17_B8	-0.087437	0.573801	0.750445	1
CUST_1380_PI425211535	5bias_TS_17_B8	-0.050016	0.549238	0.848584	1
CUST_1381_PI425129478	TG_303_O3	-0.286609	0.668159	0.39179	0.867616
CUST_1381_PI425129481	TS_17_C4	-0.134781	0.35727	0.446406	0.897943
CUST_1381_PI425211535	5bias_TS_17_C4	-0.141289	0.366099	0.436825	0.893808
CUST_1382_PI425129478	TG_303_M15	-0.059497	0.065708	0.112891	0.831635
CUST_1382_PI425129481	TS_17_C6	-0.089833	0.370454	0.616452	0.968817
CUST_1382_PI425211535	5bias_TS_17_C6	-0.141398	0.413634	0.487242	0.910672
CUST_1383_PI425129478	TG_303_M21	0.032283	0.042808	0.167015	0.853972
CUST_1383_PI425129481	TS_17_C5	-0.166639	0.366626	0.366945	0.853972
CUST_1383_PI425211535	5bias_TS_17_C5	-0.127321	0.342182	0.452191	0.901027
CUST_1384_PI425129478	TG_303_M17	-0.140212	0.35061	0.421746	0.885197
CUST_1384_PI425129481	TS_17_C10	-0.650206	0.997435	0.218678	0.853972
CUST_1384_PI425211535	5bias_TS_17_C10	-0.615084	0.957496	0.224234	0.853972
CUST_1385_PI425129478	TG_303_O7	0.036559	0.056141	0.219064	0.853972
CUST_1385_PI425129481	TS_17_C7	-0.076259	0.341651	0.643907	0.981004
CUST_1385_PI425211535	5bias_TS_17_C7	-0.101047	0.346006	0.549378	0.939811
CUST_1386_PI425129478	TG_303_M7	0.064896	0.049658	0.043147	0.663947
CUST_1386_PI425129481	TS_17_C11	0.006056	0.240432	0.957788	1
CUST_1386_PI425211535	5bias_TS_17_C11	0.069951	0.118915	0.258719	0.853972
CUST_1387_PI425129478	TG_303_P19	0.065136	0.102563	0.228604	0.853972
CUST_1387_PI425129481	TS_17_C9	-0.012793	0.284922	0.924861	1
CUST_1387_PI425211535	5bias_TS_17_C9	0.002852	0.320596	0.985082	1
CUST_1388_PI425129478	TG_303_B7	0.098597	0.28958	0.488867	0.911786
CUST_1388_PI425129481	TS_17_C12	0	0	1	1
CUST_1388_PI425211535	5bias_TS_17_C12	0.003854	0.008617	0.373901	0.853972
CUST_1389_PI425129478	TG_303_B3	0.21473	0.219081	0.093518	0.816359
CUST_1389_PI425129481	TS_17_C8	0.015402	0.699499	0.963092	1
CUST_1389_PI425211535	5bias_TS_17_C8	-0.055489	0.756681	0.877702	1
CUST_139_PI425129478	TG_301_K5	-0.031794	0.100817	0.519604	0.927334
CUST_139_PI425129481	TS_02_F4	0	0	1	1
CUST_139_PI425129486	Soldier_E05_T3	0.164841	0.223933	0.175106	0.853972
CUST_139_PI425211535	5bias_TS_02_F4	0.054836	0.08006	0.20039	0.853972
CUST_1390_PI425129478	TG_303_B1	0.075311	0.068023	0.068529	0.762512
CUST_1390_PI425129481	TS_17_D6	0	0	1	1
CUST_1390_PI425211535	5bias_TS_17_D6	0	0	1	1
CUST_1391_PI425129478	TG_303_B5	0.066052	0.255934	0.594802	0.95964
CUST_1391_PI425129481	TS_17_D1	-0.090476	0.198959	0.366729	0.853972
CUST_1391_PI425211535	5bias_TS_17_D1	-0.09433	0.16807	0.277798	0.853972
CUST_1392_PI425129478	TG_303_B11	0.046277	0.077755	0.254038	0.853972
CUST_1392_PI425129481	TS_17_D3	0.082893	0.522386	0.740641	1
CUST_1392_PI425211535	5bias_TS_17_D3	0.040005	0.47267	0.859111	1
CUST_1393_PI425129478	TG_303_B17	0.029223	0.015677	0.014053	0.561424
CUST_1393_PI425129481	TS_17_D4	0.021107	0.325682	0.891788	1
CUST_1393_PI425211535	5bias_TS_17_D4	0.009872	0.295544	0.944048	1
CUST_1394_PI425129478	TG_303_B19	0.087283	0.212249	0.409852	0.878709
CUST_1394_PI425129481	TS_17_D2	-0.020439	0.277269	0.877071	1
CUST_1394_PI425211535	5bias_TS_17_D2	0.000489	0.263178	0.996884	1
CUST_1395_PI425129478	TG_303_B15	0.169244	0.123841	0.037811	0.646942
CUST_1395_PI425129481	TS_17_D5	0.051594	0.21101	0.613626	0.967593
CUST_1395_PI425211535	5bias_TS_17_D5	0.043305	0.249318	0.717515	1
CUST_1396_PI425129478	TG_303_B9	-0.006657	0.098182	0.886831	1
CUST_1396_PI425129481	TS_17_D8	-0.030489	0.057312	0.300009	0.853972
CUST_1396_PI425211535	5bias_TS_17_D8	0	0	1	1
CUST_1397_PI425129478	TG_303_B21	0	0	1	1
CUST_1397_PI425129481	TS_17_D11	-0.035748	0.533363	0.888121	1
CUST_1397_PI425211535	5bias_TS_17_D11	-0.115138	0.517848	0.645157	0.981923
CUST_1398_PI425129478	TG_303_D3	-0.68932	0.412151	0.020124	0.568443
CUST_1398_PI425129481	TS_17_D12	0.019563	0.480905	0.931897	1
CUST_1398_PI425211535	5bias_TS_17_D12	0.045333	0.487374	0.845398	1
CUST_1399_PI425129478	TG_303_D11	-0.065297	0.116739	0.279202	0.853972
CUST_1399_PI425129481	TS_17_D10	0.111554	0.230657	0.340343	0.853972
CUST_1399_PI425211535	5bias_TS_17_D10	0.02511	0.208159	0.800708	1
CUST_14_PI425129478	TG_00_A7	0.015847	0.134022	0.804537	1
CUST_14_PI425129481	TS_00_A5	0	0	1	1
CUST_14_PI425129486	Random_B02_T3	0.05294	0.044451	0.05621	0.714124
CUST_14_PI425211535	5bias_TS_00_A5	0	0	1	1
CUST_14_PI425212603	5bias_TS_55_A1	-0.087038	0.760699	0.810687	1
CUST_140_PI425129478	TG_301_K7	0.031424	0.115398	0.575473	0.953328
CUST_140_PI425129481	TS_02_F1	0.09761	0.225338	0.387595	0.864671
CUST_140_PI425129486	Soldier_E07_T3	0.070292	0.070376	0.089275	0.80898
CUST_140_PI425211535	5bias_TS_02_F1	0.058895	0.231255	0.599491	0.961935
CUST_1400_PI425129478	TG_303_D13	-0.076806	0.159913	0.343303	0.853972
CUST_1400_PI425129481	TS_17_E1	-0.017646	0.424048	0.930338	1
CUST_1400_PI425211535	5bias_TS_17_E1	-0.020804	0.415129	0.916176	1
CUST_1401_PI425129478	TG_303_D9	-0.048617	0.041998	0.060782	0.73259
CUST_1401_PI425129481	TS_17_E5	0.05574	0.708145	0.868841	1
CUST_1401_PI425211535	5bias_TS_17_E5	-0.054163	0.121112	0.373901	0.853972
CUST_1402_PI425129478	TG_303_D1	-0.030636	0.102541	0.540664	0.937396
CUST_1402_PI425129481	TS_17_E6	-0.001991	0.232409	0.985631	1
CUST_1402_PI425211535	5bias_TS_17_E6	0.032322	0.251768	0.78832	1
CUST_1403_PI425129478	TG_303_B23	0.057676	0.169794	0.489826	0.912036
CUST_1403_PI425129481	TS_17_E7	-0.097952	0.089384	0.070413	0.762512
CUST_1403_PI425211535	5bias_TS_17_E7	-0.037863	0.115257	0.503337	0.919747
CUST_1404_PI425129478	TG_303_D7	0.183575	0.121887	0.028102	0.611828
CUST_1404_PI425129481	TS_17_E4	0.044409	0.179781	0.610118	0.965468
CUST_1404_PI425211535	5bias_TS_17_E4	0.057921	0.126873	0.365056	0.853972
CUST_1405_PI425129478	TG_303_F1	-0.118027	0.102513	0.061687	0.737298
CUST_1405_PI425129481	TS_17_E2	-0.077791	0.444548	0.715534	1
CUST_1405_PI425211535	5bias_TS_17_E2	0.0672	0.419127	0.738079	1
CUST_1406_PI425129478	TG_303_F3	0.062344	0.064909	0.098235	0.820201
CUST_1406_PI425129481	TS_17_E8	0.077226	0.216281	0.469345	0.906426
CUST_1406_PI425211535	5bias_TS_17_E8	0.052459	0.236521	0.645944	0.982158
CUST_1407_PI425129478	TG_303_D17	0.020972	0.111336	0.695252	1
CUST_1407_PI425129481	TS_17_E3	-0.106303	0.31258	0.489344	0.911786
CUST_1407_PI425211535	5bias_TS_17_E3	0.025794	0.293251	0.853663	1
CUST_1408_PI425129478	TG_303_D19	-0.096239	0.227568	0.397876	0.873249
CUST_1408_PI425129481	TS_17_E11	0.077968	0.122251	0.226987	0.853972
CUST_1408_PI425211535	5bias_TS_17_E11	0	0	1	1
CUST_1409_PI425129478	TG_303_D23	-0.061838	0.224983	0.572062	0.951728
CUST_1409_PI425129481	TS_17_E9	0.034065	0.129364	0.58763	0.957148
CUST_1409_PI425211535	5bias_TS_17_E9	0	0	1	1
CUST_141_PI425129478	TG_301_K17	-1.46292	0.27515	0.000287	0.167135
CUST_141_PI425129481	TS_02_E11	0.088947	0.12225	0.17908	0.853972
CUST_141_PI425129486	Soldier_E11_T3	-0.411486	0.983271	0.402372	0.875717
CUST_141_PI425211535	5bias_TS_02_E11	0.129185	0.288866	0.373901	0.853972
CUST_1410_PI425129478	TG_303_D21	0.06643	0.223834	0.543227	0.937912
CUST_1410_PI425129481	TS_17_E10	-0.216608	0.393199	0.285481	0.853972
CUST_1410_PI425211535	5bias_TS_17_E10	-0.258899	0.354587	0.177881	0.853972
CUST_1411_PI425129478	TG_303_D15	-0.030203	0.201749	0.754631	1
CUST_1411_PI425129481	TS_17_F2	-0.075722	0.502436	0.753058	1
CUST_1411_PI425211535	5bias_TS_17_F2	-0.111187	0.496498	0.642845	0.980597
CUST_1412_PI425129478	TG_303_F11	-0.017782	0.07135	0.607052	0.964311
CUST_1412_PI425129481	TS_17_E12	-0.165345	0.28467	0.263833	0.853972
CUST_1412_PI425211535	5bias_TS_17_E12	-0.055215	0.249468	0.646613	0.982158
CUST_1413_PI425129478	TG_303_F17	0.139713	0.063388	0.007882	0.499554
CUST_1413_PI425129481	TS_17_F1	0.028091	0.093215	0.537344	0.936047
CUST_1413_PI425211535	5bias_TS_17_F1	0.055617	0.12519	0.376745	0.856738
CUST_1414_PI425129478	TG_303_F19	-0.154648	0.386673	0.421705	0.885197
CUST_1414_PI425129481	TS_17_F4	0.096855	0.164231	0.257696	0.853972
CUST_1414_PI425211535	5bias_TS_17_F4	0.090487	0.179831	0.323475	0.853972
CUST_1415_PI425129478	TG_303_F15	0.030612	0.071517	0.39271	0.867769
CUST_1415_PI425129481	TS_17_F7	0	0	1	1
CUST_1415_PI425211535	5bias_TS_17_F7	0.003977	0.008893	0.373901	0.853972
CUST_1416_PI425129478	TG_303_F7	0.05605	0.19103	0.547597	0.939434
CUST_1416_PI425129481	TS_17_F5	0	0	1	1
CUST_1416_PI425211535	5bias_TS_17_F5	0	0	1	1
CUST_1417_PI425129478	TG_303_F13	-0.426131	0.075938	0.000232	0.167135
CUST_1417_PI425129481	TS_17_F6	-0.134243	0.226577	0.255844	0.853972
CUST_1417_PI425211535	5bias_TS_17_F6	-0.11709	0.235485	0.328527	0.853972
CUST_1418_PI425129478	TG_303_F21	0.024983	0.084582	0.545053	0.93834
CUST_1418_PI425129481	TS_17_F3	0.166883	0.449532	0.453147	0.901027
CUST_1418_PI425211535	5bias_TS_17_F3	0.023284	0.588427	0.933747	1
CUST_1419_PI425129478	TG_303_F9	-0.013662	0.058712	0.630315	0.975218
CUST_1419_PI425129481	TS_17_F9	-0.319715	0.54296	0.258318	0.853972
CUST_1419_PI425211535	5bias_TS_17_F9	-0.392843	0.586819	0.208757	0.853972
CUST_142_PI425129478	TG_301_I15	-0.023154	0.24488	0.842892	1
CUST_142_PI425129481	TS_02_E10	-0.147044	0.354136	0.405722	0.877022
CUST_142_PI425129486	Soldier_E12_T3	0.063149	0.121105	0.308405	0.853972
CUST_142_PI425211535	5bias_TS_02_E10	-0.11733	0.379106	0.526984	0.931423
CUST_1420_PI425129478	TG_303_H9	-0.835259	0.416041	0.010912	0.538469
CUST_1420_PI425129481	TS_17_F10	0.15241	0.100563	0.027557	0.61026
CUST_1420_PI425211535	5bias_TS_17_F10	0.037171	0.201434	0.701037	1
CUST_1421_PI425129478	TG_303_H1	0.010353	0.154319	0.88801	1
CUST_1421_PI425129481	TS_17_F11	-0.13079	0.448259	0.549722	0.939811
CUST_1421_PI425211535	5bias_TS_17_F11	-0.16847	0.423188	0.423676	0.885809
CUST_1422_PI425129478	TG_303_F23	0.099089	0.129782	0.162965	0.853972
CUST_1422_PI425129481	TS_17_F8	0.045935	0.371327	0.795782	1
CUST_1422_PI425211535	5bias_TS_17_F8	0.087257	0.323719	0.579197	0.954731
CUST_1423_PI425129478	TG_303_H5	0.029564	0.055518	0.299583	0.853972
CUST_1423_PI425129481	TS_17_G3	0.182191	0.294921	0.239318	0.853972
CUST_1423_PI425211535	5bias_TS_17_G3	0.054001	0.350561	0.747855	1
CUST_1424_PI425129478	TG_303_H7	-0.598641	0.427566	0.03516	0.634544
CUST_1424_PI425129481	TS_17_G1	-0.177696	0.150545	0.05762	0.718839
CUST_1424_PI425211535	5bias_TS_17_G1	0.063898	0.293718	0.652095	0.984444
CUST_1425_PI425129478	TG_303_H21	0.128953	0.097575	0.041756	0.663845
CUST_1425_PI425129481	TS_17_F12	0.058981	0.256823	0.634645	0.976775
CUST_1425_PI425211535	5bias_TS_17_F12	0.157718	0.190499	0.137785	0.853972
CUST_1426_PI425129478	TG_303_H19	0.089163	0.092892	0.098389	0.820201
CUST_1426_PI425129481	TS_17_G2	0.044051	0.098501	0.373901	0.853972
CUST_1426_PI425211535	5bias_TS_17_G2	0	0	1	1
CUST_1427_PI425129478	TG_303_H17	0.055794	0.106706	0.307247	0.853972
CUST_1427_PI425129481	TS_17_G4	-0.52719	1.07589	0.33476	0.853972
CUST_1427_PI425211535	5bias_TS_17_G4	-0.497189	1.05544	0.351603	0.853972
CUST_1428_PI425129478	TG_303_H23	-0.211498	0.722157	0.548295	0.939434
CUST_1428_PI425129481	TS_17_G10	0.09216	0.370865	0.608054	0.964954
CUST_1428_PI425211535	5bias_TS_17_G10	0.131897	0.398086	0.499906	0.917796
CUST_1429_PI425129478	TG_303_H15	-0.618121	0.539527	0.062519	0.739681
CUST_1429_PI425129481	TS_17_G9	-0.056182	0.467409	0.801398	1
CUST_1429_PI425211535	5bias_TS_17_G9	-0.105806	0.527875	0.677219	0.993009
CUST_143_PI425129478	TG_301_I13	0.126207	0.136181	0.106952	0.826562
CUST_143_PI425129481	TS_02_F2	-0.003698	0.409909	0.98487	1
CUST_143_PI425129486	Soldier_F01_T3	0.150444	0.187855	0.14782	0.853972
CUST_143_PI425211535	5bias_TS_02_F2	0.023657	0.399473	0.901044	1
CUST_1430_PI425129478	TG_303_J9	0.226046	0.447032	0.321387	0.853972
CUST_1430_PI425129481	TS_17_G8	-0.202997	0.275224	0.174439	0.853972
CUST_1430_PI425211535	5bias_TS_17_G8	-0.203082	0.26585	0.162797	0.853972
CUST_1431_PI425129478	TG_303_J11	0.221122	0.115745	0.012931	0.558658
CUST_1431_PI425129481	TS_17_G6	0.000241	0.49713	0.999187	1
CUST_1431_PI425211535	5bias_TS_17_G6	0.057051	0.438509	0.785576	1
CUST_1432_PI425129478	TG_303_L5	0.150135	0.122237	0.051564	0.697911
CUST_1432_PI425129481	TS_17_G5	-0.126354	0.231499	0.289316	0.853972
CUST_1432_PI425211535	5bias_TS_17_G5	0.03849	0.183464	0.663417	0.988437
CUST_1433_PI425129478	TG_303_J23	0.029066	0.12679	0.635236	0.977205
CUST_1433_PI425129481	TS_17_G7	0.042933	0.275621	0.745166	1
CUST_1433_PI425211535	5bias_TS_17_G7	0.052525	0.26121	0.676262	0.992795
CUST_1434_PI425129478	TG_303_J21	-0.038536	0.123169	0.522721	0.929105
CUST_1434_PI425129481	TS_17_H1	-0.221682	0.355148	0.235281	0.853972
CUST_1434_PI425211535	5bias_TS_17_H1	-0.245518	0.376632	0.218678	0.853972
CUST_1435_PI425129478	TG_303_L1	-0.005353	0.01197	0.373901	0.853972
CUST_1435_PI425129481	TS_17_H3	0.085872	0.391801	0.649741	0.983378
CUST_1435_PI425211535	5bias_TS_17_H3	-0.002499	0.599148	0.993005	1
CUST_1436_PI425129478	TG_303_L17	0.104555	0.031579	0.001776	0.323422
CUST_1436_PI425129481	TS_17_G12	-0.613876	1.08218	0.273442	0.853972
CUST_1436_PI425211535	5bias_TS_17_G12	-0.59267	1.05455	0.277245	0.853972
CUST_1437_PI425129478	TG_303_L15	-0.782382	0.976082	0.14755	0.853972
CUST_1437_PI425129481	TS_17_H4	-0.061517	0.240172	0.597475	0.960954
CUST_1437_PI425211535	5bias_TS_17_H4	0.065769	0.108971	0.248477	0.853972
CUST_1438_PI425129478	TG_303_L23	-0.035571	0.259075	0.774152	1
CUST_1438_PI425129481	TS_17_H2	-0.027388	0.462372	0.901023	1
CUST_1438_PI425211535	5bias_TS_17_H2	0.00291	0.422002	0.988437	1
CUST_1439_PI425129478	TG_303_L19	-1.10127	0.121914	3.5e-05	0.106528
CUST_1439_PI425129481	TS_17_H7	-0.403052	0.333876	0.05413	0.708873
CUST_1439_PI425211535	5bias_TS_17_H7	-0.406073	0.361832	0.066095	0.755556
CUST_144_PI425129478	TG_301_K3	0.042741	0.242486	0.713593	1
CUST_144_PI425129481	TS_02_F5	0.104441	0.282893	0.45546	0.901182
CUST_144_PI425129486	Soldier_F02_T3	-0.049332	0.214597	0.634323	0.976516
CUST_144_PI425211535	5bias_TS_02_F5	0.133442	0.237684	0.277672	0.853972
CUST_1440_PI425129478	TG_303_L13	-0.038536	0.105961	0.461726	0.903872
CUST_1440_PI425129481	TS_17_H6	-0.131866	0.324459	0.41487	0.881547
CUST_1440_PI425211535	5bias_TS_17_H6	-0.115414	0.211549	0.289498	0.853972
CUST_1441_PI425129478	TG_303_L21	0.004679	0.117273	0.933199	1
CUST_1441_PI425129481	TS_17_H5	0.129337	0.355324	0.461364	0.903857
CUST_1441_PI425211535	5bias_TS_17_H5	0.096277	0.350592	0.572385	0.952019
CUST_1442_PI425129478	TG_303_13	0.148528	0.140263	0.077003	0.779434
CUST_1442_PI425129481	TS_17_G11	0.100258	0.277702	0.464771	0.905105
CUST_1442_PI425211535	5bias_TS_17_G11	0.146928	0.403827	0.461546	0.903857
CUST_1443_PI425129478	TG_303_11	-0.006038	0.049628	0.799034	1
CUST_1443_PI425129481	TS_17_H8	0.053606	0.55673	0.840062	1
CUST_1443_PI425211535	5bias_TS_17_H8	-0.102998	0.480884	0.656994	0.986337
CUST_1444_PI425129478	TG_303_5	0.063285	0.088239	0.184044	0.853972
CUST_1444_PI425129481	TS_19_H3	0.026158	0.349322	0.875147	1
CUST_1444_PI425211535	5bias_TS_19_H3	-0.043098	0.345115	0.793903	1
CUST_1445_PI425129478	TG_303_7	0.001058	0.087309	0.979672	1
CUST_1445_PI425129481	TS_19_H4	0.114356	0.217162	0.304273	0.853972
CUST_1445_PI425211535	5bias_TS_19_H4	-0.022783	0.286153	0.867348	1
CUST_1446_PI425129478	TG_303_15	0.054203	0.10863	0.327045	0.853972
CUST_1446_PI425129481	TS_19_H8	0.041634	0.241019	0.718967	1
CUST_1446_PI425211535	5bias_TS_19_H8	0.005847	0.374905	0.97385	1
CUST_1447_PI425129478	TG_303_9	-0.012872	0.053502	0.619131	0.970415
CUST_1447_PI425129481	TS_19_H7	-0.253727	0.308641	0.139887	0.853972
CUST_1447_PI425211535	5bias_TS_19_H7	-0.263168	0.394378	0.209945	0.853972
CUST_1448_PI425129478	TG_303_17	0.006992	0.064272	0.819768	1
CUST_1448_PI425129481	TS_19_H10	-0.032427	0.438635	0.876723	1
CUST_1448_PI425211535	5bias_TS_19_H10	0.012147	0.467579	0.956462	1
CUST_1449_PI425129478	TG_303_19	0.108894	0.079582	0.037671	0.645944
CUST_1449_PI425129481	TS_19_H9	0.01984	0.044363	0.373901	0.853972
CUST_1449_PI425211535	5bias_TS_19_H9	0.050744	0.113468	0.373901	0.853972
CUST_145_PI425129478	TG_301_K15	0.041815	0.032123	0.043649	0.663947
CUST_145_PI425129481	TS_02_F6	-0.042841	0.088423	0.339576	0.853972
CUST_145_PI425129486	Soldier_F04_T3	-0.872858	0.466107	0.013836	0.559863
CUST_145_PI425211535	5bias_TS_02_F6	-0.061658	0.107146	0.2676	0.853972
CUST_1450_PI425129478	TG_303_P3	0.0751	0.366392	0.670511	0.991169
CUST_1450_PI425129481	TS_19_H12	0.064407	0.18195	0.472928	0.907187
CUST_1450_PI425211535	5bias_TS_19_H12	0.110954	0.278062	0.422686	0.885434
CUST_1451_PI425129478	TG_303_P5	0.075965	0.21349	0.470786	0.906426
CUST_1451_PI425129481	TS_19_H11	0.058307	0.112989	0.312791	0.853972
CUST_1451_PI425211535	5bias_TS_19_H11	0	0	1	1
CUST_1452_PI425129478	TG_303_P7	-0.01777	0.074371	0.621468	0.97153
CUST_1452_PI425129481	TS_19_H6	-0.04101	0.435362	0.843468	1
CUST_1452_PI425211535	5bias_TS_19_H6	-0.051768	0.415638	0.794432	1
CUST_1453_PI425129478	TG_303_23	-0.046613	0.358357	0.785618	1
CUST_1453_PI425129481	TS_19_A1	0.060478	0.165083	0.458684	0.902554
CUST_1453_PI425211535	5bias_TS_19_A1	0.082327	0.120652	0.201757	0.853972
CUST_1454_PI425129478	TG_303_P11	0.072192	0.06915	0.079863	0.783991
CUST_1454_PI425129481	TS_19_A5	-0.123643	0.338473	0.459881	0.903176
CUST_1454_PI425211535	5bias_TS_19_A5	-0.094505	0.373127	0.601422	0.962678
CUST_1455_PI425129478	TG_303_P9	0.085465	0.270051	0.518205	0.927099
CUST_1455_PI425129481	TS_19_A4	-0.264798	0.573428	0.360144	0.853972
CUST_1455_PI425211535	5bias_TS_19_A4	-0.256254	0.491351	0.308333	0.853972
CUST_1456_PI425129478	TG_303_21	-0.021696	0.301626	0.880018	1
CUST_1456_PI425129481	TS_19_A2	0	0	1	1
CUST_1456_PI425211535	5bias_TS_19_A2	0.069002	0.154293	0.373901	0.853972
CUST_1457_PI425129478	TG_303_P13	0.070546	0.095939	0.175476	0.853972
CUST_1457_PI425129481	TS_19_A6	-0.046754	0.286865	0.733977	1
CUST_1457_PI425211535	5bias_TS_19_A6	-0.037181	0.302692	0.797175	1
CUST_1458_PI425129478	TG_303_P17	0.094445	0.050083	0.013513	0.559863
CUST_1458_PI425129481	TS_19_A7	-0.112226	0.7211	0.745381	1
CUST_1458_PI425211535	5bias_TS_19_A7	-0.088835	0.817571	0.819983	1
CUST_1459_PI425129478	TG_303_O12	0.076193	0.06323	0.054404	0.710364
CUST_1459_PI425129481	TS_19_A9	0.056872	0.304164	0.697348	1
CUST_1459_PI425211535	5bias_TS_19_A9	-0.103876	0.593455	0.715461	1
CUST_146_PI425129478	TG_301_I9	0.081154	0.181465	0.373901	0.853972
CUST_146_PI425129481	TS_02_F7	-1.14723	0.391746	0.002812	0.357962
CUST_146_PI425129486	Soldier_F05_T3	-1.16152	0.646998	0.01594	0.568443
CUST_146_PI425211535	5bias_TS_02_F7	-1.17832	0.498307	0.006139	0.471082
CUST_1460_PI425129478	TG_303_O14	0.084798	0.103854	0.141921	0.853972
CUST_1460_PI425129481	TS_19_A8	-0.543185	0.564052	0.097614	0.820201
CUST_1460_PI425211535	5bias_TS_19_A8	-0.497493	0.529296	0.103453	0.822143
CUST_1461_PI425129478	TG_303_A8	-0.023815	0.064505	0.455457	0.901182
CUST_1461_PI425129481	TS_19_A10	0.13535	0.266023	0.318773	0.853972
CUST_1461_PI425211535	5bias_TS_19_A10	0.18351	0.179751	0.084523	0.791475
CUST_1462_PI425129478	TG_303_A2	0.125011	0.119769	0.079906	0.783991
CUST_1462_PI425129481	TS_19_B4	-0.19802	0.440635	0.371811	0.853972
CUST_1462_PI425211535	5bias_TS_19_B4	-0.179035	0.429139	0.403694	0.876007
CUST_1463_PI425129478	TG_303_A12	0.081135	0.181422	0.373901	0.853972
CUST_1463_PI425129481	TS_19_B3	0.041638	0.274442	0.751484	1
CUST_1463_PI425211535	5bias_TS_19_B3	0.02136	0.257031	0.861623	1
CUST_1464_PI425129478	TG_303_A6	0.082109	0.084878	0.096552	0.818495
CUST_1464_PI425129481	TS_19_B1	-0.406532	0.765975	0.300987	0.853972
CUST_1464_PI425211535	5bias_TS_19_B1	-0.363226	0.700588	0.31082	0.853972
CUST_1465_PI425129478	TG_303_A14	0.036392	0.064798	0.277534	0.853972
CUST_1465_PI425129481	TS_19_A12	-0.137452	0.83017	0.729983	1
CUST_1465_PI425211535	5bias_TS_19_A12	-0.33593	0.886596	0.444576	0.896788
CUST_1466_PI425129478	TG_303_O20	0.031216	0.087516	0.469782	0.906426
CUST_1466_PI425129481	TS_19_B2	-0.397025	0.544349	0.178247	0.853972
CUST_1466_PI425211535	5bias_TS_19_B2	-0.28148	0.489918	0.268241	0.853972
CUST_1467_PI425129478	TG_303_A10	0.08008	0.074838	0.07495	0.774304
CUST_1467_PI425129481	TS_19_B6	0.088112	0.24524	0.466772	0.906422
CUST_1467_PI425211535	5bias_TS_19_B6	0.081465	0.237763	0.486304	0.910287
CUST_1468_PI425129478	TG_303_O24	-0.019342	0.367903	0.912085	1
CUST_1468_PI425129481	TS_19_A11	0.137187	0.352183	0.432896	0.89098
CUST_1468_PI425211535	5bias_TS_19_A11	0.202443	0.289354	0.192762	0.853972
CUST_1469_PI425129478	TG_303_O16	0.069711	0.046977	0.029428	0.619761
CUST_1469_PI425129481	TS_19_B9	0.185664	0.163051	0.063562	0.741429
CUST_1469_PI425211535	5bias_TS_19_B9	0.099245	0.193247	0.314823	0.853972
CUST_147_PI425129478	TG_301_K9	-0.103734	0.104348	0.090318	0.809669
CUST_147_PI425129481	TS_02_F9	-0.050712	0.167364	0.535229	0.935289
CUST_147_PI425129486	Soldier_F06_T3	-0.070036	0.239955	0.549594	0.939811
CUST_147_PI425211535	5bias_TS_02_F9	-0.016461	0.180603	0.848457	1
CUST_1470_PI425129478	TG_303_O18	-0.083638	0.19765	0.397615	0.873249
CUST_1470_PI425129481	TS_19_B7	-0.142997	0.692529	0.668279	0.99097
CUST_1470_PI425211535	5bias_TS_19_B7	-0.156741	0.58782	0.583117	0.955196
CUST_1471_PI425129478	TG_303_A24	-0.117481	0.582521	0.675382	0.992769
CUST_1471_PI425129481	TS_19_B8	-0.179442	0.591362	0.534676	0.935289
CUST_1471_PI425211535	5bias_TS_19_B8	-0.167278	0.597037	0.564963	0.94787
CUST_1472_PI425129478	TG_303_C10	0.063437	0.082581	0.160982	0.853972
CUST_1472_PI425129481	TS_19_B10	-0.032875	0.073511	0.373901	0.853972
CUST_1472_PI425211535	5bias_TS_19_B10	-0.013904	0.695151	0.96647	1
CUST_1473_PI425129478	TG_303_C2	-0.078231	0.138768	0.275976	0.853972
CUST_1473_PI425129481	TS_19_B11	0.050381	0.112655	0.373901	0.853972
CUST_1473_PI425211535	5bias_TS_19_B11	0	0	1	1
CUST_1474_PI425129478	TG_303_C4	0.063569	0.107355	0.256074	0.853972
CUST_1474_PI425129481	TS_19_B12	-0.105849	0.149566	0.188704	0.853972
CUST_1474_PI425211535	5bias_TS_19_B12	-0.083984	0.14231	0.257422	0.853972
CUST_1475_PI425129478	TG_303_A16	0.214958	0.107897	0.011205	0.541036
CUST_1475_PI425129481	TS_19_C1	0	0	1	1
CUST_1475_PI425211535	5bias_TS_19_C1	-0.011771	0.058522	0.676171	0.992795
CUST_1476_PI425129478	TG_303_A22	-0.007391	0.031431	0.626801	0.973134
CUST_1476_PI425129481	TS_19_C4	0	0	1	1
CUST_1476_PI425211535	5bias_TS_19_C4	0	0	1	1
CUST_1477_PI425129478	TG_303_A20	0.076789	0.268502	0.557287	0.942885
CUST_1477_PI425129481	TS_19_C3	0.003078	0.389375	0.986745	1
CUST_1477_PI425211535	5bias_TS_19_C3	-0.0151	0.38621	0.934536	1
CUST_1478_PI425129478	TG_303_A18	-0.042573	0.146863	0.552184	0.941235
CUST_1478_PI425129481	TS_19_C5	-0.102944	0.267521	0.438055	0.894464
CUST_1478_PI425211535	5bias_TS_19_C5	-0.111258	0.228143	0.336799	0.853972
CUST_1479_PI425129478	TG_303_C6	0.137676	0.073697	0.013949	0.561006
CUST_1479_PI425129481	TS_19_C2	0.148084	0.288034	0.314364	0.853972
CUST_1479_PI425211535	5bias_TS_19_C2	0.131242	0.231712	0.27406	0.853972
CUST_148_PI425129478	TG_301_M9	0.065246	0.114976	0.273285	0.853972
CUST_148_PI425129481	TS_02_F8	-0.445177	0.862841	0.312872	0.853972
[truncated: 13,742 more rows]
