# Supplementary material for: Molecular Signatures of Nicotinoid-Pathogen Synergy in the Termite Gut
Source: PLoS One. 2015 Apr 2;10(4):e0123391. doi: 10.1371/journal.pone.0123391 (PMC4383478; doi:10.1371/journal.pone.0123391)
Supplement: S20 Table — (XLSX) [file pone.0123391.s025.xlsx]

## Sheet: Group-BI
Probe Name	GeneName	Mean Log2FC	Std Log2FC	P-value	Q-value
(-)3xSLv1	NegativeControl	0.019367	0.026632	0.179259	0.405005
(-)3xSLv1	NegativeControl	0.061219	0.084472	0.180438	0.406624
(-)3xSLv1	NegativeControl	0.045935	0.066038	0.19483	0.423652
(-)3xSLv1	NegativeControl	0.077637	0.118364	0.216355	0.452325
(-)3xSLv1	NegativeControl	0.0982	0.215719	0.366282	0.590447
(-)3xSLv1	NegativeControl	0.024335	0.054414	0.373901	0.590447
(-)3xSLv1	NegativeControl	-0.009629	0.02153	0.373901	0.590447
(-)3xSLv1	NegativeControl	0.038036	0.085052	0.373901	0.590447
(-)3xSLv1	NegativeControl	0.077213	0.172655	0.373901	0.590447
(-)3xSLv1	NegativeControl	0.095322	0.213146	0.373901	0.590447
(-)3xSLv1	NegativeControl	-0.079504	0.177776	0.373901	0.590447
(-)3xSLv1	NegativeControl	0.023387	0.052296	0.373901	0.590447
(-)3xSLv1	NegativeControl	-0.055287	0.123627	0.373901	0.590447
(-)3xSLv1	NegativeControl	0.010183	0.02277	0.373901	0.590447
(-)3xSLv1	NegativeControl	0.021776	0.048692	0.373901	0.590447
(-)3xSLv1	NegativeControl	0.019913	0.044528	0.373901	0.590447
(-)3xSLv1	NegativeControl	0.076271	0.170546	0.373901	0.590447
(-)3xSLv1	NegativeControl	-0.0118	0.026386	0.373901	0.590447
(-)3xSLv1	NegativeControl	0.011039	0.024684	0.373901	0.590447
(-)3xSLv1	NegativeControl	0.027861	0.062298	0.373901	0.590447
(-)3xSLv1	NegativeControl	0.007046	0.015756	0.373901	0.590447
(-)3xSLv1	NegativeControl	0.008091	0.018093	0.373901	0.590447
(-)3xSLv1	NegativeControl	-0.057278	0.128078	0.373901	0.590447
(-)3xSLv1	NegativeControl	0.02766	0.099758	0.568829	0.760708
(-)3xSLv1	NegativeControl	0.047154	0.214733	0.64913	0.824161
(-)3xSLv1	NegativeControl	0.006316	0.173719	0.939114	1
(-)3xSLv1	NegativeControl	0	0	1	1
(-)3xSLv1	NegativeControl	0	0	1	1
(-)3xSLv1	NegativeControl	0	0	1	1
(-)3xSLv1	NegativeControl	0	0	1	1
(-)3xSLv1	NegativeControl	0	0	1	1
(-)3xSLv1	NegativeControl	0	0	1	1
(-)3xSLv1	NegativeControl	0	0	1	1
(-)3xSLv1	NegativeControl	0	0	1	1
(-)3xSLv1	NegativeControl	0	0	1	1
(-)3xSLv1	NegativeControl	0	0	1	1
(-)3xSLv1	NegativeControl	0	0	1	1
(-)3xSLv1	NegativeControl	0	0	1	1
(-)3xSLv1	NegativeControl	0	0	1	1
(-)3xSLv1	NegativeControl	0	0	1	1
(-)3xSLv1	NegativeControl	0	0	1	1
(-)3xSLv1	NegativeControl	0	0	1	1
(-)3xSLv1	NegativeControl	0	0	1	1
(-)3xSLv1	NegativeControl	0	0	1	1
(-)3xSLv1	NegativeControl	0	0	1	1
(-)3xSLv1	NegativeControl	0	0	1	1
(-)3xSLv1	NegativeControl	0	0	1	1
(-)3xSLv1	NegativeControl	0	0	1	1
(-)3xSLv1	NegativeControl	0	0	1	1
(-)3xSLv1	NegativeControl	0	0	1	1
(-)3xSLv1	NegativeControl	0	0	1	1
(-)3xSLv1	NegativeControl	0	0	1	1
(-)3xSLv1	NegativeControl	0	0	1	1
(-)3xSLv1	NegativeControl	0	0	1	1
(-)3xSLv1	NegativeControl	0	0	1	1
(-)3xSLv1	NegativeControl	0	0	1	1
(-)3xSLv1	NegativeControl	0	0	1	1
(-)3xSLv1	NegativeControl	0	0	1	1
(-)3xSLv1	NegativeControl	0	0	1	1
(-)3xSLv1	NegativeControl	0	0	1	1
(-)3xSLv1	NegativeControl	0	0	1	1
(-)3xSLv1	NegativeControl	0	0	1	1
(-)3xSLv1	NegativeControl	0	0	1	1
(-)3xSLv1	NegativeControl	0	0	1	1
(-)3xSLv1	NegativeControl	0	0	1	1
(-)3xSLv1	NegativeControl	0	0	1	1
(-)3xSLv1	NegativeControl	0	0	1	1
(-)3xSLv1	NegativeControl	0	0	1	1
(-)3xSLv1	NegativeControl	0	0	1	1
(-)3xSLv1	NegativeControl	0	0	1	1
(-)3xSLv1	NegativeControl	0	0	1	1
(-)3xSLv1	NegativeControl	0	0	1	1
(-)3xSLv1	NegativeControl	0	0	1	1
(-)3xSLv1	NegativeControl	0	0	1	1
(-)3xSLv1	NegativeControl	0	0	1	1
(-)3xSLv1	NegativeControl	0	0	1	1
(-)3xSLv1	NegativeControl	0	0	1	1
(+)E1A_r60_1	E1A_r60_1	-0.174446	0.080922	0.008521	0.051847
(+)E1A_r60_1	E1A_r60_1	-0.168019	0.079645	0.009191	0.054062
(+)E1A_r60_1	E1A_r60_1	-0.165923	0.080123	0.009803	0.056255
(+)E1A_r60_1	E1A_r60_1	-0.157606	0.078512	0.010917	0.060442
(+)E1A_r60_1	E1A_r60_1	-0.171024	0.085451	0.01103	0.060812
(+)E1A_r60_1	E1A_r60_1	-0.189923	0.095005	0.011074	0.060872
(+)E1A_r60_1	E1A_r60_1	-0.156564	0.078352	0.011091	0.060877
(+)E1A_r60_1	E1A_r60_1	-0.174374	0.087849	0.011348	0.06153
(+)E1A_r60_1	E1A_r60_1	-0.151218	0.076676	0.011602	0.062217
(+)E1A_r60_1	E1A_r60_1	-0.167601	0.086463	0.012307	0.064318
(+)E1A_r60_1	E1A_r60_1	-0.172957	0.089542	0.012456	0.064754
(+)E1A_r60_1	E1A_r60_1	-0.17345	0.091126	0.013094	0.06666
(+)E1A_r60_1	E1A_r60_1	-0.152112	0.080014	0.013148	0.066786
(+)E1A_r60_1	E1A_r60_1	-0.181709	0.097357	0.013992	0.069524
(+)E1A_r60_1	E1A_r60_1	-0.172914	0.093059	0.014204	0.070268
(+)E1A_r60_1	E1A_r60_1	-0.154758	0.083758	0.014476	0.071118
(+)E1A_r60_1	E1A_r60_1	-0.173419	0.095105	0.015131	0.073107
(+)E1A_r60_1	E1A_r60_1	-0.169237	0.093087	0.015282	0.073542
(+)E1A_r60_1	E1A_r60_1	-0.171512	0.100107	0.018601	0.08316
(+)E1A_r60_1	E1A_r60_1	-0.151453	0.095203	0.023644	0.097763
(+)E1A_r60_3	E1A_r60_3	-0.231576	0.552301	0.401548	0.616901
(+)E1A_r60_3	E1A_r60_3	-0.231081	0.557904	0.40678	0.621058
(+)E1A_r60_3	E1A_r60_3	-0.223097	0.553111	0.4181	0.632211
(+)E1A_r60_3	E1A_r60_3	-0.224238	0.55943	0.420764	0.634289
(+)E1A_r60_3	E1A_r60_3	-0.227207	0.570191	0.423273	0.636547
(+)E1A_r60_3	E1A_r60_3	-0.209214	0.537652	0.43334	0.645028
(+)E1A_r60_3	E1A_r60_3	-0.2236	0.57484	0.433502	0.645091
(+)E1A_r60_3	E1A_r60_3	-0.214634	0.556725	0.437264	0.649424
(+)E1A_r60_3	E1A_r60_3	-0.210564	0.546189	0.437281	0.649424
(+)E1A_r60_3	E1A_r60_3	-0.215134	0.558129	0.437346	0.649459
(+)E1A_r60_3	E1A_r60_3	-0.219758	0.572775	0.439302	0.651211
(+)E1A_r60_3	E1A_r60_3	-0.220564	0.575112	0.439476	0.65127
(+)E1A_r60_3	E1A_r60_3	-0.216196	0.564674	0.440188	0.651957
(+)E1A_r60_3	E1A_r60_3	-0.211008	0.560701	0.447437	0.658172
(+)E1A_r60_3	E1A_r60_3	-0.209411	0.558093	0.448667	0.65912
(+)E1A_r60_3	E1A_r60_3	-0.209318	0.56101	0.45104	0.660541
(+)E1A_r60_3	E1A_r60_3	-0.215131	0.57729	0.451548	0.661009
(+)E1A_r60_3	E1A_r60_3	-0.210561	0.566487	0.452629	0.662097
(+)E1A_r60_3	E1A_r60_3	-0.201798	0.557215	0.463476	0.672528
(+)E1A_r60_3	E1A_r60_3	-0.203053	0.568957	0.469551	0.677346
(+)E1A_r60_a104	E1A_r60_a104	-0.284664	0.528816	0.295072	0.550911
(+)E1A_r60_a104	E1A_r60_a104	-0.284581	0.532708	0.298254	0.55419
(+)E1A_r60_a104	E1A_r60_a104	-0.289192	0.54616	0.301963	0.558609
(+)E1A_r60_a104	E1A_r60_a104	-0.283464	0.540721	0.306159	0.563721
(+)E1A_r60_a104	E1A_r60_a104	-0.273622	0.522561	0.306653	0.564366
(+)E1A_r60_a104	E1A_r60_a104	-0.278956	0.535794	0.309052	0.567248
(+)E1A_r60_a104	E1A_r60_a104	-0.273908	0.529634	0.311874	0.570253
(+)E1A_r60_a104	E1A_r60_a104	-0.279712	0.544716	0.314876	0.573957
(+)E1A_r60_a104	E1A_r60_a104	-0.272449	0.534413	0.317926	0.578083
(+)E1A_r60_a104	E1A_r60_a104	-0.269982	0.531517	0.319476	0.579765
(+)E1A_r60_a104	E1A_r60_a104	-0.267605	0.53244	0.323961	0.584869
(+)E1A_r60_a104	E1A_r60_a104	-0.279281	0.557451	0.325318	0.586559
(+)E1A_r60_a104	E1A_r60_a104	-0.269532	0.539045	0.326149	0.587336
(+)E1A_r60_a104	E1A_r60_a104	-0.272793	0.547149	0.327379	0.588635
(+)E1A_r60_a104	E1A_r60_a104	-0.263594	0.532458	0.330394	0.590447
(+)E1A_r60_a104	E1A_r60_a104	-0.261808	0.528955	0.330479	0.590447
(+)E1A_r60_a104	E1A_r60_a104	-0.254203	0.519632	0.335463	0.590447
(+)E1A_r60_a104	E1A_r60_a104	-0.266434	0.545168	0.33588	0.590447
(+)E1A_r60_a104	E1A_r60_a104	-0.269543	0.552506	0.336634	0.590447
(+)E1A_r60_a104	E1A_r60_a104	-0.249253	0.528448	0.35106	0.590447
(+)E1A_r60_a107	E1A_r60_a107	-0.109499	0.490233	0.643683	0.820053
(+)E1A_r60_a107	E1A_r60_a107	-0.106365	0.494274	0.65552	0.829398
(+)E1A_r60_a107	E1A_r60_a107	-0.093738	0.475257	0.681979	0.849021
(+)E1A_r60_a107	E1A_r60_a107	-0.093516	0.493918	0.6938	0.857499
(+)E1A_r60_a107	E1A_r60_a107	-0.089544	0.475121	0.695108	0.858543
(+)E1A_r60_a107	E1A_r60_a107	-0.086886	0.468739	0.699787	0.862055
(+)E1A_r60_a107	E1A_r60_a107	-0.086943	0.469455	0.700031	0.862221
(+)E1A_r60_a107	E1A_r60_a107	-0.087662	0.479553	0.70366	0.864864
(+)E1A_r60_a107	E1A_r60_a107	-0.082711	0.456301	0.705986	0.866437
(+)E1A_r60_a107	E1A_r60_a107	-0.081819	0.454133	0.707651	0.868075
(+)E1A_r60_a107	E1A_r60_a107	-0.086267	0.480333	0.708513	0.868666
(+)E1A_r60_a107	E1A_r60_a107	-0.083476	0.470924	0.712071	0.870918
(+)E1A_r60_a107	E1A_r60_a107	-0.082353	0.473572	0.717203	0.875792
(+)E1A_r60_a107	E1A_r60_a107	-0.08111	0.477798	0.723543	0.880366
(+)E1A_r60_a107	E1A_r60_a107	-0.082771	0.489431	0.724527	0.88095
(+)E1A_r60_a107	E1A_r60_a107	-0.082281	0.487799	0.725202	0.881498
(+)E1A_r60_a107	E1A_r60_a107	-0.082315	0.489043	0.725752	0.881963
(+)E1A_r60_a107	E1A_r60_a107	-0.085247	0.508777	0.726932	0.882749
(+)E1A_r60_a107	E1A_r60_a107	-0.073108	0.459552	0.740014	0.893157
(+)E1A_r60_a107	E1A_r60_a107	-0.077647	0.495246	0.743587	0.895822
(+)E1A_r60_a135	E1A_r60_a135	-0.026864	0.505963	0.911217	1
(+)E1A_r60_a135	E1A_r60_a135	-0.020934	0.494723	0.929167	1
(+)E1A_r60_a135	E1A_r60_a135	0.013598	0.499673	0.954395	1
(+)E1A_r60_a135	E1A_r60_a135	-0.012334	0.516464	0.959974	1
(+)E1A_r60_a135	E1A_r60_a135	-0.011677	0.489759	0.960038	1
(+)E1A_r60_a135	E1A_r60_a135	0.008367	0.524818	0.97327	1
(+)E1A_r60_a135	E1A_r60_a135	-0.007541	0.502296	0.974829	1
(+)E1A_r60_a135	E1A_r60_a135	-0.007314	0.504341	0.975683	1
(+)E1A_r60_a135	E1A_r60_a135	-0.007088	0.504396	0.976438	1
(+)E1A_r60_a135	E1A_r60_a135	0.006719	0.512462	0.978015	1
(+)E1A_r60_a135	E1A_r60_a135	0.005756	0.500605	0.980719	1
(+)E1A_r60_a135	E1A_r60_a135	0.005415	0.513464	0.982316	1
(+)E1A_r60_a135	E1A_r60_a135	0.005121	0.502638	0.982915	1
(+)E1A_r60_a135	E1A_r60_a135	-0.004454	0.497497	0.984986	1
(+)E1A_r60_a135	E1A_r60_a135	0.004268	0.535946	0.986647	1
(+)E1A_r60_a135	E1A_r60_a135	-0.002582	0.492629	0.991212	1
(+)E1A_r60_a135	E1A_r60_a135	0.002032	0.525023	0.99351	1
(+)E1A_r60_a135	E1A_r60_a135	-0.001622	0.49986	0.994557	1
(+)E1A_r60_a135	E1A_r60_a135	-0.001677	0.525647	0.994651	1
(+)E1A_r60_a135	E1A_r60_a135	0.000738	0.482931	0.997437	1
(+)E1A_r60_a20	E1A_r60_a20	-0.165792	0.048755	0.001605	0.024845
(+)E1A_r60_a20	E1A_r60_a20	-0.174242	0.054082	0.001968	0.02604
(+)E1A_r60_a20	E1A_r60_a20	-0.161408	0.055024	0.002794	0.029205
(+)E1A_r60_a20	E1A_r60_a20	-0.163479	0.058155	0.003272	0.031141
(+)E1A_r60_a20	E1A_r60_a20	-0.184093	0.06753	0.003663	0.033008
(+)E1A_r60_a20	E1A_r60_a20	-0.164471	0.063455	0.004406	0.036296
(+)E1A_r60_a20	E1A_r60_a20	-0.146367	0.058443	0.004992	0.038746
(+)E1A_r60_a20	E1A_r60_a20	-0.15797	0.067732	0.006449	0.044424
(+)E1A_r60_a20	E1A_r60_a20	-0.173165	0.076394	0.007138	0.047109
(+)E1A_r60_a20	E1A_r60_a20	-0.165349	0.076268	0.008353	0.051362
(+)E1A_r60_a20	E1A_r60_a20	-0.162673	0.079191	0.010082	0.057125
(+)E1A_r60_a20	E1A_r60_a20	-0.170566	0.084857	0.010867	0.060365
(+)E1A_r60_a20	E1A_r60_a20	-0.153287	0.076316	0.010895	0.060365
(+)E1A_r60_a20	E1A_r60_a20	-0.169511	0.084755	0.011056	0.060872
(+)E1A_r60_a20	E1A_r60_a20	-0.153248	0.076716	0.011102	0.060877
(+)E1A_r60_a20	E1A_r60_a20	-0.151849	0.078037	0.012147	0.063833
(+)E1A_r60_a20	E1A_r60_a20	-0.170445	0.088242	0.012456	0.064754
(+)E1A_r60_a20	E1A_r60_a20	-0.162714	0.08989	0.015506	0.07401
(+)E1A_r60_a20	E1A_r60_a20	-0.175543	0.100249	0.017313	0.079107
(+)E1A_r60_a20	E1A_r60_a20	-0.147391	0.091374	0.022619	0.095033
(+)E1A_r60_a22	E1A_r60_a22	-0.36354	1.00681	0.464709	0.673504
(+)E1A_r60_a22	E1A_r60_a22	-0.352997	0.998651	0.47352	0.680674
(+)E1A_r60_a22	E1A_r60_a22	-0.360614	1.02596	0.475839	0.682477
(+)E1A_r60_a22	E1A_r60_a22	-0.350984	1.00302	0.477672	0.684299
(+)E1A_r60_a22	E1A_r60_a22	-0.352716	1.01145	0.479088	0.685624
(+)E1A_r60_a22	E1A_r60_a22	-0.360073	1.03322	0.479355	0.685708
(+)E1A_r60_a22	E1A_r60_a22	-0.35547	1.02298	0.480547	0.686664
(+)E1A_r60_a22	E1A_r60_a22	-0.348176	1.00701	0.482597	0.688426
(+)E1A_r60_a22	E1A_r60_a22	-0.35671	1.03204	0.482734	0.688426
(+)E1A_r60_a22	E1A_r60_a22	-0.350615	1.01797	0.484169	0.689642
(+)E1A_r60_a22	E1A_r60_a22	-0.348573	1.01647	0.485951	0.691089
(+)E1A_r60_a22	E1A_r60_a22	-0.354163	1.03802	0.488019	0.693
(+)E1A_r60_a22	E1A_r60_a22	-0.344847	1.01431	0.489464	0.694297
(+)E1A_r60_a22	E1A_r60_a22	-0.3472	1.02841	0.49231	0.697003
(+)E1A_r60_a22	E1A_r60_a22	-0.34176	1.01266	0.492457	0.697101
(+)E1A_r60_a22	E1A_r60_a22	-0.345017	1.02398	0.49312	0.697726
(+)E1A_r60_a22	E1A_r60_a22	-0.343245	1.02461	0.495454	0.699959
(+)E1A_r60_a22	E1A_r60_a22	-0.329794	0.987759	0.496807	0.701179
(+)E1A_r60_a22	E1A_r60_a22	-0.334836	1.01139	0.500226	0.703983
(+)E1A_r60_a22	E1A_r60_a22	-0.332954	1.00615	0.500404	0.704108
(+)E1A_r60_a97	E1A_r60_a97	-0.082868	0.533906	0.746035	0.897338
(+)E1A_r60_a97	E1A_r60_a97	-0.081205	0.528294	0.74837	0.898969
(+)E1A_r60_a97	E1A_r60_a97	-0.07136	0.518217	0.773515	0.918936
(+)E1A_r60_a97	E1A_r60_a97	-0.079258	0.588157	0.778182	0.922391
(+)E1A_r60_a97	E1A_r60_a97	-0.073822	0.549749	0.778931	0.922602
(+)E1A_r60_a97	E1A_r60_a97	-0.069015	0.53189	0.786128	0.92755
(+)E1A_r60_a97	E1A_r60_a97	-0.07167	0.5628	0.789967	0.929501
(+)E1A_r60_a97	E1A_r60_a97	-0.07017	0.55961	0.793087	0.931657
(+)E1A_r60_a97	E1A_r60_a97	-0.070803	0.567478	0.794084	0.932375
(+)E1A_r60_a97	E1A_r60_a97	-0.06389	0.535334	0.802767	0.938459
(+)E1A_r60_a97	E1A_r60_a97	-0.068043	0.572742	0.803638	0.939129
(+)E1A_r60_a97	E1A_r60_a97	-0.064325	0.554815	0.808239	0.941709
(+)E1A_r60_a97	E1A_r60_a97	-0.05789	0.546832	0.824501	0.953388
(+)E1A_r60_a97	E1A_r60_a97	-0.058215	0.55296	0.825452	0.954178
(+)E1A_r60_a97	E1A_r60_a97	-0.055569	0.566265	0.837058	0.961112
(+)E1A_r60_a97	E1A_r60_a97	-0.053217	0.556693	0.841191	0.964187
(+)E1A_r60_a97	E1A_r60_a97	-0.04603	0.527357	0.854768	0.973265
(+)E1A_r60_a97	E1A_r60_a97	-0.04433	0.540367	0.863375	0.978711
(+)E1A_r60_a97	E1A_r60_a97	-0.041386	0.53551	0.871192	0.984452
(+)E1A_r60_a97	E1A_r60_a97	-0.041035	0.54008	0.873338	0.986171
(+)E1A_r60_n11	E1A_r60_n11	0.140133	0.469068	0.54069	0.737714
(+)E1A_r60_n11	E1A_r60_n11	0.13905	0.473719	0.547438	0.743469
(+)E1A_r60_n11	E1A_r60_n11	0.144701	0.505434	0.556895	0.751273
(+)E1A_r60_n11	E1A_r60_n11	0.136656	0.50544	0.578086	0.768097
(+)E1A_r60_n11	E1A_r60_n11	0.131251	0.493153	0.583795	0.773723
(+)E1A_r60_n11	E1A_r60_n11	0.130194	0.49796	0.590182	0.778453
(+)E1A_r60_n11	E1A_r60_n11	0.1286	0.494229	0.591893	0.780121
(+)E1A_r60_n11	E1A_r60_n11	0.132112	0.508962	0.592759	0.780805
(+)E1A_r60_n11	E1A_r60_n11	0.129602	0.501588	0.594388	0.781654
(+)E1A_r60_n11	E1A_r60_n11	0.133651	0.521936	0.597573	0.784781
(+)E1A_r60_n11	E1A_r60_n11	0.121709	0.476093	0.598162	0.785293
(+)E1A_r60_n11	E1A_r60_n11	0.128552	0.516129	0.607261	0.792351
(+)E1A_r60_n11	E1A_r60_n11	0.119818	0.493156	0.615796	0.799041
(+)E1A_r60_n11	E1A_r60_n11	0.125029	0.524403	0.622188	0.803679
(+)E1A_r60_n11	E1A_r60_n11	0.118677	0.498795	0.622887	0.804205
(+)E1A_r60_n11	E1A_r60_n11	0.119732	0.508565	0.626423	0.806983
(+)E1A_r60_n11	E1A_r60_n11	0.118209	0.503436	0.627311	0.807783
(+)E1A_r60_n11	E1A_r60_n11	0.113827	0.497187	0.635667	0.814293
(+)E1A_r60_n11	E1A_r60_n11	0.108247	0.526218	0.669425	0.83889
(+)E1A_r60_n11	E1A_r60_n11	0.094937	0.479397	0.68079	0.848146
(+)E1A_r60_n9	E1A_r60_n9	0.043526	0.965436	0.924551	1
(+)E1A_r60_n9	E1A_r60_n9	0.041616	0.945623	0.926343	1
(+)E1A_r60_n9	E1A_r60_n9	0.039361	0.960929	0.931426	1
(+)E1A_r60_n9	E1A_r60_n9	0.038602	0.975773	0.933763	1
(+)E1A_r60_n9	E1A_r60_n9	0.037196	0.984021	0.936702	1
(+)E1A_r60_n9	E1A_r60_n9	0.035044	0.961202	0.938942	1
(+)E1A_r60_n9	E1A_r60_n9	0.03458	0.963837	0.939912	1
(+)E1A_r60_n9	E1A_r60_n9	0.034056	0.956881	0.940392	1
(+)E1A_r60_n9	E1A_r60_n9	0.033078	0.964606	0.942561	1
(+)E1A_r60_n9	E1A_r60_n9	0.031436	0.972339	0.945839	1
(+)E1A_r60_n9	E1A_r60_n9	0.031238	0.966736	0.945869	1
(+)E1A_r60_n9	E1A_r60_n9	0.029313	0.958779	0.948777	1
(+)E1A_r60_n9	E1A_r60_n9	0.028695	0.949699	0.949377	1
(+)E1A_r60_n9	E1A_r60_n9	0.02854	0.956592	0.950011	1
(+)E1A_r60_n9	E1A_r60_n9	0.02782	0.955241	0.951201	1
(+)E1A_r60_n9	E1A_r60_n9	0.02638	0.950543	0.953495	1
(+)E1A_r60_n9	E1A_r60_n9	0.0255	0.960124	0.955491	1
(+)E1A_r60_n9	E1A_r60_n9	0.023392	0.968026	0.959499	1
(+)E1A_r60_n9	E1A_r60_n9	0.02309	0.984249	0.960679	1
(+)E1A_r60_n9	E1A_r60_n9	0.009477	0.941838	0.983126	1
(+)eQC-39	EQC	0.117933	0.118332	0.089758	0.249006
(+)eQC-39	EQC	0.220447	0.251814	0.121899	0.311455
(+)eQC-39	EQC	0.188582	0.254369	0.172707	0.395949
(+)eQC-39	EQC	0.144228	0.234371	0.240827	0.485322
(+)eQC-39	EQC	0.036638	0.105785	0.481897	0.687718
(+)eQC-39	EQC	0.002649	0.337149	0.986824	1
(+)eQC-40	EQC	-0.123568	0.146903	0.133147	0.331678
(+)eQC-40	EQC	-0.08946	0.149242	0.251192	0.498804
(+)eQC-40	EQC	-0.029712	0.080978	0.458038	0.666788
(+)eQC-40	EQC	0.003437	0.01411	0.614933	0.798392
(+)eQC-40	EQC	-0.017603	0.155358	0.812479	0.944552
(+)eQC-40	EQC	0.005204	0.303256	0.971229	1
(+)eQC-41	EQC	0.122258	0.207575	0.258219	0.507811
(+)eQC-41	EQC	0.118305	0.256464	0.360595	0.590447
(+)eQC-41	EQC	0.004876	0.010904	0.373901	0.590447
(+)eQC-41	EQC	0.0202	0.045168	0.373901	0.590447
(+)eQC-41	EQC	0.010661	0.023839	0.373901	0.590447
(+)eQC-41	EQC	-0.015836	0.088035	0.708088	0.868476
(+)eQC-42	EQC	0.116178	0.143548	0.144593	0.35135
(+)eQC-42	EQC	-0.051731	0.074125	0.193658	0.422479
(+)eQC-42	EQC	-0.009225	0.020628	0.373901	0.590447
(+)eQC-42	EQC	0.015282	0.034172	0.373901	0.590447
(+)eQC-42	EQC	0.051489	0.129156	0.423081	0.636547
(+)eQC-42	EQC	0.027202	0.086089	0.518829	0.720248
CUST_1_PI425129478	TG_00_E9	0.027603	0.130821	0.661654	0.833075
CUST_1_PI425129481	TS_00_G12	-1.23088	0.567298	0.008329	0.051337
CUST_1_PI425129486	Random_A01_T3	0.343039	0.129234	0.00404	0.03469
CUST_1_PI425196440	FJ668632.1	0.394988	0.140023	0.00323	0.030874
CUST_1_PI425211535	5bias_TS_00_G12	-1.19676	0.609636	0.011787	0.062757
CUST_1_PI425212603	5bias_TS_54_H1	-0.033956	0.415178	0.863787	0.979108
CUST_10_PI425129478	TG_00_C5	0.086985	0.115946	0.168743	0.389698
CUST_10_PI425129481	TS_00_H10	0.020698	0.288059	0.880144	0.990941
CUST_10_PI425129486	Random_A10_T3	0.054793	0.055538	0.092027	0.253252
CUST_10_PI425196440	FJ184596.1	-0.260012	0.133039	0.011966	0.063317
CUST_10_PI425211535	5bias_TS_00_H10	0.03597	0.303048	0.803813	0.939263
CUST_10_PI425212603	5bias_TS_55_H10	-0.43366	0.385259	0.065567	0.199591
CUST_100_PI425129478	TG_301_C5	-0.529907	0.532674	0.090165	0.249479
CUST_100_PI425129481	TS_02_A2	0	0	1	1
CUST_100_PI425129486	Soldier_A12_T3	0.030906	0.15983	0.687755	0.853464
CUST_100_PI425211535	5bias_TS_02_A2	0.052109	0.11652	0.373901	0.590447
CUST_100_PI425212603	5bias_TS_50_B5	0.002262	0.089088	0.95745	1
CUST_1000_PI425129478	TG_302_A7	-0.269643	0.41776	0.222426	0.460806
CUST_1000_PI425129481	TS_13_G11	-0.075219	0.598429	0.792603	0.931456
CUST_1000_PI425211535	5bias_TS_13_G11	-0.072733	0.527861	0.773381	0.918915
CUST_1001_PI425129478	TG_302_A3	0.053873	0.482347	0.815086	0.946395
CUST_1001_PI425129481	TS_13_G12	-0.195827	0.654711	0.540232	0.737472
CUST_1001_PI425211535	5bias_TS_13_G12	-0.23471	0.650108	0.464764	0.673504
CUST_1002_PI425129478	TG_302_A23	0.31211	0.072216	0.000641	0.019777
CUST_1002_PI425129481	TS_13_H4	-0.023636	0.052852	0.373901	0.590447
CUST_1002_PI425211535	5bias_TS_13_H4	0.049123	0.067955	0.181317	0.407364
CUST_1003_PI425129478	TG_302_C3	-0.158468	0.238272	0.211184	0.445191
CUST_1003_PI425129481	TS_13_H10	-0.20719	0.645316	0.512498	0.715307
CUST_1003_PI425211535	5bias_TS_13_H10	-0.037637	0.512597	0.877551	0.988948
CUST_1004_PI425129478	TG_302_C5	0.047361	0.064332	0.175075	0.399677
CUST_1004_PI425129481	TS_13_H11	-0.126194	0.537858	0.62757	0.807866
CUST_1004_PI425211535	5bias_TS_13_H11	-0.10338	0.550936	0.696343	0.859357
CUST_1005_PI425129478	TG_302_C15	-0.087359	0.066344	0.042207	0.14576
CUST_1005_PI425129481	TS_13_H8	-0.445992	0.560585	0.149862	0.360426
CUST_1005_PI425211535	5bias_TS_13_H8	-0.337514	0.531998	0.229003	0.469734
CUST_1006_PI425129478	TG_302_C1	-0.01224	0.091349	0.779392	0.922705
CUST_1006_PI425129481	TS_13_H6	0	0	1	1
CUST_1006_PI425211535	5bias_TS_13_H6	0	0	1	1
CUST_1007_PI425129478	TG_302_C17	-0.011171	0.055389	0.675375	0.843426
CUST_1007_PI425129481	TS_13_H9	0.061357	0.042836	0.032809	0.122064
CUST_1007_PI425211535	5bias_TS_13_H9	0.065717	0.046738	0.03471	0.126505
CUST_1008_PI425129478	TG_302_A21	0.181762	0.056642	0.001998	0.026226
CUST_1008_PI425129481	TS_13_H7	0.12368	0.308867	0.42119	0.634749
CUST_1008_PI425211535	5bias_TS_13_H7	0.115289	0.321438	0.467492	0.675598
CUST_1009_PI425129478	TG_302_C7	0.380352	0.086893	0.000611	0.019777
CUST_1009_PI425129481	TS_13_A1	0.075482	0.186109	0.415754	0.629933
CUST_1009_PI425211535	5bias_TS_13_A1	0.020674	0.096963	0.658407	0.83098
CUST_101_PI425129478	TG_301_A7	-0.275884	1.01888	0.577542	0.767505
CUST_101_PI425129481	TS_02_A10	0.050798	0.208554	0.614936	0.798392
CUST_101_PI425129486	Soldier_B01_T3	0.109418	0.087147	0.048439	0.160517
CUST_101_PI425211535	5bias_TS_02_A10	-0.032135	0.176909	0.705401	0.86599
CUST_101_PI425212603	5bias_TS_50_B8	0.281999	0.09262	0.002432	0.027645
CUST_1010_PI425129478	TG_302_A19	-0.043504	0.110661	0.429003	0.641122
CUST_1010_PI425129481	TS_13_A3	0.060694	0.170685	0.471055	0.678564
CUST_1010_PI425211535	5bias_TS_13_A3	0.120049	0.194412	0.239484	0.483669
CUST_1011_PI425129478	TG_302_C9	0.329525	0.155515	0.00905	0.053649
CUST_1011_PI425129481	TS_13_A2	-0.425924	0.370837	0.062095	0.191694
CUST_1011_PI425211535	5bias_TS_13_A2	-0.44468	0.331694	0.040031	0.140349
CUST_1012_PI425129478	TG_302_C13	0.220334	0.160333	0.037189	0.132923
CUST_1012_PI425129481	TS_13_A6	-0.87089	0.507733	0.018532	0.083011
CUST_1012_PI425211535	5bias_TS_13_A6	-0.87501	0.440393	0.011309	0.061471
CUST_1013_PI425129478	TG_302_C11	-0.142195	0.380525	0.450397	0.660354
CUST_1013_PI425129481	TS_13_A5	-0.174343	0.492363	0.472796	0.680068
CUST_1013_PI425211535	5bias_TS_13_A5	-0.181647	0.514668	0.474143	0.681183
CUST_1014_PI425129478	TG_302_C21	0.060104	0.036557	0.021271	0.090986
CUST_1014_PI425129481	TS_13_A9	-0.029163	0.480236	0.898548	1
CUST_1014_PI425211535	5bias_TS_13_A9	0.027234	0.648328	0.929682	1
CUST_1015_PI425129478	TG_302_C23	-0.185012	0.419616	0.379998	0.596184
CUST_1015_PI425129481	TS_13_A4	-0.082026	0.33833	0.616522	0.799528
CUST_1015_PI425211535	5bias_TS_13_A4	-0.147423	0.235564	0.234266	0.476569
CUST_1016_PI425129478	TG_302_E11	0.189615	0.062129	0.002411	0.027539
CUST_1016_PI425129481	TS_13_A7	0	0	1	1
CUST_1016_PI425211535	5bias_TS_13_A7	0	0	1	1
CUST_1017_PI425129478	TG_302_E1	-1.33293	0.47635	0.003328	0.03144
CUST_1017_PI425129481	TS_13_A11	0.02478	0.05541	0.373901	0.590447
CUST_1017_PI425211535	5bias_TS_13_A11	-0.011894	0.026596	0.373901	0.590447
CUST_1018_PI425129478	TG_302_E13	0.172409	0.065489	0.004163	0.035229
CUST_1018_PI425129481	TS_13_A8	-0.243884	0.384238	0.228825	0.469495
CUST_1018_PI425211535	5bias_TS_13_A8	-0.235866	0.380372	0.237847	0.481625
CUST_1019_PI425129478	TG_302_E17	0.114273	0.059401	0.012629	0.065179
CUST_1019_PI425129481	TS_13_B3	0.154024	0.313836	0.334087	0.590447
CUST_1019_PI425211535	5bias_TS_13_B3	0.131639	0.354978	0.453597	0.66259
CUST_102_PI425129478	TG_301_A5	0.044162	0.204926	0.655072	0.829031
CUST_102_PI425129481	TS_02_B1	-0.11637	0.237099	0.334061	0.590447
CUST_102_PI425129486	Soldier_B02_T3	0.034496	0.112671	0.5312	0.730272
CUST_102_PI425211535	5bias_TS_02_B1	0.018279	0.254181	0.880044	0.9909
CUST_102_PI425212603	5bias_TS_50_B7	0.079309	0.17734	0.373901	0.590447
CUST_1020_PI425129478	TG_302_E15	0.225094	0.511278	0.38063	0.596763
CUST_1020_PI425129481	TS_13_B4	-0.036251	0.178198	0.672786	0.84154
CUST_1020_PI425211535	5bias_TS_13_B4	-0.081819	0.163752	0.32646	0.587628
CUST_1021_PI425129478	TG_302_C19	0.119913	0.050496	0.006046	0.042909
CUST_1021_PI425129481	TS_13_B2	-0.086833	0.250931	0.48225	0.688098
CUST_1021_PI425211535	5bias_TS_13_B2	-0.08475	0.24525	0.482818	0.688426
CUST_1022_PI425129478	TG_302_E9	-0.004081	0.107823	0.936624	1
CUST_1022_PI425129481	TS_13_B1	-0.87164	0.546656	0.023472	0.097256
CUST_1022_PI425211535	5bias_TS_13_B1	-0.886304	0.537041	0.021013	0.09023
CUST_1023_PI425129478	TG_302_E5	0.266919	0.047057	0.000223	0.016068
CUST_1023_PI425129481	TS_13_A12	0.155349	0.299998	0.311328	0.569917
CUST_1023_PI425211535	5bias_TS_13_A12	0.045883	0.102597	0.373901	0.590447
CUST_1024_PI425129478	TG_302_E3	0	0	1	1
CUST_1024_PI425129481	TS_13_B5	-0.318666	0.522141	0.244078	0.489619
CUST_1024_PI425211535	5bias_TS_13_B5	-0.282376	0.496013	0.271981	0.523572
CUST_1025_PI425129478	TG_302_G11	0.221071	0.114093	0.012324	0.06434
CUST_1025_PI425129481	TS_13_B9	0.003474	0.007769	0.373901	0.590447
CUST_1025_PI425211535	5bias_TS_13_B9	0.009577	0.021415	0.373901	0.590447
CUST_1026_PI425129478	TG_302_G1	0.434359	0.200243	0.008337	0.051343
CUST_1026_PI425129481	TS_13_B7	0.111129	0.283461	0.430178	0.641842
CUST_1026_PI425211535	5bias_TS_13_B7	0.136569	0.308647	0.378474	0.594745
CUST_1027_PI425129478	TG_302_E21	0.139144	0.064681	0.008583	0.052066
CUST_1027_PI425129481	TS_13_B8	0.181955	0.270217	0.206606	0.439169
CUST_1027_PI425211535	5bias_TS_13_B8	0.191993	0.236998	0.144304	0.350756
CUST_1028_PI425129478	TG_302_G5	0.163298	0.056664	0.002984	0.0299
CUST_1028_PI425129481	TS_13_B6	0.086726	0.161854	0.296996	0.552575
CUST_1028_PI425211535	5bias_TS_13_B6	0.096612	0.149225	0.221269	0.459135
CUST_1029_PI425129478	TG_302_G9	0.141049	0.07863	0.015982	0.075164
CUST_1029_PI425129481	TS_13_C4	0	0	1	1
CUST_1029_PI425211535	5bias_TS_13_C4	-0.066604	0.377573	0.713383	0.872116
CUST_103_PI425129478	TG_301_A17	0.020937	0.118786	0.713603	0.872317
CUST_103_PI425129481	TS_02_A12	-1.03519	1.20395	0.126885	0.320594
CUST_103_PI425129486	Soldier_B03_T3	0.211802	0.139666	0.027505	0.108403
CUST_103_PI425211535	5bias_TS_02_A12	-0.818718	0.833475	0.093017	0.255173
CUST_103_PI425212603	5bias_TS_50_C5	0.210969	0.257592	0.141007	0.345042
CUST_1030_PI425129478	TG_302_G3	0.374918	0.104319	0.001301	0.023846
CUST_1030_PI425129481	TS_13_C1	-0.521774	0.41222	0.047329	0.157973
CUST_1030_PI425211535	5bias_TS_13_C1	-0.491861	0.473138	0.080732	0.230344
CUST_1031_PI425129478	TG_302_I1	0.219802	0.070565	0.002234	0.026975
CUST_1031_PI425129481	TS_13_B12	0	0	1	1
CUST_1031_PI425211535	5bias_TS_13_B12	0.033724	0.128907	0.589968	0.7783
CUST_1032_PI425129478	TG_302_I7	0.168232	0.105445	0.023427	0.097163
CUST_1032_PI425129481	TS_13_C3	-0.289775	0.731937	0.426024	0.638671
CUST_1032_PI425211535	5bias_TS_13_C3	-0.252203	0.635742	0.425162	0.637925
CUST_1033_PI425129478	TG_302_G13	0.232094	0.098468	0.00621	0.043536
CUST_1033_PI425129481	TS_13_B11	0.144814	0.588855	0.611647	0.796224
CUST_1033_PI425211535	5bias_TS_13_B11	0.115774	0.60504	0.690776	0.855642
CUST_1034_PI425129478	TG_302_G19	0.063314	0.099752	0.228827	0.469495
CUST_1034_PI425129481	TS_13_C2	-0.086085	0.406138	0.660244	0.832316
CUST_1034_PI425211535	5bias_TS_13_C2	-0.097438	0.422143	0.632987	0.81238
CUST_1035_PI425129478	TG_302_I3	0.083894	0.040482	0.009778	0.056211
CUST_1035_PI425129481	TS_13_C5	-0.752685	0.341402	0.007874	0.049736
CUST_1035_PI425211535	5bias_TS_13_C5	-0.744309	0.353614	0.009263	0.054325
CUST_1036_PI425129478	TG_302_G15	0.252453	0.093018	0.003724	0.033245
CUST_1036_PI425129481	TS_13_B10	-0.138955	0.587944	0.625133	0.805913
CUST_1036_PI425211535	5bias_TS_13_B10	-0.134732	0.65282	0.668426	0.838166
CUST_1037_PI425129478	TG_302_G21	0.083992	0.046529	0.01565	0.07424
CUST_1037_PI425129481	TS_13_C6	-0.798096	0.807084	0.091507	0.252068
CUST_1037_PI425211535	5bias_TS_13_C6	-0.796245	0.861019	0.107492	0.282999
CUST_1038_PI425129478	TG_302_G17	-0.029321	0.087086	0.493417	0.697899
CUST_1038_PI425129481	TS_13_C7	-0.396847	0.523719	0.165442	0.384728
CUST_1038_PI425211535	5bias_TS_13_C7	-0.446688	0.489874	0.111077	0.290685
CUST_1039_PI425129478	TG_302_K1	-0.302411	0.223698	0.039053	0.138049
CUST_1039_PI425129481	TS_13_C8	-0.27561	0.568507	0.339319	0.590447
CUST_1039_PI425211535	5bias_TS_13_C8	-0.277283	0.554683	0.326254	0.587422
CUST_104_PI425129478	TG_301_C13	0.3861	0.175456	0.007926	0.049848
CUST_104_PI425129481	TS_02_B2	0.048334	0.245538	0.682556	0.849539
CUST_104_PI425129486	Soldier_B04_T3	0.042181	0.127256	0.499735	0.703787
CUST_104_PI425211535	5bias_TS_02_B2	0.152127	0.215406	0.189439	0.417252
CUST_104_PI425212603	5bias_TS_50_C6	-1.58748	0.499762	0.002075	0.026423
CUST_1040_PI425129478	TG_302_I21	0.124623	0.05804	0.00864	0.052296
CUST_1040_PI425129481	TS_13_C11	-0.507869	0.6584	0.159645	0.375462
CUST_1040_PI425211535	5bias_TS_13_C11	-0.507471	0.63415	0.148057	0.357887
CUST_1041_PI425129478	TG_302_I11	0.082409	0.142808	0.266467	0.516432
CUST_1041_PI425129481	TS_13_C9	-0.066072	0.483414	0.775137	0.919971
CUST_1041_PI425211535	5bias_TS_13_C9	-0.063566	0.334865	0.693062	0.857395
CUST_1042_PI425129478	TG_302_K3	0.061094	0.124935	0.335627	0.590447
CUST_1042_PI425129481	TS_13_C10	-0.041444	0.301881	0.774173	0.919371
CUST_1042_PI425211535	5bias_TS_13_C10	-0.050209	0.279374	0.708328	0.868635
CUST_1043_PI425129478	TG_302_K19	0.048209	0.09993	0.341408	0.590447
CUST_1043_PI425129481	TS_13_C12	-0.282147	0.683928	0.408491	0.622404
CUST_1043_PI425211535	5bias_TS_13_C12	-0.323277	0.686877	0.351989	0.590447
CUST_1044_PI425129478	TG_302_K7	0.019309	0.041582	0.357749	0.590447
CUST_1044_PI425129481	TS_13_D2	-0.702377	0.367839	0.012953	0.066206
CUST_1044_PI425211535	5bias_TS_13_D2	-0.697784	0.363941	0.012774	0.06567
CUST_1045_PI425129478	TG_302_K17	0.126536	0.10463	0.053858	0.172747
CUST_1045_PI425129481	TS_13_D3	-0.207246	0.376152	0.285423	0.539421
CUST_1045_PI425211535	5bias_TS_13_D3	-0.21783	0.395086	0.285134	0.53907
CUST_1046_PI425129478	TG_302_K13	0.091309	0.006384	6e-06	0.01119
CUST_1046_PI425129481	TS_13_D1	0.064342	0.421586	0.750075	0.900512
CUST_1046_PI425211535	5bias_TS_13_D1	0.051251	0.375561	0.775472	0.920289
CUST_1047_PI425129478	TG_302_K9	0.174022	0.064101	0.00372	0.033236
CUST_1047_PI425129481	TS_13_D4	-0.833782	0.545251	0.026797	0.106168
CUST_1047_PI425211535	5bias_TS_13_D4	-0.952233	0.526047	0.015506	0.07401
CUST_1048_PI425129478	TG_302_K21	0.086167	0.052585	0.021503	0.09168
CUST_1048_PI425129481	TS_13_D8	-0.470992	0.403443	0.059391	0.185234
CUST_1048_PI425211535	5bias_TS_13_D8	-0.478436	0.394087	0.053279	0.171402
CUST_1049_PI425129478	TG_302_M17	-0.203555	0.179784	0.064547	0.197579
CUST_1049_PI425129481	TS_13_D7	-0.02089	0.489473	0.928562	1
CUST_1049_PI425211535	5bias_TS_13_D7	-0.120319	0.565867	0.659266	0.831534
CUST_105_PI425129478	TG_301_C3	-0.019513	0.071967	0.577057	0.76727
CUST_105_PI425129481	TS_02_B3	0	0	1	1
CUST_105_PI425129486	Soldier_B06_T3	0.013402	0.035572	0.446976	0.657555
CUST_105_PI425211535	5bias_TS_02_B3	0.068124	0.152329	0.373901	0.590447
CUST_105_PI425212603	5bias_TS_50_C7	-0.070337	0.126512	0.28169	0.535506
CUST_1050_PI425129478	TG_302_M13	-1.52648	0.368551	0.000756	0.020503
CUST_1050_PI425129481	TS_13_D9	0.190884	0.06362	0.002569	0.028157
CUST_1050_PI425211535	5bias_TS_13_D9	0.166208	0.035348	0.000463	0.018377
CUST_1051_PI425129478	TG_302_M11	0.085232	0.041095	0.009751	0.056107
CUST_1051_PI425129481	TS_13_D10	-0.01335	0.083892	0.73994	0.893137
CUST_1051_PI425211535	5bias_TS_13_D10	0.084512	0.138467	0.244054	0.489619
CUST_1052_PI425129478	TG_302_M19	0.334202	0.166377	0.010892	0.060365
CUST_1052_PI425129481	TS_13_D11	0	0	1	1
CUST_1052_PI425211535	5bias_TS_13_D11	0	0	1	1
CUST_1053_PI425129478	TG_302_M7	0.29608	0.128024	0.006646	0.045405
CUST_1053_PI425129481	TS_13_D5	-0.549536	0.551929	0.089973	0.249251
CUST_1053_PI425211535	5bias_TS_13_D5	-0.598806	0.601482	0.089998	0.249251
CUST_1054_PI425129478	TG_302_M9	0.290512	0.136101	0.008821	0.052875
CUST_1054_PI425129481	TS_13_D6	-0.101116	0.117323	0.126224	0.319281
CUST_1054_PI425211535	5bias_TS_13_D6	0.044607	0.209827	0.659321	0.831534
CUST_1055_PI425129478	TG_302_M21	-0.399965	0.278694	0.032618	0.121639
CUST_1055_PI425129481	TS_13_D12	0	0	1	1
CUST_1055_PI425211535	5bias_TS_13_D12	0	0	1	1
CUST_1056_PI425129478	TG_302_M5	0.213622	0.076878	0.003415	0.031841
CUST_1056_PI425129481	TS_13_E3	0	0	1	1
CUST_1056_PI425211535	5bias_TS_13_E3	0.151912	0.725309	0.663927	0.835269
CUST_1057_PI425129478	TG_302_O7	0.207301	0.557124	0.452184	0.661631
CUST_1057_PI425129481	TS_13_E6	0.049092	0.075253	0.218404	0.45505
CUST_1057_PI425211535	5bias_TS_13_E6	-0.01328	0.029696	0.373901	0.590447
CUST_1058_PI425129478	TG_302_O3	0.25677	0.053417	0.000425	0.018173
CUST_1058_PI425129481	TS_13_E4	0.048069	0.517144	0.845505	0.967504
CUST_1058_PI425211535	5bias_TS_13_E4	0.06424	0.470028	0.775146	0.919971
CUST_1059_PI425129478	TG_302_M23	-0.315516	0.247383	0.046306	0.155561
CUST_1059_PI425129481	TS_13_E2	0.208665	0.054697	0.001036	0.021956
CUST_1059_PI425211535	5bias_TS_13_E2	0.206221	0.053812	0.001018	0.021909
CUST_106_PI425129478	TG_301_O23	0.264781	0.068123	0.000965	0.02166
CUST_106_PI425129481	TS_02_B4	-0.35061	0.749606	0.354658	0.590447
CUST_106_PI425129486	Soldier_B07_T3	0.050649	0.145511	0.479853	0.686206
CUST_106_PI425211535	5bias_TS_02_B4	-0.46351	0.836525	0.283085	0.536938
CUST_106_PI425212603	5bias_TS_50_C10	0.065774	0.147076	0.373901	0.590447
CUST_1060_PI425129478	TG_302_O13	0.114821	0.053941	0.008907	0.053106
CUST_1060_PI425129481	TS_13_E1	-0.239806	0.793037	0.536015	0.733944
CUST_1060_PI425211535	5bias_TS_13_E1	-0.203489	0.544829	0.450611	0.66037
CUST_1061_PI425129478	TG_302_O5	0.315957	0.080341	0.000922	0.021245
CUST_1061_PI425129481	TS_13_F1	0.127314	0.19443	0.216992	0.453187
CUST_1061_PI425211535	5bias_TS_13_F1	0.074048	0.165577	0.373901	0.590447
CUST_1062_PI425129478	TG_309_B3	0.054243	0.133637	0.41542	0.629605
CUST_1062_PI425129481	TS_13_E10	-0.10346	0.503444	0.669725	0.838942
CUST_1062_PI425211535	5bias_TS_13_E10	-0.049967	0.467082	0.8227	0.9521
CUST_1063_PI425129478	TG_309_B11	0.133199	0.031762	0.00072	0.020326
CUST_1063_PI425129481	TS_13_E8	0.034245	0.125647	0.575157	0.766146
CUST_1063_PI425211535	5bias_TS_13_E8	0.005693	0.216629	0.955957	1
CUST_1064_PI425129478	TG_309_B5	-0.143741	0.374397	0.439022	0.651088
CUST_1064_PI425129481	TS_13_F2	-0.114338	0.404586	0.56175	0.755125
CUST_1064_PI425211535	5bias_TS_13_F2	-0.089086	0.402396	0.646532	0.82169
CUST_1065_PI425129478	TG_309_B9	0.189562	0.152982	0.050293	0.164773
CUST_1065_PI425129481	TS_13_E9	-0.417962	0.567285	0.174805	0.399211
CUST_1065_PI425211535	5bias_TS_13_E9	-0.444296	0.615869	0.182013	0.408091
CUST_1066_PI425129478	TG_309_D3	0.174966	0.252172	0.195736	0.42481
CUST_1066_PI425129481	TS_13_E7	-0.228366	0.610801	0.450175	0.660354
CUST_1066_PI425211535	5bias_TS_13_E7	-0.22143	0.617494	0.467575	0.67561
CUST_1067_PI425129478	TG_309_B17	0.064532	0.06572	0.093101	0.255248
CUST_1067_PI425129481	TS_13_E12	-0.703638	0.486381	0.031828	0.119801
CUST_1067_PI425211535	5bias_TS_13_E12	-0.673114	0.485971	0.036321	0.130771
CUST_1068_PI425129478	TG_309_D1	0.209995	0.200416	0.079123	0.227314
CUST_1068_PI425129481	TS_13_F3	0.193107	0.332216	0.263528	0.513326
CUST_1068_PI425211535	5bias_TS_13_F3	0.202845	0.397528	0.317547	0.577462
CUST_1069_PI425129478	TG_309_B21	0.261963	0.064846	0.000832	0.020824
CUST_1069_PI425129481	TS_13_E11	-0.019024	0.197104	0.839689	0.962816
CUST_1069_PI425211535	5bias_TS_13_E11	-0.027649	0.207868	0.780948	0.92361
CUST_107_PI425129478	TG_301_A21	0.084296	0.100765	0.13474	0.334044
CUST_107_PI425129481	TS_02_B9	-0.40459	0.339652	0.05618	0.177586
CUST_107_PI425129486	Soldier_B08_T3	-1.40659	0.286731	0.000392	0.017888
CUST_107_PI425211535	5bias_TS_02_B9	-0.381862	0.377185	0.086317	0.241766
CUST_107_PI425212603	5bias_TS_50_D8	-0.054778	0.246292	0.645055	0.820974
CUST_1070_PI425129478	TG_309_D11	0.029715	0.221707	0.779337	0.922705
CUST_1070_PI425129481	TS_13_F5	0.141737	0.195318	0.179984	0.406066
CUST_1070_PI425211535	5bias_TS_13_F5	0.106363	0.182129	0.261635	0.511412
CUST_1071_PI425129478	TG_309_D19	0.021612	0.146996	0.758831	0.906862
CUST_1071_PI425129481	TS_13_F4	-0.490888	0.654156	0.168655	0.389608
CUST_1071_PI425211535	5bias_TS_13_F4	-0.438404	0.602563	0.17909	0.404983
CUST_1072_PI425129478	TG_309_D21	0.021278	0.032642	0.218699	0.455423
CUST_1072_PI425129481	TS_13_F7	-0.060434	0.506365	0.80276	0.938459
CUST_1072_PI425211535	5bias_TS_13_F7	-0.069414	0.534106	0.785798	0.92723
CUST_1073_PI425129478	TG_309_D13	0.213644	0.097222	0.007965	0.049991
CUST_1073_PI425129481	TS_13_F6	0	0	1	1
CUST_1073_PI425211535	5bias_TS_13_F6	0	0	1	1
CUST_1074_PI425129478	TG_309_F3	0.381523	0.096243	0.000895	0.020987
CUST_1074_PI425129481	TS_13_G1	0	0	1	1
CUST_1074_PI425211535	5bias_TS_13_G1	-0.005376	0.012021	0.373901	0.590447
CUST_1075_PI425129478	TG_309_D17	0.135799	0.109335	0.049956	0.164224
CUST_1075_PI425129481	TS_13_F8	-0.90712	0.223467	0.000817	0.020824
CUST_1075_PI425211535	5bias_TS_13_F8	-0.882808	0.22782	0.000976	0.021682
CUST_1076_PI425129478	TG_309_D9	0.110138	0.158385	0.194942	0.423719
CUST_1076_PI425129481	TS_13_F12	0.037042	0.082827	0.373901	0.590447
CUST_1076_PI425211535	5bias_TS_13_F12	0	0	1	1
CUST_1077_PI425129478	TG_309_D7	0.171568	0.09325	0.014683	0.071824
CUST_1077_PI425129481	TS_13_F11	-0.156657	0.434414	0.465243	0.674035
CUST_1077_PI425211535	5bias_TS_13_F11	-0.171783	0.427064	0.419271	0.633122
CUST_1078_PI425129478	TG_309_D15	0.28735	0.13498	0.008904	0.053106
CUST_1078_PI425129481	TS_13_F9	-0.417693	0.579782	0.182484	0.40882
CUST_1078_PI425211535	5bias_TS_13_F9	-0.419774	0.549661	0.162883	0.380521
CUST_1079_PI425129478	TG_309_F11	-0.05383	0.127228	0.397683	0.613477
CUST_1079_PI425129481	TS_13_F10	-1.93158	0.630385	0.002375	0.02729
CUST_1079_PI425211535	5bias_TS_13_F10	-1.93131	0.646809	0.002616	0.028318
CUST_108_PI425129478	TG_301_A9	0.004483	0.129108	0.941836	1
CUST_108_PI425129481	TS_02_B6	0.300274	0.160038	0.013746	0.068778
CUST_108_PI425129486	Soldier_B09_T3	0.15807	0.275199	0.268354	0.518812
CUST_108_PI425211535	5bias_TS_02_B6	0.295082	0.188776	0.025003	0.101411
CUST_108_PI425212603	5bias_TS_50_D3	0.067697	0.151376	0.373901	0.590447
CUST_1080_PI425129478	TG_309_F7	0.058936	0.069454	0.130625	0.327
CUST_1080_PI425129481	TS_13_G2	0.039273	0.237426	0.730227	0.885214
CUST_1080_PI425211535	5bias_TS_13_G2	-0.115315	0.301045	0.439989	0.651847
CUST_1081_PI425129478	TG_309_F21	0.044277	0.104713	0.397944	0.613725
CUST_1081_PI425129481	TS_13_G4	-0.008859	0.407211	0.963532	1
CUST_1081_PI425211535	5bias_TS_13_G4	0.001732	0.459893	0.993685	1
CUST_1082_PI425129478	TG_309_F13	0.152246	0.280167	0.291142	0.546426
CUST_1082_PI425129481	TS_13_G5	0	0	1	1
CUST_1082_PI425211535	5bias_TS_13_G5	0	0	1	1
CUST_1083_PI425129478	TG_309_H11	0.253013	0.076762	0.001806	0.025496
CUST_1083_PI425129481	TS_13_G3	-0.129082	0.363081	0.471139	0.67858
CUST_1083_PI425211535	5bias_TS_13_G3	-0.130987	0.411302	0.515725	0.718155
CUST_1084_PI425129478	TG_309_H15	0.024253	0.054231	0.373901	0.590447
CUST_1084_PI425129481	TS_13_G8	0.200944	0.079406	0.004807	0.03797
CUST_1084_PI425211535	5bias_TS_13_G8	0.202601	0.084427	0.005823	0.041969
CUST_1085_PI425129478	TG_309_H23	0.048702	0.158022	0.528618	0.728441
CUST_1085_PI425129481	TS_13_G6	0.12245	0.164984	0.172333	0.395609
CUST_1085_PI425211535	5bias_TS_13_G6	0.142859	0.161045	0.118319	0.304682
CUST_1086_PI425129478	TG_309_J7	0.249264	0.047906	0.000312	0.017046
CUST_1086_PI425129481	TS_13_G7	-0.082039	0.580063	0.767628	0.914447
CUST_1086_PI425211535	5bias_TS_13_G7	-0.064963	0.63593	0.830518	0.957532
CUST_1087_PI425129478	TG_309_J23	0.17349	0.059047	0.002777	0.029146
CUST_1087_PI425129481	TS_13_G9	-1.73305	0.725605	0.005923	0.042362
CUST_1087_PI425211535	5bias_TS_13_G9	-1.66827	0.636859	0.00424	0.035497
CUST_1088_PI425129478	TG_309_L5	-0.463365	0.41113	0.065345	0.199257
CUST_1088_PI425129481	TS_14_H7	-0.097907	0.436665	0.642453	0.819192
CUST_1088_PI425211535	5bias_TS_14_H7	-0.117012	0.437999	0.582433	0.772374
CUST_1089_PI425129478	TG_309_J15	0.046036	0.086271	0.298715	0.554464
CUST_1089_PI425129481	TS_14_H11	0.170559	0.497972	0.486451	0.691643
CUST_1089_PI425211535	5bias_TS_14_H11	0.173351	0.55392	0.522622	0.723312
CUST_109_PI425129478	TG_301_C9	0.127308	0.057388	0.007704	0.049316
CUST_109_PI425129481	TS_02_B11	-0.037759	0.167088	0.639913	0.817345
CUST_109_PI425129486	Soldier_B10_T3	0.430192	0.130425	0.001801	0.025479
CUST_109_PI425211535	5bias_TS_02_B11	0.036111	0.21131	0.721806	0.878902
CUST_109_PI425212603	5bias_TS_50_D7	-0.305641	0.331975	0.108613	0.285328
CUST_1090_PI425129478	TG_309_J19	0.001913	0.297587	0.98922	1
CUST_1090_PI425129481	TS_14_H12	0.051052	0.078173	0.217991	0.454551
CUST_1090_PI425211535	5bias_TS_14_H12	0	0	1	1
CUST_1091_PI425129478	TG_309_L3	0.175723	0.167567	0.078954	0.226957
CUST_1091_PI425129481	TS_14_A7	-1.02302	0.621758	0.02122	0.09089
CUST_1091_PI425211535	5bias_TS_14_A7	-0.958768	0.542356	0.016777	0.077469
CUST_1092_PI425129478	TG_309_J21	-0.077699	0.278582	0.566653	0.759187
CUST_1092_PI425129481	TS_14_A1	-0.381819	0.680387	0.277854	0.531241
CUST_1092_PI425211535	5bias_TS_14_A1	-0.489723	0.659032	0.171927	0.395175
CUST_1093_PI425129478	TG_309_L15	0.102575	0.074555	0.03706	0.132641
CUST_1093_PI425129481	TS_14_A4	-0.407495	0.395641	0.08266	0.234399
CUST_1093_PI425211535	5bias_TS_14_A4	-0.424833	0.377293	0.065509	0.19953
CUST_1094_PI425129478	TG_309_3	0.201566	0.115243	0.017379	0.079271
CUST_1094_PI425129481	TS_14_A3	-0.075817	0.247615	0.531169	0.730272
CUST_1094_PI425211535	5bias_TS_14_A3	0	0	1	1
CUST_1095_PI425129478	TG_309_L21	-0.425744	0.298856	0.033361	0.123516
CUST_1095_PI425129481	TS_14_A2	-0.881705	0.163073	0.000268	0.016609
CUST_1095_PI425211535	5bias_TS_14_A2	-0.843215	0.465038	0.015419	0.073838
CUST_1096_PI425129478	TG_309_L17	-0.037939	0.051807	0.176868	0.402907
CUST_1096_PI425129481	TS_14_A8	-0.185444	0.347773	0.299024	0.554508
CUST_1096_PI425211535	5bias_TS_14_A8	-0.186816	0.345148	0.29279	0.548557
CUST_1097_PI425129478	TG_309_L13	0.033741	0.076083	0.377504	0.593692
CUST_1097_PI425129481	TS_14_A6	0	0	1	1
CUST_1097_PI425211535	5bias_TS_14_A6	0	0	1	1
CUST_1098_PI425129478	TG_309_L11	0.369669	0.259964	0.033545	0.123801
CUST_1098_PI425129481	TS_14_A9	0.15234	0.064123	0.006037	0.042862
CUST_1098_PI425211535	5bias_TS_14_A9	0.130768	0.069079	0.013339	0.067443
CUST_1099_PI425129478	TG_309_23	0.197476	0.056905	0.001486	0.024551
CUST_1099_PI425129481	TS_14_A10	-0.067183	0.612708	0.81838	0.948485
CUST_1099_PI425211535	5bias_TS_14_A10	-0.067993	0.633033	0.822002	0.951501
CUST_11_PI425129478	TG_00_E4	0.387628	0.144179	0.003855	0.033711
CUST_11_PI425129481	TS_00_A2	-0.027256	0.211478	0.787514	0.928104
CUST_11_PI425129486	Random_A11_T3	-0.042847	0.18132	0.625183	0.805913
CUST_11_PI425196440	FJ184600.1	-0.250297	0.121572	0.010003	0.056888
CUST_11_PI425211535	5bias_TS_00_A2	-0.022899	0.196884	0.807647	0.941232
CUST_11_PI425212603	5bias_TS_55_H7	-0.054657	0.215795	0.601416	0.787838
CUST_110_PI425129478	TG_301_A13	-0.024471	0.056968	0.391197	0.607581
CUST_110_PI425129481	TS_02_B12	-0.286701	0.533685	0.295921	0.551675
CUST_110_PI425129486	Soldier_B11_T3	0.148976	0.03617	0.000772	0.020503
CUST_110_PI425211535	5bias_TS_02_B12	-0.296879	0.554274	0.297159	0.552775
CUST_110_PI425212603	5bias_TS_50_D5	-0.156074	0.44782	0.479329	0.685708
CUST_1100_PI425129478	TG_309_19	-0.069629	0.084048	0.137596	0.339375
CUST_1100_PI425129481	TS_14_B8	0.077117	0.310898	0.608688	0.79375
CUST_1100_PI425211535	5bias_TS_14_B8	0.077898	0.375549	0.666897	0.837138
CUST_1101_PI425129478	TG_309_11	0.124935	0.123925	0.08723	0.243845
CUST_1101_PI425129481	TS_14_B10	-0.077304	0.068762	0.065787	0.200031
CUST_1101_PI425211535	5bias_TS_14_B10	-0.065942	0.068752	0.098571	0.266724
CUST_1102_PI425129478	TG_309_15	0.129209	0.066154	0.011993	0.063433
CUST_1102_PI425129481	TS_14_B1	0.092824	0.542873	0.721658	0.878887
CUST_1102_PI425211535	5bias_TS_14_B1	0.04237	0.094742	0.373901	0.590447
CUST_1103_PI425129478	TG_309_7	0.056557	0.051837	0.071234	0.210686
CUST_1103_PI425129481	TS_14_B7	-0.221044	0.664585	0.498354	0.70248
CUST_1103_PI425211535	5bias_TS_14_B7	-0.226344	0.633761	0.469253	0.677164
CUST_1104_PI425129478	TG_309_5	0.171153	0.059509	0.003006	0.02999
CUST_1104_PI425129481	TS_14_B3	0.064187	0.200783	0.514212	0.716809
CUST_1104_PI425211535	5bias_TS_14_B3	0.108165	0.187081	0.265688	0.51562
CUST_1105_PI425129478	TG_309_21	0.042876	0.041209	0.080556	0.230133
CUST_1105_PI425129481	TS_14_B6	0.129229	0.062307	0.00975	0.056107
CUST_1105_PI425211535	5bias_TS_14_B6	0.246664	0.077944	0.002105	0.026433
CUST_1106_PI425129478	TG_302_D9	0.330098	0.133043	0.005164	0.039418
CUST_1106_PI425129481	TS_14_A12	-0.009557	0.347103	0.953862	1
CUST_1106_PI425211535	5bias_TS_14_A12	0.029623	0.34382	0.856612	0.974202
CUST_1107_PI425129478	TG_302_B17	0.208267	0.240239	0.124595	0.316432
CUST_1107_PI425129481	TS_14_A11	-0.817984	0.711858	0.062016	0.191524
CUST_1107_PI425211535	5bias_TS_14_A11	-0.797845	0.661495	0.054264	0.173753
CUST_1108_PI425129478	TG_302_B1	-0.196937	0.435388	0.369023	0.590447
CUST_1108_PI425129481	TS_14_B9	-0.600414	0.76239	0.153039	0.365534
CUST_1108_PI425211535	5bias_TS_14_B9	-0.606057	0.787387	0.160341	0.376817
CUST_1109_PI425129478	TG_302_B3	-0.969195	0.567253	0.01877	0.083654
CUST_1109_PI425129481	TS_14_B5	0.057862	0.070853	0.141872	0.346234
CUST_1109_PI425211535	5bias_TS_14_B5	0.028951	0.08003	0.463932	0.672941
CUST_111_PI425129478	TG_301_E5	0.033122	0.11959	0.569249	0.761075
CUST_111_PI425129481	TS_02_B10	0.135441	0.211018	0.224556	0.464119
CUST_111_PI425129486	Soldier_B12_T3	-1.55047	0.408891	0.001061	0.022142
CUST_111_PI425211535	5bias_TS_02_B10	0.205809	0.226924	0.112467	0.293443
CUST_111_PI425212603	5bias_TS_50_D6	-0.461566	0.792731	0.262847	0.512508
CUST_1110_PI425129478	TG_302_B19	0.16183	0.028035	0.000208	0.015576
CUST_1110_PI425129481	TS_14_B4	-0.214645	0.582667	0.456372	0.665594
CUST_1110_PI425211535	5bias_TS_14_B4	-0.19714	0.584395	0.492633	0.697226
CUST_1111_PI425129478	TG_302_B11	0.189889	0.121035	0.024714	0.100732
CUST_1111_PI425129481	TS_14_B2	-0.040796	0.213707	0.691452	0.856076
CUST_1111_PI425211535	5bias_TS_14_B2	-0.049164	0.155527	0.518667	0.72015
CUST_1112_PI425129478	TG_302_B9	0.038581	0.114953	0.494698	0.699079
CUST_1112_PI425129481	TS_14_C2	-0.07887	0.381878	0.66821	0.838166
CUST_1112_PI425211535	5bias_TS_14_C2	-0.077182	0.360389	0.657025	0.830251
CUST_1113_PI425129478	TG_302_B7	0.116008	0.345218	0.494198	0.69872
CUST_1113_PI425129481	TS_14_B11	-0.645684	0.391198	0.021006	0.09023
CUST_1113_PI425211535	5bias_TS_14_B11	-0.488781	0.288114	0.019212	0.085042
CUST_1114_PI425129478	TG_302_P23	0.057131	0.1748	0.505392	0.708726
CUST_1114_PI425129481	TS_14_B12	-0.125233	0.483748	0.593707	0.781251
CUST_1114_PI425211535	5bias_TS_14_B12	-0.079404	0.430408	0.70111	0.86301
CUST_1115_PI425129478	TG_302_B5	0.340841	0.155939	0.008117	0.050601
CUST_1115_PI425129481	TS_14_C1	-0.051613	0.224315	0.634023	0.813114
CUST_1115_PI425211535	5bias_TS_14_C1	-0.031223	0.200309	0.744999	0.896586
CUST_1116_PI425129478	TG_302_B23	0.140326	0.042115	0.001734	0.025232
CUST_1116_PI425129481	TS_14_C4	-0.241126	0.528572	0.365376	0.590447
CUST_1116_PI425211535	5bias_TS_14_C4	-0.248427	0.563513	0.38005	0.596184
CUST_1117_PI425129478	TG_302_D3	0.126001	0.177006	0.186657	0.413206
CUST_1117_PI425129481	TS_14_C3	-0.156464	0.526803	0.542935	0.739625
CUST_1117_PI425211535	5bias_TS_14_C3	-0.168961	0.536585	0.520202	0.721347
CUST_1118_PI425129478	TG_302_B21	0.014218	0.157505	0.849883	0.970124
CUST_1118_PI425129481	TS_14_C8	-0.027031	0.224532	0.801095	0.937131
CUST_1118_PI425211535	5bias_TS_14_C8	-0.022965	0.271413	0.859146	0.976238
CUST_1119_PI425129478	TG_302_D21	0.062385	0.106416	0.260097	0.509658
CUST_1119_PI425129481	TS_14_C7	0.156289	0.073741	0.009043	0.053649
CUST_1119_PI425211535	5bias_TS_14_C7	0.167316	0.074917	0.007523	0.048651
CUST_112_PI425129478	TG_301_E1	0.132455	0.082775	0.023207	0.096435
CUST_112_PI425129481	TS_02_C1	-0.218684	0.51264	0.394164	0.610022
CUST_112_PI425129486	Soldier_C01_T3	0.023514	0.103829	0.639217	0.817121
CUST_112_PI425211535	5bias_TS_02_C1	-0.213074	0.535361	0.423778	0.63688
CUST_112_PI425212603	5bias_TS_50_D9	-1.14856	0.653741	0.017124	0.078516
CUST_1120_PI425129478	TG_302_D11	-0.259116	0.311388	0.136289	0.336891
CUST_1120_PI425129481	TS_14_C9	0	0	1	1
CUST_1120_PI425211535	5bias_TS_14_C9	0	0	1	1
CUST_1121_PI425129478	TG_302_D17	0	0	1	1
CUST_1121_PI425129481	TS_14_C5	-0.562107	0.181514	0.002283	0.0271
CUST_1121_PI425211535	5bias_TS_14_C5	-0.568087	0.261038	0.008242	0.050956
CUST_1122_PI425129478	TG_302_F3	0.339498	0.143352	0.006105	0.043165
CUST_1122_PI425129481	TS_14_C6	-0.076717	0.325299	0.625849	0.806609
CUST_1122_PI425211535	5bias_TS_14_C6	-0.071687	0.364333	0.682686	0.849566
CUST_1123_PI425129478	TG_302_D23	0.560644	0.068125	5.1e-05	0.013957
CUST_1123_PI425129481	TS_14_D3	0.186623	0.176431	0.077221	0.22332
CUST_1123_PI425211535	5bias_TS_14_D3	0.168628	0.185526	0.111906	0.292319
CUST_1124_PI425129478	TG_302_F1	0.041726	0.283739	0.758782	0.906862
CUST_1124_PI425129481	TS_14_D2	0.17903	0.253939	0.19005	0.417819
CUST_1124_PI425211535	5bias_TS_14_D2	0.071105	0.314449	0.639706	0.817345
CUST_1125_PI425129478	TG_302_D15	0.205858	0.103721	0.011351	0.06153
CUST_1125_PI425129481	TS_14_C10	0.066683	0.33313	0.677615	0.845462
CUST_1125_PI425211535	5bias_TS_14_C10	0.085154	0.347289	0.612664	0.796823
CUST_1126_PI425129478	TG_302_D13	0.174329	0.082945	0.009311	0.054427
CUST_1126_PI425129481	TS_14_D1	-1.11448	0.614076	0.015371	0.073764
CUST_1126_PI425211535	5bias_TS_14_D1	-1.13013	0.627852	0.0158	0.074627
CUST_1127_PI425129478	TG_302_D19	0.093043	0.184422	0.322351	0.583301
CUST_1127_PI425129481	TS_14_C12	-0.44858	0.372439	0.054476	0.174185
CUST_1127_PI425211535	5bias_TS_14_C12	-0.429987	0.377346	0.06344	0.194925
CUST_1128_PI425129478	TG_302_H11	-0.363061	0.333222	0.071493	0.211157
CUST_1128_PI425129481	TS_14_D4	-0.641028	0.384252	0.020291	0.088233
CUST_1128_PI425211535	5bias_TS_14_D4	-0.662476	0.39748	0.020353	0.08838
CUST_1129_PI425129478	TG_302_F13	0.016596	0.037211	0.375073	0.591694
CUST_1129_PI425129481	TS_14_D5	0.002906	0.176133	0.972343	1
CUST_1129_PI425211535	5bias_TS_14_D5	0.005204	0.111891	0.922182	1
CUST_113_PI425129478	TG_301_C23	0.366702	0.145008	0.004819	0.038002
CUST_113_PI425129481	TS_02_B8	0	0	1	1
CUST_113_PI425129486	Soldier_C02_T3	-1.34104	0.30826	0.000625	0.019777
CUST_113_PI425211535	5bias_TS_02_B8	0	0	1	1
CUST_113_PI425212603	5bias_TS_50_D10	-0.115516	0.337886	0.487199	0.692273
CUST_1130_PI425129478	TG_302_F23	0.057795	0.163912	0.474542	0.681361
CUST_1130_PI425129481	TS_14_D7	0.376037	0.108672	0.001503	0.024551
CUST_1130_PI425211535	5bias_TS_14_D7	0.352229	0.159341	0.007801	0.049591
CUST_1131_PI425129478	TG_302_F21	0.030064	0.089927	0.496277	0.700682
CUST_1131_PI425129481	TS_14_D6	0.075228	0.116535	0.22237	0.460758
CUST_1131_PI425211535	5bias_TS_14_D6	0.10861	0.043629	0.005102	0.039174
CUST_1132_PI425129478	TG_302_F19	0.371525	0.104071	0.001335	0.023933
CUST_1132_PI425129481	TS_14_D9	-0.549979	0.828994	0.212102	0.446351
CUST_1132_PI425211535	5bias_TS_14_D9	-0.55476	0.792034	0.192363	0.421081
CUST_1133_PI425129478	TG_302_H15	0.136952	0.589027	0.630582	0.810329
CUST_1133_PI425129481	TS_14_D10	-0.915209	0.507527	0.015704	0.074347
CUST_1133_PI425211535	5bias_TS_14_D10	-0.881719	0.49529	0.016392	0.076385
CUST_1134_PI425129478	TG_302_J3	0.196861	0.161503	0.05268	0.170129
CUST_1134_PI425129481	TS_14_E3	0.139621	0.472665	0.545024	0.741699
CUST_1134_PI425211535	5bias_TS_14_E3	0.122574	0.17031	0.182831	0.408957
CUST_1135_PI425129478	TG_302_H21	-0.422365	0.524625	0.146202	0.354275
CUST_1135_PI425129481	TS_14_E5	-0.360325	0.296101	0.052928	0.170586
CUST_1135_PI425211535	5bias_TS_14_E5	-0.370931	0.29364	0.047603	0.158616
CUST_1136_PI425129478	TG_302_H19	0.320215	0.014235	1e-06	0.007215
CUST_1136_PI425129481	TS_14_E4	-0.037595	0.400054	0.843831	0.966268
CUST_1136_PI425211535	5bias_TS_14_E4	0.095882	0.243148	0.427706	0.64019
CUST_1137_PI425129478	TG_302_H17	0.053171	0.067622	0.153534	0.366233
CUST_1137_PI425129481	TS_14_E1	-0.028893	0.05811	0.328539	0.58928
CUST_1137_PI425211535	5bias_TS_14_E1	-0.00837	0.105497	0.867815	0.981976
CUST_1138_PI425129478	TG_302_J23	0.11278	0.161216	0.192802	0.421747
CUST_1138_PI425129481	TS_14_D11	-0.075354	0.215543	0.478056	0.684659
CUST_1138_PI425211535	5bias_TS_14_D11	-0.081689	0.209202	0.431874	0.6435
CUST_1139_PI425129478	TG_302_L5	0.358229	0.04569	6.2e-05	0.014235
CUST_1139_PI425129481	TS_14_E2	0	0	1	1
CUST_1139_PI425211535	5bias_TS_14_E2	0.055197	0.130597	0.398137	0.613893
CUST_114_PI425129478	TG_301_E13	-0.698661	0.299602	0.006452	0.044427
CUST_114_PI425129481	TS_02_C2	-0.059015	0.276331	0.657898	0.830537
CUST_114_PI425129486	Soldier_C03_T3	-0.070331	0.373327	0.695221	0.858543
CUST_114_PI425211535	5bias_TS_02_C2	-0.064658	0.318353	0.673276	0.84176
CUST_114_PI425212603	5bias_TS_50_E6	-0.050685	0.37282	0.776292	0.920853
CUST_1140_PI425129478	TG_302_J17	0.190584	0.077456	0.005321	0.040233
CUST_1140_PI425129481	TS_14_D12	-0.007075	0.095669	0.87668	0.988384
CUST_1140_PI425211535	5bias_TS_14_D12	-0.053215	0.122803	0.387429	0.603574
CUST_1141_PI425129478	TG_302_J11	0.21352	0.049358	0.000639	0.019777
CUST_1141_PI425129481	TS_14_E7	-0.190757	0.454321	0.400957	0.616431
CUST_1141_PI425211535	5bias_TS_14_E7	-0.193481	0.474395	0.413372	0.627472
CUST_1142_PI425129478	TG_302_L3	0.425474	0.255819	0.020493	0.08881
CUST_1142_PI425129481	TS_14_E9	-0.218799	0.30072	0.179081	0.404983
CUST_1142_PI425211535	5bias_TS_14_E9	-0.208647	0.327487	0.22738	0.467714
CUST_1143_PI425129478	TG_302_J15	0.162475	0.07881	0.009956	0.056784
CUST_1143_PI425129481	TS_14_E6	-1.98818	0.922159	0.008517	0.051847
CUST_1143_PI425211535	5bias_TS_14_E6	-1.89808	0.817084	0.006541	0.044847
CUST_1144_PI425129478	TG_302_L1	0.141141	0.098949	0.033231	0.123197
CUST_1144_PI425129481	TS_14_E8	-0.328401	0.59585	0.285285	0.539225
CUST_1144_PI425211535	5bias_TS_14_E8	-0.355863	0.585174	0.245486	0.491127
CUST_1145_PI425129478	TG_302_L9	0.13092	0.119935	0.071142	0.210577
CUST_1145_PI425129481	TS_14_E11	-0.763109	0.659204	0.060778	0.188478
CUST_1145_PI425211535	5bias_TS_14_E11	-0.742187	0.575472	0.044839	0.152175
CUST_1146_PI425129478	TG_302_7	-0.791467	1.32056	0.251253	0.498861
CUST_1146_PI425129481	TS_14_F1	-0.363774	0.17761	0.010185	0.057502
CUST_1146_PI425211535	5bias_TS_14_F1	-0.254169	0.356733	0.186341	0.413045
CUST_1147_PI425129478	TG_302_3	0.020588	0.067195	0.530908	0.730272
CUST_1147_PI425129481	TS_14_E10	0.002786	0.069101	0.932509	1
CUST_1147_PI425211535	5bias_TS_14_E10	0.00934	0.09158	0.830783	0.957627
CUST_1148_PI425129478	TG_302_L21	0.085425	0.090596	0.102671	0.273829
CUST_1148_PI425129481	TS_14_E12	-0.007557	0.113297	0.888652	0.997167
CUST_1148_PI425211535	5bias_TS_14_E12	-0.049756	0.093285	0.298915	0.554508
CUST_1149_PI425129478	TG_302_L17	0.273899	0.056069	0.000399	0.017889
CUST_1149_PI425129481	TS_14_F4	0.055471	0.373349	0.756396	0.905106
CUST_1149_PI425211535	5bias_TS_14_F4	0.044703	0.417928	0.822722	0.9521
CUST_115_PI425129478	TG_301_E3	0.266071	0.111242	0.005892	0.042218
CUST_115_PI425129481	TS_02_C4	0.086853	0.581761	0.755274	0.904364
CUST_115_PI425129486	Soldier_C05_T3	0.036714	0.116348	0.519366	0.720691
CUST_115_PI425211535	5bias_TS_02_C4	-0.017667	0.502583	0.941125	1
CUST_115_PI425212603	5bias_TS_50_E10	-0.179317	0.287151	0.23511	0.477929
CUST_1150_PI425129478	TG_302_1	0.325173	0.094525	0.001536	0.024604
CUST_1150_PI425129481	TS_14_F6	0	0	1	1
CUST_1150_PI425211535	5bias_TS_14_F6	-0.089086	0.199202	0.373901	0.590447
CUST_1151_PI425129478	TG_302_9	-0.932612	0.353	0.004109	0.034978
CUST_1151_PI425129481	TS_14_F5	-0.460643	0.138077	0.001726	0.025232
CUST_1151_PI425211535	5bias_TS_14_F5	-0.451572	0.12245	0.00118	0.023065
CUST_1152_PI425129478	TG_302_11	0.358032	0.077662	0.0005	0.018635
CUST_1152_PI425129481	TS_14_F2	-0.181133	0.355606	0.318295	0.578369
CUST_1152_PI425211535	5bias_TS_14_F2	-0.171315	0.351126	0.336594	0.590447
CUST_1153_PI425129478	TG_302_L13	-0.103983	0.922223	0.813372	0.945097
CUST_1153_PI425129481	TS_14_F3	-0.812888	0.413211	0.011701	0.062437
CUST_1153_PI425211535	5bias_TS_14_F3	-0.550304	0.346167	0.023699	0.097937
CUST_1154_PI425129478	TG_302_P7	0.232633	0.041748	0.000239	0.016508
CUST_1154_PI425129481	TS_14_F7	0.059701	0.197774	0.536688	0.734226
CUST_1154_PI425211535	5bias_TS_14_F7	0.024189	0.198962	0.799194	0.936076
CUST_1155_PI425129478	TG_302_19	0.205522	0.063336	0.001916	0.025934
CUST_1155_PI425129481	TS_14_F11	0.033748	0.106623	0.51816	0.71989
CUST_1155_PI425211535	5bias_TS_14_F11	-0.027362	0.091282	0.539394	0.736776
CUST_1156_PI425129478	TG_302_15	0.206468	0.060335	0.001567	0.024674
CUST_1156_PI425129481	TS_14_F8	-0.229708	0.536209	0.39235	0.60833
CUST_1156_PI425211535	5bias_TS_14_F8	-0.237156	0.470526	0.322763	0.583911
CUST_1157_PI425129478	TG_302_P15	0.080722	0.118712	0.203029	0.434223
CUST_1157_PI425129481	TS_14_F9	0.230855	0.350783	0.215102	0.450583
CUST_1157_PI425211535	5bias_TS_14_F9	0.255357	0.335336	0.163825	0.381758
CUST_1158_PI425129478	TG_302_P1	-1.06317	0.396128	0.003879	0.033849
CUST_1158_PI425129481	TS_14_F10	-0.985515	0.845303	0.05961	0.185653
CUST_1158_PI425211535	5bias_TS_14_F10	-0.93557	0.872468	0.074535	0.217793
CUST_1159_PI425129478	TG_302_P5	0.252855	0.071748	0.001402	0.02418
CUST_1159_PI425129481	TS_14_F12	0.309393	0.33035	0.104332	0.276947
CUST_1159_PI425211535	5bias_TS_14_F12	0.304307	0.308111	0.091784	0.25267
CUST_116_PI425129478	TG_301_E11	0.000438	0.086839	0.991551	1
CUST_116_PI425129481	TS_02_C3	-0.074777	0.494716	0.75237	0.902328
CUST_116_PI425129486	Soldier_C06_T3	-0.178303	0.114305	0.025168	0.101816
CUST_116_PI425211535	5bias_TS_02_C3	0.106838	0.274585	0.433379	0.645028
CUST_116_PI425212603	5bias_TS_50_E9	0.115461	0.156468	0.174281	0.39857
CUST_1160_PI425129478	TG_302_17	-0.093165	0.438815	0.659729	0.831982
CUST_1160_PI425129481	TS_14_G1	-0.114311	0.547871	0.665101	0.836143
CUST_1160_PI425211535	5bias_TS_14_G1	-0.131265	0.600646	0.650656	0.825589
CUST_1161_PI425129478	TG_302_P13	-0.622122	0.583742	0.075735	0.220196
CUST_1161_PI425129481	TS_14_G2	-0.043342	0.096916	0.373901	0.590447
CUST_1161_PI425211535	5bias_TS_14_G2	-0.069777	0.072978	0.099314	0.267959
CUST_1162_PI425129478	TG_302_P9	0.228732	0.092304	0.005187	0.039559
CUST_1162_PI425129481	TS_14_G4	0.130804	0.292486	0.373901	0.590447
CUST_1162_PI425211535	5bias_TS_14_G4	0.088929	0.182148	0.33631	0.590447
CUST_1163_PI425129478	TG_302_23	0.328817	0.068572	0.000429	0.018241
CUST_1163_PI425129481	TS_14_G7	-0.335618	0.950187	0.473825	0.680953
CUST_1163_PI425211535	5bias_TS_14_G7	-0.332153	0.961104	0.482782	0.688426
CUST_1164_PI425129478	TG_302_21	0.037237	0.097604	0.441687	0.653291
CUST_1164_PI425129481	TS_14_G5	0.240838	0.18451	0.0433	0.148267
CUST_1164_PI425211535	5bias_TS_14_G5	0.24176	0.190903	0.04726	0.157812
CUST_1165_PI425129478	TG_302_P19	0.41854	0.054678	6.8e-05	0.014235
CUST_1165_PI425129481	TS_14_G3	-0.047279	0.134909	0.47706	0.683853
CUST_1165_PI425211535	5bias_TS_14_G3	0.041723	0.157111	0.584582	0.774376
CUST_1166_PI425129478	TG_302_A10	0.027025	0.060429	0.373901	0.590447
CUST_1166_PI425129481	TS_14_G8	0	0	1	1
CUST_1166_PI425211535	5bias_TS_14_G8	0	0	1	1
CUST_1167_PI425129478	TG_302_A6	0.019541	0.04834	0.417152	0.631262
CUST_1167_PI425129481	TS_14_G9	0	0	1	1
CUST_1167_PI425211535	5bias_TS_14_G9	0	0	1	1
CUST_1168_PI425129478	TG_302_A12	-0.050977	0.344942	0.757641	0.90582
CUST_1168_PI425129481	TS_14_G12	-0.131974	0.470296	0.564383	0.757622
CUST_1168_PI425211535	5bias_TS_14_G12	-0.109075	0.455019	0.620364	0.802381
CUST_1169_PI425129478	TG_302_A2	-0.018404	0.297004	0.896493	1
CUST_1169_PI425129481	TS_14_G10	-0.854962	0.552917	0.025875	0.10374
CUST_1169_PI425211535	5bias_TS_14_G10	-0.881145	0.636643	0.036403	0.131007
CUST_117_PI425129478	TG_301_E7	-0.041267	0.414144	0.834597	0.960335
CUST_117_PI425129481	TS_02_C5	0.204854	0.335563	0.243969	0.489619
CUST_117_PI425129486	Soldier_C07_T3	0.144691	0.09317	0.025524	0.102717
CUST_117_PI425211535	5bias_TS_02_C5	0.010276	0.425225	0.959499	1
CUST_117_PI425212603	5bias_TS_50_E7	0.010397	0.552582	0.968457	1
CUST_1170_PI425129478	TG_302_A16	0.139845	0.074281	0.013589	0.068253
CUST_1170_PI425129481	TS_14_H1	0	0	1	1
CUST_1170_PI425211535	5bias_TS_14_H1	0	0	1	1
CUST_1171_PI425129478	TG_302_A14	0.136561	0.05897	0.006614	0.045229
CUST_1171_PI425129481	TS_14_H3	-0.395462	0.338558	0.059301	0.185064
CUST_1171_PI425211535	5bias_TS_14_H3	-0.36814	0.366255	0.087881	0.244829
CUST_1172_PI425129478	TG_302_A8	0.194862	0.091776	0.008986	0.053378
CUST_1172_PI425129481	TS_14_G11	-0.347515	0.188028	0.014462	0.07111
CUST_1172_PI425211535	5bias_TS_14_G11	-0.343245	0.178092	0.012549	0.064917
CUST_1173_PI425129478	TG_302_O24	0.042377	0.028327	0.028698	0.111346
CUST_1173_PI425129481	TS_14_H2	-0.380787	0.335555	0.064152	0.196697
CUST_1173_PI425211535	5bias_TS_14_H2	-0.275624	0.225557	0.052313	0.169297
CUST_1174_PI425129478	TG_302_C2	0.222356	0.08642	0.004526	0.036763
CUST_1174_PI425129481	TS_14_H4	-0.069432	0.155256	0.373901	0.590447
CUST_1174_PI425211535	5bias_TS_14_H4	0.038188	0.062498	0.243617	0.48913
CUST_1175_PI425129478	TG_302_C6	0.111312	0.074874	0.029262	0.11299
CUST_1175_PI425129481	TS_14_H5	0	0	1	1
CUST_1175_PI425211535	5bias_TS_14_H5	0.126181	0.28215	0.373901	0.590447
CUST_1176_PI425129478	TG_302_A20	0.066318	0.076992	0.126384	0.319585
CUST_1176_PI425129481	TS_16_H12	-0.144864	0.379251	0.441173	0.652862
CUST_1176_PI425211535	5bias_TS_16_H12	-0.158571	0.376454	0.399583	0.615197
CUST_1177_PI425129478	TG_302_C4	-0.001385	0.066496	0.965079	1
CUST_1177_PI425129481	TS_16_H11	-0.530248	0.245048	0.008409	0.051545
CUST_1177_PI425211535	5bias_TS_16_H11	-0.411566	0.401279	0.083545	0.236158
CUST_1178_PI425129478	TG_302_A18	0.128917	0.103516	0.049577	0.163193
CUST_1178_PI425129481	TS_16_A6	-0.539914	0.559064	0.096946	0.263434
CUST_1178_PI425211535	5bias_TS_16_A6	-0.501411	0.57606	0.12348	0.314437
CUST_1179_PI425129478	TG_302_C12	0.193888	0.025266	6.8e-05	0.014235
CUST_1179_PI425129481	TS_16_A4	-0.462973	0.376003	0.051202	0.166591
CUST_1179_PI425211535	5bias_TS_16_A4	-0.47017	0.372377	0.047668	0.15877
CUST_118_PI425129478	TG_301_E9	0.165478	0.107011	0.02587	0.10374
CUST_118_PI425129481	TS_02_C11	-0.202187	0.24136	0.13434	0.333783
CUST_118_PI425129486	Soldier_C08_T3	-0.078041	0.094511	0.138566	0.341057
CUST_118_PI425211535	5bias_TS_02_C11	-0.456044	0.340179	0.040034	0.140349
CUST_118_PI425212603	5bias_TS_50_E8	-0.245751	0.436951	0.276945	0.530306
CUST_1180_PI425129478	TG_302_C14	0.107324	0.068971	0.025364	0.102243
CUST_1180_PI425129481	TS_16_A5	0.105071	0.261641	0.419968	0.633574
CUST_1180_PI425211535	5bias_TS_16_A5	0.013375	0.029907	0.373901	0.590447
CUST_1181_PI425129478	TG_302_C18	0.024678	0.055405	0.375631	0.592228
CUST_1181_PI425129481	TS_16_A1	0.011282	0.324167	0.941708	1
CUST_1181_PI425211535	5bias_TS_16_A1	-0.010625	0.352727	0.94953	1
CUST_1182_PI425129478	TG_302_C16	0.153673	0.111179	0.036549	0.131441
CUST_1182_PI425129481	TS_16_A2	-0.013929	0.445901	0.947666	1
CUST_1182_PI425211535	5bias_TS_16_A2	-0.025316	0.492499	0.91403	1
CUST_1183_PI425129478	TG_302_A22	0.045343	0.035198	0.044986	0.152513
CUST_1183_PI425129481	TS_16_A3	-0.390833	0.900209	0.386617	0.602974
CUST_1183_PI425211535	5bias_TS_16_A3	-0.429351	0.971236	0.37887	0.594958
CUST_1184_PI425129478	TG_302_C10	0.152724	0.093582	0.021786	0.092561
CUST_1184_PI425129481	TS_16_A10	0.037861	0.402976	0.843866	0.966268
CUST_1184_PI425211535	5bias_TS_16_A10	0.050867	0.395741	0.788068	0.928378
CUST_1185_PI425129478	TG_302_C8	0.17527	0.031208	0.000231	0.016418
CUST_1185_PI425129481	TS_16_A9	0	0	1	1
CUST_1185_PI425211535	5bias_TS_16_A9	0.038043	0.085066	0.373901	0.590447
CUST_1186_PI425129478	TG_302_A24	0.303037	0.326414	0.106513	0.281219
CUST_1186_PI425129481	TS_16_A11	-0.496707	0.767846	0.221585	0.459554
CUST_1186_PI425211535	5bias_TS_16_A11	-0.519505	0.770833	0.206286	0.438626
CUST_1187_PI425129478	TG_302_E4	0.192964	0.039989	0.000418	0.018173
CUST_1187_PI425129481	TS_16_A8	-0.193097	0.244451	0.152091	0.364033
CUST_1187_PI425211535	5bias_TS_16_A8	-0.171744	0.286964	0.25182	0.499546
CUST_1188_PI425129478	TG_302_E12	0.045122	0.154186	0.548587	0.743896
CUST_1188_PI425129481	TS_16_A12	-0.247943	0.20128	0.05114	0.166424
CUST_1188_PI425211535	5bias_TS_16_A12	-0.109673	0.167517	0.217055	0.453258
CUST_1189_PI425129478	TG_302_E14	0.048508	0.160043	0.53512	0.733164
CUST_1189_PI425129481	TS_16_A7	-0.649907	1.0129	0.224685	0.464325
CUST_1189_PI425211535	5bias_TS_16_A7	-0.672323	1.05323	0.226643	0.4669
CUST_119_PI425129478	TG_301_E15	0.369168	0.176029	0.009381	0.054676
CUST_119_PI425129481	TS_02_C12	-0.166096	0.627306	0.585656	0.775521
CUST_119_PI425129486	Soldier_C09_T3	-0.078844	0.18973	0.405377	0.619922
CUST_119_PI425211535	5bias_TS_02_C12	-0.162264	0.595526	0.575257	0.766215
CUST_119_PI425212603	5bias_TS_50_E12	0	0	1	1
CUST_1190_PI425129478	TG_302_E22	0.343477	0.066303	0.000317	0.017046
CUST_1190_PI425129481	TS_16_B1	0.103291	0.356417	0.552291	0.747439
CUST_1190_PI425211535	5bias_TS_16_B1	0.103829	0.435642	0.62231	0.803693
CUST_1191_PI425129478	TG_302_E20	0.092163	0.168184	0.287661	0.542414
CUST_1191_PI425129481	TS_16_B2	-0.204499	0.522468	0.430862	0.642679
CUST_1191_PI425211535	5bias_TS_16_B2	-0.237507	0.547532	0.386994	0.603256
CUST_1192_PI425129478	TG_302_G2	0.15653	0.05887	0.004015	0.034603
CUST_1192_PI425129481	TS_16_B8	0.149302	0.277613	0.295458	0.551174
CUST_1192_PI425211535	5bias_TS_16_B8	0.048166	0.112673	0.393258	0.609099
CUST_1193_PI425129478	TG_302_E24	0.333904	0.076241	0.000609	0.019777
CUST_1193_PI425129481	TS_16_B5	0	0	1	1
CUST_1193_PI425211535	5bias_TS_16_B5	0	0	1	1
CUST_1194_PI425129478	TG_302_C22	0.22831	0.042735	0.000281	0.016609
CUST_1194_PI425129481	TS_16_B4	-0.58944	0.480086	0.051618	0.167564
CUST_1194_PI425211535	5bias_TS_16_B4	-0.433099	0.452394	0.09901	0.26765
CUST_1195_PI425129478	TG_302_C24	0.336636	0.184232	0.015027	0.072806
CUST_1195_PI425129481	TS_16_B3	-0.016787	0.074697	0.641713	0.818779
CUST_1195_PI425211535	5bias_TS_16_B3	-0.029349	0.042917	0.20096	0.431262
CUST_1196_PI425129478	TG_302_E2	0.116455	0.068402	0.01899	0.084274
CUST_1196_PI425129481	TS_16_B7	0.182123	0.147119	0.05043	0.165063
CUST_1196_PI425211535	5bias_TS_16_B7	0.154451	0.112705	0.037501	0.133784
CUST_1197_PI425129478	TG_302_E16	0.257871	0.090245	0.00308	0.030054
CUST_1197_PI425129481	TS_16_B6	-0.827124	0.407281	0.010488	0.058837
CUST_1197_PI425211535	5bias_TS_16_B6	-0.858175	0.478261	0.015966	0.075132
CUST_1198_PI425129478	TG_302_E10	0.095312	0.055711	0.01869	0.083456
CUST_1198_PI425129481	TS_16_C2	-0.025338	0.084425	0.53892	0.736256
CUST_1198_PI425211535	5bias_TS_16_C2	0	0	1	1
CUST_1199_PI425129478	TG_302_G4	0.016138	0.13173	0.797698	0.935156
CUST_1199_PI425129481	TS_16_C4	-0.655651	0.752935	0.123359	0.314309
CUST_1199_PI425211535	5bias_TS_16_C4	-0.685488	0.794206	0.125819	0.318815
CUST_12_PI425129478	TG_00_C4	0.242816	0.065289	0.001142	0.022677
CUST_12_PI425129481	TS_00_H12	0.089974	0.027681	0.001904	0.025891
CUST_12_PI425129486	Random_A12_T3	0.0239	0.097319	0.61212	0.79653
CUST_12_PI425211535	5bias_TS_00_H12	0.083841	0.069769	0.054823	0.174829
CUST_12_PI425212603	5bias_TS_55_A7	-0.277509	0.588077	0.350858	0.590447
CUST_120_PI425129478	TG_301_E23	0.299449	0.051567	0.000203	0.015569
CUST_120_PI425129481	TS_02_C8	-0.383537	0.471782	0.14324	0.348708
CUST_120_PI425129486	Soldier_C10_T3	-0.000333	0.084578	0.993401	1
CUST_120_PI425211535	5bias_TS_02_C8	-0.412532	0.50403	0.141203	0.345204
CUST_120_PI425212603	5bias_TS_50_F2	-0.018123	0.40074	0.92432	1
CUST_1200_PI425129478	TG_302_G6	0.156897	0.044526	0.001403	0.02418
CUST_1200_PI425129481	TS_16_C3	0	0	1	1
CUST_1200_PI425211535	5bias_TS_16_C3	0	0	1	1
CUST_1201_PI425129478	TG_302_E18	0.138787	0.225931	0.241524	0.48623
CUST_1201_PI425129481	TS_16_B11	0.237826	0.182713	0.043654	0.149219
CUST_1201_PI425211535	5bias_TS_16_B11	0.268129	0.078025	0.001543	0.024628
CUST_1202_PI425129478	TG_302_E8	0.066964	0.147537	0.367549	0.590447
CUST_1202_PI425129481	TS_16_C1	-0.071307	0.456184	0.744323	0.896228
CUST_1202_PI425211535	5bias_TS_16_C1	-0.062852	0.423931	0.756895	0.90541
CUST_1203_PI425129478	TG_302_I20	0.056099	0.179662	0.523505	0.724068
CUST_1203_PI425129481	TS_16_C5	0.071588	0.160075	0.373901	0.590447
CUST_1203_PI425211535	5bias_TS_16_C5	0.084966	0.116361	0.177859	0.404012
CUST_1204_PI425129478	TG_302_G20	0.235698	0.109353	0.008526	0.051855
CUST_1204_PI425129481	TS_16_B9	-0.160673	0.170236	0.102438	0.273348
CUST_1204_PI425211535	5bias_TS_16_B9	0.07358	0.829692	0.852479	0.971842
CUST_1205_PI425129478	TG_302_I18	-0.631922	0.231107	0.003623	0.032852
CUST_1205_PI425129481	TS_16_B12	-0.307819	0.428148	0.183195	0.409321
CUST_1205_PI425211535	5bias_TS_16_B12	-0.187751	0.330405	0.272731	0.524632
CUST_1206_PI425129478	TG_302_I12	0.407803	0.188886	0.008476	0.051772
CUST_1206_PI425129481	TS_16_B10	0	0	1	1
CUST_1206_PI425211535	5bias_TS_16_B10	0	0	1	1
CUST_1207_PI425129478	TG_302_K6	0.289321	0.122477	0.006161	0.043335
CUST_1207_PI425129481	TS_16_C7	0.00194	0.082462	0.960568	1
CUST_1207_PI425211535	5bias_TS_16_C7	-0.02993	0.090533	0.500791	0.704464
CUST_1208_PI425129478	TG_302_I10	0.273126	0.064127	0.000679	0.020005
CUST_1208_PI425129481	TS_16_C8	-0.180536	0.413349	0.38405	0.600162
CUST_1208_PI425211535	5bias_TS_16_C8	-0.38078	0.361656	0.078147	0.225377
CUST_1209_PI425129478	TG_302_G24	0.222801	0.459943	0.339661	0.590447
CUST_1209_PI425129481	TS_16_D2	-0.307359	0.430456	0.185586	0.412401
CUST_1209_PI425211535	5bias_TS_16_D2	-0.50192	0.481069	0.07999	0.228973
CUST_121_PI425129478	TG_301_E19	0.112544	0.13308	0.131597	0.328492
CUST_121_PI425129481	TS_02_C10	0.071818	0.16059	0.373901	0.590447
CUST_121_PI425129486	Soldier_C11_T3	0.153346	0.136401	0.065787	0.200031
CUST_121_PI425211535	5bias_TS_02_C10	0.042642	0.195294	0.650934	0.825786
CUST_121_PI425212603	5bias_TS_50_F9	0.180313	0.37807	0.346312	0.590447
CUST_1210_PI425129478	TG_302_G16	0.13135	0.139003	0.102149	0.272854
CUST_1210_PI425129481	TS_16_C12	-0.557897	0.554399	0.087628	0.244568
CUST_1210_PI425211535	5bias_TS_16_C12	-0.604167	0.590655	0.084114	0.237131
CUST_1211_PI425129478	TG_302_I4	0.160779	0.155468	0.081811	0.232718
CUST_1211_PI425129481	TS_16_D1	-0.373474	0.412636	0.113001	0.294416
CUST_1211_PI425211535	5bias_TS_16_D1	-0.389617	0.45319	0.126921	0.320633
CUST_1212_PI425129478	TG_302_I2	0.184724	0.10282	0.0159	0.074977
CUST_1212_PI425129481	TS_16_C11	0.06067	0.292828	0.667247	0.837497
CUST_1212_PI425211535	5bias_TS_16_C11	0.083258	0.277484	0.539021	0.73633
CUST_1213_PI425129478	TG_302_I22	-0.038543	0.070038	0.285904	0.539813
CUST_1213_PI425129481	TS_16_D4	0.201785	0.534711	0.446274	0.656909
CUST_1213_PI425211535	5bias_TS_16_D4	0.118584	0.549498	0.654632	0.828675
CUST_1214_PI425129478	TG_302_I8	0.180671	0.059042	0.002387	0.027376
CUST_1214_PI425129481	TS_16_C9	0.092367	0.087862	0.078454	0.225932
CUST_1214_PI425211535	5bias_TS_16_C9	0.064388	0.100909	0.226801	0.467043
CUST_1215_PI425129478	TG_302_I6	0.09355	0.098041	0.0998	0.268722
CUST_1215_PI425129481	TS_16_C10	0.046273	0.10347	0.373901	0.590447
CUST_1215_PI425211535	5bias_TS_16_C10	0	0	1	1
CUST_1216_PI425129478	TG_302_I16	0.158873	0.074288	0.008762	0.052644
CUST_1216_PI425129481	TS_16_D3	0.180096	0.267728	0.206978	0.439564
CUST_1216_PI425211535	5bias_TS_16_D3	0.00947	0.112162	0.85945	0.976412
CUST_1217_PI425129478	TG_302_G10	0.283853	0.099026	0.003044	0.030022
CUST_1217_PI425129481	TS_16_D6	0.084615	0.287205	0.54603	0.742425
CUST_1217_PI425211535	5bias_TS_16_D6	0.101057	0.269498	0.44894	0.659337
CUST_1218_PI425129478	TG_302_G8	-0.044854	0.532793	0.859846	0.976469
CUST_1218_PI425129481	TS_16_D5	-0.01161	0.250933	0.922582	1
CUST_1218_PI425211535	5bias_TS_16_D5	-0.014715	0.230302	0.8933	1
CUST_1219_PI425129478	TG_302_K4	0.035598	0.256462	0.771775	0.917977
CUST_1219_PI425129481	TS_16_D7	0.052942	0.118381	0.373901	0.590447
CUST_1219_PI425211535	5bias_TS_16_D7	0.112409	0.163811	0.199716	0.429824
CUST_122_PI425129478	TG_301_E21	0.070094	0.355479	0.682061	0.849057
CUST_122_PI425129481	TS_02_C6	-0.938938	0.38523	0.005506	0.040922
CUST_122_PI425129486	Soldier_C12_T3	0.043383	0.159674	0.576298	0.767053
CUST_122_PI425211535	5bias_TS_02_C6	-0.981182	0.346702	0.003191	0.030707
CUST_122_PI425212603	5bias_TS_50_F7	-0.332651	0.330954	0.087885	0.244829
CUST_1220_PI425129478	TG_302_G22	0.078777	0.18764	0.400999	0.616431
CUST_1220_PI425129481	TS_16_D9	0.047169	0.450587	0.826416	0.954551
CUST_1220_PI425211535	5bias_TS_16_D9	0.040463	0.408745	0.835656	0.960887
CUST_1221_PI425129478	TG_302_M6	0.137695	0.094684	0.031322	0.118433
CUST_1221_PI425129481	TS_16_D8	-0.0969	0.158581	0.243605	0.48913
CUST_1221_PI425211535	5bias_TS_16_D8	0.0031	0.013443	0.633235	0.812434
CUST_1222_PI425129478	TG_302_M14	0.23074	0.127142	0.015373	0.073764
CUST_1222_PI425129481	TS_16_D10	-0.094244	0.330856	0.558793	0.752755
CUST_1222_PI425211535	5bias_TS_16_D10	-0.08994	0.35894	0.605173	0.790651
CUST_1223_PI425129478	TG_302_M12	0.067453	0.109505	0.240443	0.484735
CUST_1223_PI425129481	TS_16_D12	-0.065672	0.292193	0.641675	0.818779
CUST_1223_PI425211535	5bias_TS_16_D12	-0.086663	0.343172	0.602452	0.788689
CUST_1224_PI425129478	TG_302_M24	0.146121	0.076197	0.012766	0.065649
CUST_1224_PI425129481	TS_16_E1	-0.113335	0.469188	0.617771	0.800483
CUST_1224_PI425211535	5bias_TS_16_E1	-0.142561	0.519349	0.572536	0.763883
CUST_1225_PI425129478	TG_302_M4	0.205926	0.115399	0.016262	0.075914
CUST_1225_PI425129481	TS_16_D11	-0.129279	0.453909	0.55884	0.752755
CUST_1225_PI425211535	5bias_TS_16_D11	-0.321713	0.654029	0.333119	0.590447
CUST_1226_PI425129478	TG_302_M8	-1.66698	0.539887	0.002308	0.027248
CUST_1226_PI425129481	TS_16_E7	-0.276058	0.547626	0.322698	0.583861
CUST_1226_PI425211535	5bias_TS_16_E7	-0.261529	0.5744	0.366201	0.590447
CUST_1227_PI425129478	TG_302_M10	0.065972	0.095493	0.197282	0.426334
CUST_1227_PI425129481	TS_16_E3	-1.18963	0.400631	0.00267	0.028555
CUST_1227_PI425211535	5bias_TS_16_E3	-1.06984	0.433487	0.005264	0.039853
CUST_1228_PI425129478	TG_302_K10	0.131092	0.55092	0.622854	0.804205
CUST_1228_PI425129481	TS_16_E6	-0.461119	0.368861	0.049044	0.162015
CUST_1228_PI425211535	5bias_TS_16_E6	-0.437936	0.404833	0.072849	0.214091
CUST_1229_PI425129478	TG_302_M20	0.081585	0.031319	0.004326	0.035938
CUST_1229_PI425129481	TS_16_E4	-0.416415	0.530075	0.153825	0.36654
CUST_1229_PI425211535	5bias_TS_16_E4	-0.410666	0.566929	0.180602	0.406681
CUST_123_PI425129478	TG_301_E17	0.23316	0.15562	0.028563	0.110959
CUST_123_PI425129481	TS_02_D4	0	0	1	1
CUST_123_PI425129486	Soldier_D01_T3	-0.00226	0.07952	0.952379	1
CUST_123_PI425211535	5bias_TS_02_D4	-0.024464	0.054704	0.373901	0.590447
CUST_123_PI425212603	5bias_TS_50_F8	-0.051004	0.489999	0.827377	0.955505
CUST_1230_PI425129478	TG_302_K12	0.142845	0.085407	0.020124	0.087746
CUST_1230_PI425129481	TS_16_E9	0	0	1	1
CUST_1230_PI425211535	5bias_TS_16_E9	0.012372	0.044669	0.569234	0.761075
CUST_1231_PI425129478	TG_302_K22	0.133221	0.063081	0.009155	0.053975
CUST_1231_PI425129481	TS_16_E8	0.145769	0.258701	0.276186	0.529273
CUST_1231_PI425211535	5bias_TS_16_E8	0.27974	0.228038	0.051743	0.167866
CUST_1232_PI425129478	TG_302_M16	0.094791	0.459351	0.668467	0.838166
CUST_1232_PI425129481	TS_16_E5	-0.337993	0.118188	0.00307	0.030049
CUST_1232_PI425211535	5bias_TS_16_E5	-0.15719	0.222776	0.189758	0.417701
CUST_1233_PI425129478	TG_302_K18	0.220462	0.168089	0.042695	0.146848
CUST_1233_PI425129481	TS_16_E12	-0.765876	0.462745	0.02082	0.089616
CUST_1233_PI425211535	5bias_TS_16_E12	-0.781794	0.509471	0.026504	0.105338
CUST_1234_PI425129478	TG_302_M22	0	0	1	1
CUST_1234_PI425129481	TS_16_E10	0.232548	0.192326	0.053887	0.172747
CUST_1234_PI425211535	5bias_TS_16_E10	0.243138	0.190054	0.0459	0.154814
CUST_1235_PI425129478	TG_302_K20	0.153866	0.076019	0.01061	0.059374
CUST_1235_PI425129481	TS_16_F3	-1.56257	0.537571	0.002891	0.029546
CUST_1235_PI425211535	5bias_TS_16_F3	-1.52506	0.519515	0.002787	0.029185
CUST_1236_PI425129478	TG_302_M18	0.155769	0.053537	0.00288	0.029546
CUST_1236_PI425129481	TS_16_F4	-1.02448	0.520625	0.01169	0.062437
CUST_1236_PI425211535	5bias_TS_16_F4	-0.977787	0.477469	0.01019	0.057512
CUST_1237_PI425129478	TG_302_O8	0.193219	0.087824	0.007932	0.049864
CUST_1237_PI425129481	TS_16_F2	0.362848	0.060824	0.000183	0.015569
CUST_1237_PI425211535	5bias_TS_16_F2	0.35698	0.034786	2.1e-05	0.013795
CUST_1238_PI425129478	TG_302_O2	0.127382	0.092168	0.03656	0.131451
CUST_1238_PI425129481	TS_16_F8	-0.179277	0.500549	0.468077	0.676087
CUST_1238_PI425211535	5bias_TS_16_F8	-0.118148	0.485189	0.615029	0.798447
CUST_1239_PI425129478	TG_302_P18	0.279775	0.116051	0.005728	0.041529
CUST_1239_PI425129481	TS_16_F9	-0.173305	0.527724	0.503475	0.706722
CUST_1239_PI425211535	5bias_TS_16_F9	-0.241961	0.651427	0.452927	0.662174
CUST_124_PI425129478	TG_301_I5	0.161498	0.095604	0.019482	0.085804
CUST_124_PI425129481	TS_02_D2	-0.750246	0.360623	0.009647	0.055728
CUST_124_PI425129486	Soldier_D02_T3	0.199336	0.129643	0.026339	0.104972
CUST_124_PI425211535	5bias_TS_02_D2	-0.747553	0.430125	0.017747	0.080366
CUST_124_PI425212603	5bias_TS_50_F5	0.226802	0.39253	0.265952	0.515768
CUST_1240_PI425129478	TG_302_B6	-0.362131	0.339253	0.075425	0.219537
CUST_1240_PI425129481	TS_16_F5	-0.474576	0.379347	0.048941	0.161845
CUST_1240_PI425211535	5bias_TS_16_F5	-0.465887	0.375349	0.050052	0.164345
CUST_1241_PI425129478	TG_302_B4	0.125539	0.152583	0.13964	0.342645
CUST_1241_PI425129481	TS_16_F6	-0.173863	0.621871	0.56576	0.758506
CUST_1241_PI425211535	5bias_TS_16_F6	-0.162211	0.570965	0.559778	0.753567
CUST_1242_PI425129478	TG_302_B2	0.070065	0.012242	0.000215	0.015774
CUST_1242_PI425129481	TS_16_F7	0.00945	0.344763	0.95407	1
CUST_1242_PI425211535	5bias_TS_16_F7	-0.047266	0.354186	0.780257	0.923108
CUST_1243_PI425129478	TG_302_B14	-0.012161	0.038797	0.521983	0.722968
CUST_1243_PI425129481	TS_16_F10	-0.299064	0.297357	0.087752	0.244608
CUST_1243_PI425211535	5bias_TS_16_F10	-0.567267	0.206728	0.003576	0.032558
CUST_1244_PI425129478	TG_302_B24	0.126282	0.098197	0.045214	0.153122
CUST_1244_PI425129481	TS_16_F11	-0.460693	0.456813	0.087156	0.243718
CUST_1244_PI425211535	5bias_TS_16_F11	-0.290613	0.296276	0.093345	0.255715
CUST_1245_PI425129478	TG_302_B12	0.421473	0.102492	0.000777	0.020503
CUST_1245_PI425129481	TS_16_G4	-0.619042	0.800348	0.158771	0.374246
CUST_1245_PI425211535	5bias_TS_16_G4	-0.504053	0.732259	0.198589	0.4281
CUST_1246_PI425129478	TG_302_B20	0.317363	0.413762	0.161472	0.378572
CUST_1246_PI425129481	TS_16_G5	0.026658	0.059609	0.373901	0.590447
CUST_1246_PI425211535	5bias_TS_16_G5	0	0	1	1
CUST_1247_PI425129478	TG_302_B18	0.246406	0.141797	0.017755	0.080382
CUST_1247_PI425129481	TS_16_G1	-0.162317	0.443631	0.459213	0.668375
CUST_1247_PI425211535	5bias_TS_16_G1	-0.167782	0.502502	0.496792	0.701179
CUST_1248_PI425129478	TG_302_B22	0.215693	0.19388	0.067654	0.203895
CUST_1248_PI425129481	TS_16_G3	0.074343	0.166236	0.373901	0.590447
CUST_1248_PI425211535	5bias_TS_16_G3	0	0	1	1
CUST_1249_PI425129478	TG_302_B16	0.110618	0.066573	0.020556	0.088943
CUST_1249_PI425129481	TS_16_G2	-1.07015	0.486134	0.007916	0.049821
CUST_1249_PI425211535	5bias_TS_16_G2	-1.10133	0.507111	0.008302	0.051248
CUST_125_PI425129478	TG_301_G17	0.106643	0.048052	0.007692	0.049278
CUST_125_PI425129481	TS_02_D3	-0.262882	0.553623	0.348193	0.590447
CUST_125_PI425129486	Soldier_D03_T3	0.336248	0.179494	0.013819	0.06897
CUST_125_PI425211535	5bias_TS_02_D3	-0.194041	0.51165	0.444192	0.654902
CUST_125_PI425212603	5bias_TS_50_F10	-0.037231	0.065754	0.274197	0.526295
CUST_1250_PI425129478	TG_302_B8	0.088328	0.41336	0.657726	0.830477
CUST_1250_PI425129481	TS_16_F12	-0.238419	0.101587	0.006306	0.043826
CUST_1250_PI425211535	5bias_TS_16_F12	-0.233902	0.111303	0.009315	0.054427
CUST_1251_PI425129478	TG_302_B10	0.084496	0.074726	0.064774	0.197982
CUST_1251_PI425129481	TS_16_G7	-0.128636	0.203786	0.230947	0.47206
CUST_1251_PI425211535	5bias_TS_16_G7	-0.111668	0.18594	0.250443	0.498007
CUST_1252_PI425129478	TG_302_D20	0.040551	0.049485	0.140837	0.344776
CUST_1252_PI425129481	TS_16_G6	-0.839555	0.468723	0.016061	0.075401
CUST_1252_PI425211535	5bias_TS_16_G6	-0.878291	0.425658	0.009927	0.056753
CUST_1253_PI425129478	TG_302_D8	0.057915	0.082146	0.190047	0.417819
CUST_1253_PI425129481	TS_16_G11	0	0	1	1
CUST_1253_PI425211535	5bias_TS_16_G11	0	0	1	1
CUST_1254_PI425129478	TG_302_D10	0.273193	0.126491	0.008465	0.051763
CUST_1254_PI425129481	TS_16_G10	0.021071	0.292094	0.87967	0.990691
CUST_1254_PI425211535	5bias_TS_16_G10	-0.000283	0.315345	0.998495	1
CUST_1255_PI425129478	TG_302_D14	-0.394398	0.440108	0.11561	0.29951
CUST_1255_PI425129481	TS_16_G12	0	0	1	1
CUST_1255_PI425211535	5bias_TS_16_G12	0	0	1	1
CUST_1256_PI425129478	TG_302_D12	0.24218	0.242656	0.089444	0.248225
CUST_1256_PI425129481	TS_16_G9	-0.079379	0.560473	0.767317	0.914264
CUST_1256_PI425211535	5bias_TS_16_G9	-0.078714	0.51996	0.752005	0.90197
CUST_1257_PI425129478	TG_302_D2	-0.0646	0.244579	0.586538	0.776144
CUST_1257_PI425129481	TS_16_G8	-0.43201	0.405126	0.075622	0.219949
CUST_1257_PI425211535	5bias_TS_16_G8	-0.434888	0.388136	0.066382	0.201254
CUST_1258_PI425129478	TG_302_D18	0.111473	0.086735	0.045294	0.153301
CUST_1258_PI425129481	TS_16_H2	-0.052573	0.200505	0.589164	0.777804
CUST_1258_PI425211535	5bias_TS_16_H2	-0.036777	0.205059	0.708894	0.868806
CUST_1259_PI425129478	TG_302_D16	0.105296	0.08884	0.056966	0.179664
CUST_1259_PI425129481	TS_16_H5	-0.031592	0.147178	0.656311	0.830065
CUST_1259_PI425211535	5bias_TS_16_H5	-0.024082	0.155747	0.746949	0.897948
CUST_126_PI425129478	TG_301_G11	-0.109808	0.245538	0.373901	0.590447
CUST_126_PI425129481	TS_02_D5	-0.200017	0.148715	0.03965	0.13944
CUST_126_PI425129486	Soldier_D04_T3	-1.49333	0.271087	0.00025	0.016508
CUST_126_PI425211535	5bias_TS_02_D5	-0.198048	0.157131	0.047908	0.159164
CUST_126_PI425212603	5bias_TS_50_F11	0.143133	0.340601	0.400585	0.616058
CUST_1260_PI425129478	TG_302_D22	0.132333	0.110498	0.055348	0.175828
CUST_1260_PI425129481	TS_16_H3	-0.419428	0.669834	0.234058	0.476378
CUST_1260_PI425211535	5bias_TS_16_H3	-0.395687	0.706091	0.278431	0.531667
CUST_1261_PI425129478	TG_302_D6	0.107049	0.159246	0.20723	0.439788
CUST_1261_PI425129481	TS_16_H4	-0.182616	0.375225	0.337659	0.590447
CUST_1261_PI425211535	5bias_TS_16_H4	-0.095613	0.429355	0.644651	0.820659
CUST_1262_PI425129478	TG_302_F20	-0.195686	0.639073	0.531153	0.730272
CUST_1262_PI425129481	TS_16_H8	0.047519	0.106256	0.373901	0.590447
CUST_1262_PI425211535	5bias_TS_16_H8	0	0	1	1
CUST_1263_PI425129478	TG_302_F14	0.080993	0.060244	0.039699	0.139553
CUST_1263_PI425129481	TS_16_H9	-1.22448	0.78371	0.025039	0.101505
CUST_1263_PI425211535	5bias_TS_16_H9	-1.252	0.780663	0.023041	0.096078
CUST_1264_PI425129478	TG_302_F12	0.059275	0.091189	0.21975	0.456886
CUST_1264_PI425129481	TS_16_H6	0	0	1	1
CUST_1264_PI425211535	5bias_TS_16_H6	0	0	1	1
CUST_1265_PI425129478	TG_302_H2	0.232313	0.041808	0.000241	0.016508
CUST_1265_PI425129481	TS_15_H9	0.117573	0.196631	0.252185	0.500019
CUST_1265_PI425211535	5bias_TS_15_H9	0.088759	0.182764	0.33857	0.590447
CUST_1266_PI425129478	TG_302_F2	0.374449	0.178068	0.009294	0.054414
CUST_1266_PI425129481	TS_15_H10	-0.706223	0.589992	0.055425	0.175968
CUST_1266_PI425211535	5bias_TS_15_H10	-0.535986	0.544046	0.09235	0.253917
CUST_1267_PI425129478	TG_302_F16	0.043141	0.021969	0.011773	0.062741
CUST_1267_PI425129481	TS_15_A11	0.210458	0.316909	0.211729	0.445804
CUST_1267_PI425211535	5bias_TS_15_A11	0.199974	0.557451	0.46742	0.675598
CUST_1268_PI425129478	TG_302_F18	-0.061851	0.26904	0.634302	0.813339
CUST_1268_PI425129481	TS_15_A10	0.158282	0.35393	0.373901	0.590447
CUST_1268_PI425211535	5bias_TS_15_A10	0	0	1	1
CUST_1269_PI425129478	TG_302_F22	0.21748	0.137096	0.02386	0.098397
CUST_1269_PI425129481	TS_15_A6	-1.11943	0.660453	0.019268	0.085222
CUST_1269_PI425211535	5bias_TS_15_A6	-1.15128	0.632252	0.015202	0.073247
CUST_127_PI425129478	TG_301_G23	0.44924	0.128158	0.001431	0.024385
CUST_127_PI425129481	TS_02_D7	0.050158	0.243913	0.669524	0.83889
CUST_127_PI425129486	Soldier_D05_T3	-0.069994	0.110681	0.230235	0.471278
CUST_127_PI425211535	5bias_TS_02_D7	0.072103	0.250697	0.555161	0.749764
CUST_127_PI425212603	5bias_TS_50_G3	0.096984	0.149654	0.220901	0.458491
CUST_1270_PI425129478	TG_302_H18	0.04253	0.040307	0.077717	0.224426
CUST_1270_PI425129481	TS_15_A2	0	0	1	1
CUST_1270_PI425211535	5bias_TS_15_A2	0	0	1	1
CUST_1271_PI425129478	TG_302_H16	-0.049668	0.281463	0.713287	0.872066
CUST_1271_PI425129481	TS_15_A8	0.028811	0.257162	0.814528	0.945886
CUST_1271_PI425211535	5bias_TS_15_A8	0.066134	0.413112	0.73846	0.891761
CUST_1272_PI425129478	TG_302_H24	0.256408	0.19001	0.039262	0.138508
CUST_1272_PI425129481	TS_15_H12	-0.561174	0.280107	0.010992	0.060708
CUST_1272_PI425211535	5bias_TS_15_H12	-0.673767	0.372617	0.015562	0.074077
CUST_1273_PI425129478	TG_302_J12	0.280749	0.146636	0.012836	0.065819
CUST_1273_PI425129481	TS_15_H11	0.017319	0.038726	0.373901	0.590447
CUST_1273_PI425211535	5bias_TS_15_H11	0.051259	0.074282	0.197692	0.426986
CUST_1274_PI425129478	TG_302_J18	-0.025789	0.084377	0.531871	0.730685
CUST_1274_PI425129481	TS_15_A7	0.245555	0.197036	0.04948	0.162975
CUST_1274_PI425211535	5bias_TS_15_A7	0.265098	0.190473	0.035798	0.129421
CUST_1275_PI425129478	TG_302_J16	0.12647	0.056693	0.007553	0.048727
CUST_1275_PI425129481	TS_15_A4	0.069692	0.456708	0.750112	0.900512
CUST_1275_PI425211535	5bias_TS_15_A4	0.076729	0.457412	0.726634	0.882749
CUST_1276_PI425129478	TG_302_J6	-0.237433	0.280252	0.131079	0.327731
CUST_1276_PI425129481	TS_15_A9	-0.135423	0.701052	0.688046	0.853605
CUST_1276_PI425211535	5bias_TS_15_A9	-0.025045	0.791239	0.946973	1
CUST_1277_PI425129478	TG_302_J22	0.138764	0.098664	0.034684	0.12644
CUST_1277_PI425129481	TS_15_A12	-1.28081	0.43128	0.002669	0.028555
CUST_1277_PI425211535	5bias_TS_15_A12	-1.61239	0.39766	0.00082	0.020824
CUST_1278_PI425129478	TG_302_2	0.329483	0.090391	0.001233	0.023358
CUST_1278_PI425129481	TS_15_A5	-0.120295	0.51199	0.627098	0.807654
CUST_1278_PI425211535	5bias_TS_15_A5	-0.128104	0.509701	0.604119	0.789898
CUST_1279_PI425129478	TG_302_L20	0.130193	0.190984	0.202108	0.432665
CUST_1279_PI425129481	TS_15_A1	-0.197243	0.479262	0.40951	0.623535
CUST_1279_PI425211535	5bias_TS_15_A1	-0.216633	0.489203	0.378131	0.594443
CUST_128_PI425129478	TG_301_G9	0.243097	0.084763	0.003038	0.029999
CUST_128_PI425129481	TS_02_D8	0	0	1	1
CUST_128_PI425129486	Soldier_D06_T3	0.009507	0.129471	0.877536	0.988948
CUST_128_PI425211535	5bias_TS_02_D8	0	0	1	1
CUST_128_PI425212603	5bias_TS_50_G6	-1.1153	0.560471	0.01125	0.06136
CUST_1280_PI425129478	TG_302_L16	0.29011	0.153292	0.013351	0.067443
CUST_1280_PI425129481	TS_15_B4	-0.230988	0.56053	0.408957	0.622994
CUST_1280_PI425211535	5bias_TS_15_B4	-0.063317	0.361445	0.715244	0.874052
CUST_1281_PI425129478	TG_302_L24	0.256855	0.200454	0.045688	0.154362
CUST_1281_PI425129481	TS_15_B5	-0.060878	0.300753	0.674282	0.842505
CUST_1281_PI425211535	5bias_TS_15_B5	-0.067342	0.317588	0.660121	0.832316
CUST_1282_PI425129478	TG_302_6	-0.076817	0.104694	0.17621	0.401698
CUST_1282_PI425129481	TS_15_B6	-0.919943	0.506268	0.015309	0.07361
CUST_1282_PI425211535	5bias_TS_15_B6	-0.928691	0.471132	0.011621	0.062263
CUST_1283_PI425129478	TG_302_4	0.288434	0.144981	0.011259	0.061368
CUST_1283_PI425129481	TS_15_B2	0	0	1	1
CUST_1283_PI425211535	5bias_TS_15_B2	0	0	1	1
CUST_1284_PI425129478	TG_302_L10	0.389938	0.055858	9.8e-05	0.014235
CUST_1284_PI425129481	TS_15_B3	0.051999	0.116273	0.373901	0.590447
CUST_1284_PI425211535	5bias_TS_15_B3	0.004186	0.194717	0.963968	1
CUST_1285_PI425129478	TG_302_L14	0.14052	0.104785	0.039995	0.140295
CUST_1285_PI425129481	TS_15_C2	0.11748	0.161177	0.178467	0.404383
CUST_1285_PI425211535	5bias_TS_15_C2	0.407364	0.227588	0.016098	0.075507
CUST_1286_PI425129478	TG_302_L12	0.307346	0.096962	0.002092	0.026433
CUST_1286_PI425129481	TS_15_B8	0.091801	0.751738	0.798321	0.935555
CUST_1286_PI425211535	5bias_TS_15_B8	0.036379	0.081346	0.373901	0.590447
CUST_1287_PI425129478	TG_302_L22	0.181026	0.225177	0.146642	0.355121
CUST_1287_PI425129481	TS_15_B9	-0.07998	0.357403	0.64308	0.81972
CUST_1287_PI425211535	5bias_TS_15_B9	-0.093799	0.338693	0.569271	0.761075
CUST_1288_PI425129478	TG_302_L8	-0.7613	0.251178	0.002474	0.027935
CUST_1288_PI425129481	TS_15_C1	0.003235	0.09387	0.942284	1
CUST_1288_PI425211535	5bias_TS_15_C1	-0.034565	0.071621	0.34125	0.590447
CUST_1289_PI425129478	TG_302_L18	-0.25906	0.681723	0.443347	0.654553
CUST_1289_PI425129481	TS_15_C3	-0.449207	0.382593	0.058468	0.182898
CUST_1289_PI425211535	5bias_TS_15_C3	-0.455272	0.36658	0.049968	0.164224
CUST_129_PI425129478	TG_301_G5	-0.142216	0.250752	0.273514	0.525374
CUST_129_PI425129481	TS_02_D6	-0.205009	0.483212	0.396502	0.612616
CUST_129_PI425129486	Soldier_D07_T3	0.201059	0.376395	0.298292	0.55419
CUST_129_PI425211535	5bias_TS_02_D6	-0.221252	0.478227	0.359335	0.590447
CUST_129_PI425212603	5bias_TS_50_G2	0	0	1	1
CUST_1290_PI425129478	TG_302_12	-0.446202	0.526442	0.130955	0.327513
CUST_1290_PI425129481	TS_15_B12	-0.692342	0.611868	0.064654	0.197729
CUST_1290_PI425211535	5bias_TS_15_B12	-0.692249	0.6133	0.065085	0.198701
CUST_1291_PI425129478	TG_302_24	-0.048985	0.109533	0.373901	0.590447
CUST_1291_PI425129481	TS_15_B11	-0.229341	0.535177	0.392212	0.608257
CUST_1291_PI425211535	5bias_TS_15_B11	-0.293289	0.617385	0.348001	0.590447
CUST_1292_PI425129478	TG_302_8	-0.316557	0.408043	0.157808	0.372814
CUST_1292_PI425129481	TS_15_B10	-0.00377	0.45056	0.985968	1
CUST_1292_PI425211535	5bias_TS_15_B10	-0.008777	0.500982	0.970629	1
CUST_1293_PI425129478	TG_302_14	0.007114	0.070461	0.83246	0.959139
CUST_1293_PI425129481	TS_15_C5	0.035894	0.316332	0.812217	0.944527
CUST_1293_PI425211535	5bias_TS_15_C5	0.016881	0.394292	0.928335	1
CUST_1294_PI425129478	TG_302_22	0.021287	0.085482	0.607326	0.792368
CUST_1294_PI425129481	TS_15_C4	0	0	1	1
CUST_1294_PI425211535	5bias_TS_15_C4	0	0	1	1
CUST_1295_PI425129478	TG_302_18	0.114157	0.052412	0.008218	0.050907
CUST_1295_PI425129481	TS_15_C7	0.079634	0.255196	0.523758	0.724279
CUST_1295_PI425211535	5bias_TS_15_C7	0.037998	0.244898	0.746115	0.897338
CUST_1296_PI425129478	TG_302_16	0.26619	0.03979	0.000116	0.014534
CUST_1296_PI425129481	TS_15_C8	-0.003995	0.255628	0.9738	1
CUST_1296_PI425211535	5bias_TS_15_C8	-0.14691	0.537222	0.573928	0.765027
CUST_1297_PI425129478	TG_302_20	0.155188	0.054265	0.00307	0.030049
CUST_1297_PI425129481	TS_15_C9	0.16016	0.564872	0.560527	0.754189
CUST_1297_PI425211535	5bias_TS_15_C9	-0.006287	0.014059	0.373901	0.590447
CUST_1298_PI425129478	TG_302_P12	0.113377	0.051282	0.007797	0.049588
CUST_1298_PI425129481	TS_15_C6	0.048015	0.103247	0.357121	0.590447
CUST_1298_PI425211535	5bias_TS_15_C6	0.042265	0.088062	0.343615	0.590447
CUST_1299_PI425129478	TG_302_P10	-0.067181	0.092764	0.180675	0.406681
CUST_1299_PI425129481	TS_15_C12	-1.12344	0.638536	0.017044	0.078286
CUST_1299_PI425211535	5bias_TS_15_C12	-1.03186	0.622309	0.020696	0.089313
CUST_13_PI425129478	TG_00_D10	0.274839	0.066252	0.000751	0.020494
CUST_13_PI425129481	TS_00_H11	-0.069855	0.137163	0.31836	0.578369
CUST_13_PI425129486	Random_B01_T3	0.05196	0.11697	0.376785	0.593156
CUST_13_PI425211535	5bias_TS_00_H11	-0.079333	0.127601	0.236823	0.480529
CUST_13_PI425212603	5bias_TS_55_A4	-0.039353	0.449072	0.854201	0.972866
CUST_130_PI425129478	TG_301_G3	0.066212	0.071957	0.108757	0.28557
CUST_130_PI425129481	TS_02_D11	-1.00326	0.381999	0.0042	0.03538
CUST_130_PI425129486	Soldier_D08_T3	0.008719	0.168801	0.913617	1
CUST_130_PI425211535	5bias_TS_02_D11	-1.05405	0.428493	0.005326	0.040251
CUST_130_PI425212603	5bias_TS_50_G9	-0.268496	0.466684	0.267689	0.517843
CUST_1300_PI425129478	TG_302_P16	0.145158	0.092656	0.024826	0.101005
CUST_1300_PI425129481	TS_15_D2	-0.097849	0.447276	0.650328	0.82535
CUST_1300_PI425211535	5bias_TS_15_D2	-0.007257	0.425821	0.971427	1
CUST_1301_PI425129478	TG_302_P14	0.054044	0.052141	0.081342	0.23183
CUST_1301_PI425129481	TS_15_C11	-0.402452	0.177923	0.007191	0.047363
CUST_1301_PI425211535	5bias_TS_15_C11	-0.422458	0.185619	0.007036	0.046808
CUST_1302_PI425129478	TG_302_P8	0.051731	0.048948	0.077391	0.223566
CUST_1302_PI425129481	TS_15_C10	-0.054944	0.072096	0.163569	0.381386
CUST_1302_PI425211535	5bias_TS_15_C10	-0.034932	0.052919	0.213983	0.448928
CUST_1303_PI425129478	TG_303_O9	0.172514	0.07181	0.0058	0.041843
CUST_1303_PI425129481	TS_15_D3	0.272814	0.269127	0.08604	0.241247
CUST_1303_PI425211535	5bias_TS_15_D3	0.269873	0.250372	0.073537	0.215557
CUST_1304_PI425129478	TG_303_O11	0.020732	0.043485	0.346461	0.590447
CUST_1304_PI425129481	TS_15_D1	-0.44001	0.369027	0.056029	0.1773
CUST_1304_PI425211535	5bias_TS_15_D1	-0.438475	0.343044	0.046017	0.154982
CUST_1305_PI425129478	TG_303_A15	-0.053641	0.192788	0.567548	0.759674
CUST_1305_PI425129481	TS_15_D6	-0.872424	0.358371	0.00553	0.040973
CUST_1305_PI425211535	5bias_TS_15_D6	-0.880001	0.356054	0.005236	0.039723
CUST_1306_PI425129478	TG_303_O15	0.114777	0.597067	0.689448	0.854543
CUST_1306_PI425129481	TS_15_D5	0	0	1	1
CUST_1306_PI425211535	5bias_TS_15_D5	0.036275	0.081113	0.373901	0.590447
CUST_1307_PI425129478	TG_303_O21	0.090671	0.183215	0.330536	0.590447
CUST_1307_PI425129481	TS_15_D7	0.012499	0.110884	0.81342	0.945097
CUST_1307_PI425211535	5bias_TS_15_D7	0.004605	0.087114	0.911612	1
CUST_1308_PI425129478	TG_303_A3	0.218338	0.066421	0.001824	0.025641
CUST_1308_PI425129481	TS_15_D8	0	0	1	1
CUST_1308_PI425211535	5bias_TS_15_D8	0	0	1	1
CUST_1309_PI425129478	TG_303_O19	0.075916	0.145379	0.307796	0.565544
CUST_1309_PI425129481	TS_15_D10	-0.069422	0.460024	0.752746	0.902572
CUST_1309_PI425211535	5bias_TS_15_D10	-0.047826	0.516247	0.846008	0.967806
CUST_131_PI425129478	TG_301_I1	-0.384567	0.328212	0.058799	0.18375
CUST_131_PI425129481	TS_02_E5	-0.506184	0.260737	0.012243	0.064112
CUST_131_PI425129486	Soldier_D09_T3	-1.48633	0.300374	0.000379	0.01766
CUST_131_PI425211535	5bias_TS_02_E5	-0.437272	0.371142	0.057913	0.181666
CUST_1310_PI425129478	TG_303_A1	-0.02484	0.144733	0.720673	0.878464
CUST_1310_PI425129481	TS_15_D9	-0.0083	0.190959	0.927249	1
CUST_1310_PI425211535	5bias_TS_15_D9	0.041874	0.143037	0.548447	0.743862
CUST_1311_PI425129478	TG_303_A11	0.145909	0.097241	0.028431	0.110556
CUST_1311_PI425129481	TS_15_D12	-0.266092	0.500548	0.300306	0.556066
CUST_1311_PI425211535	5bias_TS_15_D12	-0.252692	0.554788	0.366043	0.590447
CUST_1312_PI425129478	TG_303_A17	0.190793	0.122129	0.025049	0.101507
CUST_1312_PI425129481	TS_15_D11	0.048369	0.505682	0.8411	0.964154
CUST_1312_PI425211535	5bias_TS_15_D11	0.050808	0.511586	0.835134	0.960743
CUST_1313_PI425129478	TG_303_O13	0.200907	0.033093	0.00017	0.015569
CUST_1313_PI425129481	TS_15_E1	-0.107634	0.454817	0.62469	0.805673
CUST_1313_PI425211535	5bias_TS_15_E1	-0.100528	0.452714	0.645567	0.821011
CUST_1314_PI425129478	TG_303_A13	0.318746	0.096851	0.001816	0.025596
CUST_1314_PI425129481	TS_15_E2	0.011852	0.145455	0.864284	0.979459
CUST_1314_PI425211535	5bias_TS_15_E2	0.004559	0.172953	0.955823	1
CUST_1315_PI425129478	TG_303_A7	-0.052471	0.107572	0.336708	0.590447
CUST_1315_PI425129481	TS_15_E3	-0.310285	0.761794	0.413937	0.628088
CUST_1315_PI425211535	5bias_TS_15_E3	-0.276651	0.760088	0.461394	0.670618
CUST_1316_PI425129478	TG_303_A5	0.184303	0.085064	0.008371	0.051373
CUST_1316_PI425129481	TS_15_E4	-0.24569	0.164169	0.028664	0.111298
CUST_1316_PI425211535	5bias_TS_15_E4	-0.44525	0.191722	0.006548	0.04487
CUST_1317_PI425129478	TG_303_A9	0.110335	0.082524	0.040353	0.141072
CUST_1317_PI425129481	TS_15_E6	0	0	1	1
CUST_1317_PI425211535	5bias_TS_15_E6	0.015828	0.238934	0.889408	0.997609
CUST_1318_PI425129478	TG_303_O17	0.026184	0.192281	0.775935	0.920629
CUST_1318_PI425129481	TS_15_E7	0.071749	0.215137	0.497264	0.701552
CUST_1318_PI425211535	5bias_TS_15_E7	0	0	1	1
CUST_1319_PI425129478	TG_303_C9	0.184176	0.045859	0.000851	0.020824
CUST_1319_PI425129481	TS_15_E9	0.129649	0.274396	0.350318	0.590447
CUST_1319_PI425211535	5bias_TS_15_E9	-0.005515	0.245803	0.962394	1
CUST_132_PI425129478	TG_301_G13	0.094857	0.222648	0.39471	0.610627
CUST_132_PI425129481	TS_02_E3	0	0	1	1
CUST_132_PI425129486	Soldier_D10_T3	0.312227	0.072415	0.000647	0.019777
CUST_132_PI425211535	5bias_TS_02_E3	0.067328	0.096198	0.192635	0.4215
CUST_1320_PI425129478	TG_303_C15	0.126383	0.111376	0.064161	0.196697
CUST_1320_PI425129481	TS_15_E5	0.274734	0.614324	0.373901	0.590447
CUST_1320_PI425211535	5bias_TS_15_E5	-0.001144	0.617593	0.996894	1
CUST_1321_PI425129478	TG_303_A19	0.050108	0.064767	0.158684	0.374154
CUST_1321_PI425129481	TS_15_E11	0.004747	0.437313	0.981798	1
CUST_1321_PI425211535	5bias_TS_15_E11	0.010099	0.447883	0.962206	1
CUST_1322_PI425129478	TG_303_C1	-0.621265	0.686809	0.113153	0.294695
CUST_1322_PI425129481	TS_15_E12	-0.695644	0.31137	0.007513	0.04863
CUST_1322_PI425211535	5bias_TS_15_E12	-0.703622	0.30887	0.007012	0.046733
CUST_1323_PI425129478	TG_303_C7	0.154198	0.4157	0.453486	0.66249
CUST_1323_PI425129481	TS_15_F1	-0.259744	0.382265	0.203292	0.434491
CUST_1323_PI425211535	5bias_TS_15_F1	-0.258288	0.338596	0.163257	0.381029
CUST_1324_PI425129478	TG_303_C5	0.079107	0.045821	0.01814	0.081817
CUST_1324_PI425129481	TS_15_F6	-0.16497	0.348088	0.34901	0.590447
CUST_1324_PI425211535	5bias_TS_15_F6	-0.063861	0.298	0.656828	0.830251
CUST_1325_PI425129478	TG_303_A21	-0.015446	0.077506	0.678919	0.846551
CUST_1325_PI425129481	TS_15_F4	0.206852	0.10311	0.010941	0.060518
CUST_1325_PI425211535	5bias_TS_15_F4	0.196676	0.163263	0.054449	0.174185
CUST_1326_PI425129478	TG_303_C13	0.238689	0.17853	0.040356	0.141072
CUST_1326_PI425129481	TS_15_F2	0	0	1	1
CUST_1326_PI425211535	5bias_TS_15_F2	0.021703	0.097372	0.644371	0.820435
CUST_1327_PI425129478	TG_303_A23	0.027375	0.091869	0.541682	0.738683
CUST_1327_PI425129481	TS_15_F3	0.117454	0.103922	0.064854	0.198153
CUST_1327_PI425211535	5bias_TS_15_F3	0.115182	0.097672	0.057765	0.181385
CUST_1328_PI425129478	TG_303_C3	0.327077	0.092963	0.001411	0.024243
CUST_1328_PI425129481	TS_15_F9	-0.179154	0.322014	0.281405	0.535169
CUST_1328_PI425211535	5bias_TS_15_F9	-0.164521	0.302318	0.290542	0.545996
CUST_1329_PI425129478	TG_303_C11	0.17334	0.098895	0.017258	0.078948
CUST_1329_PI425129481	TS_15_F11	-0.174639	0.69956	0.606465	0.791738
CUST_1329_PI425211535	5bias_TS_15_F11	0.139685	0.236903	0.257778	0.507401
CUST_133_PI425129478	TG_301_I3	0.098976	0.146242	0.204744	0.436468
CUST_133_PI425129481	TS_02_E1	-1.03084	1.51021	0.201639	0.432013
CUST_133_PI425129486	Soldier_D11_T3	-1.34536	0.241066	0.000237	0.016508
CUST_133_PI425211535	5bias_TS_02_E1	-0.943326	1.35079	0.193419	0.422289
CUST_1330_PI425129478	TG_303_C17	-1.41672	0.426246	0.00175	0.025232
CUST_1330_PI425129481	TS_15_F7	-0.403153	0.456055	0.119253	0.306322
CUST_1330_PI425211535	5bias_TS_15_F7	-0.37616	0.426459	0.119849	0.307354
CUST_1331_PI425129478	TG_303_E5	0.030705	0.109245	0.563789	0.757025
CUST_1331_PI425129481	TS_15_F8	-0.529506	0.886952	0.252814	0.500571
CUST_1331_PI425211535	5bias_TS_15_F8	-0.729704	0.859172	0.130372	0.326625
CUST_1332_PI425129478	TG_303_C19	0.13929	0.096974	0.032533	0.121379
CUST_1332_PI425129481	TS_15_F12	0.196876	0.618818	0.516123	0.718174
CUST_1332_PI425211535	5bias_TS_15_F12	0.26483	0.495039	0.297666	0.553523
CUST_1333_PI425129478	TG_303_E7	0.052673	0.570344	0.846479	0.968186
CUST_1333_PI425129481	TS_15_G1	-0.204566	0.601478	0.489316	0.694215
CUST_1333_PI425211535	5bias_TS_15_G1	-0.223502	0.592128	0.44618	0.656876
CUST_1334_PI425129478	TG_303_E1	0.177547	0.043886	0.000827	0.020824
CUST_1334_PI425129481	TS_15_F10	0	0	1	1
CUST_1334_PI425211535	5bias_TS_15_F10	0.015719	0.035148	0.373901	0.590447
CUST_1335_PI425129478	TG_303_C21	0.037323	0.052853	0.189477	0.417258
CUST_1335_PI425129481	TS_15_G4	0.24803	0.142463	0.017645	0.080003
CUST_1335_PI425211535	5bias_TS_15_G4	0.387313	0.069599	0.00024	0.016508
CUST_1336_PI425129478	TG_303_C23	-0.024481	0.089802	0.575063	0.766085
CUST_1336_PI425129481	TS_15_G3	0.074861	0.377163	0.680121	0.84758
CUST_1336_PI425211535	5bias_TS_15_G3	0.062258	0.139214	0.373901	0.590447
CUST_1337_PI425129478	TG_303_E11	0.085417	0.154248	0.283326	0.537135
CUST_1337_PI425129481	TS_15_G2	0.031148	0.430808	0.879402	0.99046
CUST_1337_PI425211535	5bias_TS_15_G2	0.04378	0.444139	0.836342	0.960887
CUST_1338_PI425129478	TG_303_E3	0.311998	0.072079	0.000638	0.019777
CUST_1338_PI425129481	TS_15_G8	0	0	1	1
CUST_1338_PI425211535	5bias_TS_15_G8	0	0	1	1
CUST_1339_PI425129478	TG_303_E9	0.008601	0.103921	0.862179	0.977914
CUST_1339_PI425129481	TS_15_G7	0.217175	0.098282	0.007811	0.049603
CUST_1339_PI425211535	5bias_TS_15_G7	0.203961	0.107194	0.01311	0.066675
CUST_134_PI425129478	TG_301_I19	0.017833	0.051391	0.481103	0.687086
CUST_134_PI425129481	TS_02_E7	-0.313489	0.360136	0.123461	0.314437
CUST_134_PI425129486	Soldier_D12_T3	-1.35053	0.281196	0.000426	0.018178
CUST_134_PI425211535	5bias_TS_02_E7	-0.314128	0.333933	0.10325	0.275002
CUST_1340_PI425129478	TG_303_E13	0.289613	0.083197	0.001469	0.024483
CUST_1340_PI425129481	TS_15_G5	0.054115	0.088733	0.244361	0.489868
CUST_1340_PI425211535	5bias_TS_15_G5	0.108887	0.238961	0.365863	0.590447
CUST_1341_PI425129478	TG_303_E15	0.435534	0.114785	0.001058	0.022116
CUST_1341_PI425129481	TS_15_G6	0	0	1	1
CUST_1341_PI425211535	5bias_TS_15_G6	0	0	1	1
CUST_1342_PI425129478	TG_303_G5	0.147339	0.05856	0.004909	0.038347
CUST_1342_PI425129481	TS_15_G9	-0.080734	0.441034	0.703271	0.864589
CUST_1342_PI425211535	5bias_TS_15_G9	-0.322128	0.62441	0.312914	0.571611
CUST_1343_PI425129478	TG_303_E21	0.250606	0.128416	0.012027	0.063508
CUST_1343_PI425129481	TS_15_G11	0.001312	0.002934	0.373901	0.590447
CUST_1343_PI425211535	5bias_TS_15_G11	0.047656	0.106563	0.373901	0.590447
CUST_1344_PI425129478	TG_303_E17	0.222697	0.0631	0.001394	0.024171
CUST_1344_PI425129481	TS_15_G12	-0.973981	0.489551	0.011258	0.061368
CUST_1344_PI425211535	5bias_TS_15_G12	-1.10577	0.608586	0.015313	0.07361
CUST_1345_PI425129478	TG_303_E19	-0.111729	0.43173	0.593827	0.781296
CUST_1345_PI425129481	TS_15_H1	-0.250094	0.423061	0.256743	0.506159
CUST_1345_PI425211535	5bias_TS_15_H1	-0.254954	0.429451	0.25504	0.503649
CUST_1346_PI425129478	TG_303_G1	0.116859	0.052479	0.007602	0.04888
CUST_1346_PI425129481	TS_15_H2	0.196133	0.335233	0.2609	0.51061
CUST_1346_PI425211535	5bias_TS_15_H2	0.096907	0.21669	0.373901	0.590447
CUST_1347_PI425129478	TG_303_E23	0.299312	0.098792	0.002477	0.027935
CUST_1347_PI425129481	TS_15_H4	0.121415	0.479799	0.601734	0.788076
CUST_1347_PI425211535	5bias_TS_15_H4	0.158436	0.380535	0.404559	0.619074
CUST_1348_PI425129478	TG_303_G3	0.262327	0.096313	0.003675	0.033028
CUST_1348_PI425129481	TS_15_H3	0.109594	0.147361	0.171649	0.39496
CUST_1348_PI425211535	5bias_TS_15_H3	0.106846	0.188281	0.27328	0.525238
CUST_1349_PI425129478	TG_303_G11	0.311977	0.065546	0.000441	0.018377
CUST_1349_PI425129481	TS_15_H5	0.106473	0.168244	0.229961	0.470962
CUST_1349_PI425211535	5bias_TS_15_H5	0.087663	0.211181	0.405839	0.620165
CUST_135_PI425129478	TG_301_I23	-0.040963	0.091596	0.373901	0.590447
CUST_135_PI425129481	TS_02_E2	0.038014	0.036145	0.078371	0.225734
CUST_135_PI425129486	Soldier_E01_T3	-1.14888	0.238931	0.000424	0.018173
CUST_135_PI425211535	5bias_TS_02_E2	0.114646	0.123869	0.107282	0.282584
CUST_1350_PI425129478	TG_303_G19	0.013253	0.059619	0.645235	0.821011
CUST_1350_PI425129481	TS_15_H7	-0.84928	0.670365	0.047208	0.15773
CUST_1350_PI425211535	5bias_TS_15_H7	-0.852812	0.681951	0.048995	0.161957
CUST_1351_PI425129478	TG_303_G15	0.26226	0.077069	0.001601	0.024845
CUST_1351_PI425129481	TS_15_H8	-1.129	0.543197	0.009679	0.055852
CUST_1351_PI425211535	5bias_TS_15_H8	-1.1702	0.747659	0.024901	0.10118
CUST_1352_PI425129478	TG_303_G7	0.436483	0.179495	0.005552	0.040993
CUST_1352_PI425129481	TS_17_H10	0.028132	0.062905	0.373901	0.590447
CUST_1352_PI425211535	5bias_TS_17_H10	0.007193	0.016084	0.373901	0.590447
CUST_1353_PI425129478	TG_303_G21	0.121604	0.055619	0.008109	0.05057
CUST_1353_PI425129481	TS_17_H9	-0.417269	0.801865	0.309268	0.567454
CUST_1353_PI425211535	5bias_TS_17_H9	-0.41761	0.857235	0.337244	0.590447
CUST_1354_PI425129478	TG_303_G9	-0.404763	0.333879	0.053493	0.171844
CUST_1354_PI425129481	TS_17_A1	0.171803	0.55892	0.529653	0.729413
CUST_1354_PI425211535	5bias_TS_17_A1	0	0	1	1
CUST_1355_PI425129478	TG_303_G13	0.056554	0.276392	0.671035	0.839845
CUST_1355_PI425129481	TS_17_A2	-1.50087	0.513728	0.002837	0.02934
CUST_1355_PI425211535	5bias_TS_17_A2	-1.53074	0.525157	0.002861	0.029478
CUST_1356_PI425129478	TG_303_G17	0.111268	0.248803	0.373901	0.590447
CUST_1356_PI425129481	TS_17_A4	-0.435844	0.88989	0.334961	0.590447
CUST_1356_PI425211535	5bias_TS_17_A4	-0.368471	0.838969	0.381668	0.597676
CUST_1357_PI425129478	TG_303_I3	0.002764	0.08212	0.943611	1
CUST_1357_PI425129481	TS_17_A3	-0.197083	0.535444	0.456724	0.66586
CUST_1357_PI425211535	5bias_TS_17_A3	-0.20736	0.539967	0.438917	0.651054
CUST_1358_PI425129478	TG_303_I17	0.148562	0.058015	0.004605	0.036982
CUST_1358_PI425129481	TS_17_H11	-0.08683	0.355876	0.614357	0.798036
CUST_1358_PI425211535	5bias_TS_17_H11	-0.101356	0.357748	0.560811	0.754377
CUST_1359_PI425129478	TG_303_G23	0.008381	0.104447	0.86632	0.980849
CUST_1359_PI425129481	TS_17_A7	0.207792	0.31407	0.213123	0.447779
CUST_1359_PI425211535	5bias_TS_17_A7	0.202767	0.326304	0.237024	0.480736
CUST_136_PI425129478	TG_301_I7	0.164245	0.130422	0.048024	0.159349
CUST_136_PI425129481	TS_02_E8	-0.106068	0.229039	0.35892	0.590447
CUST_136_PI425129486	Soldier_E02_T3	-1.63387	0.417213	0.000937	0.021392
CUST_136_PI425211535	5bias_TS_02_E8	-0.029614	0.296468	0.834196	0.960015
CUST_1360_PI425129478	TG_303_I15	0.259298	0.07241	0.001319	0.023846
CUST_1360_PI425129481	TS_17_A6	0.05296	0.254983	0.666489	0.83713
CUST_1360_PI425211535	5bias_TS_17_A6	0.058833	0.216633	0.57646	0.767053
CUST_1361_PI425129478	TG_303_I9	0.252402	0.064711	0.000952	0.02153
CUST_1361_PI425129481	TS_17_A10	-0.084594	0.44295	0.691333	0.855995
CUST_1361_PI425211535	5bias_TS_17_A10	-0.090773	0.441612	0.669658	0.838925
CUST_1362_PI425129478	TG_303_I11	0.091105	0.618298	0.758323	0.906429
CUST_1362_PI425129481	TS_17_A5	-0.234482	0.502521	0.355682	0.590447
CUST_1362_PI425211535	5bias_TS_17_A5	-0.31954	0.408759	0.155378	0.368956
CUST_1363_PI425129478	TG_303_I5	0.058981	0.04126	0.033012	0.122648
CUST_1363_PI425129481	TS_17_A9	-0.47494	0.34665	0.037526	0.133824
CUST_1363_PI425211535	5bias_TS_17_A9	-0.444866	0.37559	0.057071	0.179855
CUST_1364_PI425129478	TG_303_I21	0.088022	0.104875	0.133783	0.332788
CUST_1364_PI425129481	TS_17_A8	0.042489	0.274867	0.74702	0.897964
CUST_1364_PI425211535	5bias_TS_17_A8	0.092535	0.257136	0.466104	0.674289
CUST_1365_PI425129478	TG_303_I23	0.159084	0.121688	0.043104	0.147823
CUST_1365_PI425129481	TS_17_A11	-0.261229	0.296142	0.119832	0.307354
CUST_1365_PI425211535	5bias_TS_17_A11	-0.215154	0.257235	0.134789	0.334075
CUST_1366_PI425129478	TG_303_K3	-0.054037	0.678979	0.867403	0.981864
CUST_1366_PI425129481	TS_17_A12	-1.5625	0.516153	0.002485	0.027969
CUST_1366_PI425211535	5bias_TS_17_A12	-1.55482	0.534211	0.002877	0.029546
CUST_1367_PI425129478	TG_303_K5	0.137162	0.025427	0.000271	0.016609
CUST_1367_PI425129481	TS_17_B4	0.063671	0.635817	0.833792	0.95969
CUST_1367_PI425211535	5bias_TS_17_B4	0.102515	0.654745	0.743917	0.895949
CUST_1368_PI425129478	TG_303_K9	-0.318553	0.977074	0.506381	0.709486
CUST_1368_PI425129481	TS_17_B6	-0.176298	0.466797	0.445935	0.656797
CUST_1368_PI425211535	5bias_TS_17_B6	-0.170859	0.464483	0.456979	0.666109
CUST_1369_PI425129478	TG_303_M3	0.070604	0.328666	0.656067	0.82989
CUST_1369_PI425129481	TS_17_B3	-0.128156	0.304721	0.400249	0.615806
CUST_1369_PI425211535	5bias_TS_17_B3	-0.146552	0.283106	0.311472	0.569997
CUST_137_PI425129478	TG_301_I11	0.479099	0.149105	0.001988	0.02614
CUST_137_PI425129481	TS_02_F3	-0.394967	0.860431	0.362703	0.590447
CUST_137_PI425129486	Soldier_E03_T3	0.34689	0.116724	0.002662	0.028513
CUST_137_PI425211535	5bias_TS_02_F3	-0.391136	0.817694	0.345049	0.590447
CUST_1370_PI425129478	TG_303_K13	0.062238	0.074365	0.134611	0.333898
CUST_1370_PI425129481	TS_17_B2	-0.577654	0.295836	0.012004	0.063466
CUST_1370_PI425211535	5bias_TS_17_B2	-0.582016	0.350213	0.020544	0.088943
CUST_1371_PI425129478	TG_303_K23	0.15164	0.102421	0.029637	0.113979
CUST_1371_PI425129481	TS_17_B5	-0.305464	0.543596	0.277304	0.530575
CUST_1371_PI425211535	5bias_TS_17_B5	-0.301234	0.543767	0.28317	0.537025
CUST_1372_PI425129478	TG_303_M5	0	0	1	1
CUST_1372_PI425129481	TS_17_C3	0.035809	0.082517	0.386809	0.603087
CUST_1372_PI425211535	5bias_TS_17_C3	0	0	1	1
CUST_1373_PI425129478	TG_303_K17	0.155766	0.305912	0.318444	0.578369
CUST_1373_PI425129481	TS_17_B10	-0.067989	0.653355	0.827424	0.955505
CUST_1373_PI425211535	5bias_TS_17_B10	-0.01282	0.553728	0.961194	1
CUST_1374_PI425129478	TG_303_K21	0.191253	0.081468	0.0063	0.043802
CUST_1374_PI425129481	TS_17_B9	0.165253	0.209845	0.153055	0.365534
CUST_1374_PI425211535	5bias_TS_17_B9	0.100446	0.252296	0.42364	0.636831
CUST_1375_PI425129478	TG_303_K19	0.069106	0.045556	0.027478	0.108351
CUST_1375_PI425129481	TS_17_B12	-0.02639	0.110683	0.622174	0.803679
CUST_1375_PI425211535	5bias_TS_17_B12	-0.049316	0.090455	0.289776	0.545227
CUST_1376_PI425129478	TG_303_K11	-0.020028	0.053342	0.448404	0.658979
CUST_1376_PI425129481	TS_17_C1	0.005811	0.625238	0.984416	1
CUST_1376_PI425211535	5bias_TS_17_C1	0.005458	0.230887	0.960381	1
CUST_1377_PI425129478	TG_303_M13	0.315958	0.057042	0.000244	0.016508
CUST_1377_PI425129481	TS_17_B7	0.273463	0.070786	0.000988	0.021682
CUST_1377_PI425211535	5bias_TS_17_B7	0.165998	0.201225	0.138853	0.341515
CUST_1378_PI425129478	TG_303_M9	0.210806	0.388761	0.292031	0.54782
CUST_1378_PI425129481	TS_17_C2	-0.327746	0.537108	0.244144	0.489626
CUST_1378_PI425211535	5bias_TS_17_C2	-0.334943	0.590961	0.273789	0.525767
CUST_1379_PI425129478	TG_303_M19	0.067377	0.118521	0.272563	0.524436
CUST_1379_PI425129481	TS_17_B11	-0.466884	0.387548	0.054442	0.174185
CUST_1379_PI425211535	5bias_TS_17_B11	-0.481494	0.388228	0.050164	0.16452
CUST_138_PI425129478	TG_301_K11	-0.254194	0.543265	0.354497	0.590447
CUST_138_PI425129481	TS_02_E12	-0.664763	0.897955	0.17319	0.396708
CUST_138_PI425129486	Soldier_E04_T3	0.324211	0.086297	0.001099	0.022367
CUST_138_PI425211535	5bias_TS_02_E12	-0.695933	0.944028	0.174612	0.398987
CUST_1380_PI425129478	TG_303_O5	-0.000441	0.201384	0.996329	1
CUST_1380_PI425129481	TS_17_B8	-0.052206	0.650555	0.866315	0.980849
CUST_1380_PI425211535	5bias_TS_17_B8	0.312291	0.397788	0.154029	0.36686
CUST_1381_PI425129478	TG_303_O3	-0.025676	0.652687	0.934134	1
CUST_1381_PI425129481	TS_17_C4	-0.174579	0.306594	0.271892	0.523466
CUST_1381_PI425211535	5bias_TS_17_C4	-0.177163	0.298606	0.255293	0.503895
CUST_1382_PI425129478	TG_303_M15	0.049809	0.117442	0.396652	0.612696
CUST_1382_PI425129481	TS_17_C6	-0.024499	0.382684	0.893094	1
CUST_1382_PI425211535	5bias_TS_17_C6	-0.056085	0.386909	0.762079	0.909745
CUST_1383_PI425129478	TG_303_M21	0.120559	0.042781	0.003242	0.030962
CUST_1383_PI425129481	TS_17_C5	-0.352451	0.262172	0.039704	0.139553
CUST_1383_PI425211535	5bias_TS_17_C5	-0.317727	0.327211	0.095675	0.260874
CUST_1384_PI425129478	TG_303_M17	-0.266405	0.42926	0.23752	0.481309
CUST_1384_PI425129481	TS_17_C10	-0.583493	0.876093	0.210656	0.444607
CUST_1384_PI425211535	5bias_TS_17_C10	-0.532274	0.77862	0.20109	0.431483
CUST_1385_PI425129478	TG_303_O7	0.10559	0.067634	0.025101	0.101633
CUST_1385_PI425129481	TS_17_C7	-0.444039	0.326511	0.038367	0.136235
CUST_1385_PI425211535	5bias_TS_17_C7	-0.405124	0.279961	0.031802	0.119787
CUST_1386_PI425129478	TG_303_M7	0.137123	0.058175	0.00621	0.043536
CUST_1386_PI425129481	TS_17_C11	0.0462	0.265698	0.717225	0.875792
CUST_1386_PI425211535	5bias_TS_17_C11	0.062018	0.119776	0.311371	0.569917
CUST_1387_PI425129478	TG_303_P19	0.141035	0.053672	0.004191	0.035376
CUST_1387_PI425129481	TS_17_C9	-0.376327	0.359741	0.079451	0.227886
CUST_1387_PI425211535	5bias_TS_17_C9	-0.391793	0.373085	0.07867	0.22643
CUST_1388_PI425129478	TG_303_B7	0.197267	0.183433	0.073978	0.216608
CUST_1388_PI425129481	TS_17_C12	0	0	1	1
CUST_1388_PI425211535	5bias_TS_17_C12	0	0	1	1
CUST_1389_PI425129478	TG_303_B3	0.439824	0.303884	0.031783	0.119775
CUST_1389_PI425129481	TS_17_C8	-0.238385	0.637803	0.45031	0.660354
CUST_1389_PI425211535	5bias_TS_17_C8	-0.304691	0.743629	0.411403	0.625449
CUST_139_PI425129478	TG_301_K5	0.008865	0.091484	0.839054	0.962527
CUST_139_PI425129481	TS_02_F4	0	0	1	1
CUST_139_PI425129486	Soldier_E05_T3	0.294473	0.340845	0.125548	0.31839
CUST_139_PI425211535	5bias_TS_02_F4	0	0	1	1
CUST_1390_PI425129478	TG_303_B1	0.239151	0.055223	0.000636	0.019777
CUST_1390_PI425129481	TS_17_D6	0	0	1	1
CUST_1390_PI425211535	5bias_TS_17_D6	0	0	1	1
CUST_1391_PI425129478	TG_303_B5	-0.019593	0.196816	0.834753	0.960445
CUST_1391_PI425129481	TS_17_D1	-0.064474	0.122742	0.305321	0.562677
CUST_1391_PI425211535	5bias_TS_17_D1	-0.105652	0.199108	0.301074	0.557291
CUST_1392_PI425129478	TG_303_B11	0.095136	0.102134	0.105679	0.279626
CUST_1392_PI425129481	TS_17_D3	-0.20686	0.487877	0.396768	0.612727
CUST_1392_PI425211535	5bias_TS_17_D3	-0.206248	0.472484	0.384292	0.600471
CUST_1393_PI425129478	TG_303_B17	0.09714	0.037695	0.0045	0.036684
CUST_1393_PI425129481	TS_17_D4	0.014599	0.502577	0.951328	1
CUST_1393_PI425211535	5bias_TS_17_D4	-0.000649	0.476116	0.997713	1
CUST_1394_PI425129478	TG_303_B19	-0.000636	0.194424	0.994511	1
CUST_1394_PI425129481	TS_17_D2	-0.122947	0.264596	0.357478	0.590447
CUST_1394_PI425211535	5bias_TS_17_D2	-0.122892	0.290429	0.397638	0.613468
CUST_1395_PI425129478	TG_303_B15	0.245833	0.107568	0.006933	0.0465
CUST_1395_PI425129481	TS_17_D5	0.070174	0.181187	0.435329	0.647319
CUST_1395_PI425211535	5bias_TS_17_D5	0.077218	0.183908	0.400955	0.616431
CUST_1396_PI425129478	TG_303_B9	0.075773	0.044371	0.018801	0.083744
CUST_1396_PI425129481	TS_17_D8	0	0	1	1
CUST_1396_PI425211535	5bias_TS_17_D8	0.003061	0.006845	0.373901	0.590447
CUST_1397_PI425129478	TG_303_B21	0.062373	0.139471	0.373901	0.590447
CUST_1397_PI425129481	TS_17_D11	0.104865	0.548247	0.69089	0.855716
CUST_1397_PI425211535	5bias_TS_17_D11	-0.037018	0.616172	0.899625	1
CUST_1398_PI425129478	TG_303_D3	-1.00747	0.292689	0.001533	0.024604
CUST_1398_PI425129481	TS_17_D12	0.036118	0.449254	0.866073	0.980849
CUST_1398_PI425211535	5bias_TS_17_D12	0.046536	0.452856	0.829533	0.956821
CUST_1399_PI425129478	TG_303_D11	-0.02446	0.06123	0.422209	0.635729
CUST_1399_PI425129481	TS_17_D10	0.24734	0.095816	0.004472	0.036575
CUST_1399_PI425211535	5bias_TS_17_D10	0.078395	0.09911	0.15167	0.363273
CUST_14_PI425129478	TG_00_A7	0.26473	0.043042	0.000162	0.015537
CUST_14_PI425129481	TS_00_A5	0	0	1	1
CUST_14_PI425129486	Random_B02_T3	0.185199	0.032983	0.000232	0.016418
CUST_14_PI425211535	5bias_TS_00_A5	0	0	1	1
CUST_14_PI425212603	5bias_TS_55_A1	-0.058399	0.431778	0.777396	0.921599
CUST_140_PI425129478	TG_301_K7	0.178761	0.061485	0.002888	0.029546
CUST_140_PI425129481	TS_02_F1	-0.02555	0.399924	0.893309	1
CUST_140_PI425129486	Soldier_E07_T3	0.239639	0.135909	0.016921	0.077909
CUST_140_PI425211535	5bias_TS_02_F1	-0.045147	0.428993	0.825514	0.954178
CUST_1400_PI425129478	TG_303_D13	-0.022711	0.07981	0.559174	0.752948
CUST_1400_PI425129481	TS_17_E1	-0.150226	0.395491	0.443524	0.654618
CUST_1400_PI425211535	5bias_TS_17_E1	-0.172645	0.374482	0.360847	0.590447
CUST_1401_PI425129478	TG_303_D9	0.019792	0.04615	0.391883	0.608019
CUST_1401_PI425129481	TS_17_E5	0.040651	0.736235	0.907695	1
CUST_1401_PI425211535	5bias_TS_17_E5	0	0	1	1
CUST_1402_PI425129478	TG_303_D1	0.031309	0.129288	0.616917	0.799908
CUST_1402_PI425129481	TS_17_E6	-0.626596	0.460252	0.038244	0.13589
CUST_1402_PI425211535	5bias_TS_17_E6	-0.63399	0.445302	0.033421	0.123597
CUST_1403_PI425129478	TG_303_B23	0.263972	0.100127	0.004141	0.035142
CUST_1403_PI425129481	TS_17_E7	0.023958	0.057689	0.405642	0.619983
CUST_1403_PI425211535	5bias_TS_17_E7	-0.008981	0.074679	0.801305	0.937237
CUST_1404_PI425129478	TG_303_D7	0.363133	0.033	1.6e-05	0.013795
CUST_1404_PI425129481	TS_17_E4	0.088644	0.124501	0.186584	0.413206
CUST_1404_PI425211535	5bias_TS_17_E4	0.062309	0.099123	0.232559	0.47443
CUST_1405_PI425129478	TG_303_F1	-0.057478	0.098191	0.260691	0.510327
CUST_1405_PI425129481	TS_17_E2	-0.07443	0.412963	0.707547	0.868015
CUST_1405_PI425211535	5bias_TS_17_E2	-0.003342	0.365496	0.984669	1
CUST_1406_PI425129478	TG_303_F3	0.093957	0.06482	0.031639	0.119345
CUST_1406_PI425129481	TS_17_E8	-0.021599	0.402499	0.910276	1
CUST_1406_PI425211535	5bias_TS_17_E8	-0.041486	0.403864	0.829597	0.956821
CUST_1407_PI425129478	TG_303_D17	0.192227	0.096878	0.011361	0.061536
CUST_1407_PI425129481	TS_17_E3	-0.522678	0.274829	0.01313	0.066738
CUST_1407_PI425211535	5bias_TS_17_E3	-0.441451	0.400111	0.069162	0.206933
CUST_1408_PI425129478	TG_303_D19	0.133946	0.209948	0.226853	0.467046
CUST_1408_PI425129481	TS_17_E11	-0.008155	0.196783	0.93062	1
CUST_1408_PI425211535	5bias_TS_17_E11	0	0	1	1
CUST_1409_PI425129478	TG_303_D23	-0.040906	0.09579	0.393705	0.609497
CUST_1409_PI425129481	TS_17_E9	0	0	1	1
CUST_1409_PI425211535	5bias_TS_17_E9	0	0	1	1
CUST_141_PI425129478	TG_301_K17	-1.35354	0.539075	0.004946	0.038522
CUST_141_PI425129481	TS_02_E11	0.100042	0.180898	0.283875	0.537918
CUST_141_PI425129486	Soldier_E11_T3	-0.651458	1.09699	0.254914	0.503526
CUST_141_PI425211535	5bias_TS_02_E11	0.087384	0.195395	0.373901	0.590447
CUST_1410_PI425129478	TG_303_D21	0.260387	0.082315	0.002108	0.026441
CUST_1410_PI425129481	TS_17_E10	-1.07322	0.62923	0.018877	0.083988
CUST_1410_PI425211535	5bias_TS_17_E10	-1.05692	0.621353	0.019045	0.084453
CUST_1411_PI425129478	TG_303_D15	-0.024912	0.152604	0.73357	0.88749
CUST_1411_PI425129481	TS_17_F2	-0.010218	0.543328	0.968471	1
CUST_1411_PI425211535	5bias_TS_17_F2	-0.009869	0.549807	0.969908	1
CUST_1412_PI425129478	TG_303_F11	0.097446	0.075184	0.044199	0.150591
CUST_1412_PI425129481	TS_17_E12	0.045153	0.166183	0.576286	0.767053
CUST_1412_PI425211535	5bias_TS_17_E12	0.012362	0.29089	0.928864	1
CUST_1413_PI425129478	TG_303_F17	0.330499	0.041669	5.9e-05	0.013957
CUST_1413_PI425129481	TS_17_F1	0.162485	0.052315	0.002258	0.026975
CUST_1413_PI425211535	5bias_TS_17_F1	0.1984	0.049362	0.000848	0.020824
CUST_1414_PI425129478	TG_303_F19	-0.431863	0.304653	0.033866	0.124581
CUST_1414_PI425129481	TS_17_F4	-0.001004	0.320096	0.99474	1
CUST_1414_PI425211535	5bias_TS_17_F4	0.007976	0.330335	0.959532	1
CUST_1415_PI425129478	TG_303_F15	0.042864	0.179514	0.621684	0.80331
CUST_1415_PI425129481	TS_17_F7	0.025054	0.056023	0.373901	0.590447
CUST_1415_PI425211535	5bias_TS_17_F7	0.041324	0.092403	0.373901	0.590447
CUST_1416_PI425129478	TG_303_F7	-0.247215	0.559316	0.378939	0.594958
CUST_1416_PI425129481	TS_17_F5	0.019361	0.043293	0.373901	0.590447
CUST_1416_PI425211535	5bias_TS_17_F5	-0.016879	0.037743	0.373901	0.590447
CUST_1417_PI425129478	TG_303_F13	-0.196988	0.153959	0.045882	0.154786
CUST_1417_PI425129481	TS_17_F6	-0.09003	0.11028	0.14197	0.346365
CUST_1417_PI425211535	5bias_TS_17_F6	-0.049061	0.206534	0.623427	0.804591
CUST_1418_PI425129478	TG_303_F21	0.067875	0.263285	0.595191	0.782438
CUST_1418_PI425129481	TS_17_F3	-0.231282	0.528256	0.383011	0.599176
CUST_1418_PI425211535	5bias_TS_17_F3	-0.161378	0.525166	0.529773	0.729413
CUST_1419_PI425129478	TG_303_F9	0.089586	0.085223	0.078469	0.225934
CUST_1419_PI425129481	TS_17_F9	-0.981086	0.381609	0.004539	0.036829
CUST_1419_PI425211535	5bias_TS_17_F9	-1.07581	0.493917	0.008217	0.050907
CUST_142_PI425129478	TG_301_I15	-0.14813	0.281815	0.305042	0.5623
CUST_142_PI425129481	TS_02_E10	-0.904402	0.394532	0.006858	0.046215
CUST_142_PI425129486	Soldier_E12_T3	0.3065	0.10483	0.002829	0.029335
CUST_142_PI425211535	5bias_TS_02_E10	-0.91689	0.419706	0.008132	0.050642
CUST_1420_PI425129478	TG_303_H9	-0.979407	0.688948	0.033574	0.123855
CUST_1420_PI425129481	TS_17_F10	0.160942	0.096762	0.020489	0.08881
CUST_1420_PI425211535	5bias_TS_17_F10	0.12601	0.265962	0.349139	0.590447
CUST_1421_PI425129478	TG_303_H1	0.18272	0.139299	0.042683	0.146848
CUST_1421_PI425129481	TS_17_F11	-0.096812	0.447195	0.653637	0.827881
CUST_1421_PI425211535	5bias_TS_17_F11	-0.200268	0.537407	0.451549	0.661009
CUST_1422_PI425129478	TG_303_F23	0.327189	0.120039	0.003665	0.033008
CUST_1422_PI425129481	TS_17_F8	-0.147387	0.542462	0.576293	0.767053
CUST_1422_PI425211535	5bias_TS_17_F8	-0.157939	0.530709	0.54217	0.739029
CUST_1423_PI425129478	TG_303_H5	0.065088	0.034385	0.013341	0.067443
CUST_1423_PI425129481	TS_17_G3	0.15742	0.385936	0.413328	0.627465
CUST_1423_PI425211535	5bias_TS_17_G3	0.187638	0.422829	0.377221	0.593585
CUST_1424_PI425129478	TG_303_H7	-0.600407	0.22863	0.004201	0.03538
CUST_1424_PI425129481	TS_17_G1	-0.387648	0.164073	0.006157	0.043335
CUST_1424_PI425211535	5bias_TS_17_G1	-0.219328	0.334082	0.216017	0.451863
CUST_1425_PI425129478	TG_303_H21	0.296908	0.061152	0.000408	0.018145
CUST_1425_PI425129481	TS_17_F12	0.028908	0.038753	0.170641	0.393275
CUST_1425_PI425211535	5bias_TS_17_F12	0.037662	0.059976	0.232961	0.475005
CUST_1426_PI425129478	TG_303_H19	0.126203	0.077683	0.022107	0.093597
CUST_1426_PI425129481	TS_17_G2	0	0	1	1
CUST_1426_PI425211535	5bias_TS_17_G2	0.010485	0.023445	0.373901	0.590447
CUST_1427_PI425129478	TG_303_H17	0.297658	0.098285	0.002481	0.027957
CUST_1427_PI425129481	TS_17_G4	-0.634759	0.809313	0.154332	0.367468
CUST_1427_PI425211535	5bias_TS_17_G4	-0.64219	0.842469	0.163492	0.381377
CUST_1428_PI425129478	TG_303_H23	-0.683285	0.634186	0.07362	0.21576
CUST_1428_PI425129481	TS_17_G10	0.059053	0.344147	0.72073	0.878464
CUST_1428_PI425211535	5bias_TS_17_G10	0.087821	0.315743	0.567676	0.759717
CUST_1429_PI425129478	TG_303_H15	-0.732827	0.194148	0.001079	0.022326
CUST_1429_PI425129481	TS_17_G9	-0.029008	0.4269	0.886591	0.995891
CUST_1429_PI425211535	5bias_TS_17_G9	-0.104531	0.551947	0.693725	0.857499
CUST_143_PI425129478	TG_301_I13	0.285039	0.174537	0.021738	0.092433
CUST_143_PI425129481	TS_02_F2	-1.00715	0.780569	0.044781	0.15208
CUST_143_PI425129486	Soldier_F01_T3	0.474476	0.131436	0.001279	0.023846
CUST_143_PI425211535	5bias_TS_02_F2	-1.09239	0.796351	0.037391	0.133495
CUST_1430_PI425129478	TG_303_J9	0.159767	0.525091	0.533621	0.73213
CUST_1430_PI425129481	TS_17_G8	-0.325404	0.313763	0.081223	0.231575
CUST_1430_PI425211535	5bias_TS_17_G8	-0.324969	0.291333	0.06718	0.202814
CUST_1431_PI425129478	TG_303_J11	0.239892	0.100776	0.005994	0.042654
CUST_1431_PI425129481	TS_17_G6	-0.064862	0.434372	0.755229	0.904364
CUST_1431_PI425211535	5bias_TS_17_G6	-0.109227	0.401361	0.575702	0.766622
CUST_1432_PI425129478	TG_303_L5	0.436209	0.137304	0.002074	0.026423
CUST_1432_PI425129481	TS_17_G5	-0.210245	0.254628	0.138581	0.341057
CUST_1432_PI425211535	5bias_TS_17_G5	-0.245581	0.345058	0.186726	0.413222
CUST_1433_PI425129478	TG_303_J23	0.245208	0.110998	0.007818	0.049603
CUST_1433_PI425129481	TS_17_G7	-0.089895	0.184408	0.336965	0.590447
CUST_1433_PI425211535	5bias_TS_17_G7	-0.086004	0.186474	0.360672	0.590447
CUST_1434_PI425129478	TG_303_J21	0.09577	0.143317	0.209424	0.442827
CUST_1434_PI425129481	TS_17_H1	-0.53108	0.295234	0.015834	0.074722
CUST_1434_PI425211535	5bias_TS_17_H1	-0.532683	0.280758	0.013237	0.067063
CUST_1435_PI425129478	TG_303_L1	0	0	1	1
CUST_1435_PI425129481	TS_17_H3	0.12466	0.425053	0.54776	0.743622
CUST_1435_PI425211535	5bias_TS_17_H3	-0.006843	0.562676	0.979606	1
CUST_1436_PI425129478	TG_303_L17	0.125394	0.041868	0.002586	0.028174
CUST_1436_PI425129481	TS_17_G12	-0.569566	1.02493	0.28188	0.535655
CUST_1436_PI425211535	5bias_TS_17_G12	-0.515108	0.979127	0.304675	0.561908
CUST_1437_PI425129478	TG_303_L15	-0.667652	0.937717	0.186583	0.413206
CUST_1437_PI425129481	TS_17_H4	0.04084	0.262434	0.7454	0.896839
CUST_1437_PI425211535	5bias_TS_17_H4	0.062404	0.197775	0.519393	0.720691
CUST_1438_PI425129478	TG_303_L23	0.09193	0.350472	0.589023	0.777804
CUST_1438_PI425129481	TS_17_H2	-0.055093	0.492551	0.814822	0.946157
CUST_1438_PI425211535	5bias_TS_17_H2	-0.039915	0.489327	0.86414	0.979367
CUST_1439_PI425129478	TG_303_L19	-0.606605	0.87492	0.195999	0.425138
CUST_1439_PI425129481	TS_17_H7	-2.13818	0.539175	0.000893	0.020987
CUST_1439_PI425211535	5bias_TS_17_H7	-2.06303	0.487363	0.000695	0.020113
CUST_144_PI425129478	TG_301_K3	-0.082379	0.491662	0.72693	0.882749
CUST_144_PI425129481	TS_02_F5	0.173005	0.350681	0.33187	0.590447
CUST_144_PI425129486	Soldier_F02_T3	-0.036955	0.085602	0.389048	0.605139
CUST_144_PI425211535	5bias_TS_02_F5	0.13522	0.432104	0.522644	0.723312
CUST_1440_PI425129478	TG_303_L13	0.040425	0.080297	0.32325	0.584255
CUST_1440_PI425129481	TS_17_H6	-0.563834	0.272826	0.009873	0.056505
CUST_1440_PI425211535	5bias_TS_17_H6	-0.511216	0.221939	0.006742	0.045724
CUST_1441_PI425129478	TG_303_L21	0.118533	0.184211	0.223596	0.462682
CUST_1441_PI425129481	TS_17_H5	-0.547223	0.674259	0.143748	0.349659
CUST_1441_PI425211535	5bias_TS_17_H5	-0.615767	0.715516	0.126637	0.320018
CUST_1442_PI425129478	TG_303_13	0.454434	0.134537	0.001647	0.025107
CUST_1442_PI425129481	TS_17_G11	-0.13177	0.147285	0.116048	0.300439
CUST_1442_PI425211535	5bias_TS_17_G11	-0.1273	0.18473	0.198191	0.427653
CUST_1443_PI425129478	TG_303_11	0.056417	0.031195	0.015554	0.074077
CUST_1443_PI425129481	TS_17_H8	-0.472115	0.164736	0.003046	0.030026
CUST_1443_PI425211535	5bias_TS_17_H8	-0.630928	0.217743	0.002925	0.029738
CUST_1444_PI425129478	TG_303_5	0.05736	0.12826	0.373901	0.590447
CUST_1444_PI425129481	TS_19_H3	0.086567	0.3608	0.620058	0.802065
CUST_1444_PI425211535	5bias_TS_19_H3	0.102435	0.322651	0.516955	0.719014
CUST_1445_PI425129478	TG_303_7	0.11602	0.070981	0.021678	0.092249
CUST_1445_PI425129481	TS_19_H4	0.176488	0.157412	0.066267	0.201065
CUST_1445_PI425211535	5bias_TS_19_H4	0.179972	0.205252	0.121464	0.310585
CUST_1446_PI425129478	TG_303_15	0.124588	0.106677	0.059326	0.185103
CUST_1446_PI425129481	TS_19_H8	-0.48254	0.476817	0.086402	0.241874
CUST_1446_PI425211535	5bias_TS_19_H8	-0.486384	0.439285	0.068518	0.205758
CUST_1447_PI425129478	TG_303_9	-0.006443	0.070248	0.847526	0.96885
CUST_1447_PI425129481	TS_19_H7	-0.282205	0.374689	0.167439	0.387996
CUST_1447_PI425211535	5bias_TS_19_H7	-0.232042	0.392434	0.256651	0.506069
CUST_1448_PI425129478	TG_303_17	-0.033548	0.218194	0.748303	0.898969
CUST_1448_PI425129481	TS_19_H10	-0.08174	0.463127	0.713236	0.872066
CUST_1448_PI425211535	5bias_TS_19_H10	-0.064371	0.478544	0.778566	0.922421
CUST_1449_PI425129478	TG_303_19	0.347576	0.155738	0.007541	0.048709
CUST_1449_PI425129481	TS_19_H9	0	0	1	1
CUST_1449_PI425211535	5bias_TS_19_H9	0.082239	0.311378	0.586561	0.776144
CUST_145_PI425129478	TG_301_K15	0.048787	0.038595	0.047512	0.158417
CUST_145_PI425129481	TS_02_F6	0.079545	0.04907	0.022262	0.094036
CUST_145_PI425129486	Soldier_F04_T3	-1.15308	0.252901	0.000521	0.018926
CUST_145_PI425211535	5bias_TS_02_F6	0.060209	0.07932	0.164872	0.383629
CUST_1450_PI425129478	TG_303_P3	-0.117504	0.441068	0.583442	0.773452
CUST_1450_PI425129481	TS_19_H12	0.083095	0.061076	0.03832	0.1361
CUST_1450_PI425211535	5bias_TS_19_H12	0.068797	0.137301	0.32526	0.586559
CUST_1451_PI425129478	TG_303_P5	0.30152	0.153216	0.011687	0.062437
CUST_1451_PI425129481	TS_19_H11	-0.012814	0.028653	0.373901	0.590447
CUST_1451_PI425211535	5bias_TS_19_H11	0.011204	0.025052	0.373901	0.590447
CUST_1452_PI425129478	TG_303_P7	0.013171	0.066474	0.680647	0.848035
CUST_1452_PI425129481	TS_19_H6	0.10081	0.343984	0.548041	0.743747
CUST_1452_PI425211535	5bias_TS_19_H6	0.059921	0.245668	0.614468	0.798048
CUST_1453_PI425129478	TG_303_23	0.100804	0.271453	0.453019	0.662174
CUST_1453_PI425129481	TS_19_A1	0.08067	0.172684	0.355182	0.590447
CUST_1453_PI425211535	5bias_TS_19_A1	0.045583	0.101927	0.373901	0.590447
CUST_1454_PI425129478	TG_303_P11	0.23125	0.055969	0.000763	0.020503
CUST_1454_PI425129481	TS_19_A5	-0.593864	0.279179	0.008928	0.053173
CUST_1454_PI425211535	5bias_TS_19_A5	-0.660209	0.297913	0.007731	0.049363
CUST_1455_PI425129478	TG_303_P9	0.366493	0.191023	0.012745	0.065606
CUST_1455_PI425129481	TS_19_A4	-0.653741	0.916638	0.185996	0.412637
CUST_1455_PI425211535	5bias_TS_19_A4	-0.50517	0.694436	0.179142	0.405005
CUST_1456_PI425129478	TG_303_21	-0.39637	0.162272	0.005463	0.04072
CUST_1456_PI425129481	TS_19_A2	0	0	1	1
CUST_1456_PI425211535	5bias_TS_19_A2	0	0	1	1
CUST_1457_PI425129478	TG_303_P13	0.149053	0.121707	0.051986	0.168344
CUST_1457_PI425129481	TS_19_A6	-0.143513	0.319908	0.372566	0.590447
CUST_1457_PI425211535	5bias_TS_19_A6	-0.139428	0.334917	0.404606	0.619074
CUST_1458_PI425129478	TG_303_P17	0.066795	0.045986	0.031437	0.118784
CUST_1458_PI425129481	TS_19_A7	-0.205841	0.724782	0.559905	0.75361
CUST_1458_PI425211535	5bias_TS_19_A7	-0.086557	0.672541	0.787807	0.928209
CUST_1459_PI425129478	TG_303_O12	0.225317	0.0437	0.000323	0.017085
CUST_1459_PI425129481	TS_19_A9	-0.046026	0.344313	0.779897	0.922861
CUST_1459_PI425211535	5bias_TS_19_A9	-0.138521	0.456606	0.534762	0.733048
CUST_146_PI425129478	TG_301_I9	0.042732	0.095552	0.373901	0.590447
CUST_146_PI425129481	TS_02_F7	-1.43759	0.561798	0.004617	0.037042
CUST_146_PI425129486	Soldier_F05_T3	-1.35665	0.237207	0.000215	0.015774
CUST_146_PI425211535	5bias_TS_02_F7	-1.55766	0.540435	0.002983	0.0299
CUST_1460_PI425129478	TG_303_O14	0.225024	0.0924	0.005523	0.040956
CUST_1460_PI425129481	TS_19_A8	-0.798925	0.735392	0.072039	0.212393
CUST_1460_PI425211535	5bias_TS_19_A8	-0.685722	0.628445	0.071219	0.210685
CUST_1461_PI425129478	TG_303_A8	0.026855	0.051128	0.305342	0.562677
CUST_1461_PI425129481	TS_19_A10	0.26804	0.386676	0.196069	0.425172
CUST_1461_PI425211535	5bias_TS_19_A10	0.308513	0.336499	0.109678	0.287645
CUST_1462_PI425129478	TG_303_A2	0.259478	0.078067	0.00175	0.025232
CUST_1462_PI425129481	TS_19_B4	-0.302189	0.515693	0.260267	0.509877
CUST_1462_PI425211535	5bias_TS_19_B4	-0.312631	0.519792	0.249854	0.497087
CUST_1463_PI425129478	TG_303_A12	-0.006221	0.01391	0.373901	0.590447
CUST_1463_PI425129481	TS_19_B3	-0.014758	0.27429	0.910038	1
CUST_1463_PI425211535	5bias_TS_19_B3	-0.035091	0.276395	0.790584	0.929665
CUST_1464_PI425129478	TG_303_A6	0.193915	0.097544	0.011288	0.061418
CUST_1464_PI425129481	TS_19_B1	-0.243211	0.612629	0.424852	0.637704
CUST_1464_PI425211535	5bias_TS_19_B1	-0.318982	0.640248	0.327683	0.588717
CUST_1465_PI425129478	TG_303_A14	0.052568	0.036124	0.031261	0.118344
CUST_1465_PI425129481	TS_19_A12	-0.691765	0.255064	0.003733	0.033257
CUST_1465_PI425211535	5bias_TS_19_A12	-0.719086	0.29893	0.005773	0.041717
CUST_1466_PI425129478	TG_303_O20	0.043121	0.055968	0.16003	0.376198
CUST_1466_PI425129481	TS_19_B2	-0.458628	0.643009	0.185967	0.412637
CUST_1466_PI425211535	5bias_TS_19_B2	-0.464719	0.698201	0.210892	0.444917
CUST_1467_PI425129478	TG_303_A10	0.199515	0.053216	0.001108	0.02238
CUST_1467_PI425129481	TS_19_B6	-0.055885	0.276828	0.675085	0.843206
CUST_1467_PI425211535	5bias_TS_19_B6	-0.062334	0.252484	0.610307	0.794873
CUST_1468_PI425129478	TG_303_O24	0.199897	0.367131	0.290324	0.545783
CUST_1468_PI425129481	TS_19_A11	0.114789	0.275334	0.403989	0.618715
CUST_1468_PI425211535	5bias_TS_19_A11	0.073765	0.191999	0.43873	0.650924
CUST_1469_PI425129478	TG_303_O16	0.078231	0.028109	0.003395	0.03179
CUST_1469_PI425129481	TS_19_B9	0.276048	0.047221	0.000198	0.015569
CUST_1469_PI425211535	5bias_TS_19_B9	0.185897	0.082797	0.007383	0.048133
CUST_147_PI425129478	TG_301_K9	-0.048838	0.1686	0.552466	0.747561
CUST_147_PI425129481	TS_02_F9	-0.040069	0.094821	0.398208	0.613893
CUST_147_PI425129486	Soldier_F06_T3	0.048477	0.171882	0.562504	0.75588
CUST_147_PI425211535	5bias_TS_02_F9	-0.022747	0.090165	0.602798	0.788879
CUST_1470_PI425129478	TG_303_O18	0.149661	0.093969	0.023559	0.097461
CUST_1470_PI425129481	TS_19_B7	-0.006284	0.595824	0.982316	1
CUST_1470_PI425211535	5bias_TS_19_B7	-0.067952	0.729088	0.845096	0.967184
CUST_1471_PI425129478	TG_303_A24	-0.961964	0.301431	0.002039	0.026423
CUST_1471_PI425129481	TS_19_B8	-1.70776	1.09744	0.025361	0.102243
CUST_1471_PI425211535	5bias_TS_19_B8	-1.70215	1.09637	0.025547	0.102766
CUST_1472_PI425129478	TG_303_C10	0.114459	0.065074	0.017059	0.078333
CUST_1472_PI425129481	TS_19_B10	-0.039381	0.088059	0.373901	0.590447
CUST_1472_PI425211535	5bias_TS_19_B10	0.07798	0.623279	0.793531	0.931953
CUST_1473_PI425129478	TG_303_C2	-0.016903	0.149267	0.812588	0.944589
CUST_1473_PI425129481	TS_19_B11	-0.022755	0.050883	0.373901	0.590447
CUST_1473_PI425211535	5bias_TS_19_B11	0	0	1	1
CUST_1474_PI425129478	TG_303_C4	0.168811	0.051478	0.001841	0.025671
CUST_1474_PI425129481	TS_19_B12	-0.002659	0.108512	0.958936	1
CUST_1474_PI425211535	5bias_TS_19_B12	0.003554	0.117729	0.949421	1
CUST_1475_PI425129478	TG_303_A16	0.306296	0.070673	0.000635	0.019777
CUST_1475_PI425129481	TS_19_C1	0.043255	0.096721	0.373901	0.590447
CUST_1475_PI425211535	5bias_TS_19_C1	0.135255	0.191407	0.18924	0.416944
CUST_1476_PI425129478	TG_303_A22	-0.012496	0.038023	0.503165	0.706415
CUST_1476_PI425129481	TS_19_C4	0	0	1	1
CUST_1476_PI425211535	5bias_TS_19_C4	0.016143	0.036098	0.373901	0.590447
CUST_1477_PI425129478	TG_303_A20	0.429035	0.242201	0.016664	0.07715
CUST_1477_PI425129481	TS_19_C3	-0.534047	0.614667	0.12398	0.315235
CUST_1477_PI425211535	5bias_TS_19_C3	-0.437503	0.44062	0.090587	0.250293
CUST_1478_PI425129478	TG_303_A18	-0.044515	0.184203	0.617619	0.800378
CUST_1478_PI425129481	TS_19_C5	-0.211376	0.203878	0.081288	0.231719
CUST_1478_PI425211535	5bias_TS_19_C5	-0.158311	0.250328	0.230226	0.471278
CUST_1479_PI425129478	TG_303_C6	0.424916	0.143332	0.002687	0.028612
CUST_1479_PI425129481	TS_19_C2	0.094069	0.416277	0.639919	0.817345
CUST_1479_PI425211535	5bias_TS_19_C2	0.148173	0.341638	0.387057	0.603294
CUST_148_PI425129478	TG_301_M9	0.258683	0.083063	0.002235	0.026975
CUST_148_PI425129481	TS_02_F8	-0.695387	0.872202	0.149203	0.35963
[truncated: 13,742 more rows]
