# Supplementary material for: Molecular Signatures of Nicotinoid-Pathogen Synergy in the Termite Gut
Source: PLoS One. 2015 Apr 2;10(4):e0123391. doi: 10.1371/journal.pone.0123391 (PMC4383478; doi:10.1371/journal.pone.0123391)
Supplement: S21 Table — (TXT) [file pone.0123391.s026.txt]

dbEST_Id	User_Id		GenBank_Accn
=======	=======		============
60071625	TG_00_E9		FL634956
60071626	TG_00_E10		FL634957
60071627	TG_00_E6		FL634958
60071628	TG_00_B10		FL634959
60071629	TG_00_H10		FL634960
60071630	TG_00_B6		FL634961
60071631	TG_00_F5		FL634962
60071632	TG_00_F10		FL634963
60071633	TG_00_A3		FL634964
60071634	TG_00_A12		FL634965
60071635	TG_00_C5		FL634966
60071636	TG_00_E4		FL634967
60071637	TG_00_C4		FL634968
60071638	TG_00_D10		FL634969
60071639	TG_00_A7		FL634970
60071640	TG_00_A9		FL634971
60071641	TG_00_D4		FL634972
60071642	TG_00_C2		FL634973
60071643	TG_00_C9		FL634974
60071644	TG_00_D3		FL634975
60071645	TG_00_A8		FL634976
60071646	TG_00_E11		FL634977
60071647	TG_00_C10		FL634978
60071648	TG_00_A4		FL634979
60071649	TG_00_C6		FL634980
60071650	TG_00_D5		FL634981
60071651	TG_00_C1		FL634982
60071652	TG_00_A11		FL634983
60071653	TG_00_G2		FL634984
60071654	TG_00_F9		FL634985
60071655	TG_00_C12		FL634986
60071656	TG_00_D8		FL634987
60071657	TG_00_A2		FL634988
60071658	TG_00_E1		FL634989
60071659	TG_00_B9		FL634990
60071660	TG_00_H12		FL634991
60071661	TG_00_B8		FL634992
60071662	TG_00_F4		FL634993
60071663	TG_00_C7		FL634994
60071664	TG_00_D9		FL634995
60071665	TG_00_E12		FL634996
60071666	TG_00_H9		FL634997
60071667	TG_00_E2		FL634998
60071668	TG_00_G1		FL634999
60071669	TG_00_B12		FL635000
60071670	TG_00_C3		FL635001
60071671	TG_00_B1		FL635002
60071672	TG_00_B5		FL635003
60071673	TG_00_C8		FL635004
60071674	TG_00_A6		FL635005
60071675	TG_00_F12		FL635006
60071676	TG_00_F8		FL635007
60071677	TG_00_A1		FL635008
60071678	TG_00_H8		FL635009
60071679	TG_00_D11		FL635010
60071680	TG_00_D7		FL635011
60071681	TG_00_D1		FL635012
60071682	TG_00_E3		FL635013
60071683	TG_00_B11		FL635014
60071684	TG_00_F11		FL635015
60071685	TG_00_B7		FL635016
60071686	TG_00_E5		FL635017
60071687	TG_00_F1		FL635018
60071688	TG_00_H11		FL635019
60071689	TG_00_C11		FL635020
60071690	TG_00_A5		FL635021
60071691	TG_00_F6		FL635022
60071692	TG_00_G3		FL635023
60071693	TG_00_B2		FL635024
60071694	TG_00_D2		FL635025
60071695	TG_00_D6		FL635026
60071696	TG_00_F2		FL635027
60071697	TG_00_H7		FL635028
60071698	TG_00_E8		FL635029
60071699	TG_00_D12		FL635030
60071700	TG_00_H1		FL635031
60071701	TG_00_G9		FL635032
60071702	TG_00_G6		FL635033
60071703	TG_00_H4		FL635034
60071704	TG_00_G5		FL635035
60071705	TG_00_G7		FL635036
60071706	TG_00_H3		FL635037
60071707	TG_00_H5		FL635038
60071708	TG_00_G12		FL635039
60071709	TG_00_G11		FL635040
60071710	TG_00_H6		FL635041
60071711	TG_00_G10		FL635042
60071712	TG_00_H2		FL635043
60071713	TG_00_G8		FL635044
60071714	TG_301_O17		FL635045
60071715	TG_301_A11		FL635046
60071716	TG_301_C19		FL635047
60071717	TG_301_C11		FL635048
60071718	TG_301_C15		FL635049
60071719	TG_301_A19		FL635050
60071720	TG_301_C21		FL635051
60071721	TG_301_C1		FL635052
60071722	TG_301_A15		FL635053
60071723	TG_301_C17		FL635054
60071724	TG_301_C7		FL635055
60071725	TG_301_A23		FL635056
60071726	TG_301_C5		FL635057
60071727	TG_301_A7		FL635058
60071728	TG_301_A5		FL635059
60071729	TG_301_A17		FL635060
60071730	TG_301_C13		FL635061
60071731	TG_301_C3		FL635062
60071732	TG_301_O23		FL635063
60071733	TG_301_A21		FL635064
60071734	TG_301_A9		FL635065
60071735	TG_301_C9		FL635066
60071736	TG_301_A13		FL635067
60071737	TG_301_E5		FL635068
60071738	TG_301_E1		FL635069
60071739	TG_301_C23		FL635070
60071740	TG_301_E13		FL635071
60071741	TG_301_E3		FL635072
60071742	TG_301_E11		FL635073
60071743	TG_301_E7		FL635074
60071744	TG_301_E9		FL635075
60071745	TG_301_E15		FL635076
60071746	TG_301_E23		FL635077
60071747	TG_301_E19		FL635078
60071748	TG_301_E21		FL635079
60071749	TG_301_E17		FL635080
60071750	TG_301_I5		FL635081
60071751	TG_301_G17		FL635082
60071752	TG_301_G11		FL635083
60071753	TG_301_G23		FL635084
60071754	TG_301_G9		FL635085
60071755	TG_301_G5		FL635086
60071756	TG_301_G3		FL635087
60071757	TG_301_I1		FL635088
60071758	TG_301_G13		FL635089
60071759	TG_301_I3		FL635090
60071760	TG_301_I19		FL635091
60071761	TG_301_I23		FL635092
60071762	TG_301_I7		FL635093
60071763	TG_301_I11		FL635094
60071764	TG_301_K11		FL635095
60071765	TG_301_K5		FL635096
60071766	TG_301_K7		FL635097
60071767	TG_301_K17		FL635098
60071768	TG_301_I15		FL635099
60071769	TG_301_I13		FL635100
60071770	TG_301_K3		FL635101
60071771	TG_301_K15		FL635102
60071772	TG_301_I9		FL635103
60071773	TG_301_K9		FL635104
60071774	TG_301_M9		FL635105
60071775	TG_301_M7		FL635106
60071776	TG_301_M3		FL635107
60071777	TG_301_M11		FL635108
60071778	TG_301_M19		FL635109
60071779	TG_301_M5		FL635110
60071780	TG_301_M1		FL635111
60071781	TG_301_M21		FL635112
60071782	TG_301_O1		FL635113
60071783	TG_301_O9		FL635114
60071784	TG_301_O7		FL635115
60071785	TG_301_O11		FL635116
60071786	TG_301_O5		FL635117
60071787	TG_301_O15		FL635118
60071788	TG_301_O3		FL635119
60071789	TG_301_B1		FL635120
60071790	TG_301_P19		FL635121
60071791	TG_301_P23		FL635122
60071792	TG_301_P21		FL635123
60071793	TG_301_B11		FL635124
60071794	TG_301_D7		FL635125
60071795	TG_301_B5		FL635126
60071796	TG_301_D9		FL635127
60071797	TG_301_D5		FL635128
60071798	TG_301_D3		FL635129
60071799	TG_301_B19		FL635130
60071800	TG_301_B3		FL635131
60071801	TG_301_B17		FL635132
60071802	TG_301_B23		FL635133
60071803	TG_301_B15		FL635134
60071804	TG_301_B21		FL635135
60071805	TG_301_B7		FL635136
60071806	TG_301_D1		FL635137
60071807	TG_301_F1		FL635138
60071808	TG_301_D21		FL635139
60071809	TG_301_F3		FL635140
60071810	TG_301_F7		FL635141
60071811	TG_301_F5		FL635142
60071812	TG_301_D19		FL635143
60071813	TG_301_D13		FL635144
60071814	TG_301_F13		FL635145
60071815	TG_301_D17		FL635146
60071816	TG_301_D15		FL635147
60071817	TG_301_F11		FL635148
60071818	TG_301_D11		FL635149
60071819	TG_301_F9		FL635150
60071820	TG_301_D23		FL635151
60071821	TG_301_H1		FL635152
60071822	TG_301_H3		FL635153
60071823	TG_301_H5		FL635154
60071824	TG_301_F19		FL635155
60071825	TG_301_F15		FL635156
60071826	TG_301_F21		FL635157
60071827	TG_301_F17		FL635158
60071828	TG_301_J7		FL635159
60071829	TG_301_H9		FL635160
60071830	TG_301_H17		FL635161
60071831	TG_301_J5		FL635162
60071832	TG_301_J1		FL635163
60071833	TG_301_H19		FL635164
60071834	TG_301_H7		FL635165
60071835	TG_301_J9		FL635166
60071836	TG_301_J11		FL635167
60071837	TG_301_H23		FL635168
60071838	TG_301_H13		FL635169
60071839	TG_301_H15		FL635170
60071840	TG_301_J3		FL635171
60071841	TG_301_H11		FL635172
60071842	TG_301_J15		FL635173
60071843	TG_301_L7		FL635174
60071844	TG_301_J13		FL635175
60071845	TG_301_J17		FL635176
60071846	TG_301_J23		FL635177
60071847	TG_301_L13		FL635178
60071848	TG_301_L11		FL635179
60071849	TG_301_L1		FL635180
60071850	TG_301_L3		FL635181
60071851	TG_301_L17		FL635182
60071852	TG_301_J21		FL635183
60071853	TG_301_L15		FL635184
60071854	TG_301_N5		FL635185
60071855	TG_301_N9		FL635186
60071856	TG_301_N3		FL635187
60071857	TG_301_N1		FL635188
60071858	TG_301_L19		FL635189
60071859	TG_301_P13		FL635190
60071860	TG_301_P11		FL635191
60071861	TG_301_P9		FL635192
60071862	TG_301_P15		FL635193
60071863	TG_301_N13		FL635194
60071864	TG_301_P1		FL635195
60071865	TG_301_P3		FL635196
60071866	TG_301_N17		FL635197
60071867	TG_301_N15		FL635198
60071868	TG_301_P5		FL635199
60071869	TG_301_N21		FL635200
60071870	TG_301_P7		FL635201
60071871	TG_301_P17		FL635202
60071872	TG_301_O14		FL635203
60071873	TG_301_O12		FL635204
60071874	TG_301_O16		FL635205
60071875	TG_301_A14		FL635206
60071876	TG_301_A8		FL635207
60071877	TG_301_O24		FL635208
60071878	TG_301_A12		FL635209
60071879	TG_301_A4		FL635210
60071880	TG_301_O22		FL635211
60071881	TG_301_A6		FL635212
60071882	TG_301_O20		FL635213
60071883	TG_301_A10		FL635214
60071884	TG_301_O18		FL635215
60071885	TG_301_A16		FL635216
60071886	TG_301_C16		FL635217
60071887	TG_301_C4		FL635218
60071888	TG_301_A18		FL635219
60071889	TG_301_C12		FL635220
60071890	TG_301_C2		FL635221
60071891	TG_301_C8		FL635222
60071892	TG_301_C22		FL635223
60071893	TG_301_A20		FL635224
60071894	TG_301_C14		FL635225
60071895	TG_301_C24		FL635226
60071896	TG_301_C20		FL635227
60071897	TG_301_C6		FL635228
60071898	TG_301_A24		FL635229
60071899	TG_301_A22		FL635230
60071900	TG_301_C10		FL635231
60071901	TG_301_E8		FL635232
60071902	TG_301_E16		FL635233
60071903	TG_301_E4		FL635234
60071904	TG_301_E2		FL635235
60071905	TG_301_E14		FL635236
60071906	TG_301_E6		FL635237
60071907	TG_301_E10		FL635238
60071908	TG_301_E12		FL635239
60071909	TG_301_G12		FL635240
60071910	TG_301_E22		FL635241
60071911	TG_301_E20		FL635242
60071912	TG_301_G20		FL635243
60071913	TG_301_E18		FL635244
60071914	TG_301_G16		FL635245
60071915	TG_301_G8		FL635246
60071916	TG_301_G6		FL635247
60071917	TG_301_G4		FL635248
60071918	TG_301_G10		FL635249
60071919	TG_301_G14		FL635250
60071920	TG_301_E24		FL635251
60071921	TG_301_G2		FL635252
60071922	TG_301_G18		FL635253
60071923	TG_301_I22		FL635254
60071924	TG_301_I12		FL635255
60071925	TG_301_I20		FL635256
60071926	TG_301_I4		FL635257
60071927	TG_301_I14		FL635258
60071928	TG_301_I16		FL635259
60071929	TG_301_I8		FL635260
60071930	TG_301_K2		FL635261
60071931	TG_301_I2		FL635262
60071932	TG_301_K4		FL635263
60071933	TG_301_G24		FL635264
60071934	TG_301_I18		FL635265
60071935	TG_301_I6		FL635266
60071936	TG_301_I24		FL635267
60071937	TG_301_K12		FL635268
60071938	TG_301_K16		FL635269
60071939	TG_301_K14		FL635270
60071940	TG_301_K18		FL635271
60071941	TG_301_K8		FL635272
60071942	TG_301_K10		FL635273
60071943	TG_301_M2		FL635274
60071944	TG_301_M24		FL635275
60071945	TG_301_M10		FL635276
60071946	TG_301_M14		FL635277
60071947	TG_301_M20		FL635278
60071948	TG_301_K24		FL635279
60071949	TG_301_O2		FL635280
60071950	TG_301_M4		FL635281
60071951	TG_301_M18		FL635282
60071952	TG_301_M16		FL635283
60071953	TG_301_M6		FL635284
60071954	TG_301_M12		FL635285
60071955	TG_301_M8		FL635286
60071956	TG_301_M22		FL635287
60071957	TG_301_O6		FL635288
60071958	TG_301_O8		FL635289
60071959	TG_301_O4		FL635290
60071960	TG_301_O10		FL635291
60071961	TG_301_P14		FL635292
60071962	TG_301_B6		FL635293
60071963	TG_301_B14		FL635294
60071964	TG_301_P22		FL635295
60071965	TG_301_B16		FL635296
60071966	TG_301_B10		FL635297
60071967	TG_301_B8		FL635298
60071968	TG_301_B18		FL635299
60071969	TG_301_B4		FL635300
60071970	TG_301_P24		FL635301
60071971	TG_301_B12		FL635302
60071972	TG_301_B2		FL635303
60071973	TG_301_D2		FL635304
60071974	TG_301_D22		FL635305
60071975	TG_301_D20		FL635306
60071976	TG_301_D12		FL635307
60071977	TG_301_D16		FL635308
60071978	TG_301_D6		FL635309
60071979	TG_301_D4		FL635310
60071980	TG_301_B24		FL635311
60071981	TG_301_D18		FL635312
60071982	TG_301_D24		FL635313
60071983	TG_301_D10		FL635314
60071984	TG_301_B20		FL635315
60071985	TG_301_D14		FL635316
60071986	TG_301_D8		FL635317
60071987	TG_301_B22		FL635318
60071988	TG_301_F8		FL635319
60071989	TG_301_F6		FL635320
60071990	TG_301_F4		FL635321
60071991	TG_301_F20		FL635322
60071992	TG_301_F10		FL635323
60071993	TG_301_F22		FL635324
60071994	TG_301_F12		FL635325
60071995	TG_301_F2		FL635326
60071996	TG_301_F14		FL635327
60071997	TG_301_H4		FL635328
60071998	TG_301_H14		FL635329
60071999	TG_301_H10		FL635330
60072000	TG_301_H6		FL635331
60072001	TG_301_H8		FL635332
60072002	TG_301_H12		FL635333
60072003	TG_301_J6		FL635334
60072004	TG_301_J4		FL635335
60072005	TG_301_H24		FL635336
60072006	TG_301_J10		FL635337
60072007	TG_301_H18		FL635338
60072008	TG_301_J2		FL635339
60072009	TG_301_H22		FL635340
60072010	TG_301_H16		FL635341
60072011	TG_301_J8		FL635342
60072012	TG_301_J22		FL635343
60072013	TG_301_L4		FL635344
60072014	TG_301_J24		FL635345
60072015	TG_301_J16		FL635346
60072016	TG_301_J18		FL635347
60072017	TG_301_L6		FL635348
60072018	TG_301_J14		FL635349
60072019	TG_301_J20		FL635350
60072020	TG_301_N8		FL635351
60072021	TG_301_L24		FL635352
60072022	TG_301_N6		FL635353
60072023	TG_301_N4		FL635354
60072024	TG_301_L18		FL635355
60072025	TG_301_L16		FL635356
60072026	TG_301_L22		FL635357
60072027	TG_301_L14		FL635358
60072028	TG_301_N10		FL635359
60072029	TG_301_P4		FL635360
60072030	TG_301_N12		FL635361
60072031	TG_301_N24		FL635362
60072032	TG_301_P2		FL635363
60072033	TG_301_N16		FL635364
60072034	TG_301_N20		FL635365
60072035	TG_301_N14		FL635366
60072036	TG_301_N22		FL635367
60072037	TG_301_P8		FL635368
60072038	TG_309_P14		FL635369
60072039	TG_309_P12		FL635370
60072040	TG_309_D6		FL635371
60072041	TG_309_B10		FL635372
60072042	TG_309_D14		FL635373
60072043	TG_309_D2		FL635374
60072044	TG_309_B4		FL635375
60072045	TG_309_D8		FL635376
60072046	TG_309_B2		FL635377
60072047	TG_309_D18		FL635378
60072048	TG_309_B24		FL635379
60072049	TG_309_B22		FL635380
60072050	TG_309_B18		FL635381
60072051	TG_309_D16		FL635382
60072052	TG_309_B16		FL635383
60072053	TG_309_B12		FL635384
60072054	TG_309_D4		FL635385
60072055	TG_309_P18		FL635386
60072056	TG_309_B20		FL635387
60072057	TG_309_B14		FL635388
60072058	TG_309_D12		FL635389
60072059	TG_309_F18		FL635390
60072060	TG_309_H6		FL635391
60072061	TG_309_F14		FL635392
60072062	TG_309_F2		FL635393
60072063	TG_309_F10		FL635394
60072064	TG_309_F6		FL635395
60072065	TG_309_F16		FL635396
60072066	TG_309_H8		FL635397
60072067	TG_309_F4		FL635398
60072068	TG_309_H12		FL635399
60072069	TG_309_H16		FL635400
60072070	TG_309_D20		FL635401
60072071	TG_309_F20		FL635402
60072072	TG_309_D22		FL635403
60072073	TG_309_H22		FL635404
60072074	TG_309_H10		FL635405
60072075	TG_309_F22		FL635406
60072076	TG_309_H14		FL635407
60072077	TG_309_H24		FL635408
60072078	TG_309_F12		FL635409
60072079	TG_309_L14		FL635410
60072080	TG_309_L24		FL635411
60072081	TG_309_J20		FL635412
60072082	TG_309_J12		FL635413
60072083	TG_309_L18		FL635414
60072084	TG_309_L20		FL635415
60072085	TG_309_L8		FL635416
60072086	TG_309_J16		FL635417
60072087	TG_309_J14		FL635418
60072088	TG_309_J18		FL635419
60072089	TG_309_J22		FL635420
60072090	TG_309_L16		FL635421
60072091	TG_309_J6		FL635422
60072092	TG_309_J4		FL635423
60072093	TG_309_L12		FL635424
60072094	TG_309_L22		FL635425
60072095	TG_309_N14		FL635426
60072096	TG_309_N12		FL635427
60072097	TG_309_P8		FL635428
60072098	TG_309_N22		FL635429
60072099	TG_309_N8		FL635430
60072100	TG_309_P10		FL635431
60072101	TG_309_P2		FL635432
60072102	TG_309_P6		FL635433
60072103	TG_309_N18		FL635434
60072104	TG_309_N4		FL635435
60072105	TG_309_N16		FL635436
60072106	TG_309_N20		FL635437
60072107	TG_309_N10		FL635438
60072108	TG_309_N6		FL635439
60072109	TG_309_O18		FL635440
60072110	TG_309_A2		FL635441
60072111	TG_309_O22		FL635442
60072112	TG_309_A6		FL635443
60072113	TG_309_O20		FL635444
60072114	TG_309_A10		FL635445
60072115	TG_309_C2		FL635446
60072116	TG_309_A14		FL635447
60072117	TG_309_A22		FL635448
60072118	TG_309_C8		FL635449
60072119	TG_309_C4		FL635450
60072120	TG_309_C12		FL635451
60072121	TG_309_C10		FL635452
60072122	TG_309_C14		FL635453
60072123	TG_309_C20		FL635454
60072124	TG_309_E8		FL635455
60072125	TG_309_E20		FL635456
60072126	TG_309_E4		FL635457
60072127	TG_309_E24		FL635458
60072128	TG_309_G2		FL635459
60072129	TG_309_E6		FL635460
60072130	TG_309_E18		FL635461
60072131	TG_309_C18		FL635462
60072132	TG_309_E16		FL635463
60072133	TG_309_G4		FL635464
60072134	TG_309_E14		FL635465
60072135	TG_309_G10		FL635466
60072136	TG_309_I16		FL635467
60072137	TG_309_I4		FL635468
60072138	TG_309_G22		FL635469
60072139	TG_309_G24		FL635470
60072140	TG_309_I18		FL635471
60072141	TG_309_I2		FL635472
60072142	TG_309_G6		FL635473
60072143	TG_309_I20		FL635474
60072144	TG_309_G8		FL635475
60072145	TG_309_G20		FL635476
60072146	TG_309_G16		FL635477
60072147	TG_309_G18		FL635478
60072148	TG_309_I10		FL635479
60072149	TG_309_I12		FL635480
60072150	TG_309_M6		FL635481
60072151	TG_309_K10		FL635482
60072152	TG_309_M12		FL635483
60072153	TG_309_K4		FL635484
60072154	TG_309_K22		FL635485
60072155	TG_309_K24		FL635486
60072156	TG_309_I24		FL635487
60072157	TG_309_I22		FL635488
60072158	TG_309_K18		FL635489
60072159	TG_309_K16		FL635490
60072160	TG_309_M2		FL635491
60072161	TG_309_K2		FL635492
60072162	TG_309_M14		FL635493
60072163	TG_309_K12		FL635494
60072164	TG_309_M4		FL635495
60072165	TG_309_M8		FL635496
60072166	TG_309_M10		FL635497
60072167	TG_309_O16		FL635498
60072168	TG_309_O2		FL635499
60072169	TG_309_M18		FL635500
60072170	TG_309_M24		FL635501
60072171	TG_309_M16		FL635502
60072172	TG_309_M22		FL635503
60072173	TG_309_M20		FL635504
60072174	TG_309_O6		FL635505
60072175	TG_309_O4		FL635506
60072176	TG_309_O8		FL635507
60072177	TG_309_O14		FL635508
60072178	TG_309_O21		FL635509
60072179	TG_309_A9		FL635510
60072180	TG_309_A3		FL635511
60072181	TG_309_A1		FL635512
60072182	TG_309_O23		FL635513
60072183	TG_309_O19		FL635514
60072184	TG_309_A7		FL635515
60072185	TG_309_A15		FL635516
60072186	TG_309_C3		FL635517
60072187	TG_309_A17		FL635518
60072188	TG_309_C9		FL635519
60072189	TG_309_A23		FL635520
60072190	TG_309_C1		FL635521
60072191	TG_309_C11		FL635522
60072192	TG_309_C5		FL635523
60072193	TG_309_A13		FL635524
60072194	TG_309_A21		FL635525
60072195	TG_309_A11		FL635526
60072196	TG_309_C7		FL635527
60072197	TG_309_A19		FL635528
60072198	TG_309_E5		FL635529
60072199	TG_309_E19		FL635530
60072200	TG_309_E13		FL635531
60072201	TG_309_E11		FL635532
60072202	TG_309_C19		FL635533
60072203	TG_309_C13		FL635534
60072204	TG_309_C17		FL635535
60072205	TG_309_C15		FL635536
60072206	TG_309_E9		FL635537
60072207	TG_309_C21		FL635538
60072208	TG_309_E17		FL635539
60072209	TG_309_C23		FL635540
60072210	TG_309_E7		FL635541
60072211	TG_309_E15		FL635542
60072212	TG_309_I1		FL635543
60072213	TG_309_G17		FL635544
60072214	TG_309_G1		FL635545
60072215	TG_309_I3		FL635546
60072216	TG_309_E23		FL635547
60072217	TG_309_G23		FL635548
60072218	TG_309_G9		FL635549
60072219	TG_309_G11		FL635550
60072220	TG_309_E21		FL635551
60072221	TG_309_G13		FL635552
60072222	TG_309_G21		FL635553
60072223	TG_309_G5		FL635554
60072224	TG_309_K5		FL635555
60072225	TG_309_K3		FL635556
60072226	TG_309_I13		FL635557
60072227	TG_309_I7		FL635558
60072228	TG_309_K11		FL635559
60072229	TG_309_I15		FL635560
60072230	TG_309_K9		FL635561
60072231	TG_309_I23		FL635562
60072232	TG_309_I19		FL635563
60072233	TG_309_I17		FL635564
60072234	TG_309_I5		FL635565
60072235	TG_309_M11		FL635566
60072236	TG_309_M23		FL635567
60072237	TG_309_M15		FL635568
60072238	TG_309_M17		FL635569
60072239	TG_309_M21		FL635570
60072240	TG_309_K13		FL635571
60072241	TG_309_M19		FL635572
60072242	TG_309_M9		FL635573
60072243	TG_309_M3		FL635574
60072244	TG_309_M13		FL635575
60072245	TG_309_K21		FL635576
60072246	TG_309_K19		FL635577
60072247	TG_309_M7		FL635578
60072248	TG_309_O1		FL635579
60072249	TG_309_O3		FL635580
60072250	TG_309_O11		FL635581
60072251	TG_309_O5		FL635582
60072252	TG_309_O9		FL635583
60072253	TG_310_P19		FL635584
60072254	TG_310_B3		FL635585
60072255	TG_310_P21		FL635586
60072256	TG_310_D3		FL635587
60072257	TG_310_B11		FL635588
60072258	TG_310_P23		FL635589
60072259	TG_310_B19		FL635590
60072260	TG_310_B9		FL635591
60072261	TG_310_D1		FL635592
60072262	TG_310_B15		FL635593
60072263	TG_310_B1		FL635594
60072264	TG_310_B21		FL635595
60072265	TG_310_B7		FL635596
60072266	TG_310_B17		FL635597
60072267	TG_310_B5		FL635598
60072268	TG_310_B23		FL635599
60072269	TG_310_D17		FL635600
60072270	TG_310_F9		FL635601
60072271	TG_310_F3		FL635602
60072272	TG_310_F13		FL635603
60072273	TG_310_D21		FL635604
60072274	TG_310_D19		FL635605
60072275	TG_310_F1		FL635606
60072276	TG_310_D13		FL635607
60072277	TG_310_D9		FL635608
60072278	TG_310_D5		FL635609
60072279	TG_310_D7		FL635610
60072280	TG_310_D15		FL635611
60072281	TG_310_F7		FL635612
60072282	TG_310_D11		FL635613
60072283	TG_310_D23		FL635614
60072284	TG_310_F5		FL635615
60072285	TG_310_H23		FL635616
60072286	TG_310_H1		FL635617
60072287	TG_310_H19		FL635618
60072288	TG_310_H15		FL635619
60072289	TG_310_F23		FL635620
60072290	TG_310_H21		FL635621
60072291	TG_310_F17		FL635622
60072292	TG_310_H11		FL635623
60072293	TG_310_H17		FL635624
60072294	TG_310_H9		FL635625
60072295	TG_310_F21		FL635626
60072296	TG_310_H13		FL635627
60072297	TG_310_F19		FL635628
60072298	TG_310_L7		FL635629
60072299	TG_310_L11		FL635630
60072300	TG_310_J7		FL635631
60072301	TG_310_L3		FL635632
60072302	TG_310_L1		FL635633
60072303	TG_310_J19		FL635634
60072304	TG_310_J21		FL635635
60072305	TG_310_J9		FL635636
60072306	TG_310_J11		FL635637
60072307	TG_310_J17		FL635638
60072308	TG_310_L9		FL635639
60072309	TG_310_J23		FL635640
60072310	TG_310_J5		FL635641
60072311	TG_310_L5		FL635642
60072312	TG_310_J13		FL635643
60072313	TG_310_J3		FL635644
60072314	TG_310_L21		FL635645
60072315	TG_310_L23		FL635646
60072316	TG_310_L19		FL635647
60072317	TG_310_N1		FL635648
60072318	TG_310_L13		FL635649
60072319	TG_310_L15		FL635650
60072320	TG_310_N3		FL635651
60072321	TG_310_N5		FL635652
60072322	TG_310_N7		FL635653
60072323	TG_310_N9		FL635654
60072324	TG_310_N11		FL635655
60072325	TG_310_N13		FL635656
60072326	TG_310_N19		FL635657
60072327	TG_310_N15		FL635658
60072328	TG_310_N17		FL635659
60072329	TG_310_P1		FL635660
60072330	TG_310_P15		FL635661
60072331	TG_310_P3		FL635662
60072332	TG_310_P13		FL635663
60072333	TG_310_N21		FL635664
60072334	TG_310_P5		FL635665
60072335	TG_310_N23		FL635666
60072336	TG_310_P11		FL635667
60072337	TG_310_P9		FL635668
60072338	TG_310_P17		FL635669
60072339	TG_310_P7		FL635670
60072340	TG_310_O22		FL635671
60072341	TG_310_A8		FL635672
60072342	TG_310_C8		FL635673
60072343	TG_310_A14		FL635674
60072344	TG_310_A2		FL635675
60072345	TG_310_A22		FL635676
60072346	TG_310_A24		FL635677
60072347	TG_310_A16		FL635678
60072348	TG_310_C12		FL635679
60072349	TG_310_C10		FL635680
60072350	TG_310_A10		FL635681
60072351	TG_310_A12		FL635682
60072352	TG_310_A20		FL635683
60072353	TG_310_C2		FL635684
60072354	TG_310_A6		FL635685
60072355	TG_310_C4		FL635686
60072356	TG_310_C6		FL635687
60072357	TG_310_A18		FL635688
60072358	TG_310_E22		FL635689
60072359	TG_310_E12		FL635690
60072360	TG_310_E16		FL635691
60072361	TG_310_C16		FL635692
60072362	TG_310_E8		FL635693
60072363	TG_310_C20		FL635694
60072364	TG_310_E4		FL635695
60072365	TG_310_E14		FL635696
60072366	TG_310_C18		FL635697
60072367	TG_310_E18		FL635698
60072368	TG_310_E6		FL635699
60072369	TG_310_C14		FL635700
60072370	TG_310_E10		FL635701
60072371	TG_310_C22		FL635702
60072372	TG_310_C24		FL635703
60072373	TG_310_E2		FL635704
60072374	TG_310_G10		FL635705
60072375	TG_310_G24		FL635706
60072376	TG_310_G4		FL635707
60072377	TG_310_G20		FL635708
60072378	TG_310_G6		FL635709
60072379	TG_310_G22		FL635710
60072380	TG_310_G18		FL635711
60072381	TG_310_G2		FL635712
60072382	TG_310_G12		FL635713
60072383	TG_310_G16		FL635714
60072384	TG_310_G8		FL635715
60072385	TG_310_I2		FL635716
60072386	TG_310_I6		FL635717
60072387	TG_310_I4		FL635718
60072388	TG_310_I8		FL635719
60072389	TG_310_K4		FL635720
60072390	TG_310_I24		FL635721
60072391	TG_310_K14		FL635722
60072392	TG_310_I10		FL635723
60072393	TG_310_I22		FL635724
60072394	TG_310_K8		FL635725
60072395	TG_310_I18		FL635726
60072396	TG_310_I20		FL635727
60072397	TG_310_K12		FL635728
60072398	TG_310_I14		FL635729
60072399	TG_310_I12		FL635730
60072400	TG_310_M12		FL635731
60072401	TG_310_M2		FL635732
60072402	TG_310_M18		FL635733
60072403	TG_310_M14		FL635734
60072404	TG_310_M4		FL635735
60072405	TG_310_M16		FL635736
60072406	TG_310_K16		FL635737
60072407	TG_310_K20		FL635738
60072408	TG_310_M10		FL635739
60072409	TG_310_M8		FL635740
60072410	TG_310_M6		FL635741
60072411	TG_310_K22		FL635742
60072412	TG_310_M24		FL635743
60072413	TG_310_O10		FL635744
60072414	TG_310_O2		FL635745
60072415	TG_310_O18		FL635746
60072416	TG_310_O4		FL635747
60072417	TG_310_M22		FL635748
60072418	TG_310_O20		FL635749
60072419	TG_310_O16		FL635750
60072420	TG_310_O6		FL635751
60072421	TG_310_O14		FL635752
60072422	TG_310_P20		FL635753
60072423	TG_310_B24		FL635754
60072424	TG_310_B14		FL635755
60072425	TG_310_P18		FL635756
60072426	TG_310_B12		FL635757
60072427	TG_310_B6		FL635758
60072428	TG_310_P24		FL635759
60072429	TG_310_B8		FL635760
60072430	TG_310_D6		FL635761
60072431	TG_310_D10		FL635762
60072432	TG_310_D2		FL635763
60072433	TG_310_B4		FL635764
60072434	TG_310_B10		FL635765
60072435	TG_310_B20		FL635766
60072436	TG_310_B16		FL635767
60072437	TG_310_B18		FL635768
60072438	TG_310_B22		FL635769
60072439	TG_310_D4		FL635770
60072440	TG_310_B2		FL635771
60072441	TG_310_P22		FL635772
60072442	TG_310_D8		FL635773
60072443	TG_310_D12		FL635774
60072444	TG_310_F18		FL635775
60072445	TG_310_D16		FL635776
60072446	TG_310_F22		FL635777
60072447	TG_310_F6		FL635778
60072448	TG_310_F10		FL635779
60072449	TG_310_F16		FL635780
60072450	TG_310_D18		FL635781
60072451	TG_310_D24		FL635782
60072452	TG_310_F14		FL635783
60072453	TG_310_F2		FL635784
60072454	TG_310_D22		FL635785
60072455	TG_310_D20		FL635786
60072456	TG_310_F4		FL635787
60072457	TG_310_F12		FL635788
60072458	TG_310_F20		FL635789
60072459	TG_310_D14		FL635790
60072460	TG_310_H8		FL635791
60072461	TG_310_H24		FL635792
60072462	TG_310_J4		FL635793
60072463	TG_310_H18		FL635794
60072464	TG_310_H14		FL635795
60072465	TG_310_J6		FL635796
60072466	TG_310_H12		FL635797
60072467	TG_310_H22		FL635798
60072468	TG_310_H10		FL635799
60072469	TG_310_J14		FL635800
60072470	TG_310_L4		FL635801
60072471	TG_310_J12		FL635802
60072472	TG_310_J20		FL635803
60072473	TG_310_L12		FL635804
60072474	TG_310_J10		FL635805
60072475	TG_310_L14		FL635806
60072476	TG_310_J24		FL635807
60072477	TG_310_J16		FL635808
60072478	TG_310_L6		FL635809
60072479	TG_310_J22		FL635810
60072480	TG_310_J18		FL635811
60072481	TG_310_N6		FL635812
60072482	TG_310_N4		FL635813
60072483	TG_310_L18		FL635814
60072484	TG_310_N18		FL635815
60072485	TG_310_N8		FL635816
60072486	TG_310_L24		FL635817
60072487	TG_310_L16		FL635818
60072488	TG_310_N12		FL635819
60072489	TG_310_N14		FL635820
60072490	TG_310_N20		FL635821
60072491	TG_310_N10		FL635822
60072492	TG_310_L20		FL635823
60072493	TG_310_N16		FL635824
60072494	TG_310_P14		FL635825
60072495	TG_310_P8		FL635826
60072496	TG_310_P12		FL635827
60072497	TG_310_P2		FL635828
60072498	TG_310_P10		FL635829
60072499	TG_310_P6		FL635830
60072500	TG_310_N22		FL635831
60072501	TG_310_O21		FL635832
60072502	TG_310_C15		FL635833
60072503	TG_310_A13		FL635834
60072504	TG_310_C1		FL635835
60072505	TG_310_C11		FL635836
60072506	TG_310_C13		FL635837
60072507	TG_310_A23		FL635838
60072508	TG_310_A17		FL635839
60072509	TG_310_C3		FL635840
60072510	TG_310_A21		FL635841
60072511	TG_310_O23		FL635842
60072512	TG_310_A9		FL635843
60072513	TG_310_A7		FL635844
60072514	TG_310_A15		FL635845
60072515	TG_310_A11		FL635846
60072516	TG_310_A19		FL635847
60072517	TG_310_C9		FL635848
60072518	TG_310_A5		FL635849
60072519	TG_310_A3		FL635850
60072520	TG_310_A1		FL635851
60072521	TG_310_C7		FL635852
60072522	TG_310_C5		FL635853
60072523	TG_310_G1		FL635854
60072524	TG_310_E15		FL635855
60072525	TG_310_E21		FL635856
60072526	TG_310_G3		FL635857
60072527	TG_310_C21		FL635858
60072528	TG_310_E11		FL635859
60072529	TG_310_C17		FL635860
60072530	TG_310_G5		FL635861
60072531	TG_310_E5		FL635862
60072532	TG_310_C19		FL635863
60072533	TG_310_E3		FL635864
60072534	TG_310_E23		FL635865
60072535	TG_310_E19		FL635866
60072536	TG_310_C23		FL635867
60072537	TG_310_G7		FL635868
60072538	TG_310_E1		FL635869
60072539	TG_310_E17		FL635870
60072540	TG_310_E9		FL635871
60072541	TG_310_E13		FL635872
60072542	TG_310_E7		FL635873
60072543	TG_310_G23		FL635874
60072544	TG_310_G17		FL635875
60072545	TG_310_G13		FL635876
60072546	TG_310_G9		FL635877
60072547	TG_310_I17		FL635878
60072548	TG_310_I11		FL635879
60072549	TG_310_I3		FL635880
60072550	TG_310_I1		FL635881
60072551	TG_310_I9		FL635882
60072552	TG_310_G19		FL635883
60072553	TG_310_G21		FL635884
60072554	TG_310_I15		FL635885
60072555	TG_310_G11		FL635886
60072556	TG_310_I5		FL635887
60072557	TG_310_K23		FL635888
60072558	TG_310_K17		FL635889
60072559	TG_310_K1		FL635890
60072560	TG_310_K3		FL635891
60072561	TG_310_K21		FL635892
60072562	TG_310_K13		FL635893
60072563	TG_310_I19		FL635894
60072564	TG_310_K9		FL635895
60072565	TG_310_K11		FL635896
60072566	TG_310_K5		FL635897
60072567	TG_310_M1		FL635898
60072568	TG_310_K7		FL635899
60072569	TG_310_K19		FL635900
60072570	TG_310_I23		FL635901
60072571	TG_310_K15		FL635902
60072572	TG_310_I21		FL635903
60072573	TG_310_O1		FL635904
60072574	TG_310_M21		FL635905
60072575	TG_310_M15		FL635906
60072576	TG_310_M13		FL635907
60072577	TG_310_O5		FL635908
60072578	TG_310_M3		FL635909
60072579	TG_310_M19		FL635910
60072580	TG_310_O3		FL635911
60072581	TG_310_M11		FL635912
60072582	TG_310_M17		FL635913
60072583	TG_310_M9		FL635914
60072584	TG_310_O7		FL635915
60072585	TG_310_M23		FL635916
60072586	TG_310_M5		FL635917
60072587	TG_310_O9		FL635918
60072588	TG_310_M7		FL635919
60072589	TG_310_O19		FL635920
60072590	TG_310_O15		FL635921
60072591	TG_310_O11		FL635922
60072592	TG_310_O17		FL635923
60072593	TG_310_O13		FL635924
60072594	TG_312_O17		FL635925
60072595	TG_312_A9		FL635926
60072596	TG_312_A21		FL635927
60072597	TG_312_A7		FL635928
60072598	TG_312_C13		FL635929
60072599	TG_312_E21		FL635930
60072600	TG_312_E23		FL635931
60072601	TG_312_G23		FL635932
60072602	TG_312_I7		FL635933
60072603	TG_312_O3		FL635934
60072604	TG_312_B19		FL635935
60072605	TG_312_D19		FL635936
60072606	TG_312_D3		FL635937
60072607	TG_312_F3		FL635938
60072608	TG_312_D23		FL635939
60072609	TG_312_H21		FL635940
60072610	TG_312_H11		FL635941
60072611	TG_312_N23		FL635942
60072612	TG_312_P7		FL635943
60072613	TG_312_P3		FL635944
60072614	TG_312_P1		FL635945
60072615	TG_312_C4		FL635946
60072616	TG_312_E4		FL635947
60072617	TG_312_E22		FL635948
60072618	TG_312_G16		FL635949
60072619	TG_312_G2		FL635950
60072620	TG_312_M14		FL635951
60072621	TG_312_B18		FL635952
60072622	TG_312_D4		FL635953
60072623	TG_312_D6		FL635954
60072624	TG_312_D22		FL635955
60072625	TG_312_F14		FL635956
60072626	TG_312_F20		FL635957
60072627	TG_312_L4		FL635958
60072628	TG_312_N18		FL635959
60072629	TG_312_P2		FL635960
60072630	TG_312_N22		FL635961
60072631	TG_312_P8		FL635962
60072632	TG_302_O15		FL635963
60072633	TG_302_A17		FL635964
60072634	TG_302_A5		FL635965
60072635	TG_302_O23		FL635966
60072636	TG_302_A15		FL635967
60072637	TG_302_A13		FL635968
60072638	TG_302_A11		FL635969
60072639	TG_302_A1		FL635970
60072640	TG_302_A9		FL635971
60072641	TG_302_A7		FL635972
60072642	TG_302_A3		FL635973
60072643	TG_302_A23		FL635974
60072644	TG_302_C3		FL635975
60072645	TG_302_C5		FL635976
60072646	TG_302_C15		FL635977
60072647	TG_302_C1		FL635978
60072648	TG_302_C17		FL635979
60072649	TG_302_A21		FL635980
60072650	TG_302_C7		FL635981
60072651	TG_302_A19		FL635982
60072652	TG_302_C9		FL635983
60072653	TG_302_C13		FL635984
60072654	TG_302_C11		FL635985
60072655	TG_302_C21		FL635986
60072656	TG_302_C23		FL635987
60072657	TG_302_E11		FL635988
60072658	TG_302_E1		FL635989
60072659	TG_302_E13		FL635990
60072660	TG_302_E17		FL635991
60072661	TG_302_E15		FL635992
60072662	TG_302_C19		FL635993
60072663	TG_302_E9		FL635994
60072664	TG_302_E5		FL635995
60072665	TG_302_E3		FL635996
60072666	TG_302_G11		FL635997
60072667	TG_302_G1		FL635998
60072668	TG_302_E21		FL635999
60072669	TG_302_G5		FL636000
60072670	TG_302_G9		FL636001
60072671	TG_302_G3		FL636002
60072672	TG_302_I1		FL636003
60072673	TG_302_I7		FL636004
60072674	TG_302_G13		FL636005
60072675	TG_302_G19		FL636006
60072676	TG_302_I3		FL636007
60072677	TG_302_G15		FL636008
60072678	TG_302_G21		FL636009
60072679	TG_302_G17		FL636010
60072680	TG_302_K1		FL636011
60072681	TG_302_I21		FL636012
60072682	TG_302_I11		FL636013
60072683	TG_302_K3		FL636014
60072684	TG_302_K19		FL636015
60072685	TG_302_K7		FL636016
60072686	TG_302_K15		FL636017
60072687	TG_302_K17		FL636018
60072688	TG_302_K13		FL636019
60072689	TG_302_K9		FL636020
60072690	TG_302_K21		FL636021
60072691	TG_302_M17		FL636022
60072692	TG_302_M13		FL636023
60072693	TG_302_M11		FL636024
60072694	TG_302_M19		FL636025
60072695	TG_302_M7		FL636026
60072696	TG_302_M9		FL636027
60072697	TG_302_M21		FL636028
60072698	TG_302_M5		FL636029
60072699	TG_302_O7		FL636030
60072700	TG_302_O3		FL636031
60072701	TG_302_M23		FL636032
60072702	TG_302_O13		FL636033
60072703	TG_302_O5		FL636034
60072704	TG_309_B3		FL636035
60072705	TG_309_B11		FL636036
60072706	TG_309_B5		FL636037
60072707	TG_309_B9		FL636038
60072708	TG_309_D3		FL636039
60072709	TG_309_B17		FL636040
60072710	TG_309_D1		FL636041
60072711	TG_309_B21		FL636042
60072712	TG_309_D11		FL636043
60072713	TG_309_D19		FL636044
60072714	TG_309_D21		FL636045
60072715	TG_309_D13		FL636046
60072716	TG_309_F3		FL636047
60072717	TG_309_D17		FL636048
60072718	TG_309_D9		FL636049
60072719	TG_309_D7		FL636050
60072720	TG_309_D15		FL636051
60072721	TG_309_F11		FL636052
60072722	TG_309_F7		FL636053
60072723	TG_309_F21		FL636054
60072724	TG_309_F13		FL636055
60072725	TG_309_H11		FL636056
60072726	TG_309_H15		FL636057
60072727	TG_309_H23		FL636058
60072728	TG_309_J7		FL636059
60072729	TG_309_J23		FL636060
60072730	TG_309_L5		FL636061
60072731	TG_309_J15		FL636062
60072732	TG_309_J19		FL636063
60072733	TG_309_L3		FL636064
60072734	TG_309_J21		FL636065
60072735	TG_309_L15		FL636066
60072736	TG_309_N3		FL636067
60072737	TG_309_L21		FL636068
60072738	TG_309_L17		FL636069
60072739	TG_309_L13		FL636070
60072740	TG_309_L11		FL636071
60072741	TG_309_N23		FL636072
60072742	TG_309_N19		FL636073
60072743	TG_309_N11		FL636074
60072744	TG_309_N15		FL636075
60072745	TG_309_N7		FL636076
60072746	TG_309_N5		FL636077
60072747	TG_309_N21		FL636078
60072748	TG_302_D9		FL636079
60072749	TG_302_B17		FL636080
60072750	TG_302_B1		FL636081
60072751	TG_302_B3		FL636082
60072752	TG_302_B19		FL636083
60072753	TG_302_B11		FL636084
60072754	TG_302_B9		FL636085
60072755	TG_302_B7		FL636086
60072756	TG_302_P23		FL636087
60072757	TG_302_B5		FL636088
60072758	TG_302_B23		FL636089
60072759	TG_302_D3		FL636090
60072760	TG_302_B21		FL636091
60072761	TG_302_D21		FL636092
60072762	TG_302_D11		FL636093
60072763	TG_302_D17		FL636094
60072764	TG_302_F3		FL636095
60072765	TG_302_D23		FL636096
60072766	TG_302_F1		FL636097
60072767	TG_302_D15		FL636098
60072768	TG_302_D13		FL636099
60072769	TG_302_D19		FL636100
60072770	TG_302_H11		FL636101
60072771	TG_302_F13		FL636102
60072772	TG_302_F23		FL636103
60072773	TG_302_F21		FL636104
60072774	TG_302_F19		FL636105
60072775	TG_302_H15		FL636106
60072776	TG_302_J3		FL636107
60072777	TG_302_H21		FL636108
60072778	TG_302_H19		FL636109
60072779	TG_302_H17		FL636110
60072780	TG_302_J23		FL636111
60072781	TG_302_L5		FL636112
60072782	TG_302_J17		FL636113
60072783	TG_302_J11		FL636114
60072784	TG_302_L3		FL636115
60072785	TG_302_J15		FL636116
60072786	TG_302_L1		FL636117
60072787	TG_302_L9		FL636118
60072788	TG_302_N7		FL636119
60072789	TG_302_L11		FL636120
60072790	TG_302_N3		FL636121
60072791	TG_302_L21		FL636122
60072792	TG_302_L17		FL636123
60072793	TG_302_N1		FL636124
60072794	TG_302_N9		FL636125
60072795	TG_302_N11		FL636126
60072796	TG_302_L13		FL636127
60072797	TG_302_P7		FL636128
60072798	TG_302_N19		FL636129
60072799	TG_302_N15		FL636130
60072800	TG_302_P15		FL636131
60072801	TG_302_P1		FL636132
60072802	TG_302_P5		FL636133
60072803	TG_302_N17		FL636134
60072804	TG_302_P11		FL636135
60072805	TG_302_P13		FL636136
60072806	TG_302_P9		FL636137
60072807	TG_302_N23		FL636138
60072808	TG_302_N21		FL636139
60072809	TG_302_P19		FL636140
60072810	TG_302_A10		FL636141
60072811	TG_302_A6		FL636142
60072812	TG_302_A12		FL636143
60072813	TG_302_A2		FL636144
60072814	TG_302_A16		FL636145
60072815	TG_302_A14		FL636146
60072816	TG_302_A8		FL636147
60072817	TG_302_O24		FL636148
60072818	TG_302_C2		FL636149
60072819	TG_302_C6		FL636150
60072820	TG_302_A20		FL636151
60072821	TG_302_C4		FL636152
60072822	TG_302_A18		FL636153
60072823	TG_302_C12		FL636154
60072824	TG_302_C14		FL636155
60072825	TG_302_C18		FL636156
60072826	TG_302_C16		FL636157
60072827	TG_302_A22		FL636158
60072828	TG_302_C10		FL636159
60072829	TG_302_C8		FL636160
60072830	TG_302_A24		FL636161
60072831	TG_302_E4		FL636162
60072832	TG_302_E12		FL636163
60072833	TG_302_E14		FL636164
60072834	TG_302_E22		FL636165
60072835	TG_302_E20		FL636166
60072836	TG_302_G2		FL636167
60072837	TG_302_E24		FL636168
60072838	TG_302_C22		FL636169
60072839	TG_302_C24		FL636170
60072840	TG_302_E2		FL636171
60072841	TG_302_E16		FL636172
60072842	TG_302_E10		FL636173
60072843	TG_302_G4		FL636174
60072844	TG_302_G6		FL636175
60072845	TG_302_E18		FL636176
60072846	TG_302_E8		FL636177
60072847	TG_302_I20		FL636178
60072848	TG_302_G20		FL636179
60072849	TG_302_I18		FL636180
60072850	TG_302_I12		FL636181
60072851	TG_302_K6		FL636182
60072852	TG_302_I10		FL636183
60072853	TG_302_G24		FL636184
60072854	TG_302_G16		FL636185
60072855	TG_302_I4		FL636186
60072856	TG_302_I2		FL636187
60072857	TG_302_I22		FL636188
60072858	TG_302_I8		FL636189
60072859	TG_302_I6		FL636190
60072860	TG_302_I16		FL636191
60072861	TG_302_G10		FL636192
60072862	TG_302_G8		FL636193
60072863	TG_302_K4		FL636194
60072864	TG_302_G22		FL636195
60072865	TG_302_M6		FL636196
60072866	TG_302_M14		FL636197
60072867	TG_302_M12		FL636198
60072868	TG_302_M24		FL636199
60072869	TG_302_M4		FL636200
60072870	TG_302_M8		FL636201
60072871	TG_302_M10		FL636202
60072872	TG_302_K10		FL636203
60072873	TG_302_M20		FL636204
60072874	TG_302_K12		FL636205
60072875	TG_302_K22		FL636206
60072876	TG_302_M16		FL636207
60072877	TG_302_K18		FL636208
60072878	TG_302_M22		FL636209
60072879	TG_302_K20		FL636210
60072880	TG_302_M18		FL636211
60072881	TG_302_O8		FL636212
60072882	TG_302_O2		FL636213
60072883	TG_302_P18		FL636214
60072884	TG_302_B6		FL636215
60072885	TG_302_B4		FL636216
60072886	TG_302_B2		FL636217
60072887	TG_302_B14		FL636218
60072888	TG_302_B24		FL636219
60072889	TG_302_B12		FL636220
60072890	TG_302_B20		FL636221
60072891	TG_302_B18		FL636222
60072892	TG_302_B22		FL636223
60072893	TG_302_B16		FL636224
60072894	TG_302_B8		FL636225
60072895	TG_302_B10		FL636226
60072896	TG_302_D20		FL636227
60072897	TG_302_D8		FL636228
60072898	TG_302_D10		FL636229
60072899	TG_302_D14		FL636230
60072900	TG_302_D12		FL636231
60072901	TG_302_D2		FL636232
60072902	TG_302_D18		FL636233
60072903	TG_302_D16		FL636234
60072904	TG_302_D22		FL636235
60072905	TG_302_D6		FL636236
60072906	TG_302_F20		FL636237
60072907	TG_302_F14		FL636238
60072908	TG_302_F12		FL636239
60072909	TG_302_H2		FL636240
60072910	TG_302_F2		FL636241
60072911	TG_302_F16		FL636242
60072912	TG_302_F18		FL636243
60072913	TG_302_F22		FL636244
60072914	TG_302_H18		FL636245
60072915	TG_302_H16		FL636246
60072916	TG_302_H24		FL636247
60072917	TG_302_J12		FL636248
60072918	TG_302_J18		FL636249
60072919	TG_302_J16		FL636250
60072920	TG_302_J6		FL636251
60072921	TG_302_J22		FL636252
60072922	TG_302_N2		FL636253
60072923	TG_302_L20		FL636254
60072924	TG_302_L16		FL636255
60072925	TG_302_L24		FL636256
60072926	TG_302_N6		FL636257
60072927	TG_302_N4		FL636258
60072928	TG_302_L10		FL636259
60072929	TG_302_L14		FL636260
60072930	TG_302_L12		FL636261
60072931	TG_302_L22		FL636262
60072932	TG_302_L8		FL636263
60072933	TG_302_L18		FL636264
60072934	TG_302_N12		FL636265
60072935	TG_302_N24		FL636266
60072936	TG_302_N8		FL636267
60072937	TG_302_N14		FL636268
60072938	TG_302_N22		FL636269
60072939	TG_302_N18		FL636270
60072940	TG_302_N16		FL636271
60072941	TG_302_N20		FL636272
60072942	TG_302_P12		FL636273
60072943	TG_302_P10		FL636274
60072944	TG_302_P16		FL636275
60072945	TG_302_P14		FL636276
60072946	TG_302_P8		FL636277
60072947	TG_303_O9		FL636278
60072948	TG_303_O11		FL636279
60072949	TG_303_A15		FL636280
60072950	TG_303_O15		FL636281
60072951	TG_303_O21		FL636282
60072952	TG_303_A3		FL636283
60072953	TG_303_O19		FL636284
60072954	TG_303_A1		FL636285
60072955	TG_303_A11		FL636286
60072956	TG_303_A17		FL636287
60072957	TG_303_O13		FL636288
60072958	TG_303_A13		FL636289
60072959	TG_303_A7		FL636290
60072960	TG_303_A5		FL636291
60072961	TG_303_A9		FL636292
60072962	TG_303_O17		FL636293
60072963	TG_303_C9		FL636294
60072964	TG_303_C15		FL636295
60072965	TG_303_A19		FL636296
60072966	TG_303_C1		FL636297
60072967	TG_303_C7		FL636298
60072968	TG_303_C5		FL636299
60072969	TG_303_A21		FL636300
60072970	TG_303_C13		FL636301
60072971	TG_303_A23		FL636302
60072972	TG_303_C3		FL636303
60072973	TG_303_C11		FL636304
60072974	TG_303_C17		FL636305
60072975	TG_303_E5		FL636306
60072976	TG_303_C19		FL636307
60072977	TG_303_E7		FL636308
60072978	TG_303_E1		FL636309
60072979	TG_303_C21		FL636310
60072980	TG_303_C23		FL636311
60072981	TG_303_E11		FL636312
60072982	TG_303_E3		FL636313
60072983	TG_303_E9		FL636314
60072984	TG_303_E13		FL636315
60072985	TG_303_E15		FL636316
60072986	TG_303_G5		FL636317
60072987	TG_303_E21		FL636318
60072988	TG_303_E17		FL636319
60072989	TG_303_E19		FL636320
60072990	TG_303_G1		FL636321
60072991	TG_303_E23		FL636322
60072992	TG_303_G3		FL636323
60072993	TG_303_G11		FL636324
60072994	TG_303_G19		FL636325
60072995	TG_303_G15		FL636326
60072996	TG_303_G7		FL636327
60072997	TG_303_G21		FL636328
60072998	TG_303_G9		FL636329
60072999	TG_303_G13		FL636330
60073000	TG_303_G17		FL636331
60073001	TG_303_I3		FL636332
60073002	TG_303_I17		FL636333
60073003	TG_303_G23		FL636334
60073004	TG_303_I15		FL636335
60073005	TG_303_I9		FL636336
60073006	TG_303_I11		FL636337
60073007	TG_303_I5		FL636338
60073008	TG_303_I21		FL636339
60073009	TG_303_I23		FL636340
60073010	TG_303_K3		FL636341
60073011	TG_303_K5		FL636342
60073012	TG_303_K9		FL636343
60073013	TG_303_M3		FL636344
60073014	TG_303_K13		FL636345
60073015	TG_303_K23		FL636346
60073016	TG_303_M5		FL636347
60073017	TG_303_K17		FL636348
60073018	TG_303_K21		FL636349
60073019	TG_303_K19		FL636350
60073020	TG_303_K11		FL636351
60073021	TG_303_M13		FL636352
60073022	TG_303_M9		FL636353
60073023	TG_303_M19		FL636354
60073024	TG_303_O5		FL636355
60073025	TG_303_O3		FL636356
60073026	TG_303_M15		FL636357
60073027	TG_303_M21		FL636358
60073028	TG_303_M17		FL636359
60073029	TG_303_O7		FL636360
60073030	TG_303_M7		FL636361
60073031	TG_303_P19		FL636362
60073032	TG_303_B7		FL636363
60073033	TG_303_B3		FL636364
60073034	TG_303_B1		FL636365
60073035	TG_303_B5		FL636366
60073036	TG_303_P23		FL636367
60073037	TG_303_B11		FL636368
60073038	TG_303_B17		FL636369
60073039	TG_303_B19		FL636370
60073040	TG_303_B15		FL636371
60073041	TG_303_B9		FL636372
60073042	TG_303_B21		FL636373
60073043	TG_303_D3		FL636374
60073044	TG_303_D11		FL636375
60073045	TG_303_D13		FL636376
60073046	TG_303_D9		FL636377
60073047	TG_303_D1		FL636378
60073048	TG_303_B23		FL636379
60073049	TG_303_D7		FL636380
60073050	TG_303_F1		FL636381
60073051	TG_303_F3		FL636382
60073052	TG_303_D17		FL636383
60073053	TG_303_D19		FL636384
60073054	TG_303_D23		FL636385
60073055	TG_303_D21		FL636386
60073056	TG_303_D15		FL636387
60073057	TG_303_F11		FL636388
60073058	TG_303_F17		FL636389
60073059	TG_303_F19		FL636390
60073060	TG_303_F15		FL636391
60073061	TG_303_F7		FL636392
60073062	TG_303_F13		FL636393
60073063	TG_303_F21		FL636394
60073064	TG_303_F9		FL636395
60073065	TG_303_H9		FL636396
60073066	TG_303_H1		FL636397
60073067	TG_303_F23		FL636398
60073068	TG_303_H5		FL636399
60073069	TG_303_H7		FL636400
60073070	TG_303_H21		FL636401
60073071	TG_303_H19		FL636402
60073072	TG_303_H17		FL636403
60073073	TG_303_H23		FL636404
60073074	TG_303_H15		FL636405
60073075	TG_303_J9		FL636406
60073076	TG_303_J11		FL636407
60073077	TG_303_L5		FL636408
60073078	TG_303_J23		FL636409
60073079	TG_303_J21		FL636410
60073080	TG_303_L1		FL636411
60073081	TG_303_L17		FL636412
60073082	TG_303_L15		FL636413
60073083	TG_303_L23		FL636414
60073084	TG_303_L19		FL636415
60073085	TG_303_L13		FL636416
60073086	TG_303_L21		FL636417
60073087	TG_303_N13		FL636418
60073088	TG_303_N11		FL636419
60073089	TG_303_N5		FL636420
60073090	TG_303_N7		FL636421
60073091	TG_303_N15		FL636422
60073092	TG_303_N9		FL636423
60073093	TG_303_N17		FL636424
60073094	TG_303_N19		FL636425
60073095	TG_303_P3		FL636426
60073096	TG_303_P5		FL636427
60073097	TG_303_P7		FL636428
60073098	TG_303_N23		FL636429
60073099	TG_303_P11		FL636430
60073100	TG_303_P9		FL636431
60073101	TG_303_N21		FL636432
60073102	TG_303_P13		FL636433
60073103	TG_303_P17		FL636434
60073104	TG_303_O12		FL636435
60073105	TG_303_O14		FL636436
60073106	TG_303_A8		FL636437
60073107	TG_303_A2		FL636438
60073108	TG_303_A12		FL636439
60073109	TG_303_A6		FL636440
60073110	TG_303_A14		FL636441
60073111	TG_303_O20		FL636442
60073112	TG_303_A10		FL636443
60073113	TG_303_O24		FL636444
60073114	TG_303_O16		FL636445
60073115	TG_303_O18		FL636446
60073116	TG_303_A24		FL636447
60073117	TG_303_C10		FL636448
60073118	TG_303_C2		FL636449
60073119	TG_303_C4		FL636450
60073120	TG_303_A16		FL636451
60073121	TG_303_A22		FL636452
60073122	TG_303_A20		FL636453
60073123	TG_303_A18		FL636454
60073124	TG_303_C6		FL636455
60073125	TG_303_C8		FL636456
60073126	TG_303_C20		FL636457
60073127	TG_303_C16		FL636458
60073128	TG_303_C18		FL636459
60073129	TG_303_C12		FL636460
60073130	TG_303_C22		FL636461
60073131	TG_303_C14		FL636462
60073132	TG_303_E6		FL636463
60073133	TG_303_E2		FL636464
60073134	TG_303_C24		FL636465
60073135	TG_303_E4		FL636466
60073136	TG_303_E22		FL636467
60073137	TG_303_E8		FL636468
60073138	TG_303_E10		FL636469
60073139	TG_303_E20		FL636470
60073140	TG_303_E14		FL636471
60073141	TG_303_E16		FL636472
60073142	TG_303_E12		FL636473
60073143	TG_303_E18		FL636474
60073144	TG_303_G14		FL636475
60073145	TG_303_G10		FL636476
60073146	TG_303_G6		FL636477
60073147	TG_303_G2		FL636478
60073148	TG_303_G4		FL636479
60073149	TG_303_G8		FL636480
60073150	TG_303_G12		FL636481
60073151	TG_303_I4		FL636482
60073152	TG_303_I6		FL636483
60073153	TG_303_G18		FL636484
60073154	TG_303_G22		FL636485
60073155	TG_303_G20		FL636486
60073156	TG_303_G16		FL636487
60073157	TG_303_G24		FL636488
60073158	TG_303_I2		FL636489
60073159	TG_303_I10		FL636490
60073160	TG_303_I8		FL636491
60073161	TG_303_I16		FL636492
60073162	TG_303_I18		FL636493
60073163	TG_303_I14		FL636494
60073164	TG_303_I20		FL636495
60073165	TG_303_I22		FL636496
60073166	TG_303_K6		FL636497
60073167	TG_303_K4		FL636498
60073168	TG_303_K10		FL636499
60073169	TG_303_I24		FL636500
60073170	TG_303_K12		FL636501
60073171	TG_303_K8		FL636502
60073172	TG_303_M4		FL636503
60073173	TG_303_K22		FL636504
60073174	TG_303_M2		FL636505
60073175	TG_303_K20		FL636506
60073176	TG_303_K18		FL636507
60073177	TG_303_K14		FL636508
60073178	TG_303_K16		FL636509
60073179	TG_303_M8		FL636510
60073180	TG_303_M6		FL636511
60073181	TG_303_M12		FL636512
60073182	TG_303_M20		FL636513
60073183	TG_303_M10		FL636514
60073184	TG_303_M18		FL636515
60073185	TG_303_M16		FL636516
60073186	TG_303_M14		FL636517
60073187	TG_303_O6		FL636518
60073188	TG_303_O8		FL636519
60073189	TG_303_O4		FL636520
60073190	TG_303_O2		FL636521
60073191	TG_303_O10		FL636522
60073192	TG_303_P2		FL636523
60073193	TG_303_P6		FL636524
60073194	TG_303_P8		FL636525
60073195	TG_303_P10		FL636526
60073196	TG_303_P4		FL636527
60073197	TG_303_P14		FL636528
60073198	TG_303_P22		FL636529
60073199	TG_303_P18		FL636530
60073200	TG_303_P20		FL636531
60073201	TG_303_B6		FL636532
60073202	TG_303_B2		FL636533
60073203	TG_303_B10		FL636534
60073204	TG_303_B4		FL636535
60073205	TG_303_B12		FL636536
60073206	TG_303_B14		FL636537
60073207	TG_303_B8		FL636538
60073208	TG_303_B16		FL636539
60073209	TG_303_D8		FL636540
60073210	TG_303_B20		FL636541
60073211	TG_303_B24		FL636542
60073212	TG_303_B22		FL636543
60073213	TG_303_D4		FL636544
60073214	TG_303_D6		FL636545
60073215	TG_303_D2		FL636546
60073216	TG_303_B18		FL636547
60073217	TG_303_D10		FL636548
60073218	TG_303_D24		FL636549
60073219	TG_303_D22		FL636550
60073220	TG_303_D18		FL636551
60073221	TG_303_D14		FL636552
60073222	TG_303_D20		FL636553
60073223	TG_303_D16		FL636554
60073224	TG_303_D12		FL636555
60073225	TG_303_F8		FL636556
60073226	TG_303_F16		FL636557
60073227	TG_303_F4		FL636558
60073228	TG_303_F2		FL636559
60073229	TG_303_F14		FL636560
60073230	TG_303_F12		FL636561
60073231	TG_303_F10		FL636562
60073232	TG_303_F24		FL636563
60073233	TG_303_H6		FL636564
60073234	TG_303_H8		FL636565
60073235	TG_303_F20		FL636566
60073236	TG_303_F18		FL636567
60073237	TG_303_F22		FL636568
60073238	TG_303_H2		FL636569
60073239	TG_303_H4		FL636570
60073240	TG_303_H18		FL636571
60073241	TG_303_H24		FL636572
60073242	TG_303_H22		FL636573
60073243	TG_303_H14		FL636574
60073244	TG_303_H16		FL636575
60073245	TG_303_J12		FL636576
60073246	TG_303_J14		FL636577
60073247	TG_303_J16		FL636578
60073248	TG_303_J10		FL636579
60073249	TG_303_L8		FL636580
60073250	TG_303_J24		FL636581
60073251	TG_303_L6		FL636582
60073252	TG_303_L2		FL636583
60073253	TG_303_J22		FL636584
60073254	TG_303_L4		FL636585
60073255	TG_303_J20		FL636586
60073256	TG_303_J18		FL636587
60073257	TG_303_L10		FL636588
60073258	TG_303_L14		FL636589
60073259	TG_303_N4		FL636590
60073260	TG_303_N8		FL636591
60073261	TG_303_L22		FL636592
60073262	TG_303_L16		FL636593
60073263	TG_303_N2		FL636594
60073264	TG_303_N6		FL636595
60073265	TG_303_L24		FL636596
60073266	TG_303_L20		FL636597
60073267	TG_303_L12		FL636598
60073268	TG_303_L18		FL636599
60073269	TG_303_N22		FL636600
60073270	TG_303_N18		FL636601
60073271	TG_303_N20		FL636602
60073272	TG_303_N16		FL636603
60073273	TG_303_N14		FL636604
60073274	TG_303_N12		FL636605
60073275	TG_304_O15		FL636606
60073276	TG_304_A1		FL636607
60073277	TG_304_O19		FL636608
60073278	TG_304_A7		FL636609
60073279	TG_304_A11		FL636610
60073280	TG_304_A23		FL636611
60073281	TG_304_A15		FL636612
60073282	TG_304_C1		FL636613
60073283	TG_304_A21		FL636614
60073284	TG_304_A17		FL636615
60073285	TG_304_A19		FL636616
60073286	TG_304_C13		FL636617
60073287	TG_304_C11		FL636618
60073288	TG_304_C5		FL636619
60073289	TG_304_C7		FL636620
60073290	TG_304_C3		FL636621
60073291	TG_304_E3		FL636622
60073292	TG_304_C15		FL636623
60073293	TG_304_C19		FL636624
60073294	TG_304_E5		FL636625
60073295	TG_304_C17		FL636626
60073296	TG_304_C21		FL636627
60073297	TG_304_E17		FL636628
60073298	TG_304_E19		FL636629
60073299	TG_304_E21		FL636630
60073300	TG_304_E7		FL636631
60073301	TG_304_E23		FL636632
60073302	TG_304_G11		FL636633
60073303	TG_304_G9		FL636634
60073304	TG_304_G7		FL636635
60073305	TG_304_G13		FL636636
60073306	TG_304_G5		FL636637
60073307	TG_304_G21		FL636638
60073308	TG_304_G19		FL636639
60073309	TG_304_G17		FL636640
60073310	TG_304_G23		FL636641
60073311	TG_304_I11		FL636642
60073312	TG_304_I15		FL636643
60073313	TG_304_I3		FL636644
60073314	TG_304_I5		FL636645
60073315	TG_304_I21		FL636646
60073316	TG_304_K3		FL636647
60073317	TG_304_I19		FL636648
60073318	TG_304_K5		FL636649
60073319	TG_304_K17		FL636650
60073320	TG_304_K13		FL636651
60073321	TG_304_K9		FL636652
60073322	TG_304_M3		FL636653
60073323	TG_304_M5		FL636654
60073324	TG_304_M1		FL636655
60073325	TG_304_M7		FL636656
60073326	TG_304_K23		FL636657
60073327	TG_304_M15		FL636658
60073328	TG_304_M13		FL636659
60073329	TG_304_M21		FL636660
60073330	TG_304_M11		FL636661
60073331	TG_304_M17		FL636662
60073332	TG_304_M9		FL636663
60073333	TG_304_O9		FL636664
60073334	TG_304_O7		FL636665
60073335	TG_304_O5		FL636666
60073336	TG_304_O11		FL636667
60073337	TG_304_O13		FL636668
60073338	TG_311_A8		FL636669
60073339	TG_311_A10		FL636670
60073340	TG_311_A14		FL636671
60073341	TG_311_A18		FL636672
60073342	TG_311_C12		FL636673
60073343	TG_311_C10		FL636674
60073344	TG_311_C8		FL636675
60073345	TG_311_E8		FL636676
60073346	TG_311_C20		FL636677
60073347	TG_311_G8		FL636678
60073348	TG_311_G4		FL636679
60073349	TG_311_E20		FL636680
60073350	TG_311_E16		FL636681
60073351	TG_311_G16		FL636682
60073352	TG_311_G10		FL636683
60073353	TG_311_I20		FL636684
60073354	TG_311_K10		FL636685
60073355	TG_311_O4		FL636686
60073356	TG_311_P16		FL636687
60073357	TG_311_B12		FL636688
60073358	TG_311_B8		FL636689
60073359	TG_311_B18		FL636690
60073360	TG_311_B20		FL636691
60073361	TG_311_B22		FL636692
60073362	TG_311_D8		FL636693
60073363	TG_311_D22		FL636694
60073364	TG_311_D10		FL636695
60073365	TG_311_F6		FL636696
60073366	TG_311_F10		FL636697
60073367	TG_311_F14		FL636698
60073368	TG_311_H8		FL636699
60073369	TG_311_H14		FL636700
60073370	TG_311_H10		FL636701
60073371	TG_311_H18		FL636702
60073372	TG_311_J12		FL636703
60073373	TG_311_N8		FL636704
60073374	TG_311_P6		FL636705
60073375	TG_311_N18		FL636706
60073376	TG_311_P12		FL636707
60073377	TG_304_B9		FL636708
60073378	TG_304_P21		FL636709
60073379	TG_304_P15		FL636710
60073380	TG_304_B1		FL636711
60073381	TG_304_P23		FL636712
60073382	TG_304_B15		FL636713
60073383	TG_304_B23		FL636714
60073384	TG_304_B11		FL636715
60073385	TG_304_B17		FL636716
60073386	TG_304_B21		FL636717
60073387	TG_304_B19		FL636718
60073388	TG_304_D5		FL636719
60073389	TG_304_D17		FL636720
60073390	TG_304_D7		FL636721
60073391	TG_304_D11		FL636722
60073392	TG_304_D15		FL636723
60073393	TG_304_D13		FL636724
60073394	TG_304_D3		FL636725
60073395	TG_304_D23		FL636726
60073396	TG_304_D19		FL636727
60073397	TG_304_F3		FL636728
60073398	TG_304_D21		FL636729
60073399	TG_304_F17		FL636730
60073400	TG_304_F21		FL636731
60073401	TG_304_H5		FL636732
60073402	TG_304_F19		FL636733
60073403	TG_304_H3		FL636734
60073404	TG_304_H19		FL636735
60073405	TG_304_H21		FL636736
60073406	TG_304_H9		FL636737
60073407	TG_304_H17		FL636738
60073408	TG_304_J5		FL636739
60073409	TG_304_J3		FL636740
60073410	TG_304_J23		FL636741
60073411	TG_304_L1		FL636742
60073412	TG_304_L7		FL636743
60073413	TG_304_L5		FL636744
60073414	TG_304_L9		FL636745
60073415	TG_304_L3		FL636746
60073416	TG_304_L21		FL636747
60073417	TG_304_L15		FL636748
60073418	TG_304_L19		FL636749
60073419	TG_304_L17		FL636750
60073420	TG_304_N3		FL636751
60073421	TG_304_N7		FL636752
60073422	TG_304_N5		FL636753
60073423	TG_304_L23		FL636754
60073424	TG_304_N9		FL636755
60073425	TG_304_N21		FL636756
60073426	TG_304_N15		FL636757
60073427	TG_304_N17		FL636758
60073428	TG_304_N19		FL636759
60073429	TG_304_N11		FL636760
60073430	TG_304_N23		FL636761
60073431	TG_304_N13		FL636762
60073432	TG_304_P1		FL636763
60073433	TG_304_P7		FL636764
60073434	TG_304_O20		FL636765
60073435	TG_304_A8		FL636766
60073436	TG_304_A6		FL636767
60073437	TG_304_A14		FL636768
60073438	TG_304_A10		FL636769
60073439	TG_304_A12		FL636770
60073440	TG_304_A16		FL636771
60073441	TG_304_A18		FL636772
60073442	TG_304_A24		FL636773
60073443	TG_304_A22		FL636774
60073444	TG_304_C12		FL636775
60073445	TG_304_C6		FL636776
60073446	TG_304_C8		FL636777
60073447	TG_304_C10		FL636778
60073448	TG_304_C4		FL636779
60073449	TG_304_C20		FL636780
60073450	TG_304_C14		FL636781
60073451	TG_304_C18		FL636782
60073452	TG_304_C22		FL636783
60073453	TG_304_C24		FL636784
60073454	TG_304_C16		FL636785
60073455	TG_304_E6		FL636786
60073456	TG_304_E10		FL636787
60073457	TG_304_E8		FL636788
60073458	TG_304_E12		FL636789
60073459	TG_304_E4		FL636790
60073460	TG_304_E20		FL636791
60073461	TG_304_E24		FL636792
60073462	TG_304_E22		FL636793
60073463	TG_304_E18		FL636794
60073464	TG_304_E16		FL636795
60073465	TG_304_G16		FL636796
60073466	TG_304_G4		FL636797
60073467	TG_304_G8		FL636798
60073468	TG_304_G10		FL636799
60073469	TG_304_G14		FL636800
60073470	TG_304_I2		FL636801
60073471	TG_304_G24		FL636802
60073472	TG_304_G18		FL636803
60073473	TG_304_I6		FL636804
60073474	TG_304_I4		FL636805
60073475	TG_304_I10		FL636806
60073476	TG_304_I12		FL636807
60073477	TG_304_I22		FL636808
60073478	TG_304_I24		FL636809
60073479	TG_304_K6		FL636810
60073480	TG_304_K2		FL636811
60073481	TG_304_K4		FL636812
60073482	TG_304_K14		FL636813
60073483	TG_304_K8		FL636814
60073484	TG_304_K10		FL636815
60073485	TG_304_K12		FL636816
60073486	TG_304_K20		FL636817
60073487	TG_304_K22		FL636818
60073488	TG_304_K18		FL636819
60073489	TG_304_K16		FL636820
60073490	TG_304_M8		FL636821
60073491	TG_304_M14		FL636822
60073492	TG_304_M4		FL636823
60073493	TG_304_M12		FL636824
60073494	TG_304_M10		FL636825
60073495	TG_304_M6		FL636826
60073496	TG_304_O2		FL636827
60073497	TG_304_M22		FL636828
60073498	TG_304_M18		FL636829
60073499	TG_304_M16		FL636830
60073500	TG_304_M20		FL636831
60073501	TG_304_O8		FL636832
60073502	TG_304_O10		FL636833
60073503	TG_304_O4		FL636834
60073504	TG_304_O12		FL636835
60073505	TG_304_O16		FL636836
60073506	TG_304_O18		FL636837
60073507	TG_304_O14		FL636838
60073508	TG_304_B16		FL636839
60073509	TG_304_B20		FL636840
60073510	TG_304_B10		FL636841
60073511	TG_304_B6		FL636842
60073512	TG_304_B4		FL636843
60073513	TG_304_B18		FL636844
60073514	TG_304_D2		FL636845
60073515	TG_304_B14		FL636846
60073516	TG_304_P22		FL636847
60073517	TG_304_B12		FL636848
60073518	TG_304_B2		FL636849
60073519	TG_304_B22		FL636850
60073520	TG_304_D4		FL636851
60073521	TG_304_D14		FL636852
60073522	TG_304_D10		FL636853
60073523	TG_304_D20		FL636854
60073524	TG_304_D22		FL636855
60073525	TG_304_D16		FL636856
60073526	TG_304_D18		FL636857
60073527	TG_304_D12		FL636858
60073528	TG_304_D8		FL636859
60073529	TG_304_F6		FL636860
60073530	TG_304_F14		FL636861
60073531	TG_304_F20		FL636862
60073532	TG_304_F18		FL636863
60073533	TG_304_H10		FL636864
60073534	TG_304_H4		FL636865
60073535	TG_304_H6		FL636866
60073536	TG_304_H12		FL636867
60073537	TG_304_H22		FL636868
60073538	TG_304_H20		FL636869
60073539	TG_304_J4		FL636870
60073540	TG_304_J12		FL636871
60073541	TG_304_J22		FL636872
60073542	TG_304_J24		FL636873
60073543	TG_304_L2		FL636874
60073544	TG_304_L6		FL636875
60073545	TG_304_L4		FL636876
60073546	TG_304_L10		FL636877
60073547	TG_304_L14		FL636878
60073548	TG_304_L16		FL636879
60073549	TG_304_L20		FL636880
60073550	TG_304_L18		FL636881
60073551	TG_304_L12		FL636882
60073552	TG_304_N4		FL636883
60073553	TG_304_L22		FL636884
60073554	TG_304_N14		FL636885
60073555	TG_304_N10		FL636886
60073556	TG_304_N16		FL636887
60073557	TG_304_N18		FL636888
60073558	TG_304_N12		FL636889
60073559	TG_304_P2		FL636890
60073560	TG_304_N20		FL636891
60073561	TG_304_P12		FL636892
60073562	TG_304_P6		FL636893
60073563	TG_305_O15		FL636894
60073564	TG_305_A1		FL636895
60073565	TG_305_O9		FL636896
60073566	TG_305_O17		FL636897
60073567	TG_305_O13		FL636898
60073568	TG_305_O19		FL636899
60073569	TG_305_O3		FL636900
60073570	TG_305_A11		FL636901
60073571	TG_305_A3		FL636902
60073572	TG_305_A13		FL636903
60073573	TG_305_A9		FL636904
60073574	TG_305_A21		FL636905
60073575	TG_305_A19		FL636906
60073576	TG_305_A17		FL636907
60073577	TG_305_A15		FL636908
60073578	TG_305_A7		FL636909
60073579	TG_305_A5		FL636910
60073580	TG_305_C5		FL636911
60073581	TG_305_C17		FL636912
60073582	TG_305_E1		FL636913
60073583	TG_305_C13		FL636914
60073584	TG_305_C11		FL636915
60073585	TG_305_C21		FL636916
60073586	TG_305_C19		FL636917
60073587	TG_305_C9		FL636918
60073588	TG_305_C3		FL636919
60073589	TG_305_A23		FL636920
60073590	TG_305_C15		FL636921
60073591	TG_305_C7		FL636922
60073592	TG_305_C23		FL636923
60073593	TG_305_E9		FL636924
60073594	TG_305_E7		FL636925
60073595	TG_305_G11		FL636926
60073596	TG_305_G17		FL636927
60073597	TG_305_G13		FL636928
60073598	TG_305_G19		FL636929
60073599	TG_305_E17		FL636930
60073600	TG_305_G7		FL636931
60073601	TG_305_E21		FL636932
60073602	TG_305_G1		FL636933
60073603	TG_305_G9		FL636934
60073604	TG_305_I13		FL636935
60073605	TG_305_G21		FL636936
60073606	TG_305_I7		FL636937
60073607	TG_305_I9		FL636938
60073608	TG_305_I11		FL636939
60073609	TG_305_I3		FL636940
60073610	TG_305_K3		FL636941
60073611	TG_305_K5		FL636942
60073612	TG_305_K7		FL636943
60073613	TG_305_I19		FL636944
60073614	TG_305_K11		FL636945
60073615	TG_305_K13		FL636946
60073616	TG_305_K21		FL636947
60073617	TG_305_K23		FL636948
60073618	TG_305_K17		FL636949
60073619	TG_305_M5		FL636950
60073620	TG_305_M11		FL636951
60073621	TG_305_M3		FL636952
60073622	TG_305_M7		FL636953
[truncated: 3,875 more rows]
