# Supplementary material for: Molecular Signatures of Nicotinoid-Pathogen Synergy in the Termite Gut
Source: PLoS One. 2015 Apr 2;10(4):e0123391. doi: 10.1371/journal.pone.0123391 (PMC4383478; doi:10.1371/journal.pone.0123391)
Supplement: S22 Table — (TXT) [file pone.0123391.s027.txt]

dbEST_Id	User_Id	GenBank_Accn
=======	=======	============
60077684	TS00-G12	FL641015
60077685	TS00-H2		FL641016
60077686	TS00-H5		FL641017
60077687	TS00-H6		FL641018
60077688	TS00-H7		FL641019
60077689	TS00-H1		FL641020
60077690	TS00-H4		FL641021
60077691	TS00-H9		FL641022
60077692	TS00-H8		FL641023
60077693	TS00-H10		FL641024
60077694	TS00-A2		FL641025
60077695	TS00-H12		FL641026
60077696	TS00-H11		FL641027
60077697	TS00-A5		FL641028
60077698	TS00-A6		FL641029
60077699	TS00-A3		FL641030
60077700	TS00-A4		FL641031
60077701	TS00-A7		FL641032
60077702	TS00-A8		FL641033
60077703	TS00-A9		FL641034
60077704	TS00-A10		FL641035
60077705	TS00-B1		FL641036
60077706	TS00-A12		FL641037
60077707	TS00-A11		FL641038
60077708	TS00-B6		FL641039
60077709	TS00-B2		FL641040
60077710	TS00-B5		FL641041
60077711	TS00-B3		FL641042
60077712	TS00-B4		FL641043
60077713	TS00-B8		FL641044
60077714	TS00-B9		FL641045
60077715	TS00-C1		FL641046
60077716	TS00-B10		FL641047
60077717	TS00-B12		FL641048
60077718	TS00-B11		FL641049
60077719	TS00-C2		FL641050
60077720	TS00-C3		FL641051
60077721	TS00-C5		FL641052
60077722	TS00-C12		FL641053
60077723	TS00-C11		FL641054
60077724	TS00-C6		FL641055
60077725	TS00-C9		FL641056
60077726	TS00-C10		FL641057
60077727	TS00-C7		FL641058
60077728	TS00-D2		FL641059
60077729	TS00-D1		FL641060
60077730	TS00-D3		FL641061
60077731	TS00-D5		FL641062
60077732	TS00-D6		FL641063
60077733	TS00-D4		FL641064
60077734	TS00-D7		FL641065
60077735	TS00-D11		FL641066
60077736	TS00-D9		FL641067
60077737	TS00-D10		FL641068
60077738	TS00-D8		FL641069
60077739	TS00-D12		FL641070
60077740	TS00-E9		FL641071
60077741	TS00-E8		FL641072
60077742	TS00-E1		FL641073
60077743	TS00-E5		FL641074
60077744	TS00-E4		FL641075
60077745	TS00-E6		FL641076
60077746	TS00-E2		FL641077
60077747	TS00-E11		FL641078
60077748	TS00-E10		FL641079
60077749	TS00-F4		FL641080
60077750	TS00-F3		FL641081
60077751	TS00-F1		FL641082
60077752	TS00-E12		FL641083
60077753	TS00-F2		FL641084
60077754	TS00-F5		FL641085
60077755	TS00-F12		FL641086
60077756	TS00-G2		FL641087
60077757	TS00-F7		FL641088
60077758	TS00-F6		FL641089
60077759	TS00-F9		FL641090
60077760	TS00-F11		FL641091
60077761	TS00-G1		FL641092
60077762	TS00-F8		FL641093
60077763	TS00-F10		FL641094
60077764	TS00-G3		FL641095
60077765	TS00-G4		FL641096
60077766	TS00-G10		FL641097
60077767	TS00-G8		FL641098
60077768	TS00-G6		FL641099
60077769	TS00-G9		FL641100
60077770	TS00-G5		FL641101
60077771	TS00-G7		FL641102
60077772	TS00-G11		FL641103
60077773	TS02-H6		FL641104
60077774	TS02-H12		FL641105
60077775	TS02-H9		FL641106
60077776	TS02-A1		FL641107
60077777	TS02-H8		FL641108
60077778	TS02-H10		FL641109
60077779	TS02-H7		FL641110
60077780	TS02-A6		FL641111
60077781	TS02-A3		FL641112
60077782	TS02-A4		FL641113
60077783	TS02-A8		FL641114
60077784	TS02-A5		FL641115
60077785	TS02-A9		FL641116
60077786	TS02-A7		FL641117
60077787	TS02-A2		FL641118
60077788	TS02-A10		FL641119
60077789	TS02-B1		FL641120
60077790	TS02-A12		FL641121
60077791	TS02-B2		FL641122
60077792	TS02-B3		FL641123
60077793	TS02-A11		FL641124
60077794	TS02-B4		FL641125
60077795	TS02-B9		FL641126
60077796	TS02-B6		FL641127
60077797	TS02-B11		FL641128
60077798	TS02-B12		FL641129
60077799	TS02-B10		FL641130
60077800	TS02-C1		FL641131
60077801	TS02-B8		FL641132
60077802	TS02-C2		FL641133
60077803	TS02-C4		FL641134
60077804	TS02-C3		FL641135
60077805	TS02-C5		FL641136
60077806	TS02-C11		FL641137
60077807	TS02-C12		FL641138
60077808	TS02-C8		FL641139
60077809	TS02-C10		FL641140
60077810	TS02-C6		FL641141
60077811	TS02-D4		FL641142
60077812	TS02-D2		FL641143
60077813	TS02-D3		FL641144
60077814	TS02-D5		FL641145
60077815	TS02-D7		FL641146
60077816	TS02-D8		FL641147
60077817	TS02-D6		FL641148
60077818	TS02-D11		FL641149
60077819	TS02-D12		FL641150
60077820	TS02-E5		FL641151
60077821	TS02-E3		FL641152
60077822	TS02-E1		FL641153
60077823	TS02-E7		FL641154
60077824	TS02-E2		FL641155
60077825	TS02-E8		FL641156
60077826	TS02-F3		FL641157
60077827	TS02-E12		FL641158
60077828	TS02-F4		FL641159
60077829	TS02-F1		FL641160
60077830	TS02-E11		FL641161
60077831	TS02-E10		FL641162
60077832	TS02-F2		FL641163
60077833	TS02-F5		FL641164
60077834	TS02-F6		FL641165
60077835	TS02-F7		FL641166
60077836	TS02-F9		FL641167
60077837	TS02-F8		FL641168
60077838	TS02-G1		FL641169
60077839	TS02-F10		FL641170
60077840	TS02-F12		FL641171
60077841	TS02-G4		FL641172
60077842	TS02-G3		FL641173
60077843	TS02-G5		FL641174
60077844	TS02-G6		FL641175
60077845	TS02-G7		FL641176
60077846	TS02-G8		FL641177
60077847	TS02-H1		FL641178
60077848	TS02-G11		FL641179
60077849	TS02-G9		FL641180
60077850	TS02-G12		FL641181
60077851	TS02-G10		FL641182
60077852	TS02-H4		FL641183
60077853	TS02-H3		FL641184
60077854	TS02-H2		FL641185
60077855	TS02-H5		FL641186
60077856	TS01-H10		FL641187
60077857	TS01-H9		FL641188
60077858	TS01-A2		FL641189
60077859	TS01-A4		FL641190
60077860	TS01-H12		FL641191
60077861	TS01-H11		FL641192
60077862	TS01-A8		FL641193
60077863	TS01-A11		FL641194
60077864	TS01-A7		FL641195
60077865	TS01-A10		FL641196
60077866	TS01-A9		FL641197
60077867	TS01-A5		FL641198
60077868	TS01-B2		FL641199
60077869	TS01-B1		FL641200
60077870	TS01-B3		FL641201
60077871	TS01-A12		FL641202
60077872	TS01-B4		FL641203
60077873	TS01-B7		FL641204
60077874	TS01-B6		FL641205
60077875	TS01-B5		FL641206
60077876	TS01-B10		FL641207
60077877	TS01-B8		FL641208
60077878	TS01-B9		FL641209
60077879	TS01-B11		FL641210
60077880	TS01-C3		FL641211
60077881	TS01-C2		FL641212
60077882	TS01-C1		FL641213
60077883	TS01-B12		FL641214
60077884	TS01-C6		FL641215
60077885	TS01-C5		FL641216
60077886	TS01-C7		FL641217
60077887	TS01-C8		FL641218
60077888	TS01-C4		FL641219
60077889	TS01-C10		FL641220
60077890	TS01-C9		FL641221
60077891	TS01-D4		FL641222
60077892	TS01-C12		FL641223
60077893	TS01-C11		FL641224
60077894	TS01-D2		FL641225
60077895	TS01-D1		FL641226
60077896	TS01-D5		FL641227
60077897	TS01-D8		FL641228
60077898	TS01-D6		FL641229
60077899	TS01-D7		FL641230
60077900	TS01-D11		FL641231
60077901	TS01-D12		FL641232
60077902	TS01-D10		FL641233
60077903	TS01-D9		FL641234
60077904	TS01-E4		FL641235
60077905	TS01-E5		FL641236
60077906	TS01-E3		FL641237
60077907	TS01-E6		FL641238
60077908	TS01-E7		FL641239
60077909	TS01-E2		FL641240
60077910	TS01-E1		FL641241
60077911	TS01-E9		FL641242
60077912	TS01-E10		FL641243
60077913	TS01-E8		FL641244
60077914	TS01-E11		FL641245
60077915	TS01-F1		FL641246
60077916	TS01-F2		FL641247
60077917	TS01-E12		FL641248
60077918	TS01-F6		FL641249
60077919	TS01-F5		FL641250
60077920	TS01-F7		FL641251
60077921	TS01-F8		FL641252
60077922	TS01-F4		FL641253
60077923	TS01-F9		FL641254
60077924	TS01-F3		FL641255
60077925	TS01-G3		FL641256
60077926	TS01-G1		FL641257
60077927	TS01-F11		FL641258
60077928	TS01-F10		FL641259
60077929	TS01-F12		FL641260
60077930	TS01-G2		FL641261
60077931	TS01-G4		FL641262
60077932	TS01-G5		FL641263
60077933	TS01-G6		FL641264
60077934	TS01-G9		FL641265
60077935	TS01-G11		FL641266
60077936	TS01-G8		FL641267
60077937	TS01-G7		FL641268
60077938	TS01-G10		FL641269
60077939	TS01-G12		FL641270
60077940	TS01-H4		FL641271
60077941	TS01-H1		FL641272
60077942	TS01-H2		FL641273
60077943	TS01-H5		FL641274
60077944	TS01-H3		FL641275
60077945	TS01-H6		FL641276
60077946	TS01-H7		FL641277
60077947	TS01-H8		FL641278
60077948	TS03-H8		FL641279
60077949	TS03-H9		FL641280
60077950	TS03-H11		FL641281
60077951	TS03-A3		FL641282
60077952	TS03-H12		FL641283
60077953	TS03-A1		FL641284
60077954	TS03-H10		FL641285
60077955	TS03-A9		FL641286
60077956	TS03-A4		FL641287
60077957	TS03-A10		FL641288
60077958	TS03-A6		FL641289
60077959	TS03-A7		FL641290
60077960	TS03-A5		FL641291
60077961	TS03-A8		FL641292
60077962	TS03-A12		FL641293
60077963	TS03-B3		FL641294
60077964	TS03-B1		FL641295
60077965	TS03-B2		FL641296
60077966	TS03-B4		FL641297
60077967	TS03-B6		FL641298
60077968	TS03-B8		FL641299
60077969	TS03-B11		FL641300
60077970	TS03-B7		FL641301
60077971	TS03-B12		FL641302
60077972	TS03-B9		FL641303
60077973	TS03-B5		FL641304
60077974	TS03-C2		FL641305
60077975	TS03-C3		FL641306
60077976	TS03-C7		FL641307
60077977	TS03-C6		FL641308
60077978	TS03-C4		FL641309
60077979	TS03-C5		FL641310
60077980	TS03-C8		FL641311
60077981	TS03-C10		FL641312
60077982	TS03-C11		FL641313
60077983	TS03-C9		FL641314
60077984	TS03-D7		FL641315
60077985	TS03-D4		FL641316
60077986	TS03-D2		FL641317
60077987	TS03-C12		FL641318
60077988	TS03-D6		FL641319
60077989	TS03-D5		FL641320
60077990	TS03-D3		FL641321
60077991	TS03-E2		FL641322
60077992	TS03-E1		FL641323
60077993	TS03-D9		FL641324
60077994	TS03-D12		FL641325
60077995	TS03-D10		FL641326
60077996	TS03-D8		FL641327
60077997	TS03-D11		FL641328
60077998	TS03-E3		FL641329
60077999	TS03-E4		FL641330
60078000	TS03-E5		FL641331
60078001	TS03-E6		FL641332
60078002	TS03-E10		FL641333
60078003	TS03-E11		FL641334
60078004	TS03-E12		FL641335
60078005	TS03-F1		FL641336
60078006	TS03-E7		FL641337
60078007	TS03-F2		FL641338
60078008	TS03-E9		FL641339
60078009	TS03-E8		FL641340
60078010	TS03-F5		FL641341
60078011	TS03-F6		FL641342
60078012	TS03-F3		FL641343
60078013	TS03-F4		FL641344
60078014	TS03-F8		FL641345
60078015	TS03-G1		FL641346
60078016	TS03-F10		FL641347
60078017	TS03-F12		FL641348
60078018	TS03-G2		FL641349
60078019	TS03-F11		FL641350
60078020	TS03-F9		FL641351
60078021	TS03-G9		FL641352
60078022	TS03-G8		FL641353
60078023	TS03-G7		FL641354
60078024	TS03-G3		FL641355
60078025	TS03-G6		FL641356
60078026	TS03-G10		FL641357
60078027	TS03-G11		FL641358
60078028	TS03-G5		FL641359
60078029	TS03-G4		FL641360
60078030	TS03-G12		FL641361
60078031	TS03-H1		FL641362
60078032	TS03-H2		FL641363
60078033	TS03-H4		FL641364
60078034	TS03-H3		FL641365
60078035	TS03-H7		FL641366
60078036	TS03-H6		FL641367
60078037	TS04-H4		FL641368
60078038	TS04-H5		FL641369
60078039	TS04-H7		FL641370
60078040	TS04-H6		FL641371
60078041	TS04-H9		FL641372
60078042	TS04-H8		FL641373
60078043	TS04-A4		FL641374
60078044	TS04-A2		FL641375
60078045	TS04-H10		FL641376
60078046	TS04-A1		FL641377
60078047	TS04-H12		FL641378
60078048	TS04-H11		FL641379
60078049	TS04-A5		FL641380
60078050	TS04-A3		FL641381
60078051	TS04-A6		FL641382
60078052	TS04-A7		FL641383
60078053	TS04-A8		FL641384
60078054	TS04-A12		FL641385
60078055	TS04-A9		FL641386
60078056	TS04-A11		FL641387
60078057	TS04-A10		FL641388
60078058	TS04-B10		FL641389
60078059	TS04-B5		FL641390
60078060	TS04-B3		FL641391
60078061	TS04-B2		FL641392
60078062	TS04-B1		FL641393
60078063	TS04-B9		FL641394
60078064	TS04-B6		FL641395
60078065	TS04-B7		FL641396
60078066	TS04-B8		FL641397
60078067	TS04-B4		FL641398
60078068	TS04-B11		FL641399
60078069	TS04-C2		FL641400
60078070	TS04-C1		FL641401
60078071	TS04-B12		FL641402
60078072	TS04-C4		FL641403
60078073	TS04-C8		FL641404
60078074	TS04-C9		FL641405
60078075	TS04-C6		FL641406
60078076	TS04-C3		FL641407
60078077	TS04-C7		FL641408
60078078	TS04-C5		FL641409
60078079	TS04-C10		FL641410
60078080	TS04-C11		FL641411
60078081	TS04-C12		FL641412
60078082	TS04-D1		FL641413
60078083	TS04-D2		FL641414
60078084	TS04-D5		FL641415
60078085	TS04-D3		FL641416
60078086	TS04-D4		FL641417
60078087	TS04-D8		FL641418
60078088	TS04-D9		FL641419
60078089	TS04-D6		FL641420
60078090	TS04-D7		FL641421
60078091	TS04-D11		FL641422
60078092	TS04-E2		FL641423
60078093	TS04-D12		FL641424
60078094	TS04-E1		FL641425
60078095	TS04-E6		FL641426
60078096	TS04-E5		FL641427
60078097	TS04-E4		FL641428
60078098	TS04-E3		FL641429
60078099	TS04-E7		FL641430
60078100	TS04-F1		FL641431
60078101	TS04-E12		FL641432
60078102	TS04-E11		FL641433
60078103	TS04-E8		FL641434
60078104	TS04-E10		FL641435
60078105	TS04-E9		FL641436
60078106	TS04-F2		FL641437
60078107	TS04-F8		FL641438
60078108	TS04-F7		FL641439
60078109	TS04-F5		FL641440
60078110	TS04-F6		FL641441
60078111	TS04-F4		FL641442
60078112	TS04-G3		FL641443
60078113	TS04-G5		FL641444
60078114	TS04-G4		FL641445
60078115	TS04-F11		FL641446
60078116	TS04-F9		FL641447
60078117	TS04-G6		FL641448
60078118	TS04-G2		FL641449
60078119	TS04-G1		FL641450
60078120	TS04-F10		FL641451
60078121	TS04-G7		FL641452
60078122	TS04-G10		FL641453
60078123	TS04-G9		FL641454
60078124	TS04-G11		FL641455
60078125	TS04-H1		FL641456
60078126	TS04-H2		FL641457
60078127	TS04-H3		FL641458
60078128	TS04-G12		FL641459
60078129	TS05-H7		FL641460
60078130	TS05-H8		FL641461
60078131	TS05-A1		FL641462
60078132	TS05-H9		FL641463
60078133	TS05-A2		FL641464
60078134	TS05-H10		FL641465
60078135	TS05-A4		FL641466
60078136	TS05-H12		FL641467
60078137	TS05-H11		FL641468
60078138	TS05-A9		FL641469
60078139	TS05-A3		FL641470
60078140	TS05-A7		FL641471
60078141	TS05-A5		FL641472
60078142	TS05-A8		FL641473
60078143	TS05-A6		FL641474
60078144	TS05-A10		FL641475
60078145	TS05-A12		FL641476
60078146	TS05-A11		FL641477
60078147	TS05-B6		FL641478
60078148	TS05-B5		FL641479
60078149	TS05-B4		FL641480
60078150	TS05-B2		FL641481
60078151	TS05-B3		FL641482
60078152	TS05-B1		FL641483
60078153	TS05-B7		FL641484
60078154	TS05-B8		FL641485
60078155	TS05-B9		FL641486
60078156	TS05-B11		FL641487
60078157	TS05-B10		FL641488
60078158	TS05-C2		FL641489
60078159	TS05-B12		FL641490
60078160	TS05-C1		FL641491
60078161	TS05-C6		FL641492
60078162	TS05-C10		FL641493
60078163	TS05-C8		FL641494
60078164	TS05-C5		FL641495
60078165	TS05-C9		FL641496
60078166	TS05-C4		FL641497
60078167	TS05-C11		FL641498
60078168	TS05-C7		FL641499
60078169	TS05-C12		FL641500
60078170	TS05-C3		FL641501
60078171	TS05-D2		FL641502
60078172	TS05-D1		FL641503
60078173	TS05-D4		FL641504
60078174	TS05-D3		FL641505
60078175	TS05-D10		FL641506
60078176	TS05-D8		FL641507
60078177	TS05-D7		FL641508
60078178	TS05-D11		FL641509
60078179	TS05-D9		FL641510
60078180	TS05-D5		FL641511
60078181	TS05-D6		FL641512
60078182	TS05-E5		FL641513
60078183	TS05-E3		FL641514
60078184	TS05-E2		FL641515
60078185	TS05-E1		FL641516
60078186	TS05-E4		FL641517
60078187	TS05-D12		FL641518
60078188	TS05-E10		FL641519
60078189	TS05-E8		FL641520
60078190	TS05-E7		FL641521
60078191	TS05-E9		FL641522
60078192	TS05-F5		FL641523
60078193	TS05-F3		FL641524
60078194	TS05-E12		FL641525
60078195	TS05-F1		FL641526
60078196	TS05-F6		FL641527
60078197	TS05-F7		FL641528
60078198	TS05-F2		FL641529
60078199	TS05-E11		FL641530
60078200	TS05-F4		FL641531
60078201	TS05-F9		FL641532
60078202	TS05-F12		FL641533
60078203	TS05-G2		FL641534
60078204	TS05-G1		FL641535
60078205	TS05-F11		FL641536
60078206	TS05-F10		FL641537
60078207	TS05-G11		FL641538
60078208	TS05-G7		FL641539
60078209	TS05-G6		FL641540
60078210	TS05-G3		FL641541
60078211	TS05-G4		FL641542
60078212	TS05-G5		FL641543
60078213	TS05-G10		FL641544
60078214	TS05-G8		FL641545
60078215	TS05-G12		FL641546
60078216	TS05-G9		FL641547
60078217	TS05-H1		FL641548
60078218	TS05-H4		FL641549
60078219	TS05-H2		FL641550
60078220	TS05-H3		FL641551
60078221	TS05-H6		FL641552
60078222	TS08-H6		FL641553
60078223	TS08-H5		FL641554
60078224	TS08-H9		FL641555
60078225	TS08-H12		FL641556
60078226	TS08-A2		FL641557
60078227	TS08-A4		FL641558
60078228	TS08-A5		FL641559
60078229	TS08-A8		FL641560
60078230	TS08-A7		FL641561
60078231	TS08-A9		FL641562
60078232	TS08-A10		FL641563
60078233	TS08-A11		FL641564
60078234	TS08-B3		FL641565
60078235	TS08-B7		FL641566
60078236	TS08-B8		FL641567
60078237	TS08-B4		FL641568
60078238	TS08-C2		FL641569
60078239	TS08-C4		FL641570
60078240	TS08-C1		FL641571
60078241	TS08-B10		FL641572
60078242	TS08-C5		FL641573
60078243	TS08-C6		FL641574
60078244	TS08-B12		FL641575
60078245	TS08-C10		FL641576
60078246	TS08-C8		FL641577
60078247	TS08-D3		FL641578
60078248	TS08-D2		FL641579
60078249	TS08-D4		FL641580
60078250	TS08-D1		FL641581
60078251	TS08-C12		FL641582
60078252	TS08-D5		FL641583
60078253	TS08-D6		FL641584
60078254	TS08-D9		FL641585
60078255	TS08-D8		FL641586
60078256	TS08-D10		FL641587
60078257	TS08-E1		FL641588
60078258	TS08-E4		FL641589
60078259	TS08-E2		FL641590
60078260	TS08-E6		FL641591
60078261	TS08-E5		FL641592
60078262	TS08-E8		FL641593
60078263	TS08-E9		FL641594
60078264	TS08-F1		FL641595
60078265	TS08-E12		FL641596
60078266	TS08-F2		FL641597
60078267	TS08-E11		FL641598
60078268	TS08-E10		FL641599
60078269	TS08-F4		FL641600
60078270	TS08-F8		FL641601
60078271	TS08-F3		FL641602
60078272	TS08-F7		FL641603
60078273	TS08-F6		FL641604
60078274	TS08-F9		FL641605
60078275	TS08-F10		FL641606
60078276	TS08-G1		FL641607
60078277	TS08-F12		FL641608
60078278	TS08-G6		FL641609
60078279	TS08-G2		FL641610
60078280	TS08-G5		FL641611
60078281	TS08-G3		FL641612
60078282	TS08-G8		FL641613
60078283	TS08-G9		FL641614
60078284	TS08-G11		FL641615
60078285	TS08-H2		FL641616
60078286	TS08-H3		FL641617
60078287	TS08-H4		FL641618
60078288	TS09-H8		FL641619
60078289	TS09-H5		FL641620
60078290	TS09-H7		FL641621
60078291	TS09-H10		FL641622
60078292	TS09-A7		FL641623
60078293	TS09-A4		FL641624
60078294	TS09-A3		FL641625
60078295	TS09-A5		FL641626
60078296	TS09-A2		FL641627
60078297	TS09-A6		FL641628
60078298	TS09-A9		FL641629
60078299	TS09-A11		FL641630
60078300	TS09-A10		FL641631
60078301	TS09-B3		FL641632
60078302	TS09-B6		FL641633
60078303	TS09-B7		FL641634
60078304	TS09-B5		FL641635
60078305	TS09-B8		FL641636
60078306	TS09-B1		FL641637
60078307	TS09-B4		FL641638
60078308	TS09-B9		FL641639
60078309	TS09-C3		FL641640
60078310	TS09-C1		FL641641
60078311	TS09-C8		FL641642
60078312	TS09-C4		FL641643
60078313	TS09-C6		FL641644
60078314	TS09-C5		FL641645
60078315	TS09-C7		FL641646
60078316	TS09-C9		FL641647
60078317	TS09-C10		FL641648
60078318	TS09-C11		FL641649
60078319	TS09-D3		FL641650
60078320	TS09-D2		FL641651
60078321	TS09-D1		FL641652
60078322	TS09-C12		FL641653
60078323	TS09-D8		FL641654
60078324	TS09-D5		FL641655
60078325	TS09-D4		FL641656
60078326	TS09-D7		FL641657
60078327	TS09-D10		FL641658
60078328	TS09-E2		FL641659
60078329	TS09-D12		FL641660
60078330	TS09-E3		FL641661
60078331	TS09-E7		FL641662
60078332	TS09-E6		FL641663
60078333	TS09-E4		FL641664
60078334	TS09-E5		FL641665
60078335	TS09-E11		FL641666
60078336	TS09-E10		FL641667
60078337	TS09-E9		FL641668
60078338	TS09-F5		FL641669
60078339	TS09-F6		FL641670
60078340	TS09-F7		FL641671
60078341	TS09-F4		FL641672
60078342	TS09-G1		FL641673
60078343	TS09-F12		FL641674
60078344	TS09-F9		FL641675
60078345	TS09-G2		FL641676
60078346	TS09-F10		FL641677
60078347	TS09-G4		FL641678
60078348	TS09-F11		FL641679
60078349	TS09-G3		FL641680
60078350	TS09-G7		FL641681
60078351	TS09-G6		FL641682
60078352	TS09-G8		FL641683
60078353	TS09-G5		FL641684
60078354	TS09-G10		FL641685
60078355	TS09-G11		FL641686
60078356	TS09-H2		FL641687
60078357	TS09-H3		FL641688
60078358	TS09-H4		FL641689
60078359	TS07-A2		FL641690
60078360	TS07-A6		FL641691
60078361	TS07-A5		FL641692
60078362	TS07-A1		FL641693
60078363	TS07-H12		FL641694
60078364	TS07-A4		FL641695
60078365	TS07-A9		FL641696
60078366	TS07-A12		FL641697
60078367	TS07-A8		FL641698
60078368	TS07-A7		FL641699
60078369	TS07-B1		FL641700
60078370	TS07-A11		FL641701
60078371	TS07-A10		FL641702
60078372	TS07-B6		FL641703
60078373	TS07-B7		FL641704
60078374	TS07-C2		FL641705
60078375	TS07-C1		FL641706
60078376	TS07-B9		FL641707
60078377	TS07-B10		FL641708
60078378	TS07-C4		FL641709
60078379	TS07-C5		FL641710
60078380	TS07-C8		FL641711
60078381	TS07-C9		FL641712
60078382	TS07-C7		FL641713
60078383	TS07-C6		FL641714
60078384	TS07-D5		FL641715
60078385	TS07-D2		FL641716
60078386	TS07-C12		FL641717
60078387	TS07-C11		FL641718
60078388	TS07-C10		FL641719
60078389	TS07-D4		FL641720
60078390	TS07-D8		FL641721
60078391	TS07-D6		FL641722
60078392	TS07-E4		FL641723
60078393	TS07-E3		FL641724
60078394	TS07-D11		FL641725
60078395	TS07-E2		FL641726
60078396	TS07-D10		FL641727
60078397	TS07-D12		FL641728
60078398	TS07-E11		FL641729
60078399	TS07-E10		FL641730
60078400	TS07-E6		FL641731
60078401	TS07-E9		FL641732
60078402	TS07-F3		FL641733
60078403	TS07-F1		FL641734
60078404	TS07-F4		FL641735
60078405	TS07-E12		FL641736
60078406	TS07-F5		FL641737
60078407	TS07-F8		FL641738
60078408	TS07-F11		FL641739
60078409	TS07-F9		FL641740
60078410	TS07-F10		FL641741
60078411	TS07-G2		FL641742
60078412	TS07-G3		FL641743
60078413	TS07-G1		FL641744
60078414	TS07-G6		FL641745
60078415	TS07-G4		FL641746
60078416	TS07-G8		FL641747
60078417	TS07-G9		FL641748
60078418	TS07-G5		FL641749
60078419	TS07-G11		FL641750
60078420	TS07-H3		FL641751
60078421	TS07-G12		FL641752
60078422	TS07-H4		FL641753
60078423	TS07-H5		FL641754
60078424	TS07-H6		FL641755
60078425	TS07-H7		FL641756
60078426	TS06-H6		FL641757
60078427	TS06-H8		FL641758
60078428	TS06-H9		FL641759
60078429	TS06-A5		FL641760
60078430	TS06-H12		FL641761
60078431	TS06-A6		FL641762
60078432	TS06-A7		FL641763
60078433	TS06-A1		FL641764
60078434	TS06-A2		FL641765
60078435	TS06-A8		FL641766
60078436	TS06-A10		FL641767
60078437	TS06-A12		FL641768
60078438	TS06-B5		FL641769
60078439	TS06-B6		FL641770
60078440	TS06-B4		FL641771
60078441	TS06-B3		FL641772
60078442	TS06-B7		FL641773
60078443	TS06-B1		FL641774
60078444	TS06-B8		FL641775
60078445	TS06-B11		FL641776
60078446	TS06-B12		FL641777
60078447	TS06-C2		FL641778
60078448	TS06-C5		FL641779
60078449	TS06-C4		FL641780
60078450	TS06-C7		FL641781
60078451	TS06-C9		FL641782
60078452	TS06-C8		FL641783
60078453	TS06-D3		FL641784
60078454	TS06-D2		FL641785
60078455	TS06-C11		FL641786
60078456	TS06-C12		FL641787
60078457	TS06-D4		FL641788
60078458	TS06-D9		FL641789
60078459	TS06-D8		FL641790
60078460	TS06-D6		FL641791
60078461	TS06-D11		FL641792
60078462	TS06-D7		FL641793
60078463	TS06-E1		FL641794
60078464	TS06-E7		FL641795
60078465	TS06-E4		FL641796
60078466	TS06-E2		FL641797
60078467	TS06-E5		FL641798
60078468	TS06-E8		FL641799
60078469	TS06-E9		FL641800
60078470	TS06-E11		FL641801
60078471	TS06-F3		FL641802
60078472	TS06-E10		FL641803
60078473	TS06-F4		FL641804
60078474	TS06-F7		FL641805
60078475	TS06-F8		FL641806
60078476	TS06-F6		FL641807
60078477	TS06-F9		FL641808
60078478	TS06-F12		FL641809
60078479	TS06-G1		FL641810
60078480	TS06-G2		FL641811
60078481	TS06-G3		FL641812
60078482	TS06-G4		FL641813
60078483	TS06-G9		FL641814
60078484	TS06-H1		FL641815
60078485	TS06-G10		FL641816
60078486	TS06-H4		FL641817
60078487	TS10-H4		FL641818
60078488	TS10-H5		FL641819
60078489	TS10-H8		FL641820
60078490	TS10-H6		FL641821
60078491	TS10-H10		FL641822
60078492	TS10-H7		FL641823
60078493	TS10-H9		FL641824
60078494	TS10-A4		FL641825
60078495	TS10-A2		FL641826
60078496	TS10-A6		FL641827
60078497	TS10-A3		FL641828
60078498	TS10-A5		FL641829
60078499	TS10-H12		FL641830
60078500	TS10-A8		FL641831
60078501	TS10-A7		FL641832
60078502	TS10-A9		FL641833
60078503	TS10-B2		FL641834
60078504	TS10-A12		FL641835
60078505	TS10-B1		FL641836
60078506	TS10-A11		FL641837
60078507	TS10-B5		FL641838
60078508	TS10-B4		FL641839
60078509	TS10-B6		FL641840
60078510	TS10-B3		FL641841
60078511	TS10-B8		FL641842
60078512	TS10-B9		FL641843
60078513	TS10-B7		FL641844
60078514	TS10-B10		FL641845
60078515	TS10-B11		FL641846
60078516	TS10-C3		FL641847
60078517	TS10-C5		FL641848
60078518	TS10-C2		FL641849
60078519	TS10-C1		FL641850
60078520	TS10-C6		FL641851
60078521	TS10-C4		FL641852
60078522	TS10-C7		FL641853
60078523	TS10-C8		FL641854
60078524	TS10-C9		FL641855
60078525	TS10-D3		FL641856
60078526	TS10-C12		FL641857
60078527	TS10-C10		FL641858
60078528	TS10-D4		FL641859
60078529	TS10-C11		FL641860
60078530	TS10-D2		FL641861
60078531	TS10-D7		FL641862
60078532	TS10-D10		FL641863
60078533	TS10-D6		FL641864
60078534	TS10-D9		FL641865
60078535	TS10-E6		FL641866
60078536	TS10-E5		FL641867
60078537	TS10-E7		FL641868
60078538	TS10-E9		FL641869
60078539	TS10-E10		FL641870
60078540	TS10-F2		FL641871
60078541	TS10-F1		FL641872
60078542	TS10-E11		FL641873
60078543	TS10-F3		FL641874
60078544	TS10-F7		FL641875
60078545	TS10-F5		FL641876
60078546	TS10-F6		FL641877
60078547	TS10-F4		FL641878
60078548	TS10-F9		FL641879
60078549	TS10-F10		FL641880
60078550	TS10-F8		FL641881
60078551	TS10-G1		FL641882
60078552	TS10-F12		FL641883
60078553	TS10-F11		FL641884
60078554	TS10-G3		FL641885
60078555	TS10-G2		FL641886
60078556	TS10-G4		FL641887
60078557	TS10-G5		FL641888
60078558	TS10-G6		FL641889
60078559	TS10-G7		FL641890
60078560	TS10-G8		FL641891
60078561	TS10-G9		FL641892
60078562	TS10-H1		FL641893
60078563	TS10-G12		FL641894
60078564	TS10-G11		FL641895
60078565	TS10-H2		FL641896
60078566	TS10-H3		FL641897
60078567	TS11-H10		FL641898
60078568	TS11-H11		FL641899
60078569	TS11-A3		FL641900
60078570	TS11-A1		FL641901
60078571	TS11-A5		FL641902
60078572	TS11-H12		FL641903
60078573	TS11-A2		FL641904
60078574	TS11-A6		FL641905
60078575	TS11-A9		FL641906
60078576	TS11-A8		FL641907
60078577	TS11-B3		FL641908
60078578	TS11-B2		FL641909
60078579	TS11-B1		FL641910
60078580	TS11-B4		FL641911
60078581	TS11-B5		FL641912
60078582	TS11-C1		FL641913
60078583	TS11-B10		FL641914
60078584	TS11-C2		FL641915
60078585	TS11-C3		FL641916
60078586	TS11-B11		FL641917
60078587	TS11-B12		FL641918
60078588	TS11-C7		FL641919
60078589	TS11-C9		FL641920
60078590	TS11-C5		FL641921
60078591	TS11-C10		FL641922
60078592	TS11-C11		FL641923
60078593	TS11-C6		FL641924
60078594	TS11-C12		FL641925
60078595	TS11-D3		FL641926
60078596	TS11-D4		FL641927
60078597	TS11-D6		FL641928
60078598	TS11-D9		FL641929
60078599	TS11-D7		FL641930
60078600	TS11-D8		FL641931
60078601	TS11-E2		FL641932
60078602	TS11-D10		FL641933
60078603	TS11-E3		FL641934
60078604	TS11-D12		FL641935
60078605	TS11-D11		FL641936
60078606	TS11-E4		FL641937
60078607	TS11-E5		FL641938
60078608	TS11-E8		FL641939
60078609	TS11-E9		FL641940
60078610	TS11-E6		FL641941
60078611	TS11-E7		FL641942
60078612	TS11-F2		FL641943
60078613	TS11-E11		FL641944
60078614	TS11-F5		FL641945
60078615	TS11-F3		FL641946
60078616	TS11-F1		FL641947
60078617	TS11-E10		FL641948
60078618	TS11-F8		FL641949
60078619	TS11-F7		FL641950
60078620	TS11-F6		FL641951
60078621	TS11-G1		FL641952
60078622	TS11-F12		FL641953
60078623	TS11-F10		FL641954
60078624	TS11-G4		FL641955
60078625	TS11-G2		FL641956
60078626	TS11-G3		FL641957
60078627	TS11-G5		FL641958
60078628	TS11-G7		FL641959
60078629	TS11-G6		FL641960
60078630	TS11-G11		FL641961
60078631	TS11-G9		FL641962
60078632	TS11-H2		FL641963
60078633	TS11-H3		FL641964
60078634	TS11-H1		FL641965
60078635	TS11-G12		FL641966
60078636	TS11-H8		FL641967
60078637	TS11-H7		FL641968
60078638	TS11-H4		FL641969
60078639	TS11-H9		FL641970
60078640	TS12-H10		FL641971
60078641	TS12-H9		FL641972
60078642	TS12-A9		FL641973
60078643	TS12-A4		FL641974
60078644	TS12-A5		FL641975
60078645	TS12-A6		FL641976
60078646	TS12-A8		FL641977
60078647	TS12-H11		FL641978
60078648	TS12-H12		FL641979
60078649	TS12-A7		FL641980
60078650	TS12-A11		FL641981
60078651	TS12-A2		FL641982
60078652	TS12-A1		FL641983
60078653	TS12-A10		FL641984
60078654	TS12-A3		FL641985
60078655	TS12-A12		FL641986
60078656	TS12-B4		FL641987
60078657	TS12-B6		FL641988
60078658	TS12-B1		FL641989
60078659	TS12-B5		FL641990
60078660	TS12-B2		FL641991
60078661	TS12-B7		FL641992
60078662	TS12-B3		FL641993
60078663	TS12-B9		FL641994
60078664	TS12-B8		FL641995
60078665	TS12-B12		FL641996
60078666	TS12-C2		FL641997
60078667	TS12-B11		FL641998
60078668	TS12-C3		FL641999
60078669	TS12-C1		FL642000
60078670	TS12-B10		FL642001
60078671	TS12-C8		FL642002
60078672	TS12-C4		FL642003
60078673	TS12-C7		FL642004
60078674	TS12-C6		FL642005
60078675	TS12-C5		FL642006
60078676	TS12-C10		FL642007
60078677	TS12-C11		FL642008
60078678	TS12-C9		FL642009
60078679	TS12-D1		FL642010
60078680	TS12-C12		FL642011
60078681	TS12-D5		FL642012
60078682	TS12-D2		FL642013
60078683	TS12-D3		FL642014
60078684	TS12-D4		FL642015
60078685	TS12-D6		FL642016
60078686	TS12-D7		FL642017
60078687	TS12-D8		FL642018
60078688	TS12-D9		FL642019
60078689	TS12-E2		FL642020
60078690	TS12-E3		FL642021
60078691	TS12-D11		FL642022
60078692	TS12-D12		FL642023
60078693	TS12-D10		FL642024
60078694	TS12-E1		FL642025
60078695	TS12-E10		FL642026
60078696	TS12-E7		FL642027
60078697	TS12-E6		FL642028
60078698	TS12-E8		FL642029
60078699	TS12-E5		FL642030
60078700	TS12-E9		FL642031
60078701	TS12-E12		FL642032
60078702	TS12-F2		FL642033
60078703	TS12-F4		FL642034
60078704	TS12-F3		FL642035
60078705	TS12-F1		FL642036
60078706	TS12-F9		FL642037
60078707	TS12-F7		FL642038
60078708	TS12-F8		FL642039
60078709	TS12-F6		FL642040
60078710	TS12-F10		FL642041
60078711	TS12-F5		FL642042
60078712	TS12-F12		FL642043
60078713	TS12-G2		FL642044
60078714	TS12-G1		FL642045
60078715	TS12-G3		FL642046
60078716	TS12-G5		FL642047
60078717	TS12-G4		FL642048
60078718	TS12-G6		FL642049
60078719	TS12-G7		FL642050
60078720	TS12-G10		FL642051
60078721	TS12-G9		FL642052
60078722	TS12-G8		FL642053
60078723	TS12-G11		FL642054
60078724	TS12-G12		FL642055
60078725	TS12-H1		FL642056
60078726	TS12-H6		FL642057
60078727	TS12-H2		FL642058
60078728	TS12-H4		FL642059
60078729	TS12-H3		FL642060
60078730	TS12-H7		FL642061
60078731	TS12-H5		FL642062
60078732	TS12-H8		FL642063
60078733	TS13-G10		FL642064
60078734	TS13-H3		FL642065
60078735	TS13-H2		FL642066
60078736	TS13-H1		FL642067
60078737	TS13-H5		FL642068
60078738	TS13-G11		FL642069
60078739	TS13-G12		FL642070
60078740	TS13-H4		FL642071
60078741	TS13-H10		FL642072
60078742	TS13-H11		FL642073
60078743	TS13-H8		FL642074
60078744	TS13-H6		FL642075
60078745	TS13-H9		FL642076
60078746	TS13-H7		FL642077
60078747	TS13-A1		FL642078
60078748	TS13-A3		FL642079
60078749	TS13-A2		FL642080
60078750	TS13-A6		FL642081
60078751	TS13-A5		FL642082
60078752	TS13-A9		FL642083
60078753	TS13-A4		FL642084
60078754	TS13-A7		FL642085
60078755	TS13-A11		FL642086
60078756	TS13-A8		FL642087
60078757	TS13-B3		FL642088
60078758	TS13-B4		FL642089
60078759	TS13-B2		FL642090
60078760	TS13-B1		FL642091
60078761	TS13-A12		FL642092
60078762	TS13-B5		FL642093
60078763	TS13-B9		FL642094
60078764	TS13-B7		FL642095
60078765	TS13-B8		FL642096
60078766	TS13-B6		FL642097
60078767	TS13-C4		FL642098
60078768	TS13-C1		FL642099
60078769	TS13-B12		FL642100
60078770	TS13-C3		FL642101
60078771	TS13-B11		FL642102
60078772	TS13-C2		FL642103
60078773	TS13-C5		FL642104
60078774	TS13-B10		FL642105
60078775	TS13-C6		FL642106
60078776	TS13-C7		FL642107
60078777	TS13-C8		FL642108
60078778	TS13-C11		FL642109
60078779	TS13-C9		FL642110
60078780	TS13-C10		FL642111
60078781	TS13-C12		FL642112
60078782	TS13-D2		FL642113
60078783	TS13-D3		FL642114
60078784	TS13-D1		FL642115
60078785	TS13-D4		FL642116
60078786	TS13-D8		FL642117
60078787	TS13-D7		FL642118
60078788	TS13-D9		FL642119
60078789	TS13-D10		FL642120
60078790	TS13-D11		FL642121
60078791	TS13-D5		FL642122
60078792	TS13-D6		FL642123
60078793	TS13-D12		FL642124
60078794	TS13-E3		FL642125
60078795	TS13-E6		FL642126
60078796	TS13-E4		FL642127
60078797	TS13-E2		FL642128
60078798	TS13-E1		FL642129
60078799	TS13-F1		FL642130
60078800	TS13-E10		FL642131
60078801	TS13-E8		FL642132
60078802	TS13-F2		FL642133
60078803	TS13-E9		FL642134
60078804	TS13-E7		FL642135
60078805	TS13-E12		FL642136
60078806	TS13-F3		FL642137
60078807	TS13-E11		FL642138
60078808	TS13-F5		FL642139
60078809	TS13-F4		FL642140
60078810	TS13-F7		FL642141
60078811	TS13-F6		FL642142
60078812	TS13-G1		FL642143
60078813	TS13-F8		FL642144
60078814	TS13-F12		FL642145
60078815	TS13-F11		FL642146
60078816	TS13-F9		FL642147
60078817	TS13-F10		FL642148
60078818	TS13-G2		FL642149
60078819	TS13-G4		FL642150
60078820	TS13-G5		FL642151
60078821	TS13-G3		FL642152
60078822	TS13-G8		FL642153
60078823	TS13-G6		FL642154
60078824	TS13-G7		FL642155
60078825	TS13-G9		FL642156
60078826	TS14-H7		FL642157
60078827	TS14-H11		FL642158
60078828	TS14-H12		FL642159
60078829	TS14-H10		FL642160
60078830	TS14-A7		FL642161
60078831	TS14-A1		FL642162
60078832	TS14-A4		FL642163
60078833	TS14-A3		FL642164
60078834	TS14-A2		FL642165
60078835	TS14-A8		FL642166
60078836	TS14-A6		FL642167
60078837	TS14-A9		FL642168
60078838	TS14-A10		FL642169
60078839	TS14-B8		FL642170
60078840	TS14-B10		FL642171
60078841	TS14-B1		FL642172
60078842	TS14-B7		FL642173
60078843	TS14-B3		FL642174
60078844	TS14-B6		FL642175
60078845	TS14-A12		FL642176
60078846	TS14-A11		FL642177
60078847	TS14-B9		FL642178
60078848	TS14-B5		FL642179
60078849	TS14-B4		FL642180
60078850	TS14-B2		FL642181
60078851	TS14-C2		FL642182
60078852	TS14-B11		FL642183
60078853	TS14-B12		FL642184
60078854	TS14-C1		FL642185
60078855	TS14-C4		FL642186
60078856	TS14-C3		FL642187
60078857	TS14-C8		FL642188
60078858	TS14-C7		FL642189
60078859	TS14-C9		FL642190
60078860	TS14-C5		FL642191
60078861	TS14-C6		FL642192
60078862	TS14-D3		FL642193
60078863	TS14-D2		FL642194
60078864	TS14-C10		FL642195
60078865	TS14-D1		FL642196
60078866	TS14-C12		FL642197
60078867	TS14-D4		FL642198
60078868	TS14-D5		FL642199
60078869	TS14-D7		FL642200
60078870	TS14-D6		FL642201
60078871	TS14-D9		FL642202
60078872	TS14-D10		FL642203
60078873	TS14-E3		FL642204
60078874	TS14-E5		FL642205
60078875	TS14-E4		FL642206
60078876	TS14-E1		FL642207
60078877	TS14-D11		FL642208
60078878	TS14-E2		FL642209
60078879	TS14-D12		FL642210
60078880	TS14-E7		FL642211
60078881	TS14-E9		FL642212
60078882	TS14-E6		FL642213
60078883	TS14-E8		FL642214
60078884	TS14-E11		FL642215
60078885	TS14-F1		FL642216
60078886	TS14-E10		FL642217
60078887	TS14-E12		FL642218
60078888	TS14-F4		FL642219
60078889	TS14-F6		FL642220
60078890	TS14-F5		FL642221
60078891	TS14-F2		FL642222
60078892	TS14-F3		FL642223
60078893	TS14-F7		FL642224
60078894	TS14-F11		FL642225
60078895	TS14-F8		FL642226
60078896	TS14-F9		FL642227
60078897	TS14-F10		FL642228
60078898	TS14-F12		FL642229
60078899	TS14-G1		FL642230
60078900	TS14-G2		FL642231
60078901	TS14-G4		FL642232
60078902	TS14-G7		FL642233
60078903	TS14-G5		FL642234
60078904	TS14-G3		FL642235
60078905	TS14-G8		FL642236
60078906	TS14-G9		FL642237
60078907	TS14-G12		FL642238
60078908	TS14-G10		FL642239
60078909	TS14-H1		FL642240
60078910	TS14-H3		FL642241
60078911	TS14-G11		FL642242
60078912	TS14-H2		FL642243
60078913	TS14-H4		FL642244
60078914	TS14-H5		FL642245
60078915	TS16-H12		FL642246
60078916	TS16-H11		FL642247
60078917	TS16-A6		FL642248
60078918	TS16-A4		FL642249
60078919	TS16-A5		FL642250
60078920	TS16-A1		FL642251
60078921	TS16-A2		FL642252
60078922	TS16-A3		FL642253
60078923	TS16-A10		FL642254
60078924	TS16-A9		FL642255
60078925	TS16-A11		FL642256
60078926	TS16-A8		FL642257
60078927	TS16-A12		FL642258
60078928	TS16-A7		FL642259
60078929	TS16-B1		FL642260
60078930	TS16-B2		FL642261
60078931	TS16-B8		FL642262
60078932	TS16-B5		FL642263
60078933	TS16-B4		FL642264
60078934	TS16-B3		FL642265
60078935	TS16-B7		FL642266
60078936	TS16-B6		FL642267
60078937	TS16-C2		FL642268
60078938	TS16-C4		FL642269
60078939	TS16-C3		FL642270
60078940	TS16-B11		FL642271
60078941	TS16-C1		FL642272
60078942	TS16-C5		FL642273
60078943	TS16-B9		FL642274
60078944	TS16-B12		FL642275
60078945	TS16-B10		FL642276
60078946	TS16-C7		FL642277
60078947	TS16-C8		FL642278
60078948	TS16-D2		FL642279
60078949	TS16-C12		FL642280
60078950	TS16-D1		FL642281
60078951	TS16-C11		FL642282
60078952	TS16-D4		FL642283
60078953	TS16-C9		FL642284
60078954	TS16-C10		FL642285
60078955	TS16-D3		FL642286
60078956	TS16-D6		FL642287
60078957	TS16-D5		FL642288
60078958	TS16-D7		FL642289
60078959	TS16-D9		FL642290
60078960	TS16-D8		FL642291
60078961	TS16-D10		FL642292
60078962	TS16-D12		FL642293
60078963	TS16-E1		FL642294
60078964	TS16-E2		FL642295
60078965	TS16-D11		FL642296
60078966	TS16-E7		FL642297
60078967	TS16-E3		FL642298
60078968	TS16-E6		FL642299
60078969	TS16-E4		FL642300
60078970	TS16-E9		FL642301
60078971	TS16-E8		FL642302
60078972	TS16-E5		FL642303
60078973	TS16-E12		FL642304
60078974	TS16-E10		FL642305
60078975	TS16-F3		FL642306
60078976	TS16-F4		FL642307
60078977	TS16-F2		FL642308
60078978	TS16-F8		FL642309
60078979	TS16-F9		FL642310
60078980	TS16-F5		FL642311
60078981	TS16-F6		FL642312
60078982	TS16-F7		FL642313
60078983	TS16-F10		FL642314
60078984	TS16-F11		FL642315
60078985	TS16-G4		FL642316
60078986	TS16-G5		FL642317
60078987	TS16-G1		FL642318
60078988	TS16-G3		FL642319
60078989	TS16-G2		FL642320
60078990	TS16-F12		FL642321
60078991	TS16-G7		FL642322
60078992	TS16-G6		FL642323
60078993	TS16-G11		FL642324
60078994	TS16-G10		FL642325
60078995	TS16-G12		FL642326
60078996	TS16-G9		FL642327
60078997	TS16-G8		FL642328
60078998	TS16-H2		FL642329
60078999	TS16-H5		FL642330
60079000	TS16-H3		FL642331
60079001	TS16-H4		FL642332
60079002	TS16-H8		FL642333
60079003	TS16-H9		FL642334
60079004	TS16-H6		FL642335
60079005	TS15-H9		FL642336
60079006	TS15-H10		FL642337
60079007	TS15-A11		FL642338
60079008	TS15-A10		FL642339
60079009	TS15-A6		FL642340
60079010	TS15-A2		FL642341
60079011	TS15-A8		FL642342
60079012	TS15-H12		FL642343
60079013	TS15-H11		FL642344
60079014	TS15-A7		FL642345
60079015	TS15-A4		FL642346
60079016	TS15-A9		FL642347
60079017	TS15-A12		FL642348
60079018	TS15-A5		FL642349
60079019	TS15-A1		FL642350
60079020	TS15-B1		FL642351
60079021	TS15-B4		FL642352
60079022	TS15-B5		FL642353
60079023	TS15-B6		FL642354
60079024	TS15-B2		FL642355
60079025	TS15-B3		FL642356
60079026	TS15-C2		FL642357
60079027	TS15-B8		FL642358
60079028	TS15-B9		FL642359
60079029	TS15-C1		FL642360
60079030	TS15-C3		FL642361
60079031	TS15-B12		FL642362
60079032	TS15-B11		FL642363
60079033	TS15-B10		FL642364
60079034	TS15-C5		FL642365
60079035	TS15-C4		FL642366
60079036	TS15-C7		FL642367
60079037	TS15-C8		FL642368
60079038	TS15-C9		FL642369
60079039	TS15-C6		FL642370
60079040	TS15-C12		FL642371
60079041	TS15-D2		FL642372
60079042	TS15-C11		FL642373
60079043	TS15-C10		FL642374
60079044	TS15-D3		FL642375
60079045	TS15-D1		FL642376
60079046	TS15-D6		FL642377
60079047	TS15-D5		FL642378
60079048	TS15-D7		FL642379
60079049	TS15-D8		FL642380
60079050	TS15-D10		FL642381
60079051	TS15-D9		FL642382
60079052	TS15-D12		FL642383
60079053	TS15-D11		FL642384
60079054	TS15-E1		FL642385
60079055	TS15-E2		FL642386
60079056	TS15-E3		FL642387
60079057	TS15-E4		FL642388
60079058	TS15-E6		FL642389
60079059	TS15-E7		FL642390
60079060	TS15-E9		FL642391
60079061	TS15-E5		FL642392
60079062	TS15-E11		FL642393
60079063	TS15-E12		FL642394
60079064	TS15-F1		FL642395
60079065	TS15-F6		FL642396
60079066	TS15-F4		FL642397
60079067	TS15-F2		FL642398
60079068	TS15-F3		FL642399
60079069	TS15-F9		FL642400
60079070	TS15-F11		FL642401
60079071	TS15-F7		FL642402
60079072	TS15-F8		FL642403
60079073	TS15-F12		FL642404
60079074	TS15-G1		FL642405
60079075	TS15-F10		FL642406
60079076	TS15-G4		FL642407
60079077	TS15-G3		FL642408
60079078	TS15-G2		FL642409
60079079	TS15-G8		FL642410
60079080	TS15-G7		FL642411
60079081	TS15-G5		FL642412
60079082	TS15-G6		FL642413
60079083	TS15-G9		FL642414
60079084	TS15-G11		FL642415
60079085	TS15-G12		FL642416
60079086	TS15-H1		FL642417
60079087	TS15-H2		FL642418
60079088	TS15-H4		FL642419
60079089	TS15-H3		FL642420
60079090	TS15-H5		FL642421
60079091	TS15-H7		FL642422
60079092	TS15-H8		FL642423
60079093	TS17-H10		FL642424
60079094	TS17-H9		FL642425
60079095	TS17-A1		FL642426
60079096	TS17-A2		FL642427
60079097	TS17-A4		FL642428
60079098	TS17-A3		FL642429
60079099	TS17-H11		FL642430
60079100	TS17-A7		FL642431
60079101	TS17-A6		FL642432
60079102	TS17-A10		FL642433
60079103	TS17-A5		FL642434
60079104	TS17-A9		FL642435
60079105	TS17-A8		FL642436
60079106	TS17-A11		FL642437
60079107	TS17-A12		FL642438
60079108	TS17-B4		FL642439
60079109	TS17-B6		FL642440
60079110	TS17-B3		FL642441
60079111	TS17-B2		FL642442
60079112	TS17-B5		FL642443
60079113	TS17-C3		FL642444
60079114	TS17-B10		FL642445
60079115	TS17-B9		FL642446
60079116	TS17-B12		FL642447
60079117	TS17-C1		FL642448
60079118	TS17-B7		FL642449
60079119	TS17-C2		FL642450
60079120	TS17-B11		FL642451
60079121	TS17-B8		FL642452
60079122	TS17-C4		FL642453
60079123	TS17-C6		FL642454
60079124	TS17-C5		FL642455
60079125	TS17-C10		FL642456
60079126	TS17-C7		FL642457
60079127	TS17-C11		FL642458
60079128	TS17-C9		FL642459
60079129	TS17-C12		FL642460
60079130	TS17-C8		FL642461
60079131	TS17-D6		FL642462
60079132	TS17-D1		FL642463
60079133	TS17-D3		FL642464
60079134	TS17-D4		FL642465
60079135	TS17-D2		FL642466
60079136	TS17-D5		FL642467
60079137	TS17-D8		FL642468
60079138	TS17-D11		FL642469
60079139	TS17-D12		FL642470
60079140	TS17-D10		FL642471
60079141	TS17-D9		FL642472
60079142	TS17-E1		FL642473
60079143	TS17-E5		FL642474
60079144	TS17-E6		FL642475
60079145	TS17-E7		FL642476
60079146	TS17-E4		FL642477
60079147	TS17-E2		FL642478
60079148	TS17-E8		FL642479
60079149	TS17-E3		FL642480
60079150	TS17-E11		FL642481
60079151	TS17-E9		FL642482
60079152	TS17-E10		FL642483
60079153	TS17-F2		FL642484
60079154	TS17-E12		FL642485
60079155	TS17-F1		FL642486
60079156	TS17-F4		FL642487
60079157	TS17-F7		FL642488
60079158	TS17-F5		FL642489
60079159	TS17-F6		FL642490
60079160	TS17-F3		FL642491
60079161	TS17-F9		FL642492
60079162	TS17-F10		FL642493
60079163	TS17-F11		FL642494
60079164	TS17-F8		FL642495
60079165	TS17-G3		FL642496
60079166	TS17-G1		FL642497
60079167	TS17-F12		FL642498
60079168	TS17-G2		FL642499
60079169	TS17-G4		FL642500
60079170	TS17-G10		FL642501
60079171	TS17-G9		FL642502
60079172	TS17-G8		FL642503
60079173	TS17-G6		FL642504
60079174	TS17-G5		FL642505
60079175	TS17-G7		FL642506
60079176	TS17-H1		FL642507
60079177	TS17-H3		FL642508
60079178	TS17-G12		FL642509
60079179	TS17-H4		FL642510
60079180	TS17-H2		FL642511
60079181	TS17-H7		FL642512
60079182	TS17-H6		FL642513
60079183	TS17-H5		FL642514
60079184	TS17-G11		FL642515
60079185	TS17-H8		FL642516
60079186	TS19-H3		FL642517
60079187	TS19-H4		FL642518
60079188	TS19-H8		FL642519
60079189	TS19-H7		FL642520
60079190	TS19-H10		FL642521
60079191	TS19-H9		FL642522
60079192	TS19-H12		FL642523
60079193	TS19-H11		FL642524
60079194	TS19-H6		FL642525
60079195	TS19-A1		FL642526
60079196	TS19-A5		FL642527
60079197	TS19-A4		FL642528
60079198	TS19-A3		FL642529
60079199	TS19-A2		FL642530
60079200	TS19-A6		FL642531
60079201	TS19-A7		FL642532
60079202	TS19-A9		FL642533
60079203	TS19-A8		FL642534
60079204	TS19-A10		FL642535
60079205	TS19-B4		FL642536
60079206	TS19-B3		FL642537
60079207	TS19-B1		FL642538
60079208	TS19-A12		FL642539
60079209	TS19-B2		FL642540
60079210	TS19-B6		FL642541
60079211	TS19-A11		FL642542
60079212	TS19-B9		FL642543
60079213	TS19-B7		FL642544
60079214	TS19-B8		FL642545
60079215	TS19-B10		FL642546
60079216	TS19-B11		FL642547
60079217	TS19-B12		FL642548
60079218	TS19-C1		FL642549
60079219	TS19-C4		FL642550
60079220	TS19-C3		FL642551
60079221	TS19-C5		FL642552
60079222	TS19-C2		FL642553
60079223	TS19-C7		FL642554
60079224	TS19-C9		FL642555
60079225	TS19-C8		FL642556
60079226	TS19-C6		FL642557
60079227	TS19-C11		FL642558
60079228	TS19-C10		FL642559
60079229	TS19-C12		FL642560
60079230	TS19-D1		FL642561
60079231	TS19-D3		FL642562
60079232	TS19-D4		FL642563
60079233	TS19-D2		FL642564
60079234	TS19-D8		FL642565
60079235	TS19-D9		FL642566
60079236	TS19-D7		FL642567
60079237	TS19-D5		FL642568
60079238	TS19-D6		FL642569
60079239	TS19-E2		FL642570
60079240	TS19-E1		FL642571
60079241	TS19-D12		FL642572
60079242	TS19-D11		FL642573
60079243	TS19-E5		FL642574
60079244	TS19-E3		FL642575
60079245	TS19-E4		FL642576
60079246	TS19-E6		FL642577
60079247	TS19-E8		FL642578
60079248	TS19-E7		FL642579
60079249	TS19-E12		FL642580
60079250	TS19-E9		FL642581
60079251	TS19-E11		FL642582
60079252	TS19-F1		FL642583
60079253	TS19-E10		FL642584
60079254	TS19-F3		FL642585
60079255	TS19-F2		FL642586
60079256	TS19-F9		FL642587
60079257	TS19-F4		FL642588
60079258	TS19-F6		FL642589
60079259	TS19-F8		FL642590
60079260	TS19-F5		FL642591
60079261	TS19-F10		FL642592
60079262	TS19-F12		FL642593
60079263	TS19-F11		FL642594
60079264	TS19-G5		FL642595
60079265	TS19-G1		FL642596
60079266	TS19-G6		FL642597
60079267	TS19-G7		FL642598
60079268	TS19-G2		FL642599
60079269	TS19-G8		FL642600
60079270	TS19-G3		FL642601
60079271	TS19-G4		FL642602
60079272	TS19-G12		FL642603
60079273	TS19-G9		FL642604
60079274	TS19-G11		FL642605
60079275	TS19-H1		FL642606
60079276	TS19-G10		FL642607
60079277	TS19-H2		FL642608
60079278	TS18-H7		FL642609
60079279	TS18-A4		FL642610
60079280	TS18-A5		FL642611
60079281	TS18-A10		FL642612
60079282	TS18-A9		FL642613
60079283	TS18-A11		FL642614
60079284	TS18-A8		FL642615
60079285	TS18-A6		FL642616
60079286	TS18-A12		FL642617
60079287	TS18-A7		FL642618
60079288	TS18-B4		FL642619
60079289	TS18-B2		FL642620
60079290	TS18-B6		FL642621
60079291	TS18-B5		FL642622
60079292	TS18-B1		FL642623
60079293	TS18-B3		FL642624
60079294	TS18-B7		FL642625
60079295	TS18-B8		FL642626
60079296	TS18-B9		FL642627
60079297	TS18-C1		FL642628
60079298	TS18-B12		FL642629
60079299	TS18-B11		FL642630
60079300	TS18-C3		FL642631
60079301	TS18-C2		FL642632
60079302	TS18-B10		FL642633
60079303	TS18-C4		FL642634
60079304	TS18-C6		FL642635
60079305	TS18-C7		FL642636
60079306	TS18-C10		FL642637
60079307	TS18-C9		FL642638
60079308	TS18-C8		FL642639
60079309	TS18-C5		FL642640
60079310	TS18-C11		FL642641
60079311	TS18-C12		FL642642
60079312	TS18-D1		FL642643
60079313	TS18-D2		FL642644
60079314	TS18-D6		FL642645
60079315	TS18-D8		FL642646
60079316	TS18-D9		FL642647
60079317	TS18-D7		FL642648
60079318	TS18-D10		FL642649
60079319	TS18-D5		FL642650
60079320	TS18-D4		FL642651
60079321	TS18-D3		FL642652
60079322	TS18-E1		FL642653
60079323	TS18-D12		FL642654
60079324	TS18-D11		FL642655
60079325	TS18-E2		FL642656
60079326	TS18-E3		FL642657
60079327	TS18-E4		FL642658
60079328	TS18-E8		FL642659
60079329	TS18-E6		FL642660
60079330	TS18-E7		FL642661
60079331	TS18-E5		FL642662
60079332	TS18-E9		FL642663
60079333	TS18-F4		FL642664
60079334	TS18-F3		FL642665
60079335	TS18-E11		FL642666
60079336	TS18-E12		FL642667
60079337	TS18-E10		FL642668
60079338	TS18-F5		FL642669
60079339	TS18-F1		FL642670
60079340	TS18-F2		FL642671
60079341	TS18-F6		FL642672
60079342	TS18-F8		FL642673
60079343	TS18-F9		FL642674
60079344	TS18-F11		FL642675
60079345	TS18-F7		FL642676
60079346	TS18-F10		FL642677
60079347	TS18-G6		FL642678
60079348	TS18-G7		FL642679
60079349	TS18-G2		FL642680
60079350	TS18-G3		FL642681
60079351	TS18-G5		FL642682
60079352	TS18-G4		FL642683
60079353	TS18-F12		FL642684
60079354	TS18-G10		FL642685
60079355	TS18-G9		FL642686
60079356	TS18-G8		FL642687
60079357	TS18-H2		FL642688
60079358	TS18-H1		FL642689
60079359	TS18-G12		FL642690
60079360	TS18-H3		FL642691
60079361	TS18-G11		FL642692
60079362	TS18-H5		FL642693
60079363	TS18-H4		FL642694
60079364	TS18-H6		FL642695
60079365	TS18-H9		FL642696
60079366	TS18-H11		FL642697
60079367	TS18-A2		FL642698
60079368	TS18-H10		FL642699
60079369	TS18-A3		FL642700
60079370	TS18-A1		FL642701
60079371	TS18-H12		FL642702
60079372	TS18-H8		FL642703
60079373	TS20-H8		FL642704
60079374	TS20-H9		FL642705
60079375	TS20-A3		FL642706
60079376	TS20-H12		FL642707
60079377	TS20-A5		FL642708
60079378	TS20-A4		FL642709
60079379	TS20-H11		FL642710
60079380	TS20-A1		FL642711
60079381	TS20-H10		FL642712
60079382	TS20-A2		FL642713
60079383	TS20-A10		FL642714
60079384	TS20-A9		FL642715
60079385	TS20-A8		FL642716
60079386	TS20-A7		FL642717
60079387	TS20-A6		FL642718
60079388	TS20-A11		FL642719
60079389	TS20-B1		FL642720
60079390	TS20-A12		FL642721
60079391	TS20-B7		FL642722
60079392	TS20-B4		FL642723
60079393	TS20-B5		FL642724
60079394	TS20-B3		FL642725
60079395	TS20-B6		FL642726
60079396	TS20-B2		FL642727
60079397	TS20-B10		FL642728
60079398	TS20-B11		FL642729
60079399	TS20-B9		FL642730
60079400	TS20-C1		FL642731
60079401	TS20-B12		FL642732
60079402	TS20-B8		FL642733
60079403	TS20-C2		FL642734
60079404	TS20-C3		FL642735
60079405	TS20-C4		FL642736
60079406	TS20-C10		FL642737
60079407	TS20-C5		FL642738
60079408	TS20-C9		FL642739
60079409	TS20-C7		FL642740
60079410	TS20-C8		FL642741
60079411	TS20-C6		FL642742
60079412	TS20-C12		FL642743
60079413	TS20-D3		FL642744
60079414	TS20-D1		FL642745
60079415	TS20-C11		FL642746
60079416	TS20-D2		FL642747
60079417	TS20-D4		FL642748
60079418	TS20-D5		FL642749
60079419	TS20-D6		FL642750
60079420	TS20-D7		FL642751
60079421	TS20-D9		FL642752
60079422	TS20-E2		FL642753
60079423	TS20-D12		FL642754
60079424	TS20-E1		FL642755
60079425	TS20-D11		FL642756
60079426	TS20-D10		FL642757
60079427	TS20-E3		FL642758
60079428	TS20-E4		FL642759
60079429	TS20-E7		FL642760
60079430	TS20-E9		FL642761
60079431	TS20-E6		FL642762
60079432	TS20-E10		FL642763
60079433	TS20-E8		FL642764
60079434	TS20-E5		FL642765
60079435	TS20-E11		FL642766
60079436	TS20-F1		FL642767
60079437	TS20-E12		FL642768
60079438	TS20-F8		FL642769
60079439	TS20-F7		FL642770
60079440	TS20-F6		FL642771
60079441	TS20-F3		FL642772
60079442	TS20-F4		FL642773
60079443	TS20-F9		FL642774
60079444	TS20-F2		FL642775
60079445	TS20-F5		FL642776
60079446	TS20-F12		FL642777
60079447	TS20-G1		FL642778
60079448	TS20-G2		FL642779
60079449	TS20-F11		FL642780
60079450	TS20-F10		FL642781
60079451	TS20-G3		FL642782
60079452	TS20-G5		FL642783
60079453	TS20-G4		FL642784
60079454	TS20-G8		FL642785
60079455	TS20-G11		FL642786
60079456	TS20-G12		FL642787
60079457	TS20-G9		FL642788
60079458	TS20-G6		FL642789
60079459	TS20-G10		FL642790
60079460	TS20-G7		FL642791
60079461	TS20-H5		FL642792
60079462	TS20-H4		FL642793
60079463	TS20-H3		FL642794
60079464	TS20-H6		FL642795
60079465	TS20-H2		FL642796
60079466	TS20-H1		FL642797
60079467	TS20-H7		FL642798
60079468	TS23-H5		FL642799
60079469	TS23-H6		FL642800
60079470	TS23-H9		FL642801
60079471	TS23-H12		FL642802
60079472	TS23-H10		FL642803
60079473	TS23-H7		FL642804
60079474	TS23-H8		FL642805
60079475	TS23-A1		FL642806
60079476	TS23-A3		FL642807
60079477	TS23-A7		FL642808
60079478	TS23-A4		FL642809
60079479	TS23-A6		FL642810
60079480	TS23-A2		FL642811
60079481	TS23-A5		FL642812
60079482	TS23-A8		FL642813
60079483	TS23-B2		FL642814
60079484	TS23-A12		FL642815
60079485	TS23-A11		FL642816
60079486	TS23-A9		FL642817
60079487	TS23-B1		FL642818
60079488	TS23-A10		FL642819
60079489	TS23-B10		FL642820
60079490	TS23-B3		FL642821
60079491	TS23-B7		FL642822
60079492	TS23-B11		FL642823
60079493	TS23-B6		FL642824
60079494	TS23-B5		FL642825
60079495	TS23-B9		FL642826
60079496	TS23-B4		FL642827
60079497	TS23-B12		FL642828
60079498	TS23-C5		FL642829
60079499	TS23-C2		FL642830
60079500	TS23-C4		FL642831
60079501	TS23-C1		FL642832
60079502	TS23-C3		FL642833
60079503	TS23-C6		FL642834
60079504	TS23-C8		FL642835
60079505	TS23-D2		FL642836
60079506	TS23-D3		FL642837
60079507	TS23-C10		FL642838
60079508	TS23-D1		FL642839
60079509	TS23-C7		FL642840
60079510	TS23-C12		FL642841
60079511	TS23-C11		FL642842
60079512	TS23-D4		FL642843
60079513	TS23-D5		FL642844
60079514	TS23-D8		FL642845
60079515	TS23-D9		FL642846
60079516	TS23-D7		FL642847
60079517	TS23-D6		FL642848
60079518	TS23-E1		FL642849
60079519	TS23-E4		FL642850
60079520	TS23-D10		FL642851
60079521	TS23-E2		FL642852
60079522	TS23-E3		FL642853
60079523	TS23-D12		FL642854
60079524	TS23-D11		FL642855
60079525	TS23-E6		FL642856
60079526	TS23-E7		FL642857
60079527	TS23-E8		FL642858
60079528	TS23-E10		FL642859
60079529	TS23-E12		FL642860
60079530	TS23-E11		FL642861
60079531	TS23-F8		FL642862
60079532	TS23-F5		FL642863
60079533	TS23-F4		FL642864
60079534	TS23-F2		FL642865
60079535	TS23-F7		FL642866
60079536	TS23-F9		FL642867
60079537	TS23-F11		FL642868
60079538	TS23-F10		FL642869
60079539	TS23-G4		FL642870
60079540	TS23-G2		FL642871
60079541	TS23-G3		FL642872
60079542	TS23-G5		FL642873
60079543	TS23-G6		FL642874
60079544	TS23-G7		FL642875
60079545	TS23-G9		FL642876
60079546	TS23-G8		FL642877
60079547	TS23-G10		FL642878
60079548	TS23-G11		FL642879
60079549	TS23-H2		FL642880
60079550	TS23-H1		FL642881
60079551	TS23-H3		FL642882
60079552	TS23-G12		FL642883
60079553	TS23-H4		FL642884
60079554	TS22-H6		FL642885
60079555	TS22-H5		FL642886
60079556	TS22-H12		FL642887
60079557	TS22-H11		FL642888
60079558	TS22-H7		FL642889
60079559	TS22-H10		FL642890
60079560	TS22-H9		FL642891
60079561	TS22-H8		FL642892
60079562	TS22-A7		FL642893
60079563	TS22-A1		FL642894
60079564	TS22-A3		FL642895
60079565	TS22-A2		FL642896
60079566	TS22-A4		FL642897
60079567	TS22-A6		FL642898
60079568	TS22-A9		FL642899
60079569	TS22-A10		FL642900
60079570	TS22-B2		FL642901
60079571	TS22-A11		FL642902
60079572	TS22-B1		FL642903
60079573	TS22-B3		FL642904
60079574	TS22-B6		FL642905
60079575	TS22-B4		FL642906
60079576	TS22-B5		FL642907
60079577	TS22-B10		FL642908
60079578	TS22-B9		FL642909
60079579	TS22-B11		FL642910
60079580	TS22-B8		FL642911
60079581	TS22-B12		FL642912
60079582	TS22-C1		FL642913
60079583	TS22-C2		FL642914
60079584	TS22-C7		FL642915
60079585	TS22-C6		FL642916
60079586	TS22-C3		FL642917
60079587	TS22-C8		FL642918
60079588	TS22-C4		FL642919
60079589	TS22-C5		FL642920
60079590	TS22-C12		FL642921
60079591	TS22-C10		FL642922
60079592	TS22-C9		FL642923
60079593	TS22-D2		FL642924
60079594	TS22-C11		FL642925
60079595	TS22-D1		FL642926
60079596	TS22-D4		FL642927
60079597	TS22-D5		FL642928
60079598	TS22-D7		FL642929
60079599	TS22-D6		FL642930
60079600	TS22-D8		FL642931
60079601	TS22-E3		FL642932
60079602	TS22-D9		FL642933
60079603	TS22-E2		FL642934
60079604	TS22-D10		FL642935
60079605	TS22-D11		FL642936
60079606	TS22-E5		FL642937
60079607	TS22-E1		FL642938
60079608	TS22-E4		FL642939
60079609	TS22-E7		FL642940
60079610	TS22-E8		FL642941
60079611	TS22-E10		FL642942
60079612	TS22-E12		FL642943
60079613	TS22-E9		FL642944
60079614	TS22-E11		FL642945
60079615	TS22-F1		FL642946
60079616	TS22-F2		FL642947
60079617	TS22-F3		FL642948
60079618	TS22-F5		FL642949
60079619	TS22-F9		FL642950
60079620	TS22-F10		FL642951
60079621	TS22-F7		FL642952
60079622	TS22-F6		FL642953
60079623	TS22-F11		FL642954
60079624	TS22-F12		FL642955
60079625	TS22-G5		FL642956
60079626	TS22-G4		FL642957
60079627	TS22-G3		FL642958
60079628	TS22-G2		FL642959
60079629	TS22-G6		FL642960
60079630	TS22-G7		FL642961
60079631	TS22-G11		FL642962
60079632	TS22-G8		FL642963
60079633	TS22-G9		FL642964
60079634	TS22-G10		FL642965
60079635	TS22-H3		FL642966
60079636	TS22-H1		FL642967
60079637	TS22-G12		FL642968
60079638	TS22-H2		FL642969
60079639	TS22-H4		FL642970
60079640	TS21-H9		FL642971
60079641	TS21-H10		FL642972
60079642	TS21-H12		FL642973
60079643	TS21-A1		FL642974
60079644	TS21-A2		FL642975
60079645	TS21-A4		FL642976
60079646	TS21-A3		FL642977
60079647	TS21-H11		FL642978
60079648	TS21-A5		FL642979
60079649	TS21-A6		FL642980
60079650	TS21-A11		FL642981
60079651	TS21-A7		FL642982
60079652	TS21-A10		FL642983
60079653	TS21-A8		FL642984
60079654	TS21-A12		FL642985
60079655	TS21-B2		FL642986
60079656	TS21-B1		FL642987
60079657	TS21-B5		FL642988
60079658	TS21-B4		FL642989
60079659	TS21-B6		FL642990
60079660	TS21-B3		FL642991
60079661	TS21-B7		FL642992
60079662	TS21-B9		FL642993
60079663	TS21-B8		FL642994
60079664	TS21-B11		FL642995
60079665	TS21-B12		FL642996
60079666	TS21-B10		FL642997
60079667	TS21-C3		FL642998
60079668	TS21-C2		FL642999
60079669	TS21-C1		FL643000
60079670	TS21-C4		FL643001
60079671	TS21-C6		FL643002
60079672	TS21-C7		FL643003
60079673	TS21-C8		FL643004
60079674	TS21-C5		FL643005
60079675	TS21-C12		FL643006
60079676	TS21-D1		FL643007
60079677	TS21-D3		FL643008
60079678	TS21-C10		FL643009
60079679	TS21-D2		FL643010
60079680	TS21-C9		FL643011
60079681	TS21-C11		FL643012
[truncated: 2,741 more rows]
