# Supplementary material for: Molecular Signatures of Nicotinoid-Pathogen Synergy in the Termite Gut
Source: PLoS One. 2015 Apr 2;10(4):e0123391. doi: 10.1371/journal.pone.0123391 (PMC4383478; doi:10.1371/journal.pone.0123391)
Supplement: S23 Table — (TXT) [file pone.0123391.s028.txt]

>Random_A01_T3
GCACGAGGGTTTTAGTCTAAGGTTGACTTACGTATTTTTACATGTGACATCCCGTTGTGTGTCAATGATATGAATAGGTAAACTCAATATCAGCCTCAGCGTAACTAGCTTATCTAATAACTATATTTTCTAATAAAGACAGTTGTGTTGAGACTGATCTTGATTCTACTTATTCATGACTTACTTAGTTGCTATATTTAAATAAAAATTGCAGTCTTCTCGGCTTCTCTGCAATTGATCATTAAAAAATCTTACCATTTTGCATACAGGTAGCGTGCACCACCTTGCAAGAAATCCTTCTGGTCTGGTAGTCATGACCGGTAATGGGGAAACAATTAGGAACTTAGCAATACTTCGCTGGTGGAATTGAGTAAGATCACAAACCACCCCTTCCCTCCAAACTCAGCAAACTCAGTTGGGCACCCCTTGCTGTTTGATGTCCTTGGTGAGCT
>Random_A02_T3
GCACGAGGGGACGGTGAAATTTTGGACTTCAGGGCCAACCTCAGTGATCCATCTAACCTGCTGATTGAAGTTGACTTCCGTTTGCCCTCAGTCTTCGTCGAGGGTCAATACAAGGCCCAGGGAAAGATTGTTGGCTTCCCCATTGGTGGCAAGGGCGTCTACAACATCAGCTTGAGTGAAGTGACAGGAACGTGGGGAGTGCAAGGCGAGTTGGTGACCATAGCCGGTGACCAGTACCTGCAGGTGCGTCACGTCAACATAATGCCAGAGGTGGGCGACATGAAGATCTACGCTTCAAACCTCTTCACCGGCAATGAAGAGCTCAACAACGCTGCACTGCAGTTCGTCAACACGTACTGGCCTGCCTTCTACAAGGAGATGTTACCCTTCGCAGCCAAGGGGTGGGACGAATTTTTGAGTGGTGTTTTGAACAAGCTGTTCCTGCAAGTTCCCTTCAACACCATTTTCCCAGCAAATTAGAAGCACTAGCAGTTCACAACAGTTCAAGAGACGCTACCACACGCAGAGGACGCTGTCTGCCACACCTTGTTCTGCGATGTTGCACAACGCACAATTACCATGTAGCGTTACTAATAAATTAATGAGTAAATAAATAACTCTATGCAGCAG
>Random_A03_T3
GCACGAGGAAAATTCTTAGATGTTTTTATGGGACGAGAAGACCCTATAGAGTTTAACATTTATTATGGTCCTTTTCTGTTTGTGAGGGTTCACTAGGCCGTTTAGTATGTTTTGTTGGGGTGATGGGAGGGATTTATTTAACCCCTCCTTTAGGTTGTTATATTTATTTATATTTACTTGATCCATTAATTTTGATTGTAAGATTAAATTACCTTAGGGATAACAGCGTTATCCCCCTTGAGAGTTCTTATCGGCAGGGGGGTTTGCGACCTCGATGTTGGATTAAGATTTATTTTCGGTGTAGGGGCTGAAAATTATTAGGTCTGTTCGACCTTTAAAATCTTACATGATCTGAGTTCAAACCGGCGTGAGCCAGGTTGGTTTCTATCTATAATGGAGTTTTATACCTTAGTACGAGAGGACCAGGTATTTGGAATAATTTTGTGTTAGTTGAATGTTATTAACTG
>Random_A04_T3
GCACGAGGTTATCTTTAATTTTGGTTAGTAATTATTGTAGAATTAGTAAATTTGTTATTAGATTGTTTTTGTTTGGTGTTAATTTCTTTTGAGGAACTAAGCAAATTTCATGTCCACCTGTTTAACAAAAACATCTCTTCTCATTAGCTATTGAAGTATGGCCTGCCCACTGACCTTGAAT
>Random_A05_T3
GCACGAGGATTGAAATGTGTTCTTTATCTTTAATTTTGGTTAGTAATTATTGTAGAATTAGTAAATTTGTTATTAGATTGTTTTTGTTTGGTGTTAATTTCTTTTGAGGAACTAGGCAAATTTCATGTCCGCCTGTTTAACAAAAACATCTCTTCTCGTTAGTTTTTGAAGTATGGCCTGCCCACTGACCTTGAATGTTGAAGGGCCGCGGTATTTTGACCGTGCAAAGGTAGCATAGTCATTAGTTCTTTAATTGTGATCTGGTATGAATGGCTTGACGAGGCATGAGCTGTCTTAATTTTGAATTGTTTATTGAATTTGGTCTTTGAGTTAAAATTCTTAGATGTTTTTATGGGACGAGAAGACCCTATAGAGTTTTACATTTATTATGGTCTCTTTCTGTTTGTGAGGGTTCACTAGGGCTGTTTAATATGTTTT
>Random_A06_T3
GCACGAGGCATCATTCTTTGACCCAGCTGGAGGTGGAGACCCAATCCTATATCAACACTTATTCTGATTCTTCGGGCACCCTGAAGTCTACATCTTAATTTTACCAGGATTTGGTATAATCTCTCACATTATCTGCCACGAAAGAGGAAAGAAGGAGGCATTCGGAAACCTCGGAATAATTTTTGCAATACTAGCAATTGGCTTGCTAGGATTTGTTGTATGGGCCCACCATATATTTACAGTAGGAATAGATGTTGACACACGAGCATACTTTACATCCGCAACAATAATCATTGCAGTGCCAACAGGAATTAAAATCTTCAGATGACTTGCAACTATATACGGATCACAATTAACATACAGACCCGCCTGTCTATGGGCAATAGGATTTGTATTCCTGTTCACAATAGGGGGATTAACAGGAGTAGTCCTTGCAAACTCATCAATCGACATCGTACTACACGATACTTATTACGTTGTAGCCCACTTCCACTATGTATTATCAATAGGAGCAGTATTTGCAATCATAGCAGGGTTCATTCAATGATTCCCACTATTTACCGGACTTACCATAAACCCAAAATGACTAAAAGCCCAGTTCGCCGTTATATTTACAGGAGTAAATATAACATTTTTCCCACAACACTTCTTAGGACTAGCCGGAATACCTCGACGATACTCTGACTACCCAGACGCTTACACCACATGAAACATCATCTCATCAATGGGGTCAACAAATTCATTCGTAAGAGTAATAATATTCCTATTCAT
>Random_A07_T3
GCACGAGGGAAATGTGTTCTTTATCTTTAATTTTGGTTAGTAATTATTGTAGAATTAGTAAATTTGTTATTAGATTGTTTTTGTTTGGTGTTAATTTCTTTTGAGGAACTAGGCAAATTTCATGTCCGCCTGTTTAACAAAAACATCTCTTCTCGTTAGTTTTTGAAGTATGGCCTGCCCACTGACCTTGAATGTTGAAGGGCCGCGGTATTTTGACCGTGCAAAGGTAGCATAGTCATTAGTTCTTTAATTGTGATCTGGTATGAATGGCTTGACGAGGCATGAGCTGTCTTAATTTTGAATTGTTTATTGAATTTGGTCTTTGAGTTAAAATTCTTAGATGTTTTTATGGGACGAGAAGACCCTATAGAGTTTTACATTTATTATGGTCTCTTTCTGTTTGTGAGGGTTCACTANGGCTGTTTAATATGTTTTGTTGGGGTGATGGGAGG
>Random_A08_T3
GCACGAGGGGCGGCCGAGGAAGCTGCGCTCGCTGCTGCCGCAGGTGGCGTTGGGGGTGGTGCTGGCGGGGAACAGCGTGTGATGACGGCCTCTGGCACGAAGCCCGGTGGCACATATGCATACGGGAACGTGTTTGCGCCTGTGTACGGGATGAATGTGGGCGGTGGTGGCGGCAGCAGCGAGAGTGGGGGAGGCGGGGACGGATATGAGAGTGCGAGGCTGGCGTTTATGAAGGCCGGCGCGTCATCAACACCACAGCTGTCATCGCCACGGCAGCAACAGACACAGCAGCAGACAAGCCCGAGGCAGGGGCAGGGGCAGGGACAAAACGGCCGCGTGATTCAGCACCGACAGTCGCGCTCGACGCTGCCGCAGATGCAACAGACATCGTCGACGGTGGCACCGCCTGCGCAGGATGACGGCCCGCTGAACTTCTTAACTATTAGCAAGAATAGTGCGCAGGGACAGGGGCAGGGGGGGCAGCAGGGGCGGGGCCCATCGCCGCTGAGTGGAAGCAGTAGCACAAGTGGTGAAGATAG
>Random_A09_T3
CTCTCAGACAATTGGGCTTGATAATTATGACGGTTTCTGTGGGTCTTTCTAGTTTAGCTTTTTTTCACCTGTTAACTCATGCGTTGTTTAAGGCTTTATTATTTATGTGTGCTGGGGGTGTTATTCATTCTATAGGAGATTCTCAGGATATCCGTTTTATGGGGGGTTTATCTGTTTATATGCCTTTTACTTCTTCTTGTTTAATGGTTTCTAGTTTTGCTCTTTGTGGTATGCCATTTTTGGCTGGGTTTTATTCTAGGGATTTTATTTTGGAGATAATTTCTATGAGATATGTAAATGTGTTTGGCTTTCTTTTATTATTTATCTCTACTGGTTTGACTGTTTGTTATTCCTTTCGTTTATTTTATTTTGTTTTGTGTGGTGATTTTAATTTTGTTTCTTTATATTCTATGGTTGATACTAACTATAATATAGTTATGGGTATGGTTGGTTTGTTGGTTNTATCTGTTTTGGGAGGTGGGGCTTTGATATGATTAAT
>Random_A10_T3
GCACGAGGGCCATGTTGAGTGCAGTATCGTGGGCTGCAGCTGGTGTTTTGAGAGGGGTTAAACCTTGTTTAACCCCACAAAACTTGCAGAATGAAGGCGCAAAAATTGTTATATCCCTATCCGTTAACAGTAAGGTGGATTATGCAACTGCAGCACAGGCAAAGACAAAGGGAGCATCTGGTAAAGTAGTGGCTGTGATTGGTGCTGTTGTTGATGTACAATTTGAAGATAATCTTCCACCAATTTTAAATGCTCTGGAAGTTCAGAACAGGAAACCACGCCTTGTGCTCGAGGTTGCGCAGCACCTGGGAGAGAGCGTAGTGCGCACAATTGCCATGGATGGTACTGAGGGACTGGTGCGAGGTCAGGAAGTCTTGGATTCGGGATTTCCCATTAGGATACCAGTAGGAGCAGAAACGTTAGGGAGGATCATCAATGTCATTGGTGAACCTATTGATGAGAGGGGTCCAGTTAATACCAACAAGCTTGCTGCCATCCATGCAGACGCACCAGAGTTCGTAGACATGAGTGTTGAGCAGGAGATTTTGGTTACAGGAATTAAAGTAGTGGATCTTCTTGCTCCCTATGCGAAGGGTGGTAAAATTGNGCTGTTTGGTG
>Random_A11_T3
GCACGAGGATTTTTTGTTTATTTAGTCTTGTGGATTTTATGGTGATTTTCAATTTGATTATGTTAAAATTTTATTTGTTTTTTTCTTTATTTTGGTTTGTTTAATTATTTATTGAAATGTGTTCTTTATCTTTAATTTTGGTTAGTAATTATTGTAGAATTAGTAAATTTGTTATTAGATTGTTTTTGTTTGGTGTTAATTTCTTTTGAGGAACTAGGCAAATTTCATGTCCGCCTGTTTAACAAAAACATCTCTTCTCGTTAGTTTTTGAAGTATGGCCTGCCCACTGACCTTGAATGTTGAAGGGCCGCGGTATTTTGACCGTGCAAAGGTAGCATAGTCATTAGTTCTTTAATTGTGATCTGGTATGAATGGCTTGACGAGGCATGAGCTGTCTTAATTTTGAATTGTTTATTGAATTTGGTCTTTGAGTTAAAATTCTTAGATGTTTTTATGGGACGAGAAGACCCTATAGAGTTTTACATTTATTATGGTCTCTTTCTGTTTGTGAGGGTTCACTAGGGCTGTTTAATATGTTTTGTTGGGGTGA
>Random_A12_T3
GCACGAGGCTTTGTTGTACCTTGTGTATCAGGGTTTACTGAATTTTATTATTTATTTTTATTTCCCGATTCTAAAAGGAGCTATTAACTTATTTTAGTTGTTGTTTTATTAACATTAATAATGGGTTAATAGTAATGAAATGTTATTCGTCTTTAGGGGTTTCTGGTTTTTCAGGAAATGAATTTAATTCATACGTCTTATTTAGAGTTTTATTATTTTATTATTTATTTTTATTTGGCGTTAAGATTGAGAGGGATTAGCTTCTTATTTTATTTTTATAATTTTTTGCTTATTTAGTCTTGTGGGTTTTATAGTGATTTTCAATTTGATTATGTTAAAATTTTATTTGTTTTTTTCTTTATTTTTATTTATTTAATTATTTATTGAAATGTGTTCTTTATCTTTAATTTTGGTTAGTAATTATTGTAGAATTAGTAAATTTGTTGTTAAGTTGTTTATGTTTGTGTTAATTTTTTTTGAGGAACTAGGCAAATTTCATGCCCGCCTGTTAACAAAAACATCTTTTCTCGTTAGTTTTTGAAGTATGGCCTGCCCACTGACTTTGATGTTGAAGGGCCGCGGTATTTTGACCGTGCAAAGGTAGCATAGTCATTAGTTCTTTAATTGTGATCTGGTATGAATGGC
>Random_B01_T3
GCACGAGGGTTTAATTTTGTGTTATTTTTATGTTTTAGTAAAGTATTATTTTGTTGGTGTATTTTATTGATTTAATTTTTTTGGCTATAGTTTATTTGTACTGTAGGGGAGTATTGATTTATTTTTAGAAGTTTACTTGTTTTGTTGTACCTTGTGTATCAGGGTTTACTGAATTTTATTATTTATTTTTATTTCCCGATTCTAGAAGGGGCTATTAATTTATTTTAGTTGTTGTTTTATTAACATTAATAATGGGTTAATAGTGATGAAATGTTATTCGTCTTTAGGGGTTTCTGGTTTTTCAAGAAATGAATTTAATTCATGCGTCTTATTTAGAGTTTTATTATTTTATTATTTGTTTTTATTTGGCGTTAAGATTGGGAGGGATTAGCTTCTTATTTTATTTTTATAATTTTTTGTTTATTTAGTCTTGTGGATTTTATGGTGATTTTCAATTTGATTATGTTAAAATTTTATTTGTTTTTTTCTTTATTTTGGTTTGTTTAATTATTTATTGAAATGTGTTCTTTATCTTTAATTTTGGTTAGTAATTATTGTAGAATTAGTAAATTTGTTATTAGATTGTTTTTGTTTGGTGTTAATTTCTTTTGAGGAACTAGGCAAATTTCATGTCCGCCTGTTTAACAAAAACATCTCTTCTCGTTAGTTTT
>Random_B02_T3
GCACGAGGGTGCGACATGGTTTGGTTGAAGACTGGGACCTCATGGAAAGGTTTCTTGAGCAGTGTATTTTTAAGTATCTTCGTGCAGAGCCAGAGGATCACTATTTCTTGCTTACAGAGCCACCTCTTAACACCCCAGAGAACCGCGAATACACCGCAGAGATAATGTTTGAATCATTCAATGTTCCTGGTCTGTATATTGCTGTACAGGCAGTCCTGGCTTTGGCTGCATCATGGGCTTCAAGATCAGTCAGTGAACGCACTCTTACTGGAATAGTGGTTGACAGTGGAGATGGAGTTACACATGTTATTCCAGTAGCTGACGGTTATGTGATTGGCAGTTGCATCAAACATATTCCAATAGCCGGTCGCAACATAACTTATTTCATCCAATCACTTCTAAGAGAACGAGAAATTGGGATTCCCCCAGAGCAGTCACTGGAAACAGCCAAAGCCATCAAAGAAAGATTTTGTTACATATGTCCAGATATTGCAAAAGAATTTGCAAAATATGATTCCGATTCTTCAAAATGGATGAAGAAGTATGACGGTATTAACTCAGTCACCAAGACATCATTTGTGGTGGACGTTGGTTATGAACGATTTTTGGGACCAGANATTTTCTTTCACCCAGAGTTCTC
>Random_B03_T3
GCACGAGGCTTGTTTCCAAATTATGCTAACAATTTAGTAGGGAACACTGAAATTTGATATTGCTCTACAACAAGATATGGGTGCTTCTGCTGGAAACAGTCTCACTTAACTGAAGAACAAGTACGCATGGAATAGTACCACTACATACTACAAGGGAAGTGCAGTTGTAAATGAAGTTGTGTGTGAATTTGTCTTCATTGTCAAATTTGTCGTTGCATTTTTTTTCTCTATCCCATGCTGTAAGGAAAATAAGTCGCCAGATGTTTTATTTTTGCCTTGAAAAGCCATTAAACAGCCAGATTATTCAAATCTGTGTGCAAAATAATAAATATGTAAGGAAATTTTGGAGTCTGTTATTTATATTAGAACTAATTGTGAACCATAATTATTGATTTTATAGACATTTGTTAGTAAATACTAAATAATGTTTAAGTAATGGAAAATTTGCTAATCCTTATACTTCTGCCATATTACATCCCCAAACTGTCGAACACATTTCTGGTAAATGTTAAAATATATTTAATTTGTTCAGCTGTCAAGGTTTTAATAAATTAATTGGAAATGTCTCAGATTTTCAAGTTCTCGTGTCTCCATTACTGGTTGTTTTGGCGT
>Random_B04_T3
GGCACGAGGCAACAAATCACAAAGACATTGGAACACTATACTTTGTATTCGGTGCCTGATCAGGAATGGTCGGAACATCACTTAGAATACTAATTCGAACAGAACTAGGGCAACCCGGATCTCTAATTGGAGATGACCAGATCTACAACGTTATCGTTACTGCTCATGCATTCGTCATAATTTTCTTTATAGTCATACCAATCATGATTGGTGGATTCGGGAACTGATTAGTACCACTTATATTAGGAGCCCCAGACATGGCATTCCCACGAATAAACAACATAAGATTTTGATTACTCCCACCGTCATTAACATTACTACTTACTAGCAGAACAGTAGAAAGTGGAGCAGGGACAGGATGAACAGTCTACCCCCCTCTTGCGAGAGGTATTGCCCATGCAGGAGCATCCGTAGACTTAGCCATCTTCTCCTTACATCTAGCAGGTGTTTCATCAATTTTGGGAGCAGTAAATTTTATCTCAACAACAATTAACATAAAACCAAAAAATATAAAACCCGAACGAATTCCACTATTCGTATGATCAGTCGCCATCACAGCTCTACTCCTACTATTATCCCTGCCAGTACTAGCCGGAGCAATCACTATGTTATTAACCGACCGCAACCTAAATACATCA
>Random_B05_T3
GCACGAGGAGAATTAGTAAATTTGTTATTAGATTGTTTTTGTTTGGTGTTAATTTCTTTTGAGGAACTAGGCAAATTTCATGTCCGCCTGTTTAACAAAAACATCTCTTCTCGTTAGTTTTTGAAGTATGGCCTGCCCACTGACCTTGAATGTTGAAGGGCCGCGGTATTTTGACCGTGCAAAGGTAGCATAGTCATTAGTTCTTTAATTGTGATCTGGTATGAATGGCTTGACGAGGCATGAGCTGTCTTAATTTTGAATTGTTTATTGAATTTGGTCTTTGAGTTAAAATTCTTAGATGTTTTTATGGGACGAGAAGACCCTATAGAGTTTTACATTTATTATGGTCTCTTTCTGTTTGTGAGGGTTCACTAGGGCTGTTTAATATGTTTTGTTGGGGTGATGGGAGGGATATTGTTTAACCCCTCCTTTATGTTGTTATATTTATTTATATTTGCTTGATCCATTTATTTTGATTGTAAGATTAAATTACCTTAGGGATAACAGCGTTATCTCCCTTGAGAGTTCTTATCGGCAGGGGGGTTTGCGACCTCGATGTTGGATTAAGATTTATTTTCNGTGTAGGAGCTGG
>Random_B06_T3
GCACGAGGCATTTTTCCCATAAGATTTAAACTTGGCACTTTATGGTTTCACTGTTCATGGGATTTTTCAAGAATGTGAATCCTGCAAATGGTAGGGGTTTGCTCTATTGTGTATTTTTCAAACAAAGGATGCAAGCCTGTGCAGCCAGGCAGCAGTTCATCCGAATAAAAGGTAACCATTTTAGTAATTTACATCATCATGTTGTACTGCATGTTTATGNTCATTGTATTTAAAATGTCATTGTTAAACATTAATATAAAAATCCATTCA
>Random_B07_T3
AAAAAGGGGCCCCCCCCAAAAAAAGAGGGAAAAAAAAAACCCCCACAGGGGAAAAGGAAAAAAAAAAAACCCAAAAAAAAAACAAGACCCCCAAAAAAAAAAAAGTGGGAACCCCAAAAACCCCCCCCCCCCCCCGGAAAACTCTATAAAAACCCTCCCCCCAAGGGGCCCCAAAAGGGGGAGGGGGCCAAAAAACGGGGGGGGGGGGGCCCCCCCAAAAAAAAAAAGGGGGCCCCCCCCCCCCCCCCAGTTTTTAAACCCCCCAAAAAGAGGAAACCCCCCCCCCAAAAAAAGGGGGGGGGGGCCCCCCCAAAAACCCGGGGGGGGAACCCCAAAACCCGCCCGGGAAAA
>Random_B08_T3
GCACGAGGATCTTGTGTGTGTTGGAGATTTTGAACGCCATGCCGTAAGCATTCTGCCCAAGAATGCACTGGATTACTATTGCAGTGGGGCTGGTGAGGAATTCACACTGGGCCTCAACAGGGATGCATTTCGAAGGTTGAGGATTCGTCCGCGGTTTATGCGTGATGTATCCTGTCGAGACCAGTCAACTACAGTGCTGGGGACAGAAGTGATGATGCCAATAGGAATAGCCCCAACAGCCATGCAGCGTATGGCACATCCCGATGGAGAATGTGGTAATGCAAGGGCTGTTGGTGCAGCAGGCAGTATCTTCATCCTGAGCACATTGTCGACGAGCAGCATAGAAGAAGTAGCAGCAGCTGCACCAGACACTATCAAGTGGTTTCAACTGTACATATACAATGACAGGGATGTGACATGTAAACTCGTGAAGCGTGCAGAACAAGCTGGCTTCAGAGCTTTGGTTCTGACTGTTGATGCTCCAATGTTTGGAATTCGCCTGGCAGACATCAGGAATAAGTTCACACTTCCACCACATCTCAGTCTGGCAAATTTTGAAGGCATCAAAGCAACTGGTGTAAAATCTGAATCTGGCTCTGGTGTTAGTGAATACGTTAATACACTGTTTGACCAGTCTCTGACGTGGGATGATATTATGTGGCTGANAAGCATCACACAGCTACCTTTGATTCTGAAAGTATCCTGACAGC
>Random_B09_T3
GCACGAGGATTTTTAGTCGTTAAAAAATCCTCTCTAAGGAAACCTGGCTTTTAAGGGGACTGTGGTATATAACTTAACTGTTATGATTTTGATTCTTCTTTCTTTGAATTTGCTATCTCTCTTTTCATGTAAAGAGTTGTATATGATAGATGTAAATACGTCAAGTGGTAGAGACTGTTTAAGCAACATAACAGCTTGTGCTGATTTCTATTCTCTATCTTCCACTTTTACAGAAAGCTCTGTTGTGCGTATACTTGGCTCCACTGATGTTCATTGTTGGGGTCAGGCGATTTTCAACTACAGTGTTGTCATTCGTCCTGACTATGAATCGCAAGTTTTCAACAGTGTGTTAAAACTAGTGTATAAAACCTGGATTCTTAGCACCAATTCATTCCGTATTGAAAATCTCACTTTAAATTTTTCAAATTGGGCAAATCATAACCATAGCACGTGTGATTATTCGGTAGATGGGAAAATTTTTTGTCATTGCCAACAAGAGGCTACGTTTAACAACTGTGTAATTACTGGAGGTTATGAGGTTNTAAGGGCTTATTTTGGAATAATTGCGATTTATCCTGTGTCATTATGTTGGATGGATAACACTACTATTG
>Random_B10_T3
GCACGAGGGCTGTTTATTTTATGTTATGGTTATGTTTTAGTAAAGTATTATTTTGTTGTTGTAATTTATTGATTTGATTTTTTTGGCTATAGTTTATTTGTACTGTAGGGGTATATATTGATTAATTTTTAGAAGTTTACTTTCTTTGTTGTACCTTGTGTATCAGGGTTTACTGAATTTTATTATTTATTTTTATTTCCCGATTCTAAAAGGAGCTATTAACTTATTTTAGTTGTTGTTTTATTAACATTAATAATGGGTTAATAGTAATGAAATGTTATTCGTCTTTAGGGGTTTCTGGTTTTTCAGGAAATGAATTTAATTCATACGTCTTATTTAGAGTTTTATTATTTTATTATTTATTTTTATTTGGCGTTAAGATTGAGAGGGATTAGCTTCTTATTTTATTTTTATAATTTTTTGCTTATTTAGTCTTGTGGGTTTTATAGTGATTTTCAATTTGATTATGTTAAAATTTTATTTGTTTTTTTCTTTATTTTTATTTATTTAATTATTTATTGAAATGTGTTCTTTATCTTTAATTNTGGTTAGTAATTATTGTAGAATTAGTAAATTTGTTGTTAAGTTGTTTATGTTT
>Random_B11_T3
GCACGAGGGAAATGTGTTCTTTATCTTTAATTTTGGTTAGTAATTATTGTAGAATTAGTAAATTTGTTATTAGATTGTTTTTGTTTGGTGTTAATTTCTTTTGAGGAACTAGGCAAATTTCATGTCCGCCTGTTTAACAAAAACATCTCTTCTCGTTAGTTTTTGAAGTATGGCCTGCCCACTGACCTTGAATGTTGAAGGGCCGCGGTATTTTGACCGTGCAAAGGTAGCATAGTCATTAGTTCTTTAATTGTGATCTGGTATGAATGGCTTGACGAGGCATGAGCTGTCTTAATTTTGAATTGTTTATTGAATTTGGTCTTTGAGTTAAAATTCTTAGATGTTTTTATGGGACGAGAAGACCCTATAGAGTTTTACATTTATTATGGTCTCTTTCTGTTTGTGAGGGTTCACTAGGGCTGTTTAATATGTTTTGTTGGGGTGAATGGG
>Random_B12_T3
CAGTTAATAATTTTCAACAAACATAAAATTTTTCCAAATACCTGGTCCTTTTGTACTAAGGGTTAAAAACCCATTTTAAATAAAAACCAACCTGGCTCACCCCGGTTTGAACTCAAATCATGTAAAATTTTAAAGGGCGAACAAACCCAATTTAACTTTCCAGCTCCTACACCGAAAATAAATTTTAATCCAACATTGAGGGCGCAAACCCCCCTGCCGATAAAAACTTTCAAGGGAAATAACCCTGTTATCCCTAAGGGAATTTAATTTTACAATCAAAATAAATGGATCAAGCCAATTTAAATAAATTTTACAACCTAAAGGGGGGGTTAAACAATATCCCTCCCATTACCCCAACAAAACATTTTAAACAGCCCTAGTGAACCCTCCCAAACAGAAAGAGACCCTTATAAATGTAAAACTTTTTAGGGTTTTCTCGTCCCATAAAAACATTTAAGAATTTTAACTCAAAGACCAAATTCAATAAACAATTCAAAATTAAA
>Random_C01_T3
GCACGAGGGTGTGGCCACCTTCCTACGAGAGGACCTGAACGACATCGTGTTGCCACCCCCCTACGAGGTCTACCCGTACCTCTTTGTAGATTCTGACGTCATTCAGAAGGCTTACGAGACAAAAATGTGGGATCACAGTCTGACGTCCCCTAAGACGCACGTGTTCCCAGCTAACTACACTGTGCACACCCCGGAACAAGTCCTCAGCTACTTCACGGAAGACGTTGGACTCAGCACGTACTACCTCTACTACTACTACAACTACCCCACGTTCTTCAACAGCACCGAGTACGGCGTTCATTTCGACCGTCGCGGTGAGCAGTTCTACTACAAGATCCAGCAGGTCCTCGCCCGTTACATCCTCGAGAGGCTGTCCCACGACCTTCCAGAAGTCCAGCCCTTCCATTATGACAAGCCCTTCCAGACTGCGTACTACCCTAAGCTGCGATACGCCAATGGACAGGAAGTTCCGTTCCGCCCATATGAATACAGCAAACGCAACCTCTACAACTATAACGGCCAAGGCCAATACTACGGCAATTACTATGGCGGTAATAACGAATACTACAGTGGCAACTACTTCACCGGTAACTACAAGCCAACCTACTACTAC
>Random_C02_T3
GCACGAGGCAGGATGAACAGTCTACCCCCCTCTTGCGAGAGGTATTGCCCATGCAGGAGCATCCGTAGACTTAGCCATCTTCTCCTTACATCTAGCAGGTGTTTCATCAATTTTGGGAGCAGTAAATTTTATCTCAACAACAATTAACATAAAACCAAAAAATATAAAACCCGAACGAATTCCACTATTCGTATGATCAGTCGCCATCACAGCTCTACTCCTACTATTATCCCTGCCAGTACTAGCCGGAGCAATCACTATGTTATTAACCGACCGCAACCTAAATACATCATTCTTTGACCCAGCTGGAGGTGGAGACCCAATCCTATATCAACACTTATTCTGATTCTTCGGGCACCCTGAAGTCTACATCTTAATTTTACCAGGATTTGGTATAATCTCTCACATTATCTGCCACGAAAGAGGAAAGAAGGAGGCATTCGGAAACCTCGGAATAATTTTTGCAATACTAGCAATTGGCTTGCTAGGATTTGTTGTATGGGCCCACCATATATTTACAGTAGGAATAGATGTTGACACACGAGCATACTTTACATCCGCAACAATAATCATTGCAGTGCCAACAGGAATTAAAATCTTCAGATGACTTGCAACTATATACGGATCACAATTAACATACAGAC
>Random_C03_T3
GCACGAGGTGTTTGTGTGCAGAATGCCGTCCGAAGAAAGCTATGTATCGAACCGGCAGAATAGATTGACGTCATTCAAAAATAACGGGAAGGGTGTTGATGAGATGCGCAGGCGTCGACAAGAGGTGAGTGTAGAACTTCGCAAGGCGCGTAAAGATGATCAGTTGTTAAAGAGACGAAATTTGAACACTGAAGATGATTCTACCCTAGCACAGCAAGAAAAGAGCCAATCACCAGCGCCTATGACTATAGCAGAAATTATTACAGGAATGGATAGTTGTGATGATCACCTTCAGCTGATGGCGACACAAAGTGCACGTAAAACACTCAGCAGAGAGAGGAACCCACCAATTGATGCCATGATTAAGTCAGGGATTGTTCCCAGATGTGTGGAATTTCTGTCCCGCTTTGATAACCCATCATTGCAGTTTGAGGCTTCATGGGCACTCACAAACATAGCATCAGGAACATCTGAACAAACGAATACTGTTGTGAAACATGGTGCTGTACCAAAACTTGTACAGCTTCTAGGATCATCATATATGCATGTCGCAGAACAAGCTGTATGGGCTCTCGGTAACATTGCTGGTGATGGCTCAACAGCCCGGGACTTGGTGTTGAATTTTGGAGCTATGCCTGCACTGTTGGAACTAATTAAGCCAGAACACTACATATCATTCT
>Random_C04_T3
GCACGAGGTGCGGATATTGGAGTTTGATCGAAATAGTTGGAAAGTCTGCGTGTAGTGATCAGCTGGTGATGCTTAAGAAATATCATAGAGCTCATGTATATCCTGGTGAATGTGATGCTTAACAGTTCCACCAGTATAGGACATTACTGAATTACTGACATTGTGTTCTCATCGTAGTGATCTTGATGTTTAATTGAATGACACCACTCCTAAGTGCTGTATATAAAACTTTCATATGAAGTTCACATACTTTCTGAAGCATTGCATCCGTAAAGAACTTCATAGCTGACGAGAACTTTGCATTTATTCAA
>Random_C05_T3
GCACGAGGTAGCATAGTCATTAGTTCTTTAATTGTGATCTGGTATGAATGGCTTGACGAGGCATGGGCTGTCTTAATTTTGAATTGTTTATTGAATTTGGTCTTTGAGTTAAAATTCTTAGATGTTTTTATGGGACGAGAAGACCCTATAGAGTTTAACATTTATTATGGTCCTTTTCTGTTTGTGAGGGTTCACTAGGCCGTTTAGTATGTTTTGTTGGGGTATGGGAGGGATTTATTTAACCCCTCCTTTAGGTTGTTATATTTATTTATATTTACTTGATCCATTAATTTTGATTGTAAGATTAAATTACCTTANGGATAACAGCGTTATCCCCCTTGAGAGTTCTTATCGGCAGGGGGGTTTGCGACCTCGATGTTGGATTAAGATTTATTTTCGGTGTAGGGGCTGAAAATTATTAGGTCTGTTCGACCTTTAAAATCTTACATGATCTGAGTTCAAACCGGCGTGAGCCAGGTTGGTTTCTATCTATAATGGAGTTTTATACCTTAGTTCGAGAGGACCAGGTATTTGGAATAATTTTGTGTTAGTTGAATGTTATTAACTG
>Random_C06_T3
GCACGAGGAGTAATTGGCCATGTTATTGTTTGTCTCATTTGTTATTGCTTTGCTTAAGGCGGACATTCCTGCAGCATGTGATCCTGAAACTGAAATAAACGGCACCTGGGTTTATCATGTTGGATCAGTTGTTGACCCATTGTTCAATTGTTCATCAATTGACATTGGCGAACTCATTGTGGAGGAGAATATTACGGTTAATATTTCAATTGAAAAAGATGGGACTCATAATGTTTACTTGAACGGTGCTCTTGCAGGGCAGTGGAGTTCAATGGATGTAGAAGGATTTGACGTGTTCGTCAATCAGGATAACACTGGCATTCCTTTGCATTATCAAGCGTATTTCAATTATACTGCATCTGGAAGAAATTATGTTACAAACTGCTCTAAAACATTGGGTGGTTGGGTCCGTAAGGATGTGGTGACACCAGATGAGTTTAGATGTTTTTGGGGTGAAAAACTGAATGGAATTGGAACTGGTGTCAATGAAAATACCAAGGTTTATGCTCGAAGGCCAGAGGAATTGTTCGTAAATGGCAGGCGACTCGGAAGAAAATATAAAAAGCCATTCCAAGTAAAACCTGCAAAATCGTCACATGGGTTAAGAAATATTTCCCTGCCTGATGAACTTGATTGGTCAAACCTACATGGTCAAAACTATGT
>Random_C07_T3
TCACGAGGTTGCTGTTTAATTTTGTGTTATTTTTATGTTTTAGTAAAGTATTATTTTGTTGGTGTATTTTATTGATTTAATTTTTTTGGCTATAGTTTATTTGTACTGTAGGGGAGTATTGATTTATTTTTAGAAGTTTACTTGTTTTGTTGTACCTTGTGTATCAGGGTTTACTGAATTTTATTATTTATTTTTATTTCCCGATTCTAGAAGGGGCTATTAATTTATTTTAGTTGTTGTTTTATTAACATTAATAATGGGTTAATAGTGATGAAATGTTATTCGTCTTTACGGGTTTCTGGTTTTTCAAGAAATGAATTTAATTCATGCCTCTTATCTAGAGTTTTATTA
>Random_C08_T3
GCACGAGGCAATTTTTGCTTGTTTTATATGTAAGTTTGTGCGTGATTTGTTCTATAGTTGGTTCTAGATGGGCTGGGGTTAGTTTTATTGCGTTTAGTATTTAATTCTCATTAGTTATTTTTATGTAATCAAGTGTTCTTGTACTTAGCAATGCATTTAGTTTCGGTTAAATTTTGTGCCAGCAGCCGCGGTTATACCTTGGGGGCGATTGAACTTGTTTGGCTAGAGGTAGTTGTATGATTATATTTTGATGTTTTAGGTTTTACTTTGATGGTTATTGGGTGAAATTTTTATCTTTGTTTATGTCCGTTTATTTGTTTGGAGGCTATGAAATTCTTATTCTTAAACTANGAT
>Random_C09_T3
GCACGAGGGGTTAGTAATTATTGTAGAATTAGTAAATTTGTTGTTAAGTTGTTTATGTTTGTGTTAATTTTTTTTGAGGAACTAGGCAAATTTCATGCCCGCCTGTTTAACAAAAACATCTTTTCTCGTTAGTTTTTGAAGTATGGCCTGCCCACTGACTTTGATGTTGAAGGGCCGCGGTATTTTGACCGTGCAAAGGTAGCATAGTCATTAGTTCTTTAATTGTGATCTGGTATGAATGGCTTGACGAGGCATGGGCTGTCTTAATTTTGAATTGTTTATTGAATTTGGTCTTTGAGTTAAAATTCTTAGATGTTTTTATGGGACGAGAAGACCCTATAGAGTTTAACATTTATTATGGTCCTTTTCTGTTTGTGAGGGTTCACTAGGCCGTTTAGTATGTTTTGTTGGGGTGATGGG
>Random_C10_T3
GCACGAGGCACAAAATTAAAGCAGTACCTTGATACCAATTTTCAGATCATGGACTATTCACTGTACTGTAGGAATGTCCCTAGTTGCATGTTAGTTACTGAGATACTGAAAGGATGACCTGAAGAGGTACTGTGGGGTCCATCCATTCCACTGGCCATAGGTTGAAGACTCATGCCATATGCATAAGAATTACAAAGCTTAAAACTATAATACTTAGCACATGATTATAATTTGATGGTAAAGTCATGGAGTAGTTAGCAGAGGGCTTAAAAATTTTGACGTGTGAGGAAAATTGTGATGTTGGAGGCCTTCTGGCGGCAAATAGGAAAGGGGTAACATAGATTCAAATGTTAAGGGAATATTTTCAACTGTGCCCACATATGTGTTACATTACATTTCTGTGTTAAAGCATAACTTTTTTTTTTCTTTTTTTCCAGAATTCCAGTCTTCTCCTATCGGAGCTGCTGCATAATGAGTCAGTCACACATCTGAAGTGCCAGTCTTTTGAACCAGCTAGATTTCCAACAGCACAAGAGCACAGTGAGGAAGTGTATGTCATGTACCCCACTGCTGTGTGTGTTTTAACAGGCTNTGGACTGTTCCAGACTTTGCGTGCCTGTCGCAACCAGTTAGCAAGAGTGCAAG
>Random_C11_T3
GCACGAGGTGTATATTGAACTTGCTGAGGATACATTGAAGGAAACAATCAAATATTTTTATTTTTCAGAGTTTACATCATGGTTAGTAATCTTAGCCTTGTCGCCATGATGAGCAGGCCTATAGTGAAGAACCCTGTCTAAATGCGTCACATATTAGCGAGGCGGGGGAATTTTTTCGTAATAAGTCAAAGGTGATGATAGACTTTTTGAGTATGGTTTCGGCGCATTCCAAGGGGCTGACTGACAATCTGATGCACATCGGCGCAAACCCCGAATCCCTGTTTAAAATTCTCAGTGAATCCAATGAGCTGTCACCTTCAGGGCACGCTAGTATGGGGAGTGTGTAATGTACTACTATGGGATTGGAACGGCTCAGAGCGGCTACCATGCCCGAGCCCACTTCTTGGCAGGGGCGGCGGAAAAGGATACTGTGTGTTTGTGCAGACTCGCGTTCATGGAGCTCCACGACGTGTTACAGAACAACAAGTACATCCTCGAAGATGCCAAACCCACACGACTTTGCTGACATGTTGCAGCCCCTGCTGAATATGACGCGATGCCGACATCTCTTCCTCGCCGTATGATGGGCTGGCGCATGTTCTGGAAGGAGGAGGTGCGGGACGGGATAAGCATGG
>Random_C12_T3
GCACGAGGTGCTGTTTAATTTTGTGTTATTTTTATGTTTTAGTAAAGTATTATTTTGTTGGTGTATTTTATTGATTTAATTTTTTTGGCTATAGTTTATTTGTACTGTAGGGGAGTATTGATTTATTTTTAGAAGTTTACTTGTTTTGTTGTACCTTGTGTATCAGGGTTTACTGAATTTTATTATTTATTTTTATTTCCCGATTCTAGAAGGGGCTATTAATTTATTTTAGTTGTTGTTTTATTAACATTAATAATGGGTTAATAGTGATGAAATGTTATTCGTCTTTAGGGGTTTCTGGTTTTTCAAGAAATGAATTTAATTCATGCGTCTTATTTAGAGTTTTATTATTTTATTATTTGTTTTTATTTGGCGTTAAGATTGGGAGGGATTAGCTTCTTATTTTATTTTTATAATTTTTTGTTTATTTAGTCTTGTGGATTTTATGGTGATTTTCAATTTGATTATGTTAAAATTTTATTTGTTTTTTTCTTTATTTTGGTTTGTTTAATTATTTATTGAAATGTGTTCTTTATCTTTAATTTTGGTTAGTAATTATTGTAGAATTAGTAAATTTGTTA
>Random_D03_T3
GCACGAGGGTTTTGATAATGCGGCAGTCAGCTGCAGTGCTTGATCAGTGCAGTCAACTGCAGGAAGACATATCTCGTTTCGAGCGAGATTTAGTGAGAATAATAGAGCTGAAACACGATTACGAAAATCGGGCTGACAAATGTGAAGAACATCTGAAAAAACAAATTCGTATATCGGAAGATACAGGGAAGAAACTTAAGGAGTCAAAAGCGGTCAACAATGATTTAAAGAATAAACCAGATGAATTCAAAACTAAACTTGAGCAGTCACAAGCGGTCAACAGTGATTTAAAGAAAGAACTAAAAGCAAAAGAAGAAGTTCTGAAGATTAACAATCAGAAACAGAAACAGCTGCAGACTGACATCGATGGCCTAACAAAGACAGTGCAGTCACTGAACCAGACGGTACAAAGGCTGATTGACACACCGGAAAATGTCTGCCGGTATCTGCTTGACGCTGCTAAATCCGGCGATGTGAACACTGCAAAGATCTTGGTCAAATGCAGCAATGACAACTGCCTTGGTTATGATCT
>Random_D05_T3
GCACGAGGGTAAGTCTTAATTTTTTAAAATGATGTCAAAAGCTGTTAGAAATTTCTTCTTCTTCATTTGCCTTGTTTTCTGTGCGGAAGACAGACGTCACCTCAAATGGGAATTGAATGGACAGTCCATCGAAAGTTTGATCACCCAAGATACGGTATCCAGGGGTTCCAGTGGTACAGATGATGTTGATTACAATGCAACTGGCGTATTTGTGTCAGCAGATGGAAAAACTCTCACTCAGAGAATGAGAACCGTAACAACTTGGGAAAACAAATGGGGTTCTCGTCTCTATTTGCTTAACATTAATCAGCAGAACTACGAAATATTGAATCTTAAAAACAAACGATTTTCATTTGATGTTGACATGTCAGCTTTGCCGTGCCATATAAATGCCGCTCTATATACTGTTGAGATGCCAAAGGCAGGATCATCGAAGGGTGCACGGTATGGTACGGGTTATTGTGATGCACAGGGAGGGAGTGGTGAT
>Random_D06_T3
AATCTTTTCGTTCTAATCAGATAAACAAAAAAGTACTGTCACAGGAAGCATCAAGACGACAATCTAATATTTCTGTATCAACAAGTGACAGCCACTGCTTGTGGGTGCTTGATTTCATGACAGATGACTCTGATGAATATTTCACACCCTTGATATTAACTGCAAAGCAATTTCAATATGAAATTAGTGTTACTGTGTTGGAACTTTACAGAAGGGTTATTTTTGGCAGTATTATAAAATTCTGAATAGCAGACGCAGCTGTACTGTAGTGTCTGAAGGAGCACTCATAAAGTGCAGGGATATGCCAAGCACTTATGTTTTCTGAAGTACGTGAAAATTTATTTTGGCACTTTTCTCCTATGAATTGCAACAAAACTTTCAAAAGGGAATGTTACATAATGCCTGTTTGAAACATGTAATATTTTAGTGACATTGTTAAAATTTGATTTTTTAAAATCATGCTTAAAATTGTCCATACAAGAAATTGCGGTCACTGCGTATTCTATATGGACTGTCATACATTGGCATATATTGAACAGTAATAAAAAGTGGGATT
>Random_D08_T3
GCACGAGGGTCATTAGTTCTTTAATTGTGATCTGGTATGAATGGCTTGACGAGGCATGGGCTGTCTTAATTTTGAATTGTTTATTGAATTTGGTCTTTGAGTTAAAATTCTTAGATGTTTTTATGGGACGAGAAGACCCTATAGAGTTTAACATTTATTATGGTCCTTTTCTGTTTGTGAGGGTTCACTAGGCCGTTTAGTATGTTTTGTTGGGGTGATGGGAGGGA
>Random_D09_T3
GCACGAGGAACAAATCACAAAGACATTGGAACACTATACTTTGTATTCGGTGCCTGATCAGGAATGGTCGGAACATCACTTAGAATACTAATTCGAACAGAACTAGGGCAACCCGGATCTCTAATTGGAGATGACCAGATCTACAACGTTATCGTTACTGCTCATGCATTCGTCATAATTTTCTTTATAGTCATACCAATCATGATTGGTGGATTCGGGAACTGATTAGTACCACTTATATTAGGAGCCCCAGACATGGCATTCCCACGAATAAACAACATAAGATTTTGATTACTCCCACCGTCATTAACATTACTACTTACTAGCAGAACAGTAGAAAGTGGAGCAGGGACAGGATGAACAGTCTACCCCCCTCTTGCGAGAGGTATTGCCCATGCAGGAGCATCCGTAGACTTAGCCATCTTCTCCTTACATCTAGCAGGTGTTTCATCAATTTTGGGAGCAGTAAATTTTATCTCAACAACAATTAACATAAAACCAAAAAATATAAAACCCGAACGAATTCCACTATTCGTATGATCAGTCGCCATCACAGCTCTACTCCTACTATTATCCCTGCCAGTACTAGCCGGAGCAATCACTATGTTATTAACCGACCGCAACCTAAATACATCATTCTTTGACCCAGCTGGAGGTGGAGACCCAATCCTATATCAACACTTATTCTG
>Random_D10_T3
GCACGAGGGCTCCAGAACACACAGCTCTACAAACAACCTCAATCTCGCGCTCAACCAATGGCTCTCTCGCAATATCTCTTCAACAACCACCCCCTCTTCCGCCTTGCGGACGACCCATTCAGCCGTCCCTCGTCTCTGTGGGCGCAGCCGCGCTCCATTTTCGACGACCCGTTCTTCCACCCAACTAGCATTGTGCCACACTCGCGCTCCTTGTTCGACAGCCCATTCTTCCACCCATCCAACATCGTGCGCCCCTCGCTCGATGTCACAGAGCAGGATGGCAACTACGTTATTCAGGCGCATCTGCCGGGGGTGAAGAAGGAGAACCTAGACGTTCACGTTGGGGACGCAGGGCGCAGCGTCACTATCGAAGGCAAGACATTCCGCAAATATGGCGGTGGCACTCCCACCGAGGGAGCGGCAGCGGCAGCGGCCCCGACAAATGCGGGCGCAGCAGACGATAAACCATCAGATTCGACCGCCGCCGTCAAACGTGACTCCGGTGAGGTAGCTGCCTCGAAGAGCACAGAAGAAAATACCGAGTATAACTCCTTTTCGCGCACCGTGTGGCTGCCGCGCGCTGTGGATGGGCGCGCCGTTTCCGCGAAGCTGGCAGATGGCGTCTTGA
>Random_D11_T3
GCACGAGGGATACTTATCTTTTTGTTATATATGATGAATCGTTCACACACACATGCACGCGCGCATGCACACACAGACGATTATACCCTCCGTTCCAAATATATTGGCCTGAAAGGGACATAATGTCGGCTGCAGCCCTGAGTATCCTACTAGGGCCGAGGTATTTTTGTATCTTCTCCCTTGCAGTCCGCAGAAGCATCTTGACACAAGGTAGCAACTATCGCTCTATGAAAGTCCTATGATGCTCCAACAGAAACGATTACTGGCTTGTATATATATGTATCTATGTTTTAAATACCAAAATATACCTGTTCCTTCAATTTCTGCAACCAGTGAATTTGAGATGTTCAGATCCCTTTTGATACTCCATTTATAGTTGGACATCATATGTCCAACATAACGGAATGTACACCATGCTGCGCTCATCTTATTTGTAGTTGTTGCGGACTACCAGTTATTAAAGAAGGGCAAAACAAAGTAAAACTAAACTTGCACATTGTTCTGATTAATCGTGGTACCGGTAATTACATAAAAACTTATTTTGTAACATATTAATTTATTTTATCAGCACCAAAAATTATTCTCTGCAGGCCCTATACGCAGGCAGAGACAACTGTTCTTTTTTGTTAAAGATAGGAATGTGTAAATAATGTCAATGTTTTTTTTT
>Random_D12_T3
GCACGAGGGTTATTTTTATGTTTTAGTAAAGTATTATTTTGTTGGTGTATTTTATTGATTTAATTTTTTTGGCTATAGTTTATTTGTACTGTAGGGGAGTATTGATTTATTTTTAGAAGTTTACTTGTTTTGTTGTACCTTGTGTATCAGGGTTTACTGAATTTTATTATTTATTTTTATTTCCCGATTCTAGAAGGGGCTATTAATTTATTTTAGTTGTTGTTTTATTAACATTAATAATGGGTTAATAGTGATGAAATGTTATTCGTCTTTAGGGGTTTCTGGTTTTTCAAGAAATGAATTTAATTCATGCGTCTTATTTAGAGTTTTATTATTTTATTATTTGTTTTTATTTGGCGTTAAGATTGGGAGGGATTAGCTTCTTATTTTATTTTTATAATTTTTTGTTTATTTAGTCTTGTGGATTTTATGGTGATTTTCAATTTGATTATGTTAAAATTTTATTTGTTTTTTTCTTTATTTTGGTTTGTTTAATTATTTATTGAAATGTGTTCTTTATCTTTAATTTTGGTTAGTAATTATTGTAGAATTA
>Random_E02_T3
TCCTCCTGCTTCCTCCTTTTATGTTAAATTCCAAATCATGGTGTTTTATATAGGTGCTTTCTCAAGACTATGATTAAGTGTGGCAATTTTCAACTATTGTTTGATATTTCAAAGCCATTTTGCTGACTTTTACCAGCTATACTGTCATAAAATTAGGATAACATATCATATTTGTATTTTATTCCTTCCTTCCTTCTGCCACTTTCATTATAAATACAGCTAATCTCCACAGAATGTTTACTACAGGGTGCACGTAATACATGAGAGTGTGTGGTACATGATTAAATTTCAGTATTTTAACAGTGGAATGGCTGGTCTTTTCAACTGTTCTCTTGTTGTGTCAAGTTATACTACACACTTTTCAAGTGGCTTCATTTCCTCTTACACCAATTTTAATATAAGTGCTGTTATTCTGTGATGTTTGTTTCAGGACTGGTGCAGTATTTTTTACCCATATGAATGTATGCTTATGGGGATGTTTACTTGTCATTTGTAATATAAGTGCCATGATAACACATTA
>Random_E03_T3
GCACGAGAAGTCAAAGAACTGTATTTGGTTAAAATCTCAAACAGATACATAGCTTTAGAAAACTTGGATAATGTGGACATGAATAGGACTTGGAAAAGTATTAGAATATTACAACTTATACCAAAGACAGCCTTGGATATTATAATTTAAAGCACCATAAATCATGATTTGACAAAGAATACTCAAACATGGCCTAAATAATTTAAGCATTTTAAGATGATATTTTGTCTGTGAATTTTGGGATATGTATTAAGCCACACCACACATTAATCTTTGGGCTGTCATGAATGTGCTCCACAACAGCATGTGGACTGCAATATTTGAAGTTCTCATAGCAGTGCTGCTGAAGATTCATGTCTCCTACGATATTATGCTGTGTCATTAAGTTAAAGTTTCTGACACTTCAAAAGATCATAGTGCCTTCATCTTCAGGGTCAAGCAGTCCAAGAAGAAATGTGANACATGGGTTGTTGGACCCCAAAATTCACATGTTGTGGTGATTGGGTTTTCCCACTGACATGGGAAGTTGCTTTGTCCACAAACAATGTCCATGCAAGGAAACCTTTGTCATGACCAATACATCTTAGAATGTCACTGGCAAAATTTCATGTTNTGGCCAGTCATTCAGTTTAATAACTGCCCCAT
>Random_E04_T3
GCACGAGGTATTTATTGAAATGTGTTCTTTATCTTTAATTTTGGTTAGTAATTATTGTAGAATTAGTAAATTTGTTATTAGATTGTTTTTGTTTGGTGTTAATTTCTTTTGAGGAACTAGGCAAATTTCATGTCCGCCTGTTTAACAAAAACATCTCTTCTCGTTAGTTTTTGAAGTATGGCCTGCCCACTGACCTTGAATGTTGAAGGGCCGCGGTATTTTGACCGTGCAAAGGTAGCATAGTCATTAGTTCTTTAATTGTGATCTGGTATGAATGGCTTGACGAGGCATGAGCTGTCTTAATTTTGAATTGTTTATTGAATTTGGTCTTTGAGTTAAAATTCTTAGATGTTTTTATGGGACGAGAAGACCCTATAGAGTTTTACATTTATTATGGTCTCTTTCTGTTTGTGAGGGTTCACTAGGGCTGTTTAATATGTTTTGTTGGGGTGATGGNGAGGGATATTTGTTTAACCCCTCCTTTATGTTGTTATATTTATTTATATTTGCTTGATCCATTTATTTTGATTGTAAGATTAAATTACCTTANGGATAACAGCGTTATCTCCCTTGAGAGTTCTTATCGGCAG
>Random_E05_T3
GCACGAGGCCTTGTTAAAAAAAATAAGCTGAAAATATTATACAACATATGTCCTGAGGTTACTTTGAGATGCATTTCACTGTCACTTGGCACAGGGTATCAAATGATCAAAACATGAATGCCTCATACATATACGATAAGTGTAGAGGATGATCATGTGGAAACGTGTGTTCTGTGAGAAGTGGTATGGATCCAGTTGATTGTCAGGAAGTACTTTCAGGACCCTTGGTTCAAATACTCCCAATTTTTGTGTAATATCATATTACATGAGCTCCTCCATGCCTTTTGTTACACAGCTGCCATTATGGCGTCGTCATGGCTGGTGTCCATAGAGACCGTGGGCAACCAGTGTTCATGAGTACCTGAGGTGTAACACTTAATATCTCATGGAGATGCTGATGCAATCATTGAAACACACTGACAGTATCAGGATAATGTTCCATAAATTCCCCTGCATCATTACCAGCTTCAGTGTTAGGCACCAAGAGTTGAGACCATGTTGAAGGATCATCATGTGTGTTTTCCTTAATTAGTGAATGAGAACTGAACCCTGCTGTACAGTATGTGTCTGGAGTACACCTAGCATTGCGCTTTAACATCAATCATTTTGAAAACTAAATGTCTTGGGACATATGTTTTACACAACATTTGACATTTTTGGCAAGGAGTCACACTATGGACGGCTTGTGCACGAACTTTGTTTGAGCTTGT
>Random_E06_T3
GCACGAGGGTTTATTTTATGTTATGGTTATGTTTTAGTAAAGTATTATTTTGTTGTTGTAATTTATTGATTTGATTTTTTTGGCTATAGTTTATTTGTACTGTAGGGGTATATATTGATTAATTTTTAGAAGTTTACTTTCTTTGTTGTACCTTGTGTATCAGGGTTTACTGAATTTTATTATTTATTTTTATTTCCCGATTCTAAAAGGAGCTATTAACTTATTTTAGTTGTTGTTTTATTAACATTAATAATGGGTTAATAGTAATGAAATGTTATTCGTCTTTAGGGGTTTCTGGTTTTTCAGGAAATGAATTTAATTCATACGTCTTATTTAGAGTTTTATTATTTTATTATTTATTTTTATTTGGCGTTAAGATTGAGAGGGATTAGCTTCTTATTTTATTTTTATAATTTTTTGCTTATTTAGTCTTGTGGGTTTTATAGTGATTTTCAATTTGATTATGTTAAAATTTTATTTGTTTTTTTCTTTATTTTTATTTATTTAATTATTTATTGAAATGTGTTCTTTATCTTTAATTTTGGTTAGTAATTATTGTAGAATTAGTAAATTTGTTGTTAAGTTGTTTATGTTTGTGTTAATTTTTTTTGAGGAACTANGCAAATTTCATGCCCGCCTGTTTAACAAAAA
>Random_E07_T3
TTCCTCCTGTGTCCAGCTCTCCGATTACTGCAAAGGAAACATCGAGTGTGCTCCACGAAAGCTTCATTTGTACGTG
>Random_E08_T3
GCACGAGGCATCAGAAAAACCCTGTGCTCAACCCTGTGCTCTGAAGGGACCTGGAAAATGCTGCAAGAAAGGGGGTGCTGATGGTCCTTGCGCAACTGGTCGTGGGTTCGGAAGACGCCATGGATTCGGAGGAAAACACGGAGGATTCGGAAGGAGAGGTCGTGGAGTGTGGGGAGTTCCCAGTGGAAGCGAAAGCAGCTCGGACAGTGGATCGTCTTCGTCCTCTTCGTCCTCCACCTCATCCGGAACATCCTCATCGTCTTCGAGTGGTGAATATTAGATGATGCTAATGAAAGATATTTGTTGATTTGATTTTTTTTTTATGTATTATTCGAGTTTCATTGATTTTTCATTCGCTTTTTTTTTTCGAATATTGTTTATTAGCTTGTGT
>Random_E09_T3
GCACGAGGATAACACAGTGGGGTTTGTATTCTATTTTAGGAACAGTGATTTTGTGGGGCGGTGGAAATTGCCCAGCTTTTTGGGGCATGTACAGGTAACATGTTTGATGTAGAAAAAAAATGTGTGTACCTTAATTGTGCGGTTGTTCACCGTCTTTGCTAAAATGGTTGTCGTCTTTGCAAAAATGGTTGTCTTGGATCCTGGCAGTTGGAAGTTAACGTTTATTTTTAATTTCCTTACTGATGTATAATTTGATGTTTTCCAGATTTGAAAATGGCAAAAACACCAGCAATTGGAATTGATTTGGGCACAACCTACTCATGTGTGGGTGTGTTTCAACATGGAAAGGTGGAAATCATTGCCAATGACCAAGGAAACAGGACAACACCCAGTTATGTTGCTTTCACAGATACAGAAAGATTGATTGGAGATGCAGCAAAGAACCAAGTGGCCATGAACCCCAACAACACGATTTTTGATGCTAAGCGTCTTATTGGGCGTAGATTTGACGACACGACAGTACAGGCAGACATGAAGCATTGGCCATTTAACGTTGTAAGCGACGGTGGAAAACCAAAGATGCAAGTTCAGTACAAAGGAGAATCAAAGACTTTCTTCCCTGANGAGATAAGTTCCATGGTATTAACAAAGATGAA
>Random_E10_T3
CGGCACGAGGACTGACCTTGAATGTTGAAGGGCCGCGGTATTTTGACCGTGCAAAGGTAGCATAGTCATTAGTTCTTTAATTGTGATCTGGTATGAATGGCTTGACGAGGCATGAGCTGTCTTAATTTTGAATTGTTTATTGAATTTGGTCTTTGAGTTAAAATTCTTAGATGTTTTTATGGGACGAGAAGACCCTATAGAGTTTTACATTTATTATGGTCTCTTTCTGTTTGTGAGGGTTCACTAGGGCTGTTTAATATGTTTTGTTGGGGTATGGGAGGGATATTTGTTTAACCCCTCCTTTATGTTGTTATATTTATTTATATTTGCTTGATCCATTTATTTTGATTGTAAGATTAAATTACCTTAGGGATAACAGCGTTATCTCCCTTGAGAGTTCTTATCGGCAGGGGGGTTTGCGACCTCGATGTTGGATTAAGATTTATTTTCGGTGTAGGAGCTGGAAAGTTATATTGGGTCTGTTCGACCTTTAAAATCTTACATGATCTGAGTTCAAACCGGCGTGAGCCAGGTTGGTTTCTATCTATAATGGGTTTTTATACCTTAGTACGAGAGGACCAGGTATTTGGAATAATTTTATGTTTGTTGAATATTATTAACTG
>Random_E11_T3
GCACGAGGGCAGAATAACTAGTGGGATCAAAATTCTTGTAGCGGACTTCAGCTTGCCGCCACCAGTTCGGACCTTGCCACCACCGATACAACGACTGCAGTTGAGCAGGACGTAATCGGCGTGAGATGTAAAGAGCCGGATTATCGTCCGTAGCAACGTGTCTCCAGTCAGACACACGACCGTGTTTGTGTCTCATACACGATTGCTAACAAAGGTTGTCCGACAGTTGGAGGGACACTGGGGCCAACTGAACGATAGTATTCTGTCAGTAGAAAGCATTTGAGCTTCAAAGCATCAATACATTTAGCCATGAACCGTGCCAACAAGACTGCGCCACATAATTCGAGGCGTTGGAGGGTTTGTTTCTTCAGCGGTGTAACCCTGGACTTAGATGTAAGGAGCACCACTGGAACTTCATTAGACGCTGAGATGCATTTAACGTACACACAAGCACCATATGCAGACTATGATGCATCGCAGAATCCATGTAATTCAGTACTCATTGGATTGTGTGAGGGCATTATCCGAATGTAACTAGGACATGGCAGGTCACAATAGATATCATTCCATTCTTCAGTGGGAATCCAAAGGCTCATCCCAGCCCAAGCTGGT
>Random_E12_T3
GCACGAGGGTTTATTTTATGTTATGGTTATGTTTTAGTAAAGTATTATTTTGTTGTTGTAATTTATTGATTTGATTTTTTTGGCTATAGTTTATTTGTACTGTAGGGGTATATATTGATTAATTTTTAGAAGTTTACTTTCTTTGTTGTACCTTGTGTATCAGGGTTTACTGAATTTTATTATTTATTTTTATTTCCCGATTCTAAAAGGAGCTATTAACTTATTTTAGTTGTTGTTTTATTAACATTAATAATGGGTTAATAGTAATGAAATGTTATTCGTCTTTAGGGGTTTCTGGTTTTTCAGGAAATGAATTTAATTCATACGTCTTATTTAGAGTTTTATTATTTTATTATTTATTTTTATTTGGCGTTAAGATTGAGAGGGATTAGCTTCTTATTTTATTTTTATAATTTTTTGCTTATTTAGTCTTGTGGGTTTTATAGTGATTTTCAATTTGATTATGTTAAAATTTTATTTGTTTTTTTTCTTTATTTTTATTTATTTAATTATTTATTGAAATGTGTTCTTTATCTTTAATTTTGGTTAGTAATTATTGTAGAATTAGTAAATTTGTTGTTAAGTTGTTTATGTTTGTGTTAATTTTTTTTGAGGAACTANGCAAATTTCATGCCCGCCTGTTAACAAAAACATCTTTTCTCGTTAGTTTTTGAAGTATGGCCTGCCCACTGACTTTGATG
>Random_F01_T3
GCACGAGGCACTTCTCAAGGGTAGAATGGAACAATCTTTTGCTTTCAAACAGTTCGTTGCTGAAAGCCCTATGGCCAAGTTATGCGAGTCGCAAATGCGCGAAAAACAATCTCCTTAGTGCTTGCCGTAATGTCACTGAGCAAGCCAACGTACTCGACCTGCACAACTTCGCGCTGAAGTACAACAATATACCCGACTCATGGATAAATTACACATACAAGGCATACAGCGTACTTCGTCACTTGGCTTTCCCTTATGTCACTGAGAATATTTTCCCACCAAATCCAAAACCGAACCAATTGCAAGTTAACGTACGCCTGAATAACAACATTACTGCCGTCAACGTATCCATTGAAACGCCAATTATGAACATAAATGTCACCAATATCCGCCTGAACCCACTGGCAGCAGCTTTACTTCAGCACAATGCAGAAGACTCTGCTGCTGACAGAATTGGAAATGCCATGTCACCACTGTACTACCAGCCTACATGCGTTGTTGATGGCAATGCTGTCGACACGTTCGACAACAATACCTATCCAATTAAACTTGGCAGCTGCTGGCATGTCATGATGATGGAAGTACCAAAGAACCCTGCTGGAGTGCATAGTCGTCATCAGTCGCGATCTTCCCTG
>Random_F02_T3
GCACGAGGGTTTAATTTTGTGTTATTTTTATGTTTTAGTAAAGTATTATTTTGTTGGTGTATTTTATTGATTTAATTTTTTTGGCTATAGTTTATTTGTACTGTAGGGGAGTATTGATTTATTTTTAGAAGTTTACTTGTTTTGTTGTACCTTGTGTATCAGGGTTTACTGAATTTTATTATTTATTTTTATTTCCCGATTCTAGAAGGGGCTATTAATTTATTTTAGTTGTTGTTTTATTAACATTAATAATGGGTTAATAGTGATGAAATGTTATTCGTCTTTAGGGGTTTCTGGTTTTTCAAGAAATGAATTTAATTCATGCGTCTTATTTAGAGTTTTATTATTTTATTATTTGTTTTTATTTGGCGTTAAGATTGGGAGGGATTAGCTTCTTATTTTATTTTTATAATTTTTTGTTTATTTAGTCTTGTGGATTTTATGGTGATTTTCAATTTGATTATGTTAAAATTTTATTTGTTTTTTTCTTTATTTTGGTTTGTTTAATTATTTATTGAAATGTGTTCTTTATCTTTAATTTTGGTTAGTAATTATTGTAGAATTAGTAAATNTGTTATTAGATTGTTTTTGTTTG
>Random_F03_T3
GCACGGGATTTATTGAAATGTGTTCTTTATCTTTAATTTTGGTTAGTAATTATTGTAGAATTAGTAAATTTGTTATTAGATTGTTTTTGTTTGGTGTTAATTTCTTTTGAGGAACTAGGCAAATTTCATGTCCGCCTGTTTAACAAAAACATCTCTTCTCGTTAGTTTTTGAAGTATGGCCTGCCCACTGACCTTGAATGTTGAAGGGCCGCGGTATTTTGACCGTGCAAAGGTAGCATAGTCATTAGTTCTTTAATTGTGATCTGGTATGAATGGCTTGACGAGGCATGAGCTGTCTTAATTTTGAATTGTTTATTGAATTTGGTCTTTGAGTTAAAATTCTTAGATGTTTTTATGGGACGAGAAGACCCTATAGAGTTTTACATTTATTATGGTCTCTTTCTGTTTGTGAGGGTTCACTAGGGCTGTTTAATATGTTTTGTTGGGGTGATGGGAGGNGATATTGTTTAACCCCTCCTTTATGTTGTTATATTTATTTATATTTGCTTGATCCATTTATTTTGATTGTAAGATTAAATTACCTTAGGGATAACAGCGTTATCTCCCTTGAGAGTTCT
>Random_F04_T3
CGGCACGAGGGTTATGTTTATGTTTTAGTAAAGTATTATTTTGTTGTTGTATTTTATTGATTTAATTTTTTTGGCTATAGTTTATTTGTACTGTAGGGGAGTATCTATTTATTTTTAGAAGTTTACTTGTTTTGTTGTACCTTGTGTATCAGGGTTTACTGAATTTTATTATTTATTTTTATTTCCCGATTCTAAAAGGGGCTATTAATTTATTTTAGTTGTTGTTTTATTAACATTAATAATGGGTTAATAGTGATGAAATGTTATTCGTCTTTAGGGGTTTCTGGTTTTTCAAGAAATGAATTTAATTCATGCGTCTTGTTTAGAGTTTTATTGTTTTATTATTTATTTTTATTTGGCGTTAAGATTGGGAGGGATTAGCTTCTTATTTTATTTTTATAATTTTTTGTTTATTTGGTCTTGTGGATTTTATGGTGATTTTCAATTTGATTATGTTAAAATTTTATTTGTTTTTTTCTTTATTTTGGTTTGTTTAATTATTTATTGAAATGTGTTCTTTATCTTTAATTTTGGTTAGTAATTATTGTAGAATTAGTAAATTTGTTATTAGGTTGTTTTTGTTTGGTGTTAATTTCT
>Random_F05_T3
GCACGAGGGAGTGGGCAAGAAGGCGCATCTACGTCTATTTCTATTGATTATTCAACTTCGAGAATATTTTACACGTAAAGAAATACTGTTTGAAGCAGCGATGGCATCGAAGGGAGTGTTTCTGGTTAACAGTCCAAATGTTAAGTATAGTAAAGAGTTCATTGAAGCAGATTATGATTATCAGATTACGAAAGTTGCGTCCAATGGGGGTTTGCTTATGGCAACTCCAGTGACGACAAAGCTGCATATCCGAACTAAACGTCAAGTTCCTAAGTTGGGACTCATGCTTGTTGGATGGGGTGGTAACAATGGTTCGACTGTCACTGCAGCCCTGCTTGCAAATAAAATGCAGCTTGGCTGGGAAACAAAGGAAGGGATGCAGAAGGCCAACTGGTATGGCTCCATTACACAAGCCTCTCCAGTTCGCCTGGGTACAGGAGTAAATGGACAAGATGTGTACATACCCATGTCCCAGTTTCTTCCAATGGTGGATCCTGATGACATTGTTGTGGATGGCTGGGACATATCATCGATGAATCTGGCCGACGCCATGAAAAGAGCGCAAGTGCTTGACATAAATATTCAGCATCAGCTNTATCCCTTCATGAAGAACATGAAGCCGCGGCCCTCCATCTACTTCCCAGATTTCATAGCAGCCAATCAGGCTTCCCGTGC
>Random_F06_T3
CTCGTTTCCGTTGGAAGGAAAGTATTCTTAACAATGAAATCCGTGCAAGCAATAATTTTTGTCGTAGTTGCAATCTGTGCACATGCTGTGACTGCAAAATTGACATGTACGCTGCCTCCAGTTGAAATTCCAAAGGACTGGATCACCATGGTGGAGCCTTGCACCCTGAAAATGAGGGAACAGGTGCAAGAGGAGCTGCTAGCTGCGCTTACTTACATGGCAATGGGCGCTCACTTTTCAAGGGACACAATAAACAGACCTGGTTTTGCCAAGCTGTTCTTTGAGGCTGCAAGTGAAGAACGTCAGCACGCCATAAAAATAATTTCATACTTGCTCATGCGTGGTGAACTTACATCTGAAATCAGCAAACTCATTCAGAACCCAATGCCCCTCAACGAGAGCTGGGAATCTGGTATCGATGCCCTGAAGGACGCATTGAAACTGGAGGCACATGTTACTCGCAAGATACGTGACATCATCATTGCTTGTGAGAATCCATCTGATGATGGAAAGGGTTTCAATGATTACCATCTGGTTGATTATCTCAGCGGCGATTTCCTAGAGGAGCAGTACAAAGGTCAATCAGACCTTGCTGGTAAGATATCAACACTGGGCAAGATGCTGGACTATTATGGAACCCTTGGAGAATNTCTGTTTGACAAGAAGCTGCTCAATGGGGGAATTGTAATTAAAC
>Random_F08_T3
GCACGAGGGTGATGTCTGTCATGTTAACATTAACTTGGAAATGCTATGTAATACTCATCTGGGAGAGGTATTTAAGAAATGAGGACACTACTATCATCAGGACCTAATGTGAATTTTCCATTAGTCCTGCCTTCCTCTTTTTGGAACAGGAATGGTGAAATTGTCATAAACAAATTCTGTTTTATCGGGGTTTGCATGGTGAATTTTAATGTTCTTTTTAATTTAAGATAAAAATAAGCCCTTACAAACTGGTAGTAAGTCTCTAAGTTGAGGAGTATCCTCAGTAATTTTTTTAAATTTCCTTTAATTTGCTGGCGTACACCAGAAACTTTAAGAAGAGGAGGCTTCCTCAGCATATGAGAAGGAAATGCTTGTTCATGGTCAGTGATCAAGTGGGTCTTTGAAAATATTAAAAGTTGTACAAAGATAGGAAGAAAATTTTCATGGAATTCTGAGTTTGCAAAGATTTAGCTATAGGTATGTAATGTCTGTATTTGAGCCAGGCTACAGCAGTAATTAATTGCCAAAGCTTTGCTTAGAACAAAAATTTATTGATTTTTTTTTTCTCCATCACAGTGATATTGTTTGTTGTTCCAGACTTTGATGTAACAGACTCTTAATGAATGTGAAGAAGGTACTGTGCTGTAACTAAATTTGTCTTCTGCTGAA
>Random_F09_T3
GCACGAGGGCTGTTTAATTTTGTGTTATTTTTATGTTTTAGTAAAGTATTATTTTGTTGGTGTATTTTATTGATTTAATTTTTTTGGCTATAGTTTATTTGTACTGTAGGGGAGTATTGATTTATTTTTAGAAGTTTACTTGTTTTGTTGTACCTTGTGTATCAGGGTTTACTGAATTTTATTATTTATTTTTATTTCCCGATTCTAGAAGGGGCTATTAATTTATTTTAGTTGTTGTTTTATTAACATTAATAATGGGTTAATAGTGATGAAATGTTATTCGTCTTTAGGGGTTTCTGGTTTTTCAAGAAATGAATTTAATTCATGCGTCTTATTTAGAGTTTTATTATTTTATTATTTGTTTTTATTTGGCGTTAAGATTGGGAGGGATTAGCTTCTTATTTTATTTTTATAATTTTTTGTTTATTTAGTCTTGTGGATTTTATGGTGATTTTCAATTTGATTATGTTAAAATTTTATTTGTTTTTTTCTTTATTTTGGTTTGTTTAATTATTTATTGAAATGTGTTCTTTATCTTTAATTTTGGTTAGTAATTATTGTAGAATTAGTAAATTTGTTATTAGATTGTTTTTGTTTGGTGTT
>Random_F10_T3
GCACGAGGGTTTAATTTTGTGTTATTTTTATGTTTTAGTAAAGTATTATTTTGTTGGTGTATTTTATTGATTTAATTTTTTTGGCTATAGTTTATTTGTACTGTAGGGGAGTATTGATTTATTTTTAGAAGTTTACTTGTTTTGTTGTACCTTGTGTATCAGGGTTTACTGAATTTTATTATTTATTTTTATTTCCCGATTCTAGAAGGGGCTATTAATTTATTTTAGTTGTTGTTTTATTAACATTAATAATGGGTTAATAGTGATGAAATGTTATTCGTCTTTAGGGGTTTCTGGTTTTTCAAGAAATGAATTTAATTCATGCGTCTTATTTAGAGTTTTATTATTTTATTATTTGTTTTTATTTGGCGTTAAGATTGGGAGGGATTAGCTTCTTATTTTATTTTTATAATTTTTTGTTTATTTAGTCTTGTGGATTTTATGGTGATTTTCAATTTGATTATGTTAAAATTTTATTTGTTTTTTTCTTTATTTTGGTTTGTTTAATTATTTATTGAAATGTGTTCTTTATCTTTAATTTTGGTTAGTAATTATTGTAGAATTAGTAAATTTGTTATTAGATTGTTTTTGTTTGGTGTTAATTTCTTT
>Random_F11_T3
GCACGAGGCATTTACGCTGAATAATTGTGTCGTGCGATTCGACATGGTCTGATTTTTATGGATCGGTTTGCTGTTTAATTTTGTGTTATTTTTATGTTTTAGTAAAGTATTATTTTGTTGGTGTATTTTATTGATTTAATTTTTTTGGCTATAGTTTATTTGTACTGTAGGGGAGTATTGATTTATTTTTAGAAGTTTACTTGTTTTGTTGTACCTTGTGTATCAGGGTTTACTGAATTTTATTATTTATTTTTATTTCCCGATTCTAGAAGGGGCTATTAATTTATTTTAGTTGTTGTTTTATTAACATTAATAATGGGTTAATAGTGATGAAATGTTATTCGTCTTTAGGGGTTTCTGGTTTTTCAAGAAATGAATTTAATTCATGCGTCTTATTTAGAGTTTTATTATTTTATTATTTGTTTTTATTTGGCGTTAAGATTGGGAGGGATTAGCTTCTTATTTTATTTTTATAATTTTTTGTTTATTTAGTCTTGTGGATTTTATGGTGATTTTCAATTTGATTATGTTAAAATTTTATTTGTTTTTTTCTTTATTTTGGTTTGTTTAATTATTTATTGAAATGTGTTCTTTATCTTTAATTTTGGTTAGTAATTATTGTAGAATTAGTAAATTTGTTATTAGA
>Random_F12_T3
GCACGAGGCTTTCTTGTATAGCATTGATGATGATCATACAAATAGTAATAATTATACATAATAATATAGCAGTATTACTACATTCATTCATACATGGCTTTGTTGTCTTATAAAGTATATATGTTAATAAGGACTTGAATTGAAATGTCATTGACATCGTGTAAGGAAAGACAATTCCATATACTTCCACGATCAGAATACTAGGACATGGTGCACCTGAGGAGAAACAAACTTTTATTCATACTGTTTGACACATTAAGCTAATGAAATGTAAGTGGAAGACTTTAGTGCTGGCAAGCATCACATTGCAGAGTAGATACTAACAGCACAGGTTCACCAAGAATTTTCTGCATTAACTGTACTAGTAACATTTCAGCTCTTCTGACACACACCATATCCTGTGTTTAAAAATATTGTATCCACATTATTAGGCTTGTATGTAAATCAGTGTGAGGTTGACACTTTCTGATAAGGCATTATTATTACAAGGTGGTAATGGGACCTCTTTAAAATTAGCATTTATTATTAAACCTTTGGCACTTAAGTGAAGTGCCCAGTGTACTCTGCAAATGACTGAGGATTTAAATGGCCACACATTTTTGCGTGTTCTGGGGTTT
>Random_G01_T3
GCACGAGGGCTTGAATATGACAGTAGATGGAGGGTTTTGGCTGGGCCTTGAGCAGAGAGTCAAGGAGTAACACAACATGACTGAATGAACGTTTCATATGGGTCCAATTATGCAGCAACAAAGTGTCACACATCATTCACAGCAAACAGCATGTAATTGGCTGTTTGCTGTTCCTAGTTAGCAGAACAGAGTACACCACAGCAACATAAAAAAGAGCCTGTCCCTTTTAATGTGGCAAAACTGTAAAATTTCATTTGGAACTGAACAGCAAAAAAGGAACACTGCTAACGCAAGATATGGCGTTCTCGCAGTGGTGGCACTGAAGGGTCAAGTCTTCCGGCATATAGCACTGTGTGGTTGGGTGCGTAGTCCGCTGTACTTCAAAGCAGCATAGTGTCTTCAACGTCAGTGCCAAGCAGTCACAGAGAAACTGTCTGACCCTGAAGATGTATATGCTATGCTCCTACGCAACATTGGAACTACACACCCAATGACACGGTCACATCTCAAAACAACTAAATCTTGCTGACTGCTGACAGACGTATCATGAAGCATCCTGCTGGCATTCTGTCTCAGTATTTACTTACGGACTAGCATACAATTTCAAGAACTGTACGTACTTCAGTTATCATCTGTTTTCTGGATCATCTTCAAGTGGTCACTAACTATAGCTCCATAGTA
>Random_G02_T3
GCACGAGGATTTTGGTTAGTAATTATTGTAGAATTAGTAAATTTGTTGTTAAGTTGTTTATGTTTGTGTTAATTTTTTTTGAGGAACTAGGCAAATTTCATGCCCGCCTGTTTAACAAAAACATCTTTTCTCGTTAGTTTTTGAAGTATGGCCTGCCCACTGACTTTGATGTTGAAGGGCCGCGGTATTTTGACCGTGCAAAGGTAGCATAGTCATTAGTTCTTTAATTGTGATCTGGTATGAATGGCTTGACGAGGCATGGGCTGTCTTAATTTTGAATTGTTTATTGAATTTGGTCTTTGAGTTAAAATTCTTAGATGTTTTTATGGGACGAGAAGACCCTATAGAGTTTAACATTTATTATGGTCCTTTTCTGTTTGTGAGGGTTCACTAGGCCGTTTAGTATGTTTTGTTGGGGTGATGGGAGGGGATNTATTTAACCCCTCCTTTAGGTTGTTATATTTATTTATATTTACTTGATCCATTAATTTTGATTGTAAGATTAAATTACC
>Random_G03_T3
GCACGAGGGAAATGTGTTCTTTATCTTTAATTTTGGTTAGTAATTATTGTAGAATTAGTAAATTTGTTATTAGATTGTTTTTGTTTGGTGTTAATTTCTTTTGAGGAACTAGGCAAATTTCATGTCCGCCTGTTTAACAAAAACATCTCTTCTCGTTAGTTTTTGAAGTATGGCCTGCCCACTGACCTTGAATGTTGAAGGGCCGCGGTATTTTGACCGTGCAAAGGTAGCATAGTCATTAGTTCTTTAATTGTGATCTGGTATGAATGGCTTGACGAGGCATGAGCTGTCTTAATTTTGAATTGTTTATTGAATTTGGTCTTTGAGTTAAAATTCTTAGATGTTTTTATGGGACGAGAAGACCCTATAGAGTTTTACATTTATTATGGTCTCTTTCTGTTTGTGAGGGTTCACTAGGGCTGTTTAATATGTTTTGTTGGGGTGATGGGAGGNGATATTGTTTAACCCCTCCTTTATGTTGTTATATTTATTTATATTTGCTTGATCCATTTATTTTGATTGTAAGATTAAATTACCTTANGGATAACAGCGTTATCTCCCTTGAGAGTTCTTATC
>Random_G04_T3
GCACGAGGGTTTAATTTTGTGTTATTTTTATGTTTTAGTAAAGTATTATTTTGTTGGTGTATTTTATTGATTTAATTTTTTTGGCTATAGTTTATTTGTACTGTAGGGGAGTATTGATTTATTTTTAGAAGTTTACTTGTTTTGTTGTACCTTGTGTATCAGGGTTTACTGAATTTTATTATTTATTTTTATTTCCCGATTCTAGAAGGGGCTATTAATTTATTTTAGTTGTTGTTTTATTAACATTAATAATGGGTTAATAGTGATGAAATGTTATTCGTCTTTAGGGGTTTCTGGTTTTTCAAGAAATGAATTTAATTCATGCGTCTTATTTAGAGTTTTATTATTTTATTATTTGTTTTTATTTGGCGTTAAGATTGGGAGGGATTAGCTTCTTATTTTATTTTTATAATTTTTTGTTTATTTAGTCTTGTGGATTTTATGGTGATTTTCAATTTGATTATGTTAAAATTTTATTTGTTTTTTTCTTTATTTTGGTTTGTTTAATTATTTATTGAAATGTGTTCTTTATCTTTAATTTTGGTTAGTAATTATTGTAGAATTAGTAAATTTGTTATTAGATTGTTTTT
>Random_G05_T3
GCACGAGGGTTTGCTGTTTAATTTTGTGTTATTTTTATGTTTTAGTAAAGTATTATTTTGTTGGTGTATTTTATTGATTTAATTTTTTTGGCTATAGTTTATTTGTACTGTAGGGGAGTATTGATTTATTTTTAGAAGTTTACTTGTTTTGTTGTACCTTGTGTATCAGGGTTTACTGAATTTTATTATTTATTTTTATTTCCCGATTCTAGAAGGGGCTATTAATTTATTTTAGTTGTTGTTTTATTAACATTAATAATGGGTTAATAGTGATGAAATGTTATTCGTCTTTAGGGGTTTCTGGTTTTTCAAGAAATGAATTTAATTCATGCGTCTTATTTAGAGTTTTATTATTTTATTATTTGTTTTTATTTGGCGTTAAGATTGGGAGGGATTAGCTTCTTATTTTATTTTTATAATTTTTTGTTTATTTAGTCTTGTGGATTTTATGGTGATTTTCAATTTGATTATGTTAAAATTTTATTTGTTTTTTTCTTTATTTTGGTTTGTTTAATTATTTATTGAAATGTGTTCTTTATCTTTAATTTTGGTTAGTAATTATTGTAGAATTAGTAAATTTGTTATTAGATTGTTTTTGTTTGGTGTTAATTTCTTTTGAGGAACTAGGCAAATTTCATGTCCGCC
>Random_G06_T3
ATGATTAACGTTAATTAATTACTGAGATTGAAGGTAATTCTGAATATCTGTGTTCTGCCGGAGGAAAGTTTTGTATTCATTCAATTGAGTTTCTTGTTTGAGTTGGGAATAGGATTTGTCGATTTGATGTAATGCTTTCTCAGATAATGAATAGGAATATTATTACTCTTACGAATGAGATTGTCGATCCTATTGATGAAATGATGTTTCATGTAGTGTAGGCATCTGGGTAGTCAGAGTATCGTCGAGGTATTCCGGCTAGTCCTAAAAAGTGTTGTGGGAAGAATGTTATGTTCACTCCTGTGAACATAACGGCGAATTGGGCTTTTAGTCACTTCGGATTTATAGTAAGTCCGGTAAATAATGGGAATCATTGGATGAACCCTGCCATGATTGCAAATACTGCTCCCATTGATAATACGTAGTGGAAGTGGGCTACAACGTAATAAGTATCATGTAGTACAATATCAATTGATGAGTTTGCAAGGACTACTCCTGTTAGCCCCCCTATTGTGAATAGGAATACAAACCCTATTGCCCACAGACAGGCAGGTCTGTATGTTAGTTGTGATCCGTATATGGTTGCAAGTCATCTG
>Random_G07_T3
GCACGAGGAATAAACAAATGCCTGAAGTACCATGCTTCTCGCATAATGGGGCATTGGGGAATTTGGGCATGAAAGTCATTACATTGTGAGAGTCACAAGCTTTTTGAATGTCCAGCCCTTTTAACCAATTTGCTGGGCTGTGGTCCACAATGATGATAAATAAGAAAATAGTATGCCTGGTTTGTTTCTTATCCTTGATTCATTGTGAATGGAGCCTTGATTCATCCAGACCTATACACAGGAACACTCCACCTCTCCTCACCCCACACAGGCTCTGTAACACTGCCATCTAGGATGTAAATGTCATGTGTACATGTGTTGTATTTTGTCTGAAGTGTGAACCAAGTTGTTGATGAATCCCATTGAACAGTCATACTTCTTTGTTTAATTAGAGTGAGTGTTTTCTGATATTATCTGCCGTGTTTAGTTATAAAGACACTTTGGTTCAATTACTTTATTTTCTGTGGAAACAACCATTCCTACTCTAATTTGTGGGAGGTTTAACATAATGAATTTTGTACATTTTTACAAAATCTCATAACCAACACATGACTCAGTATAACTTCTATGTAAAAAGTAGTAGTTTTAATATACGGAGTCATCATAATATAAGACAGTATGAACTCCATTACAAGAAATGTAATGTATATCATTTT
>Random_G08_T3
GCACGAGGTTATCTTTAATTTTGGTTAGTAATTATTGTAGAATTAGTAAATTTGTTATTAGGTTGTTTTTGTTTGGTGTTAATTTCTTTTGAGGAACTAGGCAAATCTTATGTCCGCCTGTTTAACAAAAACATCTCTTCTCGTTAGTTTTTGAAGTATGGCCTGCCCACTGACCTTGAATGTTGAAGGGCCGCGGTATTTTGACCGTGCAAAGGTAGCATAGTCATTAGTTCTTTAATTGTGATCTGGTATGAATGGCTTGACGAGGCATAAGCTGTCTTAATTTTGAATTGTTTATTGAATTTGGTCTTTGAGTTAAAATTCTTAGATGTTTTTATGGGACGAGAAGACCCTATAGAGTTTGACATTTATTATGGTCTCTTTCTGTTTGTGAGGGTTCACTAGGGCTGTTTAATATGTTTTGTTGGGGTGATGGGAGGGATATTATTTAACCCCTCCTTTGTGTTGTTATATTTATTTATATTTGCTTGATCCATTTATTTTGATTGTAAGATTAAATTACCTTAGGGATAAC
>Random_G09_T3
GCACGAGGTCTCAATCTTTGACCCAACAACAGAAATAACAGACTGCCCATAAACTGAACAAGAACAATAGTTGGGCTCCTATTAATCCCAACAAGAATTTGACTAACACCATCACGAAACAGAATAGCATTAAACTTACTAATAAATAAACTTCACGCAGAAATAAAAACGATTTTGAGAAAAGGAAGCCAAAACAAGGGAAACTCATTTATTTTCACCTCATTGTTCCTCATAATTCTAATAAATAACTTCCTGGGCTTATTCCCATATATCTTCACTAGAACAAGACACTTAACACTCACGCTAACACTAGCACTACCACTATGAATAACATTTATATTATTCGGATGAATCAAAAACACAAATCACATATTTGAACACCTAGTACCACAAGGTACACCAACAATACTAATACCGTTCATGGTCATTATTGAAACAATCAGTAATCTAATCCGCCCAGGGACACTAGCAGTACGTTTAACAGCAAACATAATCGCTGGCCATCTACTACTAACATTACTAGGAAATAATGGACCCA
>Random_G10_T3
GCACGAGGAGATTTTAATGTGCATCAGCTATGACCGTTAGTACCTGGCCAAATATGTATGTAATATTTGAATTCTTTATTCTGCATGATTTTTTATGTTTTTAGTTGTGTGCTGGTGATTAACTTAGACTTTTGTATATGCAGGCACTATTTTTATTAATGTTCATGCTGTACTTCCGATTATGATTGTTAGTAATGACGTAGCCTTGAACCTTTTCTATCCAGAAAATAGTGAATGTGGTAACTGATTTTGTGGCGAAATTGAAGTAATATTTTATTACGTGTAACATTTCAAAGAACTGAATTCATTTTGGACTACAGCTTTAGATGTTTCTGTTATAATTCATTTCTAGACAATAAAAATTGCTTTTGTGGAAACATTTTTTACATATTTCATAAAAAGACAAGAGAGTTACAGCATAAAAATAGTGCAGTTTTAGGGAAAGTGATACTACTGAGAAGCAGGGACATGCTGTCTGCTATAGCAGCTTGGGTACTGGAGCAGTGACATCATAATCCTCAGTCTGAGTTAGACTGAGGCATTCAAGTTGCAGATTGGACTCTCTCAGCCAAATCCAAAGGACCTCTGGTACAGCTTTTAGCCTTGTGAAGCTACTGTCAGCACACNCAGCAACGTTGAGTACACAGTCAAAACATGGTCAAGCTGTTTGCATCTATTATATTGATGTAACATATC
>Random_G11_T3
GCACGAGGCTTGTATCGGTACGTTCTGAATACGAAGCCCGCTGAAAGTATTGCGCTTCTGGATCAGGAAACACTTCCTGGCTCACCGCTCGCATTTGGCGCGAAAGACTACTGGAGTTGGTGCAGAAACAAAGTGAATATTCTGAGATGTGTAATCTCTTCAGCTAACGTCTATTGTTGAACATCAGGCTGATGTAGTGTCAGCAGAAAAAGCAGGATGTCTATTTTCACGCGTTCCTGCCATCTGGCGCTGCTGATAACGTGTGGCAGCGCGCTGATTATCCCTGAAGAGCTTCCTACTATCCTGTCGGTCATTTATTCTGTCATACCGCCCATCAAGAAAGGGACGGACTCCCGTGTGGGCGTCGGCTTTAGGCTGGGTGAGCACGCAGACTTCCAGGTGCTTTTAGAACTGGGTCCGCAGGTAAACACGCAGCCTCTCGGTCCCGCAGGAGATAGTAAGAGACGGCGACAAGTCCAGCGACCTGCCTCTGCCGTCTTGCCAGCAACGGGCACAGAAATACTTGCTGATACACCAGGAGGAAAATGGCTGTCTTCATGGCGCTCAGTACTGCTCAAATCACAGTCTACAGCAGGAAACAAATATTCAGCACTTGGACAGCAGCAGGTTACGTGGAACCCCATGGATATGAA
>Random_G12_T3
GCACGAGGAAATCTATAAATTGAGTTGTCGATGAAAGATTGGCAAGCTGCCACTAAGTCGCTACTTCTCATGTACACCCAGATATCAGTTACTTGGTGACACAGAGACAGTGTCAAGCTTCTCATTGACATTCTTCCATATTTCACAAATAAAAATTAAATTGAAATTAATTATTGTACTAATTTTTATTGCAGTAATGCTAATAATTAGTTAACAGTAAATTGAGTCCCTTAATATTTTGGAGCTGGAATTAAGTACCTAGTTGGAAGTGCAGAAGACAATAATTAAAACGAAAGGTGCGTAAGGAAGGCCATTAAATGCCATCACCTTAATTGATGTTGGGCATTTTGAGCATCACACTGCATGATGGGTATGCTTGTCATTAGGCATCAAAGGGTTAATCATTGTAAAATAATTTGTCGTTGAAAATGTAGGACTTTTACTGTTAACAATTGGTTTGTGGCCTTTTTAGGGTTTGGAGATTTCCAAATAGTCTGTATGCAATAAAAGGTTAGTCTGCGCTGCTCTAGACCCCTGGAGATGAAGGCATTACATTCCTTGAAACATCAGGAACCACTGACCCAATTATGTCATATCCCAGAAAGTCTGAATCCTAAAGCTGAAATGATTNTGTC
>Random_H01_T3
GCACGAGGGCATTTTTGTGTCATGTTTAAGGTCAGGGGATACATTTTCTTCTCTTAGTTATGCCTATTACTTTATTGGTGTGGAACATCTTTAAACTGAATTGAAATTTAACTGTGTAAACTGTGTTTGGATTTATTGAAAATTGCATGCATTGCATGTGGCTTTGTTTTGTGGTAAATAGTACTACTAGCACTGAGGCATGTGTGTGAAATATAGGGGCAGAATCACCAGCATGGCCAGAATATTCTAAACTTGTGTACTGTGGACACATGTAAGGTTGTGTGTTTCATTTCATGGTACTCGGTATATATTGTCTCTGTCCATACTAAAATAAATGTGTCAGTTTTCTACTGAGTTTATTAGTCTGTGTGGTGCTGCAAGTTGATAATTACAGCAGTGGTCTACATATTTTTTGTATCTGAATTTTACAGTGTTTTGACATGGCACTGTGGGATATAAAGCTGACATTTGCAAAGTT
>Random_H02_T3
GCACGAGGGGAAGGGTGTGACAGCAGGAGGTTGTGCCAATCATCCCACACATCTCAATAACCCCTGCTATCAGATGAACTTGAAGTCATCACACAATAATAACCAGATTTTGCTGGATCTCAGGGGTCCCAAGTCATATCAGATTGGAGTGGAAGTTACTTGTGTTGTGACCAATGACCAGAATGCACCTGGTTTTTTCAAGAGTAAACACTCGGGACCATTTAGGTCAGGTTTTGTGGTGCTGGACTTGGAAGATGTACCTGCTGGAACTTATAATATTGTTCCATCTACCTTCATGCCTAATCAGGAGGGCCCTTTCATTCTGACAGTGAAAGCATCCTGCCCATTCTCAGTGGCTCGGCTGCAGTGATGCAATTAATAGAGTGTCTGTATGGATCACTCACACCTGGACTCAAGATGGCTTATATATTAAAGAATGTTCGAGACTGATGAAGTCTGCAAAATATTTCCAGTCTCCGGAGAAAAACCTGCTGGAAGGCACTGTTCCATTGCACTGCAACTGTGATGTGTTCAGCATCACATTGGGCATTGTGACAGCCCTGATGACTGATGCATTCTGCAGACATGTGAACAGTTGTAGAAAGGTTGTGTCTGTACCTTTAAGCTTGAGTTGTATGAAGTATATATCTGTTATAAATTTTGCAAACTGAGGC
>Random_H03_T3
ATTATACACATAACATCTTTATTTGACACTCACTGCTTTATTCTGTACAAAATAAATGGCTTCAGCTTCACATGTATTTACACAAGAGTTCACATACTGAACATTTTCAAATAAAACATAAACATAATAAAAAATGTTAGTTCACTTTGTTCATTGTACAAGAAATACATCAACAGCTTTAAGTAATGGATCCTTGAATATTTCAATCAATACTCCATCTACACACCAAAATTTCATTCAATATACATACTTTATATGATATCTTTGTGCTATACAATGAACAAAGACAAGTATGTGGTTTTATTTATCTATAGTATTTAGTAATGTTTCATCATGATATTGAGATCATAAAAAATTATGACATTTTATTGTTACCATCTTCCTTGAAATAAAAGTTTATGTTGCTTTGAAAAACAAATGAAAAAATGATACTGGACGGTGGGAGGTAATCTTTGATCCCATTTTACTCATACATAGTTCATCAAAAACTGCACAACTGGATATATATATATATGCTATATATTAAATATCTAGATATGAGGAATCCAGTAAACATTTCCTGAAAACTTCATATTCACAGAATTTCAGAACCACTGTCATAATTTATTTATATAAAACAAACTTTGATATTAACTTACACAAAAAAATCTAAAACAAAATCCAGACTTGGTACAAGAGTAAAGCCACGAGACACAGTAAAAAAAAGCCTAC
>Random_H04_T3
GCACGAGGTTTTGTGTATTTTTATGTTTTAGTAAAGATTATTTTGTTGGTGTATTTTATTGATTTAATTTTTTTGGCTATAGTTTATTTGTACTGTAGGGGAGTATTGATTTATTTTTAGAAGTTTACTTGTTTTGTTGTACCTTGTGTATCAGGGTTTACTGAATTTTATTATTTATTTTTATTTCCCGATTCTAGAAGGGGCTATTAATTTATTTTAGTTGTTGTTTTATTAACATTAATAATGGGTTAATAGTGATGAAATGTTATTCGTCTTTAGGGGTTTCTGGTTTTTCAAGAAATGAATTTAATTCATGCGTCTTATTTAGAGTTTTATTATTTTATTATTTGTTTTTATTTGGCGTTAAGATTGGGAGGGATTAGCTTCTTATTTTATTTTTATAATTTTTTGCTTATTTAGTCTTGTGGATTTTATGGTGATTTTCAATTTGATTATGTTAAAATTTT
>Random_H05_T3
GCACGAGGACCCCAGACTGGTTTACTGATTGAAGATGAGTGGAATACGTCCAACTGATGAAGCGGTTTCAGAGTTCGGCAAATTCAAGTTAGCAAGTTCGAAACTGTACTATATCATCTTCAACATAGTTGAAGACAGAGACATAGCTGTGGAATCAACAGGCAGTGACGCAAAGAAATTCGCTGACTTGAAGGCTGCGCTTCCACCGAACGAGCCGAGATACATTGCAGTAAACCATAAATACAAGGTGGCTGATGGCACCGAGCGATCAAAAATTTTCTTGATCTTGTACACCCCATCCACATCAAAAGTGAAAGCCAAGATGTTGTATGCATCTTCCAAGAACACGATCAAGCATGCTTTGAACGGAGTTCAAAATGATATGGATGTCGATGAAAGTGTTCGAGAGGAGGACTTGACAGATAAAGCCACAAGAATCTAAAATTTATTATTCATTTCATTGAATTTGTTTATTTTTTTTTTTTAGTTGCTTGTTTATTTGCGTTTTCATAAAAG
>Random_H06_T3
GCACGAGGCAGTGCCCAGGTAATTATTGAAGCTCATCTTTTATAATAGTACAGGATGTTTGAACAACAGTGTGTAGTTTGTAACCACTGACTAAATGTATGGGTGTTACATTTGAATGTTTTTCCAGTTTCCTTCATTTTTTCTACCTTTTATAGGTGGCATGTAAGTGTATAGAAAACACAGAGTGTTGAGGCTTGAAGTAAGATACATTTTTTGGATGGTGGAATTTTTTCTGTGACTTTTCATTGCAGTCACTTAGTATGATTTGTTTGTATTGTAAGTAGACACGAACACAACCAGCCACAGCAGATTCATGCCAAAGCAGCGAGAAAGCTCCATGAGGTTCTGTGAGAGTCATGACCCTGTTTCAGATGCCATTTCTGTTGAAGCCAGAGAAGGCAGCAGAATTTTAAGTGGAAGGGCTCAGAACTTCAAAAGATTGGTAGCTTCGAAGTCAGTGTCTTCCAGTCAGTCATTGAACAACACTGTAAACAGAAGCGACAAGTGTTCACTGGGAACTCGGAAACATCGAGAACTGGAGGACTTTAAAGGAGAAACATCGAAGCAGAGAGGAATATGTCGGTGTTCCATTTGACATCTGTGACAGTGAGGATGAACTGCTGACAGGCATG
>Random_H07_T3
GCACGAGGAAGAAGTTCATGAATTGAATAGAATAGCATAAAGCAAGTTAATTAATAGATCCAAAAGCTAGCATTTCATTGAAATAAGACAGTGAAGTTTAATTGAATATGACAGTCACTGTCTGTGGTATTGAAATCCCTTTAATCTTACTGGTTATTAGTTTTAGAAATTTTAGAGGTTGGTTTTCCAAATGGTTTAACCTACATGAAATTTTACCCAGTGTTTCAATTCATGGAAAAGGAGAAACATGTTAAATTATGTAACCTCTGAACTCTCCTCTCTACATTTTTCATGTCCCATATGAAATACCATAGTTGGTACTAGTTGACATCACACCACACCACACCACACTGCGCTGCTGTTATGAAGGAACTCTGCTGTAAATGTAGTGTTCATTGCGAAAACAACCATCATCTACTAACACCACGATGA
>Random_H08_T3
GCACGAGGGACTCGAAATGATGGAAAAGGAATTTGTGGGCCTTTTGAGTTCTAGGGCATTTAAAGTTTTCCATAAAATCGAATTCAGTGAGGTGTTGGTGTGTTGAATTTTGATGGCTTGTCGTGATTGTCATTTTGCCATATGTTGATGAAATTCGGAATCAGGAAGCAAACCCTGAATTGTTAGTTATTGGGTCATCGAATTGTTAGGCAGAAAATGAAACTTGAATTGGTGAATTGTTGAATTTTTGAAGCTGTGAATTAATTTTAGTGGGTGGTTGCTTTTG
>Random_H09_T3
GCACGAGGGGACTATCAAGTCAGCTGTGGGAAAAGAACACTTATTAAATCTCGGAAATATCATGCTGTAACATGGACATCTTTTCGTCAGACAATTTATGTATTGTCTGTAGAATGCATACTTTATTTTGGGAAACTTGGTCATTTTGTGAAGGGCCATTAACTTGGCAGAGTACAGTTTTCATCTTGCACTAAAACCTGTCTCAAAGCAAGTCTTGAATGACCACAAGAACCTCTCGTAACAGCATTTTATGTTTTGTAGGGCTGGCATTTTATTTGGCATTTTGTTGTTGGGACCAAGAAGCTAGTCTTATTTTAAATTAAAGTATAAATTATTCAGGCTCTGAAATTGGGAAATAGCTTGACTTTGTATCCTAAGGCAGCATATTTAGATTTGGTATTAATATTATTTTCTTCTGTTTTGTTTGAGATTTGAGTTTTTGTTTATGTCACTGGTAAGGAAGAAATATAAGCAAGTTCTTCCAACCGGGGTCTTTGTCATTACACAT
>Random_H10_T3
GCACGAGGGTTTATTTTATGTTATGGTTATGTTTTAGTAAAGTATTATTTTGTTGTTGTAATTTATTGATTTGATTTTTTTGGCTATAGTTTATTTGTACTGTAGGGGTATATATTGATTAATTTTTAGAAGTTTACTTTCTTTGTTGTACCTTGTGTATCAGGGTTTACTGAATTTTATTATTTATTTTTATTTCCCGATTCTAAAAGGAGCTATTAACTTATTTTAGTTGTTGTTTTATTAACATTAATAATGGGTTAATAGTAATGAAATGTTATTCGTCTTTAGGGGTTTCTGGTTTTTCAGGAAATGAATTTAATTCATACGTCTTATTTAGAGTTTTATTATTTTATTATTTATTTTTATTTGGCGTTAAGATTGAGAGGGATTAGCTTCTTATTTTATTTTTATAA
>Random_H11_T3
GCACGAGGGGCATCTTCCCCTAGGGCATGAAGTTGTCCACCCACCTCCGTTTTGTGCTGAGGTTAAGGTTAACCTGTACCAGTGCTCCCTCATATGCCTCTGTGGTATGCACAGGGACAACAGTATCTTTGCTAGTTTTGAGGTTCTCACAGCAGTGTGGTTGAGGATTCCAATGTTGTGGGATATGACACTGCATCACTAGTAGGGGTACCATACATCGTGTGTTGCGTGGACATGTCCTTTTTTTTTACCCCAAAATTTCTGTCTAGGTGGGTTTTTTAAGTTTGTAGAAATCTCCACTTTTTGACTATGGTTATTTCTTAAACCTTTTGCATATTTTAATAGTACTGAAAATGTAAAATATTTCTACTACTCTTTAGGAAACTCATAATTATATTGTAGTAGCATTGTCCGAGTCAAAAAAAAAAACATTATGAATTGAACAGTTGACCTATGGAATGTGTCGGAACACTTGGGCATGGTAATTCTGAAAACTGTACTCAGTGAACAACATGCTTAA
>RandomH12_T3
TATATGTTAATAAGGACTTGAATTGAAATGTCATTGACATCGTGTAAGGAAAGACAATTGCATATACTTGCACGATCAGAATAC
>Soldier_A01_T3
CCACTACCAGCCGCCATGAAGGTCTTCGTTTGTCTTCTGTCTGCACTGGCGCTTTGCCAAGCTGCTTACGACTATAAGACAGTACTAAGCAATTCGCTACTTTTCTACGAGGCTCAGCGATCGGGAAAATTGCCGTCTGATCAGAAGGTCACGTGGAGGAAGGATTCCGCCCTTAACGACAAGGGCCAGAAGGGCGAGGACCTGACAGGAGGATACTATGACGCTGGTGATTTTGTGAAGTTCGGCTTCCCTATGGCGTACACAGTCACCGTCCTCGCTTGGGGTGTTATAGACTACGAATCAGCGTATTCTGCAGCAGGAGCTCTGGATAGTGGTCGCAAGGCTCTTAAATATGGCACGGACTACTTCCTCAAGGCGCACACGGCCCCGAACGAATTCTACG
>Soldier_A02_T3
CTGCAAGATACTCACACTTGCGACCAAAGCAATCAACCCTTCAGTCAACATGAACAAGCTGCTTGTGTTCTTCTTCGTGGCCGCCATTGTGCTGGTCGCCACGGTGTCTGCCGGGCCTATGCCAGCACCTTTCCCCCTGCCTGCCAAGGACCTTAAGGGCTCGGAGGCTCTGTACTACTCCGCATACTCCGGCTACCCCTACGCCGCAGTCCCAGGATACGGCTACGGCTACGTGTACGGCTAAAGCAACCCGGACAACAGACAGACAATGGCATCGGACAAAGGATCATCCTTACGGATAGCGCGATACGGATCTGACAACTTTGTACTCAATCCTTTCTCTCTAATAATATGTCTGGTACTGTATTGTGTGCCATTTCATCTGCATCCCCGCCCCT
>Soldier_A04_T3
TATTCTCAACAAATCACAAAGACATTGGAACACTATACTTTGTATTCGGTGCCTGATCAGGAATGGTCGGAACATCACTTAGAATACTAATTCGAACAGAACTAGGGCAACCCGGATCTCTAATTGGAGATGACCAGATCTACAACGTTATCGTTACTGCTCATGCATTCGTCATAATTTTCTTTATAGTCATACCAATCATGATTGGTGGATTCGGGAACTGATTAGTACCACTTATATTAGGAGCCCCAGACATGGCATTCCCACGAATAAACAACAT
>Soldier_A05_T3
ATATATTAACAACTAAAATATTCAAATACCTGGTCCTCTCGTACTAAGGTACAAAACTCCATTATAGATAGAAACCAACCTGGCTCACGCCGGTTTGAACTCAGATCATGTAAGATTTTAAAGGTCGAACAGACCCAATATAACTTTCCAGCCCCTACACCGAAAATAAACCTTAATCCAACATCGAGGTCGCAAACCCCCCTGCCGATAAGAACTCTCAAGGGAGATAACGCTGTTATCCCTAAGGTAATTTAATCTTACAATCAAAATAAATGGATCAAGCAAATATAAATAAATATAACAACACAAAGGAGGGGTTAAATAATATCCCTCCCATCACCCCAACAAAACATATTAAACAGCCCTAGTGAACCCTCACAAACAGAAAGAGACCATAATAAATGTCAAACTCTATAGGGTCTTCTCGTCCCATAAAAACATCTAAGAATTTTAACTCAAAGACCAAATTCAATAAACAATTCAAAATTAAGACAGCTTATGCCTCGTCAAGCCATTCATACCAGATCACAATTAAAGAACTAATGACTATGCTACCTTTGCACGGGCAAAATACCGCGGCCCTTCAACATTTAAGGTCAGTGGGCAAGCCATACTTCAAAAACTAACGAG
>Soldier_A06_T3
GAAGTGCAAGGCAAACTGGATGAAACCAACCGCACGCTCAACGACTTCGATTCCGCCAAGAAGAAACTGTCCATCGAGAACTCTGACCTGCTAAGGCAGTTGGAGGAGGCCGAGTCCCAGGTGTCGCAGCTCAGCAAGCTGAAGATCTCTTTGACGACCCAACTCGAGGACACCAAGCGCTTGGCCGACGAGGAGTCCAGGGAGCGGGCGACTCTTCTGGGCAAGTTCCGTAACCTGGAGCACGACCTGGACATCCTGCGTGAGCAGGTGGAGGAGGAGGCCGAAGGCAAGGCTGACATCCAGCGCCAGCTCTCCAAGGCCAATGCCGAAGCCCAGCTGTGGCGCTCCAAGTACGAGTCTGAAGGTGTAGCTCGGGCTGAGGAACTTGAAGAAGCCAAACGCAAGCTGCAGGCTAGACTTGCTGAGGCTGAGGAGACAATCGAGTCTCTGAACCAGAAGGTCGTAGCCTTGGAAAAGACCAAGCAGAGGCTGAGTACCGAAGTTGAAGACTTGCAGTTGGAGGTGGACCGTGCAACTGCTATTGCAAATGCTGCCGAGAATAGCAGAATGCATTCGACAAGATTATTGGTGAATGGAAGCT
>Soldier_A08_T3
GCAAGGGCTCTTAAATATGGCACGGACTACTTCCTCAAGGCGCACACGGCCGCGAACGAATTCTACGGACAAGTGGGC
>Soldier_A09_T3
CTCTTGAGATTGGAACTCAACAAACGGAGACTCATCCGCAGCTGTCGTGGCAGAGCTGTTCAAGTGGTGGATCGTGCTCGTCAAAGTCCGGCTCAATTGTTCTTGATTCCAATTGGAGATGGGTTCATGACAGCGGCACCACCAATTGCTATGATGGAAATTTGTGGACCAAGGATCTTTGCTCGAGTGCAGACACATGTGTCAGCAAATGTTACATCGAGGGGGCAGACTATTCGGGGACTTATGGAATTACGAGCAGTGGTTCAAAGCTGACCCTCAAATTTGTCACGAAAGGATCGTATTCAACAAACATCGGAAGTCGTGTTTACTTGTTGAAAGATGAGAATACGTATGAGACATTCAAATTGAAGAATAATGAGTTCACGTTCACAGTAGATGATTCTCAACTTGATTGTGGATTGAATGGTGCTTTGTATT
>Soldier_A10_T3
CAGGCTAGATCTCATAAACATGCTGCAGAAAGTATAATAGGAGCCTTGTTGATAGCCCTTACTCAAGGCCAGTTTCAAGGTCCTCCGAGGCCTGTTGGTCGTATTCTGGAACCTCCAGTACCTGTTCTTTGTGCTCAAAGAACAATCCATGAGAGAGTCAGTGGAAAAGGATACTTCTACTCATGGAAGGACCCACGCACTGCAAATGTAGAAGAGGATTGGCTGGGAGGTCGCAATTATTGCCGGCAGCGTTGCATGGACCTCGTCAGCCTGGAGACTGGTGCTGAGAATGATTTTATCAAGAGGCGTATTGTTGAAGGAAATATCAAATATATCTGGACAAGTGGTCGCCTTTGTGACTTCAAGGGCTGCGACAGACCTGATCTTCAGCCTCTAAATATTAACGGATGGTTCTGGACAGCAGAACTTAAGAGACTGCCCCCCACTA
>Soldier_A11_T3
GCGATTAATTTTAGTTAATTACTGAGATTGAAGGTAATTCTGAGTATCTGTGTTCTGCGGGTGGAAAGTTTTGTATTCACTCAATTGAGTTTCTTGTTTGCGTTGGGAATAGGATTTGTCGATTTGATGTAATGCTTTCTCAGATAATGAATAGGAATATTATTACTCTTA
>Soldier_A12_T3
TCACAAAGACATTGGAACACTATACTTTGTATTCGGTGCCTGATCAGGAATGGTCGGAACATCACTTAGAATACTAATTCGAACAGAACTAGGGCAACCCGGATCTCTAATTGGAGATGACCAGATCTACAACGTTATCGTTACTGCTCATGCATTCGTCATAATTTTCTTTATAGTCATACCAATCATGATTGGTGGATTCGGGAACTGATTAGTACCACTTATATTAGGAGCCCCAGACATGGCATTCCCACGAATAAACAACATAAGATTTTGATTACTCCCACCGGCATTAACATTACTACTTACTAGCAGAACAGGAGAAAGTGGAGCAGGGACAGGATGAACAGTCTACCCCCCTCT
>Soldier_B01_T3
GGAGAGCAACGACGACATGCTGATGCACAGAAGAATCTGCGTAAATCGGAACGGCGCATCAAGGAGTTGAGCTTCCAGGGTGAAGAAGACCGTAAGAACCATGAGCGTATGCAAGACTTAGTTGACAAACTACAACAGAAGATTAAGACATACAAGAGGCAGATCGAGGAGGCGGAGGAGATTGCAGCCCTGAATCTGGCCAAGTTCCGCAAAGCACAGCAGGAACTGGAAGAGGCCGATGAAAGAGCTGACCTCGCTGAGCAGGCAATTTCAAAATTCCGCGCGAAGGGACGATCGGGATCTGCAGCACGGGGGCTAAGCCCTGTGCCTCAGGCAAAGTCCCGCAGGGTTCCAGTGGAGTAAACCACATTTCTTCTCTTCCTCACAAACCGGTGCCTAGACCGCAATTTGATGGCAGCGCCTTCCCGCCACGATTCGATCTGCATCCAGAAGGCGATTTCTAAATCATACAAAACAACCCATGATTATAACAAAAATAAAAATTGCTACAGACGGACATGAACAAAAAGAGCCTATTTTGCAGCGCCTTAAGCAGCATATGGTAACAGGAACAAAAAAG
>Soldier_B02_T3
TCTCAACAAATCACAAAGACATTGGAACACTATACTTTGTATTCGGTGCCTGATCAGGAATGGTCGGAACATCACTTAGAATACTAATTCGAACAGAACTAGGGCAACCCGGATCTCTAATTGGAGATGACCAGATCTACAACGTTATCGTTACTGCTCATGCATTCGTCATAATTTTCTTTATAGTCATACCAATCATGATTGGTGGATTCGGGAACTGATTAGTACCACTTATATTAGGAGCCCCAGACATGGCATTCCCACGAATAAACAACATAAGATTTTGATTACTCCCACCGTCATTAACATTACTACTTACTAGCAGAACAGTAGAAAGTGGAGCAGGGACAGGATGAACAGTCTACCCCCCTCTTGCGAGAGGTATTGCCCATGCAGGAGCATCCGTAGACTTAGCCATCTTCTCCTTACATCTAGCAGGTGTTTCATCAATTTTGGGAGCAGTAAATTTTATCTCAACAACAATTAACATAAAACCAAAAAATATAAAACCCGAACGA
>Soldier_B03_T3
TACCGCCTACTTATCTGTCTCAGCCACTCCACTAATTATTAACCGATGGTTATTCTAACAAATACAAAGACATTGGAACACTATACTTTGTATTCGGTGCCTGATCAGGAATGGTCGGAACATCACTTAGAATACTAATTCGAACAGAACTAGGGCAACCCGGATCTCTAATTGGAGATGACCAGATCTACAACGTTATCGTTACTGCTCATGCATTCGTCATAATTTTCTTTATAGTCATACCAATCATGATTGGTGGATTCGGGAACTGATTAGTACCACTTATATTAGGAGCCCCAGACATGGCATTCCCACGAATAAACAACATAAGATTTTGATTACTCCCACCGTCATTAACATTACTACTTACTAGCAGAACAGTAGAAAGTGGAGCAGGGACAGGATGAACAGTCTACCCCCCTCTTGCGAGAGGTATTGCCCATGCAGGAGCATCCGTAGACTTAGCCATCTTCTCCTTACATCTAGCAGGTGTTTCATCAATTTTGGGAGCAGTAAATTTTATCTCAACACAATTAACAT
>Soldier_B04_T3
GTTATTCTCAACAAATCACAAAGACATTGGAACACTATACTTTGTATTCGGTGCCTGATCAGGAATGGTCGGAACATCACTTAGAATACTAATTCGAACAGAACTAGGGCAACCCGGATCTCTAATTGGAGATGACCAGATCTACAACGTTATCGTTACTGCTCATGCATTCGTCATAATTTTCTTTATAGTCATACCAATCATGATTGGTGGATTCGGGAACTGATTAGTACCACTTATATTAGGAGCCCCAGACATGGCATTCCCACGAATAAACAACATAAGATTTTGATTACTCCCACCGTCATTAACATTACTACTTACTAGCAGAACAGTAGAAAGTGGAGCAGGGACAGGATGAACAGTCTACCCCCCTCTTGCGAGAGGTATTGCCCATGC
>Soldier_B06_T3
CTACAATGAACTGCGAGTGGCCCCCGAGGAACACCCCATTCTTCTCACCGAAGCTCCCCTCAACCCCAAGGCCAACAGGGAGAAGATGACTCAGATCATGTTTGAGACTTTCAACACCCCAGCCATGTATGTCGCAATCCAGGCTGTCCTGTCCCTGTACGCTTCCGGTCGTACCACTGGTATCGTGCTGGACTCAGGTGATGGTGTCTCCCACACCGTCCCCATCTATGAAGGTTACGCTCTGCCCCATGCCATCCTGCGTCTGGACTTGGCTGGCCGTGACTTGACCGACTACCTGATGAAGATCCTGACTGAGCGTGGCTACAGCTTCACGACCACCGCTGAGCGGGAAATCGTGCGTGACATCAAAGAGAAACTGTGCTATGTCGCCCTGGACTTCGAGCAGGAAATGGCAACCGCCGCTGCTTCCACCTCTCTGGAGAAGTCATACGAGTTGCCTGATGGCCAGGTCATCACCATTGGCAACGAGCGTTTCCGCTGTCCTGAGGCTCTGTTCCAGCCTTCCTTCCTGGGTATGG
>Soldier_B07_T3
CTTTGTATTCGGTGCCTGATCAGGAATGGTCGGAACATCACTTAGAATACTAATTCGAACAGAACTAGGGCAACCCGGATCTCTAATTGGAGATGACCAGATCTACAACGTTATCGTTACTGCTCATGCATTCGTCATAATTTTCTTTATAGTCATACCAATCATGATTGGTGGATTCGGGAACTGATTAGTACCACTTATATTAGGAGCCCCAGACATGGCATTCCCACGAATAAACAACATAAGATTTTGATTACTCCCACCGTCATTAACATTACTACTTACTAGCAGAACAGTAGAAAGTGGACCAGGGACAGGATGAACAGTCTACCCCCCTCTTGCGAGAGGTATTGCCCATGCAGGAGCATCCGTAGACTTAGCCATCTTCTCCTTACATCTAGCAGGTGTTTCATCAATTTTGGGAGCAGTAAATTTTATCTCAACAACAATTAACATAAAACCAAAAAATATAAAACCCGAACGAATTCCACTATTCGTATGATCAGTCGCCATCACAGCTCTACTCCTACTATTATCCCTGCCAGTACTAGCCGGAGCAATCACTATGTTATTAACCGACCGCAACCTAAATACATCATTCTTTGACCCAGCTGGAGGTGGAGACCCAATCCTATATCAACACTTATTCTGATTC
>Soldier_B08_T3
TTTGCCAAGCTGCTTACCACTATAACACAGTACTAATCAATTGGCTACTGTTCTACGAGGCTCAGCGATCGGGAAAATTGCC
>Soldier_B09_T3
TTTCGTGTTTGTGATGTTAACTGTCTTGTTTTTACTTTCACTTGGATGGTGTGAGAAACACCCAGCGTTTCAATGGAAGAAGGATGGTGTCACTCAAAATGGCTTTCTTGTTCATGACCGTCACGTAGGAGATAATTGGTATCGTGATCAGAAGGATGGTAAATCAGGAGCTCTTGACCTTGACTATGAGAATGATGTTGGTGTGACAGTGAGTGGCGGGACCCTTACCCAGCGTCTTGTGAGCAATTATTCATGGAATAACAAAACGGTTGTTGGGTCGCGTTTGTATATTATGACAGCGGACGAGAAAAAGTACGAAAAATTTAACCTCACGGGAAAGGAGTTCACGTTTACAGTTAACCTGGCCCAAATTCCATGTGGAGATCAACGCAGCACTTTATACAGTTGAAATGCCCGCAGATGGAATTGATGCGACTGATCAAACACAGGGTGCCCCATATGGCTATGGTTATTGTGATGCCAATTGTGTGGATGGCGGGTGCTGCCCAGAGTTTGACGGTATTGAGGCTACATCAAAGGCGCTTGTTTTTACCACTCACACGTGTAGTGGCACTGGCTCGGGG
>Soldier_B10_T3
GTGAACCCCAAGCTGGATGAGATGGTTAATCAAGGAAGATTTGGTGGTAGAGGTGATCGTCGTTTCGGAAGCAGTGGCTATAGGCGTCCACAGATTGGATATGGTGGTAACAAAAGGTGGGAAGGCAACAGCAATAATGGTGGCTTTGCAGCCTGTATGAAGGGAGGTGATGTGGGAAGCAGGAATAAGCCCTTGCATTTCTCTGCAACAAGCAAGCCTCTGCAACCACAGGCAGGGAACAATTATGGTTTTAACCAAAGGATGGGAGGAGAAAACAAGTTCAGCATGCCTCCACCACCACCACCACCGGCACCACCATCATCATCATCATCATCCTGTGACATGAATTGGGTGAAGCAGTTTGCACAGCCCCCCAAGATAAACAGCACTC
>Soldier_B11_T3
CCCAACCGCATCGGAAACCTAGAGACCGAGAAATACGACCTAGAATACGAAGTGGCCAAAAAGAACTTGGAGATCTCTGACCTGAATAGCCTGGTGAACAACCTTCCAGGTAAATTCCAAAAGCCCACACTGAAGAAGGTGTCCAAGTATGAGAACAAGTTCGCCAAGTTGCAGAAGAAGGCAGCTGAGTTCAACTTCCGAAACCAGCTGAAGGTTGTCAAGAAGAAGGAATTCACGCTGGAGGAGGAGGACAAGGAGAAGAAACCAGATTGGTCAAAGAAGGGTGAAGAGAAGAAGGTAGGGGAGAAAGAAGTGGAGGCATAAATTTAATATTTTTAGTGTATTTCATTTGTATCAATTTTGAAAGAAATACTCACAGGCCATTTATTGAACAGTGTATTTATTGATACGGCCTGAACAGAACTAAAATTACTACCTGGAAAAAGTCGCCTACAGACGGGAAGGATAAGTGAAGGATGCTACAACATGGAAGTAAGGTTGTCAATGTTCACTGTGATTTTATGTACCGTTTTTGTTCTGTTTTGAATCCGCAGATATTGAGTTTTATT
>Soldier_B12_T3
GCTTTTCGACTTCGCCAACAATTATCGCGGCAAATACAGTGATTCAATCACCGACGCGAAGAATTTCTACGCGTCCGGAGACTACAAGGACGAATTAGTATGGGCAGCCGCATGGCTCTACAGGGCGACCAACGACAACACCTATCTGACTAAAGCTGAATCGCTATACAACGAATTCGGCCTCGGAAACTGGAACGGTGCCTTCAACTGGGATAACAAGATCTCCGGTGTACAGGTTCTACTGGCCAAGCTCACAAGCAAGCAGGCATACAAGGACAAGGTACAAGGCTACGTCGATTACTTGATTTCGTCTCAGAAAAAGACACCCAAGGGTCTCGTATACATCGACCAGAGGGGGTAC
>Soldier_C01_T3
TCTCAACAAATCACAAAGACATTGGAACACTATACTTTGTATTCGGTGCCTGATCAGGAATGGTCGGAACATCACTTAGAATACTAATTCGAACAGAACTAGGGCAACCCGGATCTCTAATTGGAGATGACCAGATCTACAACGTTATCGTTACTGCTCATGCATTCGTCATAATTTTCTTTATAGTCATACCAATCATGATTGGTGGATTCGGGAACTGATTAGTACCACTTATATTAGGAGCCCCAGACATGGCATTCCCACGAATAAACAACATAAGATTTTGATTACTCCCACCGTCATTAACATTACTACTTACTAGCAGAACAGTAGAAAGTGGAGCAGGGACAGGATGAACAGTCTACCCCCCTCTTGCGAGAGGTATTGCCCATGCAGGAGCATCCGTAGACTTAGCCATCTTCTCCTTACATCTAGCAGGTGTTTCATCAATTTTGGGAGCAGTAAATTTTATCTCAACAACAATTAACATAAAACCAAAAAATATAAAACCCGAACGAATTCCACTATTCGTATGATCAGTCGCCATCACAGCTCTACTCCTACTATTATCCCTGCCAGTACTAGCCGGAGCAATCACTATGTTATTAACCGACCGCAACCTAAATACATCATTCTTTGACCCAGCTGGAGGTGGAGACCCAATCCTATATCAACACTTATTCTGATTCTTC
>Soldier_C02_T3
CCACTACCAGCCACCATGAAGGTCTTCGTTTGTCTTCTGTCTGCACTCGCGCTTTGCCAAGCTGCTTACGACTATAAGACAGTACTAAGCAATTCGCTACTGTTCTACGAGGCTCAGCGATCGGGAAAATTGCCGTCTGATCAGAAGGTCACGTGGAGGAAGGATTCCGCCCTTAACGACAAGGGCCAGAAGGGCGAGGACCTGACAGGAGGATACTATGACGCTGGTGATTTTGTGAAGTTCGGCTTCCCTATGGCGTACACAGTCACCGTCCTCGCTTGGGGTGTTATAGACTACGAATCAGCGTATTCTGCAGCAGGAGCTCTGGATAGTGGTCGCAAGGCTCTTAAATATGGCACGGACTACTTCCTCAAGGCGCACACGGCCGCTAACCAATTCTACGGACAAGTGGGCCAGGGAGAT
>Soldier_C03_T3
GTGGATTCGGGAACTGATTAGTACCACTTATATTAGGAGCCCCAGACATGGCATTCCCACGAATAAACAACATAAGATTTTGATTACTCCCACCGTCATTAACATTACTACTTACTAGCAGAACAGTAGAAAGTGGAGCAGGGACAGGATGAACAGTCTACCCCCCTCTTGCGAGAGGTATTGCCCATGCAGGAGCATCCGTAGACTTAGCCATCTTCTCCTTACATCTAGCAGGTGTTTCATCAATTTTGGGAGCAGTAAATTTTATCTCAACAACAATTAACATAAAACCAAAAAATATAAAACCCGAACGAATTCCACTATTCGTATGATCAGTCGCCATCACAGCTCTACTCCTACTATTATCCCTGCCAGTACTAGCCGGAGCAATCACTATGTTATTAACCGACCGCAACCTAAATACATCATTCTTTGACCCAGCTGGAGGTGGAGACCCAATCCTATATCAACACTTATTCTGATTCTTCGGGCACCCTGAAGTCTACATCTTAATTGTACCAGGATTTGGTATAATCTCTCACATTATCTGCCACG
>Soldier_C05_T3
AATGGTCGGAACATCACTTAGAATACTAATTCGAACAGAACTAGGGCAACCCGGATCTCTAATTGGAGATGACCAGATCTACAACGTTATCGTTACTGCTCATGCATTCGTCATAATTTTCTTTATAGTCATACCAATCATGATTGGTGGATTCGGGAACTGATTAGTACCACTTATATTAGGAGCCCCAGACATGGCATTCCCACGAATAAACAACATAAGATTTTGATTACTCCCACCGTCATTAACATTACTACTTACTAGCAGAACAGTAGAAAGTGGAGCAGGGACAGGATGAACAGTCTACCCCCCTCTTGCGAGAGGTATTGCCCATGCATGAGCATCCGTAGACTTAGCCATCTTCTCCTTACATCTAGCAGGTGTTTCATCAATTTTGGGGAGCAGTAAATTTTATCTCAACAACAATTAACATAAAACCAAAAAATATTAAACCCCAACGAATTCCACT
>Soldier_C06_T3
CGACGTCGCTTTTTGATCCTTCGATGTCGGCTCTTCCTATCATTGCGAAGCAGAATTCGCCAGAGCGTTGGATTGTTCACCCACCAATAGGGAACGTGAGCTGGGTTTAGACCGTCGTGAGACAGGTTAGTTTTACCCTACTGATGACTGGGTCGTTGCGACAGTAATCCTGCTCAGTACGAGAGGAACCGCAGGTTCGGACATTTGGTTCACGCACTCGGCCGAGGGGCCGGTGGTGCGAGGCTACCATCCGTGGGATTATGCCTGAACGCCTCTAATGCCGTATCCCGTCTGGTCGAGGCAACGATAAATCAGCGGGAGTTCCGAGA
>Soldier_C07_T3
CAAGTCGGATTGGAGGGAAAGGTACACCACGAAGGAAGAAGAAGGTGGTCCATGCAACTGCCGCTACCGATGATAAGAAACTGCAGAGTTCTTTGAAAAAGCTCTCAGTAAATACAATTCCAGGTATTGAAGAGGTTAATATGATTAAGGATGATGGTACTGTGATCCATTTTAACAACCCAAAAGCCCAAGCTTCGTTAGCAGCGAACACATTTGCTATTACTGGTCATGGGGAGAACAAACAAATTACGGAAATGTTGCCAGGAATTTTGAGTCAACTAGGACCAGAAGGTTTAACACAACTCAAACGTCTTGCATCTAGTGTGGCAAATAGTGCCACTGGTGGGAAAGTAAGCATTGAAGAAGACGATGAGGTTCCATAGTTAGTGGAAAACTTTGACGAGGCCAGCAAGGAAGAGGTTCCCGTCAATATTTCAGATAAGGAAGACAAAGGAAAAGGAAAGGAAAATGATTCGGTATCAGCTGGTTCTGGGGAAGTGGCAAA
>Soldier_C08_T3
GATACTCACACTTGCGACCAAAGCAGATCAACCTTTCAATCAACATGAACAAGCTGCTCGTGTTCTTCTTCGTGGCCGCCATTGTGCTGGTCGCCACGGTGTCTGCCGGGCCTATGCCAGCACCTTTCCCCCTGCCTGCCAAGGACCTTAAGGGCTCGGAGGCTCTGTACTACTCCGCATACTCCGGCTACCCCTACGCCGCAGTCCCAGGATACGGCTACGGCTACGTGTACGGCTAAAGCAACCCGGACAACAGACAGACAATGGCATCGGACAAAGGATCATCCTTACGGACAGCGCGATACGGATCTGACAACTTTGTACTCAATCCTTTCTCTCTAATAATATGTCTGTTACTGTATTGTGTGCCATTTCATCTGCATCCCCGCCCCTCAAGTTATTAAAACCATATGCACAAGAAAATCATGCAGTACAGATGGTCGAAGTTGTTTCTACATATTTAAAAAGTCAAAATGTCAAAATACAATTATTTTCAAAGATTACTTCCACTGGTCAGTGAAAAGTTATATAAGTAAA
>Soldier_C09_T3
CACTGTAGGAAGCACGCCGGCCGGAGCTAAGTGAACGACAGAGAAGGCAAACCAACATGTGTGACGACGACGTAGCTGCGCTGGTGGTGGACAATGGCTCCGGCATGTGTAAGGCCGGTTTCGCCGGCGATGACGCTCCTCGCGCCGTGTTCCCGTCCATCGTGGGCCGACCTCGCCACCAGGGCGTCATGGTGGGTATGGGTCAGAAAGACAGCTACGTAGGTGATGAGGCCCAGTCCAAGAGAGGTATTCTAACACTGAAATACCCAATTGAACATGGAATCATCACCAACTGGGACGACATGGAGAAGATTTGGCATCACACATTCTACAATGAACTGCGAGTGGCCCCCTATGAACACCCCATT
>Soldier_C10_T3
ATTCTCAACAAATCACAAAGACATTGGAACACTATACTTTGTATTCGGTGCCTGATCAGGAATGGTCGGAACATCACTTAGAATACTAATTCGAACAGAACTAGGGCAACCCGGATCTCTAATTGGAGATGACCAGATCTACAACGTTATCGTTACTGCTCATGCATTCGTCATAATTTTCTTTATAGTCATACCAATCATGATTGGTGGATTCGGGAACTGATTAGTACCACTTATATTAGGAGCCCCAGACATGGCATTCCCACGAATAAACAACATAAGATTTTGATTACTCCCACCGTCATTAACATTACTACTTACTAGCAGAACAGTAGAAAGTGGAGCAGGGACAGGATGAACAGTCTACCCCCCTCTTGCGAGAGGTATTGCCCATGCAGGAGCATCCGTAGACTTAGCCATCTTCTCCTTACATCTAGCAGGTGTTTCATCAATTTTGGGAGCAGTAAATTTTATCTCAACAACAATTAACATAAAACCAAAAAATATAAAACCCGAACGAATTCCACTATTCGTATGATCAGTCGCCATCACAGCTCTACTCCTACTATTATCCCTGCCAGTACTAGCCGGAGCAATCACTATGTGATTAACCGACCGCAACCTAAATGCATCATTCTTTGAC
>Soldier_C11_T3
TTTTACCGCAGTGGTAGTCAAGTGTCTGGAAGGCAAGTCTAGCCCCAGCCGAACCTAAGCCAGTGCTTGCTCGCATTCCGGCCATACAGCTACCCAACGACAAACCGACAAGGTCAAGAAAGTAATCCCCGCCAATCAAAATGCCTTTCAAGCCTGTGGAAAACCCTAAGTGCCCCAAGTGCGGCAAATCTGTGTATGCCGCCGAGGAGCGGGTGGCAGGAGGACTGAAGTGGCACAAAATGTGCTTCAAGTGTGGCATGTGCAACAAACTTCTGGACTCAACCAACTGCGCCGAGCATGAAGGTGAGCTGTTCTGCAAGACGTGCCATGCACGCAAGTATGGCCCCAAGGGCTATGGCTTTGGCGGTGGTGCTGGTTGTCTCAGCATGGACCAGGGAGAACATCTTAAGGAATCAGAATCCAACTAAGTGTCCTGCCCATTGGCCCGCCCACGTGTGCAAGCAACAAGCCCTGCTCCCCCAGTCTGTCTCGTACGAAAAACATGTAC
>Soldier_C12_T3
TCACAAAGACATTTGAACACTATACTTTGTATTCGGTGCCTGATCAGGAATGGTCGGAACATCACTTAGAATACTAATTCGAACAGAACTAGGGCAACCCGGATCTCTAATTGGAGATGACCAGATCTACAACGTTATCGTTACTGCTCATGCATTCGTCATAATTTTCTTTATAGTCATACCAATCATGATTG
>Soldier_D01_T3
CAACAAATCACAAAGACATTGGAACACTATACTTTGTATTCGGTGCCTGATCAGGAATGGTCGGAACATCACTTAGAATACTAATTCGAACAGAACTAGGGCAACCCGGATCTCTAATTGGAGATGACCAGATCTACAACGTTATCGTTACTGCTCATGCATTCGTCATAATTTTCTTTATAGTCATACCAATCATGATTGGTGGATTCGGGAACTGATTAGTACCACTTATATTAGGAGCCCCAGACATGGCATTCCCACGAATAAACAACATAAGATTTTGATTACTCCCACCGTCATTAACATTACTACTTACTAGCAGAACAGTAGAAAGTGGAGCAGGGACAGGATGAACAGTCTACCCCCCTCTTGCGAGAGGTATTGCCCATGCAGGAGCATCCGTAGACTTAGCCATCTTCTCCTTACATCTAGCAGGTGTTTCATCAATTTTGGGAGCAGTAAATTTTATCTCAACAACAATTAACATAAAACCAAAAAATATAAAACCCGAACGAATTCCACTATTCGTATGATCAGTCGCCATCACAGCTCTACTCCTACTATTATCCCTGCCAGTACTAGCCGGAGCAATCACTATGTTATTAACCGACCGCAACCTAAATACATCATTTCTTTGACCCAGC
>Soldier_D02_T3
CGTAAGCGCCGGCAACTACCGCTGCCTGTTCCTAGCACTCGGTCCGCCGTCGGCAGCCCACTCCAACAGTT
>Soldier_D03_T3
GCCTGGCGTCACCAAACCGGTGAACTGGGCAGGTGCACAAGATGCCCCGCCCGGAACAAAGGCGGCTGTGGCCCCATCGCCACCCGTCAAAAAGACTCTACCTCTAGTTTCACAGGCATCTCCTAAGCCAGTCATCGCTAAGCCAGCTCCTCCACGACCTGTGTCTCCACCACAACCCCCTGCACCTCCACCCGAAGTTTGTCTCCGTTGGAACAGCTACCATTCGAACATGCGAGCTACATTCCCAAGTCTGCTGAACAATGAACAGTTTGTGGATGTCACATTGGCTTGTGAGGGGCGCAGTATTAAATGTGGTAGAGTAATGCTATCAGCATGCAGCTCATACTTTGAGGAGTTGCTAAGCCAGAATCCCTGCCAACATCCCAT
>Soldier_D04_T3
CAGTGATTCAATCACCGACGCGAAGAATTTCTACGCGTCCGGAGACTACAAGGACGAGTTAGTATGGGCAGCCGCATGGCTCTACAGGGCGACCAACGACAACACCTATCTGACTAAAGCTGAATCGCTATACAACGAATTCGGCCTCGGAAACTGGAACGGTGCCTTCAACTGGGATAACAAGATCTCCGGTGTACAGGTTCTACTGGCCAAGCTCACAAGCAAGCAGGCATACAAGGACAAGGTACAAGGCTACGTCGATTACTTGATTTCGTCTCAGAAGAAGACACCCAAGGGTCTCGTATACATCGACCAGTGGGGTACCCTGCGACATGCTGCCAATTCTGCTCTCATTGCTCTGCAGGCAGCCGACCTGGGTATCAATGCTGCTACTTATTGCGCGTATGCCAAGAAGCAGATCGATTACGCATTGGGTGATGGAGGTCGCAGCTACGTCGTAGGATTTGGTACTAACCCACCCGTACGCCCTCACCACAGATCCAGCTCGTGCCCTGACGCACCAGCCGTATGTGACTGGGACACGTACAACAGCGCCGGCCCCAATGCTCACGTACTCACCGGAGCCTTGGTGGGGTGGTCCAGATAGCAACGATA
>Soldier_D05_T3
CTGCAAGATACTCACACTTGCGACCAAAGCAATCAACCCTTCAGTCAACATGAACAAGCTGCTTGTGTTCTTCTTCGTGGCCGCCATTGTGCTGGTCGCCACGGTGTCTGCCGGGCCTATGCCAGCACCTTTCCCCCTGCCTGCCAAGGACCTTAAGGGCTCGGAGGCTCTGTACTACTCCGCATACTCCGGCTACCCCTACGCCGCAGTCCCAGGATACGGCTACGGCTACGTGTACGGCTAAAGCAACCCGGACAACAGACAGACAATGGCATCGGACAAAGGATCATCCTTACGGACAGCGCGATACGGATCTGACAACTTTGTACTCAATCCTTTCTCTCTAATAATATGTCTGTTACTGTATTGTGTGCCATTTCATCTGCATCCCCGCCCCTCAAGTTATTAAAACCATATGCACAAGAAAATCATGCAGTACAGATGGTCGAAGTTGCTTCTACATATTTAAAAAGTCAAAATGTCAAAATACAATTATTTTCTAAGATTACT
>Soldier_D06_T3
CCGATGGTTATTCTCAACAAATCACAAAGACATTGGAACACTATACTTTGTATTCGGTGCCTGATCAGGAATGGTCGGAACATCACTTAGAATACTAATTCGAACAGAACTAGGGCAACCCGGATCTCTAATTGGAGATGACCAGATCTACAACGTTATCGTTACTGCTCATGCATTCGTCATAATTTTCTTTATAGTCATACCAATCATGATTGGTGGATTCGGGAACTGATTAGTACCACTTATATTAGGAGCCCCAGACATGGCATTCCCACGAATAAACAACATAAGATTTTGATTACTCCCACCGTCATTAACATTACTACTTACTAGCAGAACAGTAGAAAGTGGAGCAGGGACAGGATGAACAGTCTACCCCCCTCTTGCGAGAGGTATTGCCCATGCAGGAGCATCCGTAGACTTAGCCATCTTCTCCTTACATCTAGCAGGTGTTTCATCAATTTTGGGAGCAGTGAATTT
>Soldier_D07_T3
GGAGAAGGAGAAGGAACCGACACAGGAGGAGAAGGAGAAGGAACCGACACAGGAGGAGAAGGAGAAGGAACCGACACAGGAGGAGAAGGAGAAGGAACCGACACAGGAGGAGAAGGAGAAGGAACCGACACAGGAGGAGAAGGAGAAGGAACCGACACAGGAGGAGAAGGAGATGGAGGAGAAGGAACTGACACTGGAGGAGAAGGGGAGGGAGAAGGAAAAGGAACCAACACAGGAGGAGAAGGAGAAGGAACTGATGAAAACCCAAAGAACCAAGGGGGAGAAGAAGGAGAAGGAACCGATGAAAACCCAAAGAACCAAGGGGGAGAAGAAGGAGAAGGAACCGATGAAAACCCAAAGAACCAATGGGGATGAAGAAGGAGAAGGAACCGATGAAAACCCAAAGACCCAAGGGGGAGGGGAAGAAAAACCTTTCAACATTATTGCTATCATCGCGATTGCTGTTGGGGT
>Soldier_D08_T3
CTTACATCTAGCAGGTGTTTCATCAATTTTGGGAGCAGAAATTTATCTAACACATAACATAAAACCAAAAATATAAAACCCGAACGAATTCCACTATTCGTATGATCAGTCGCCATCACAGCTCTACTCCTACTATTATCCCTGCCAGTACTAGCCGGAGCAATCACTATGTTATTAACCGACCGCAACCTAAATACATCATTCTTTGACCCAGCTGGAGGTGGAGACCCAATCCTATATCAACACTTATTCTGATTCTTCGGGCACCCTGAAGTCTACATCTTAATTTTACCAGGATTTGGTATAATCTCTCACATTATCTGCCACGAAAGAGGAAAGAAGGAGGCATTCGGAAACCTCGGAATAATTTTTGCAATACTAGCAATTGGCTTGCTAGGATTTGTTGTATGGGCCCACCATATATTTACAGTAGGAATAGATGTTGACACACGAGCATACTTTACATCCGCAACAATAATCATTGCAGTGCCAACAGGAATTAAAATCTTCAGATGACTTGCAACTATATACGGATCACAATTAACATACAGACCCGCCTGTCTATGGGCAATAGGATTTGTATTCCTGTTCACAATAGGGGGATTAACAGGAGTAGTCCTTGCAAACTCATCAATCGACATCGTACTACACGATACTTATTAC
>Soldier_D09_T3
CAGTGATTCAATCACCGACGCGAAGAATTTCTACGCGTCCGGAGACTACAAGGACGAGTTAGTATGGGCAGCCGCATGGCTCTACAGGGCGACCAACGACAACACCTATCTGACTAAAGCTGAATCGCTATACAACGAATTCGGCCTCGGAAACTGGAACGGTGCCTTCAACTGGGATAACAAGATCTCCGGTGTACAGGTTCTACTGGCCAAGCTCACAAGCAAGCAGGCATACAAGGACAAGGTACAAGGCTACGTCGATTACTTGATTTCGTCTCAGAAGAAGACACCCAAGGGTCTCGTATACATCGACCAGTGGGGTACCCTGCGACATGCTGCCAATTCTGCTCTCATTGCTCTGCAGGCAGCCGACCTGGGTATCAATGCTGCTACTTATTGCGCGTATGCCAAGAAGCAGATCGATTACGCATTGGGTGATGGAGGTCGCAGCTACGTCG
>Soldier_D10_T3
GATCTCCGTGCTGACCGGCCACGTCCCTCTGCAAGACAGGCCCAAGATTGTAGACCTCGAAAAGCAACATGGCGGACGATGAGGCGAAGAAGGCCAAGCAGGCTGATATCGACCGTAAGCGCGCTGAAGTGCGCAAGCGGCTCGAGGAGACGGCCAAAGCTAAGAAGGCCAAGAAAGGCTTTATGACCCCGGAGAGGAAGAAGAAGCTCAGGTTGTTGCTGAGAAAGAAGGCTGCTGAAGAGTTGAAGAAGGAGCAGGAAAGGAAAGCGGCCGAGAGGAAGAGGATCATTGATGAACGTTGTGGCAAGCCCAAAAGTGTTCTAGATGCAAATGAAGATCAACTCAAGAAAATCGTCAAGGAGTATTACGATCGTGTATTTCTGTGTGAGGGTCAAAAATGGGATTTGGAACATGAAGTGAGAAAGAGGGACTGGGAGATCTCTGACCTGAATAGCCTGGTGAACAACCTTGCAGGTGAATTCCAAAAGCCCACACTGAA
>Soldier_D11_T3
CCAGCCGCCATGAAGGTCTTCGTTTGTCTTCTGTCTGCACTGGCGCTTTGCCAAGCTGCTTACGACTATAAGACAGTACTAAGCAATTCGCTACTTTTCTACGAGGCTCAGCGATCGGGAAAATTGCCGTCTGATCAGAAGGTCACGTGGAGGAAGGATTCCGCCCTTAACGACAAGGGCCAGAAGGGCGAGGACCTGACAGGAGGATACTATGACGCTGGTGATTTTGTGAAGTTCGGCTTCCCTATGGCGTACACAGTCACCGTCCTCGCTTGGGGTGTTATAGACTACGAATCAGCGTATTCTGCAGCAGGAGCTCTGGATAGTGGTCGCAAGGCTCTTAAATATGGCACGGACTACTTCCTCAAGGCGCACACGGCCGCGAACGAATTCTACGGACAAGTGGGCCAGGGAGATGTCGACCACGCCTACTGGGGACGTCCAGAAGACATGACGATGTCCAGACCTGCCTACAAGATCGACACGTCGAAACCAGGGTCTGACCTGGCA
>Soldier_D12_T3
GCCGCCATGAAGGTCTTCGTTTGTCTTCTGTCTGCACTGGCGCTTTGCCAAGCTGCTTACGACTATAAGACAGTACTAAGCAATTCGCTACTTTTCTACGAGGCTCAGCGATCGGGAAAATTGCCGTCTGATCAGAAGGTCACGTGGAGGAAGGATTCCGCCCTTAACGACAAGGGCCAGAAGGGCGAGGACCTGACAGGAGGATACTATGACGCTGGTGATTTTGTGAAGTTCGGCTTCCCTATGGCGTACACAGTCACCGTCCTCGCTTGGGGTGTTATAGACTACGAATCAGCGTATTCTGCAGCAGGAGCTCTGGATAGTGGTCGCAAGGCTCTTAAATATGGCACGGACTACTTCCTCAAGGCGCACACGGCCGCGAACGAATTCTACGGACAAGTGGGCCAGGGAGATGTCGACCACGCCTACTGGGGACGTCCAGAAGACATGACGATGTCCAGACCTGCCTACAAGATCGACACGTCGAAACCAGGGTCTGACCTGGCAGCCGAGACAGCCGCCGCCCTCGCTGCAACTGCCATCGCCTACAAGAGTGCTGACGCAACTTATTCCAACAACTTGATCACCCACGCCAAGCAGCTTTT
>Soldier_E01_T3
CAGCGATCGGGAAAATTGCCGTCTGATCAGAAGGTCACGTGGAGGAAGGATTCCGCCCTTAACGACAAGGGCCAGAAGGGCGAGGACCTGACAGGAGGATACTATGACGCTGGTGATTTTGTGAAGTTCGGCTTCCCTATGGCGTACACAGTCACCGTCCTCGCTTGGGGTGTTATAGACTACGAATCAGCGTATTCTGCAGCAGGAGCTCTGGATAGTGGTCGCAAGGCTCTTAAATATGGCACGGACTACTTCCTCAAGGCGCACACGGCCGCGAACGAATTCTACGGACAAGTGGGCCAGGGAGATGTCGACCACGCCTACTGGGGACGTCCAGAAGACATGACGATGTCCAGACCTGCCTACAAGATCGACACGTCGAAACCAGGGTCTGACCTGGCAGCCGAGACAGCCGCCGCCCTCGCTGCAACTGCCATCGCCTACAAGAGTGCTGACGCAACTTATTCCAACAACTTGATCACCCACGCCAAGCAGCTTTTCGACTTCGCCAACAATTATCGCGGCAAATACAGTGATTCAATCACCGACGCGAAGAATTTCTACGCGTCCGGAGACTACAAGGACGAGTTAGTATGGGC
>Soldier_E02_T3
GACACGTCGAAACCGGGTCTGACCTGGCAGCCGAGACAGCCGCCGCCCTCGCTGCAACTGCCATCGCCTACAAGAGTGCTGACGCAACTTATTCCAACAACTTGATCACCCACGCCAAGCAGCTTTTCGACTTCGCCAACAATTATCGCGGCAAATACAGTGATTCAATCACCGACGCGAAGAATTTCTACGCGTCCGGAGACTACAAGGACGAGTTAGTATGGGCAGCCGCATGGCTCTACAGGGCGACCAACGACAACACCTATCTGACTAAAGCTGAATCGCTATACAACGAATTCGGCCTCGGAAACTGGAACGGTGCCTTCAACTGGGATAACAAGATCTCCGGTGTACAGGTTCTACTGGCCAAGCTCACAAGCAAGCAGGCATACAAGGACAAGGTACAAGGCTACGTCGATTACTTGATTTCGTCTCAGAAGAAGACACCCAAGGGTCTCGTATACATCGACCAGTGGGGTACCCTGCGACATGCTGCCAATTCTGCTCTCATTGCTCTGCAGGCAGCCGACCTGGGTATCAATGCTGCTACTTATCGCGCGTATGCCAAG
>Soldier_E03_T3
CCTGATGTGAACATAAAACATTCAGGGCGTGAAGACAATGAGCGGGAAAGAGAACGATATCGATTAGAAAGAGAGCGAGAATCTGCTCGTGCTGGCAACCCTGATAGAGATCGTGTAGAGAGAGATCGGCCTGACAGGGACAGGAGACGTTCTCGAAGCAGAGAGAGGGAGAGAATAGAAAGAGAGAAGCGCAGGAAATCGAGAAGTCGTTCAAGAGACAGAAAGCGCCGCCGCAGTCGTGAACGTGTCAAGGAGAAGGATCCAGACATTGAAGAAGTTGAGCGAGATGAGCGTGAGCGAGTTCGTGACAGAGATAGGGAACGTGATCGAGAACGAGATCGTGATCGTAAGCGCAGGCGCAGCCGTTCCAGAGAAAGAGACAGGGAACGTGA
>Soldier_E04_T3
TTCCATTTTACATGGTGCTGTACAAGGATCCAGGACATCCTTTCAGCCTGCACATCACATCAGGATGAGAAGTTTCTCCAGTCCACAGGAACTACTGGGAGTNCTGTGCAAAGGCCTGCAGTGGCATTGGTGAAGGAACAGCTGAAGGATGTGCAGCATGAGTCAAGAAGAAGACAATGAAG
>Soldier_E05_T3
AGCAGACGCGCCTTCTTGCAGAGCGCCTGCAGAGGGAGGTCGGTCTGTCCGCTCAAGTTAAGGAGCTCTCAGCCAAAGTGCAGCATCTGATCTCCGAGAACAGGTGCCTGGAAGAGGAGAAGTGCGAACTGGAGGAGGCGGAGAATGACACGCGGCTGATGTGTCAGAAGTTAGAAGTGAAGCT
>Soldier_E07_T3
GGCTCTCCAGATGTGTTTGGTGTAATGTATGTAAGATTTGGGTATTGGCGGTTTTTGGAGGGTGTG
>Soldier_E11_T3
CTGGAACATATGGTATCTCCACCAGTGGAAACTCTTTGACCCTCGGTTTTGTGACGAAAGGTTCATATTCAACAAACATTGGAAGCCGTGTGTATCTGTTGAAGGATGAGAACACCTACCAGATGTTCAAGTTGAAGAACAAGGAATTCACGTTCACGACTGATGTGTCGGGTCTTCCATGTGGATTGAATGGTGCGCTGTACTTTGTTGCGATGGATGAGGATGGTGGAAAGGCCAAACACCCTCTTTCGAAGCCTGGGGCAAAGTATGGAATGGGATATTGTGATGCGCAGTGCCCTCATGACATGAAATTCATCGAAGGCCTTGCAAATTGTGAGGGATGGAAGCCACAGGACAATGATGAGAACTCCGGGAATGGAAAGTATGGAACGTGCTGTGCGGAAATGGATATCTGGGAGGCGAACTCACAAGCGACTGCATACACAGTTCATGCTTGCTCGAAGACTGGAGCAACCAAGTGGTCAGGAAATGACTGTGGAGATGA
>Soldier_E12_T3
TCTCCGTAGCTATGAAAGTCAGGTTAACATGATCACGTATCCCAGGGAAGGGCCAGTTGCCATAGGACAGTCAAAATCCCCGAGCGGTGGGACGTGGTAGAGTTGTTAGTAAGAAATTCACAGAAATTTACGTAGAGTAACCAAGTTAGTGAAGAAGGTGGTATTGTAGAACTTGTGTACTGACGGATATAGGATACAAGTGGCGGACTGTCCGTTCTGGTACTATGCAAGTCCGTCTAGATGAGAATAACTCGAGACCAGAACTTGTCCCTCCTGAGATGTCGTACAAAGAATTCCCGCGAGGTAGCCAAAACATTGCCTTAAATAGGACGGTCAGTATACGGCATAACCTTCTCTTTGCTAGGTGGGA
>Soldier_F01_T3
TAAGAATGGTTTGAAAAAAGGAGATGCTTTATCGCCGTTGCTTTTCAACTTTGCTTTGGAATATTTCATTTGGAGGGTTCAAGCAAACCAAGAGGGCTTGAAATTAAATG
>Soldier_F02_T3
GTGTTGAAATGTGAACTTTTATTGCACTTTTCTGAAGCATATTACATTTTCGTTGTCAAATTTTACACATGTCCAGTGGACAAGGAGACATTGATAGCTGTGTGCGGTTACACGCCAGCCTTGAGGAGACCAGCGACAGCTGATTGGAAGCCAGCGTTGTAATCTGTGGCCACTTCGTTGGAGAT
>Soldier_F04_T3
GGATTCCGCCCTTAACGACAAGGGCCAGAAGGGCGAGGACCTGACAGGAGGATACTATGACGCTGGTGATTTTGTGAAGTTCGGCTTCCCTATGGCGTACACAGTCACCGTCCTCGCTTGGGGTGTTATAGACTACGAATCAGCGTATTCTGCAGCAGGAGCTCTGGATAGTGGTCGCAAGGCTCTTAAATATGGCACGGACTACTTCCTCAAGGCGCACACGGCCGCGAACGAATTCTACGGACAAGTGGGCCAGGGAGATGTCGACCACGCCTACTGGGGACGTCCAGAAGACATGACGATGGCCAGACCTGCCTACAAGATCGACACGTCGAAACCAGGGTCTGACCTGGCTGCCGAGACAGCCGCCGCCCTCGCTGCAACTGCCATCGCCTACAAGAGTGCTGACGCCACTTATTCCAACAACTTGATCACCCACGCCAAGCAGCTTTTCGACTTCGCCAACAATTATCGCGGCAAATACAGTGATTCAATCACCGACGCGAAGAATTTCTACGCGTC
>Soldier_F05_T3
CAAGCTGCTTACGACTACAAGACAGTACTAAGCAATTCGCTACTTTTCTACGAGGCTCAGCGATCGGGAAAATTGCCGTCTGATCAGAAGGTCACGTGGAGGAAGGATTCCGCCCTTAACGACAAGGGCCAGAAGGGCGAGGACCTGACAGGAGGATACTATGACGCTGGTGATTTTGTGAAGTTCGGCTTCCCTATGGCGTACACAGTCACCGTCCTCGCTTGGGGTGTTATAGACTACGAATCAGCGTATTCTGCAGCAGGAGCTCTGGATAGTGGTCGCAAGGCTCTTAAATATGGCACGGACTACTTCCTCAAGGCGCACACGGCCGCGAACGAATTCTACGGACAAGTGGGCCAGGGAGATGTCGACCACGCCTACTGGGGACGTCCAGAAGACATGACGATGTCCAGACCTGCCTACAAGATCGACACGTCGAAACCAGGGTCTGACCTGGCAGCCGAGACAGCCGCCGCCCTCGCTGCAACTGCCATCGCCTACAAGAGTGCTGACGCAACTTATTCCAACAA
>Soldier_F06_T3
CTCAACAAATCACAAAGACATTGGAACACTATACTTTGTATTCGGTGCCTGATCAGGAATGGTCGGAACATCACTTAGAATACTAATTCGAACAGAACTAGGGCAACCCGGATCTCTAATTGGAGATGACCAGATCTACAACGTTATCGTTACTGCTCATGCATTCGTCATAATTTTCTTTATAGTCATACCAATCATGATTGGTGGATTCGGGAACTGATTAGTACCACTTATATTAAGAGCCCCAGACATGGCATTCCCACGAATAAACAACATAAGATTTTGATTACTCCCACCGTCATTAACATTACTACTTACTAGCAGAACAGTAGAAAGTGGAGCAGGGACAGGATGAACAGTCTACCCCCCTCTTGCGAGAGGGATTGCCCATG
>Soldier_F07_T3
CAGAACTAGGGCAACCCGGATCTCTAATTGGAGATGACCAGATCTACAACGTTATCGTTACTGCTCATGCATTCGTCATAATTTTCTTTATAGTCATACCAATCATGATTGGTGGATTCGGGAACTGATTAGTACCACTTATATTAGGAGCCCCAGACATGGCATTCCCACGAATAAACAACATAAGATTTTGATTACTCCCACCGTCATTAACATTACTACTTACTAGCAGAACAGTAGAAAGTGGAGCAGGGACAGGATGAACAGTCTACCCCCCTCTTGCGAGAGGTATTGCCCATGCAGGAGCATCCGTAGACTTAGCCATCTTCTCCTTACATCTAGCAGGTGTTTCATCAATTTTGGGAGCAGTAAATTTTATCTCAACAACAATTAACATAAAACCAAAAAATATAAAACCCGAACGAATTCCACTATTCGTATGATCAGTCGCCATCACAGCTCTACTCCTACTATTATCCCTGCCAGTACTAGCCGGAGCAATCACTATGTTATTAACCGACCGCAACCTAATACATCATTCTTTGA
>Soldier_F09_T3
TTAAATACTGGAGAATAAGAAATAAAATAATTGCTTCTTAATTGTATAATTTCCTGTAATTCACAAAGTAAGAACAGATATGTGATTTACGTGTGAAAGCTGCTCAATTTGAAGTTGCCTGACAAATTTTTGCTCCACTGAGAATACAAAAACATATTTTATTGCCTCCAGATATATAATTTCAAATTGTTCAGCTCTTGAATGTGTTTCCGAATTAGAACATCAAACTTATTTTTAAAGGCAGCAAATGTAGAATTTTCAGGCAGTCCTTGTTTAACGTTTCCTGAAAAATGTTTTGCCTTAATGTTGATAAAAATTCGTTGACCAAAGAGTAGATGAACATTGCTTGGATTCAGTTTAAAGTTTTTTTTTTTTCTGACAGCCGGCTTATCTTCAGTGTCAAGATTCTCAGGTACTGTAATTAATTTCTGTCGGGAAAAACATTCTTTTGTTTTGCTGTATGTTGTAATTTTCAGAACTGTAACCCCAACATTAAATGAGGACTGACTGTACATAGAACAAACACCTCCATGT
>Soldier_F10_T3
TAGGAGCCGTAAACCACGAGGTTTGCCCAGGAAGCATGGGCATAGCAGTGAAGAAAATGATTTCAAGGCTTCGAACCCAGCAATTCCAGAATCAAGTACATCTCCTGACAGTAATGCTCGCCGGCAGGAATTCCTCTCCAAGGCTGTTTCAATCATCAAAAATGCATCAGCAGCGGTTATCGACCTCTCTGTGAAATTCGAGGGACGCACCAAAGCAGAGTTTGTAATGACTGCTGCTTGGGCTTCATCTTTGGTGAACGGAAGTCAAAGCGTTCTGCTCTTCCTGAAATCACTTCCCGCCCAGCACCCACTGCTCCCCCGACAACAACAGTTGCAGGTATGTCTAGTTGGGAAGGTCTCCATGCCTCCAGTACCAGTCACCAACTTCCATGAAGCACTTAAATACGACCCCAATTCTTCTGTGAGGGCCCAGCTAAGTTTCGGCGAGACATGTCAACATGGCGCCACCGTGTCCCTGAAGGGTGAAATGGAACAAAGCCACATGAGAAAAGAATCAATTGCCAATA
>Soldier_F12_T3
TCACAAAGACATTGGAACACTATACTTTGTATTCGGTGCCTGATCAGGAATGGTCGGAACATCACTTAGAATACTAATTCGAACAGAACTAGGGCAACCCGGATCTCTAATTGGAGATGACCAGATCTACAACGTTATCGTTACTGCTCATGCATTCGTCATAATTTTCTTTATAGTCATACCAATCATGATTGGTGGATTCGGGAACTGATTAGTACCACTTATATTAGGAGCCCCAGACATGGCATTCCCACGAATAAACAACATAAGATTTTGATTACTCCCACCGTCATTAACATTACTACTTACTAGCAGAACAGTAGAAAGTGGAGCAGGGACAGGATGAACAGTCTACCCCCCTCTTGCGAGAGGTATTGCCCATGCAGGAGCATCCGTAGACTTAGCCATCTTCTCCTTACATCTAGCAGGTGTTTCATCAATTTTGGGAGCAGTAAATTTTATCTCAACAACAATTAACATAAAACCAAAAAATATAAAACCCGAACGAATTCCACTATTCGTATGATCAGTCGCCATCACAGCTCTACTCCTACTATTATCCCTGCCAGTACTAGCCGGAGCAATCACTATGTTATTAACCGACCGCAACCTAAATACATCATTCTTTGACCCAGCTGGAGGTGGAGACCCAATCCTATATCAACACTTATTCTGATTCTTCGGGCCCCTGGGGTCTACATCTTAATTTTAC
>Soldier_G02_T3
CTCAACGTTATCGTTACTGCTCATGCATTCGTCATAATTTTCTTTATAGTCATACCAATCATGATTGGTGGATTCGGGAACTGATTAGTACCACTTATATTAGGAGCCCCAGACATGGCATTCCCACGAATAAACAACATATAGATTTTGATTACTCCCACCGTCATTAACATTACTACTTACT
>Soldier_G03_T3
GCAAAACTTCAGGCGCAGTTTGATTTTGCTGCTCGTGTTGCCAATGAGTTGAGTTTTAAAGAAGGTGATATAATCACGCTTATAGAGAAACATGAATCTGGAATGTGGAAAGGTGAGTTGGATGGCCGAATAGGATTGTTTCCTTATAATTTCGTTTCAAAATTGCCCGCTGATGGACCGGCTGCATCCGCTCAACCCAGTAAACCCATGGAGGGATGGTTGACCAAGCAAGGTCATTTGGTTAAAAATTGGAAAAGGAGGTGGTGGGTTCTGAGAGGATCGTCTCTTTACTACTATGAGAATGAGACAGCTGCAAAGGAAAAGGGAGAAATAAAGTTAT
>Soldier_G04_T3
CCCGAACGAATTCCACTATTCGTATGATCAGTCGCCATCACAGCTCTACTCCTACTATTATCCCTGCCAGTACTAGCCGGAGCAATCACTATGTTATTAACCGACCGCAACCTAAATACATCATTCTTTGACCCAGCTGGAGGTGGAGACCCAATCCTATATCAACACTTATTCTGATTCTTCGGGCACCCTGAAGTCTACATCTTAATTTTACCAGGATTTGGTATAATCTCTCACATTATCTGCCACGAAAGAGGAAAGAAGGAGGCATTCGGAAACCTCGGAATAATTTTTGCAATACTAGCAATTGGCTTGCTAGGATTTGTTGTATGGGCCCACCATATATTTACAGTAGGAATAGATGTTGACACACGAGCATACTTTACATCCGCAACAATAATCATTGCAGTGCCAACAGGAATTAAAATCTTCAGATGACTTGCAACTATATACGGATCACAATTAACATACAGACCCGCCTGTCTATGGGCAATAAGATTTGTATTCCTGTTCACAATAGGGGGATTAACAGGAGTAGTCCTTGCAAACTCATCAATCGACATCGTACTACACGATACTTATTACGTTGTAGCCCACTTCCACTATGTATTATCAATAGGAGCAGTATTTGCAATCATAGCAGGGGTCATTCAATG
>Soldier_G05_T3
GTTATTCTCAACAAATCACAAAGACATTGGAACACTATACTTTGTATTCGGTGCCTGATCAGGAATGGTCGGAACATCACTTAGAATACTGATTCGAACAGAACTAGGGCAACCCGGATCTCTAATTGGAGATGACCAGATCTACAACGTTATCGTTACTGCTCATGCATTCGTCATAATTTTCTTTATAGTCATACCAATCATGATTGGTGGATTCGGGAACTGATTAGTACCACTTATATTAGGAGCCCCAGACATGGCATTCCCACGAATAAACAACATAAGATTTTGATTACTCCCACCGTCATTAACATTACTACTTACTAGCAGAACAGTAGAAAGTGGAGCAGGGACAGGATGAACAGTCTACCCCCCTCTTGCGAGAGGTATTGCCCATGCAGGAGCATCCGTAGACTTAGCCATCTTCTCCTTACATCTAGCAGGTGTTTCATCAATTTTGGGAGCAGTAAATTTTATCTCACAACAATTAACATAAAACCAAAAA
>Soldier_G06_T3
GTACTTAGATATTTTATTTAATTTTATCATGGTTCTTAATGCTCCATAAACCAGTGTGTTGAGCACAAGTAAAACAGCAGACAGGCACTAAGTAGAAAATGAAATGTAATAGGGAGAATTAAGAAAGTGAGAGATAGTAGAAATGGAAAGAGAAGAACATAGAAAGTAATGACAGGAAGGAAGAGAATCATGAATGGTGAAGTTATTAAAAATGAGTGTATGAACAAGAGTGTAGAATTAAATAAAGGATGATGAAAGTGATGCTTCATCTGCTGATAAGCACAAGAGATTTCATATTGGCTTTAAATATAAAAATTATGATCTTCTCCTAATTTATGGAAGGTGTGTGTTAGTGAAGTCTTATCAATAC
>Soldier_G08_T3
GCGACGTAAGCGCCGGCAACTACCGCTGCCTGTTCCTAGCACTCGGTCCGCCGTCGGCAGCCCATTCCAACAGTTGTACATTTCTT
>Soldier_G09_T3
ATTACATTTTACCGCAGTGGTAGTCAAGTGTCTGGAAGGCAAGTCTAGCCCCAGCCGAACCTAAGCCAGTGCTTGCTCGCATTCCGGCCATACAGCTACCCAACGACAAACCGACAAGGTCAAGAAAGTAATCCCCGCCAATCAAAATGCCTTTCAAGCCTGTGGAAAACCCTAAGTGCCCCAAGTGCGGCAAATCTGTGTATGCCGCCGAGGAGCGGGTGGCAGGAGGACTGAAGTGGCACAAAATGTGCTTCAAGTGTGGCATGTGCAACAAACTTCTGGACTCAACCAACTGCGCCGAGCATGAAGGTGAGCTGTTCTGCAAGACGTGCCATGCACGCAAGTATGGCCCCAAGGGCTATGGCTTTGGCGGTGGTGCTGGTTGTCTCAGCATGGACCAGGGAGAACATCTTAAGGAATCAGAATCCAACTAAGTGTCCTGCCCATTGGCCCGCCCACGTGTGCAAGCAACAAGCCCTGCTCCCCCAGTCTGTCTCGTACGAAAAACATGTACGTGGTGGCACATGTGGCGACNGGTGTTCTATGGAGCTTGCCACCATCTTGTGTCACATC
>Soldier_G10_T3
TCACAAAGACATTGGAACACTATACTTTGTATTCGGTGCCTGATCAGGAATGGTCGGAACATCACTTAGAATACTAATTCGAACAGAACTAGGGCAACCCGGATCTCTAATTGGAGATGACCAGATCTACAACGTTATCGTTACTGCTCATGCATTCGTCATAATTTTCTTTATAGTCATACCAATCATGATTGGTGGATTCGGGAACTGATTAGTACCACTTATATTAGGAGCCCCAGACATGGCATTCCCACGAATAAACAACATAAGATTTTGATTACTCCCACCGTCATTAACATTACTACTTACTAGCAGAACAGTAGAAAGTGGAGCAGGGACAGGATGAACAGTCTACCCCCCTCTTGCGAGAGGTATTGCCCATGCAGGAGCATCCGTAGACTTAGCCATCTTCTCCTTACATCTAGCAGGTGTTTCATCAATTTTGGGAGCAGTAAATTTTATCTCAACAACAATTAACATAAAACCAAAAAATATAAAACCCGAACGAATTCCACTATTCGTATGATCAGTCGCCATCACAGCTCTACTCCTACTATTATCCCTGCCAGTACTAGCCGGAGCAATCACTATGTTATTAACCGACCGCAACCTAAATACATCATTCTTTG
>Soldier_G11_T3
TCACAAAGACATTGGAACACTATACTTTGTATTCGGTGCCTGATCAGGAATGGTCGGAACATCACTTAGAATACTAATTCGAACAGAACTAGGGCAACCCGGATCTCTAATTGGAGATGACCAGATCTACAACGTTATCGTTACTGCTCATGCATTCGTCATAATTTTCTTTATAGTCATACCAATCATGATTGGTGGATTCGGGAACTGATTAGTACCACTTATATTAGGAGCCCCAGACATGGCATTCCCACGAATAAACAACATAAGATTTTGATTACTCCCACCGTCATTAACATTACTACTTACTAGCAGAACAGTAGAAAGTGGAGCAGGGACAGGATGAACAGTCTACCCCCCTCTTGCGAGAGGTATTGCCCATGCAGGAGCATCCGTAGACTTAGCCATCTTCTCCTTACATCTAGCAGGTGTTTCATCAATTTTGGGAGCAGTAAATTTTATCTCAACAACAATTAACATAAAACCAAAAAATATAAAACCCGAACGAATTCCACTATTCGTATGATCAGTCGCCATCACAGCTCTACTCCTACTATTATCCCTGCCAGTACTAGCCGGAGCAATCACTATGTTATTAACCGACCGCAACCTAAATACATCATTCTTTGACCCAGCTGGAGGGGGGAGACCCAATCCTATAT
>Soldier_G12_T3
TTATCCAATATTTTCGGATCCACGTAGAATGGCGGACGCTCCTTTAGCCGGTGGACGAGGTGCATTTCGCGGTGGATTTGGGTCTAGAGGAGGTCGTGGTGGGCAAAGAGGTCGTGGACGCGGCCGTGGACGTGGAAGGGGTCGAGGGAAGGAGGCAGAGAAAGAATGGATACCCATAACCAAGTTGGGTCGGCTTGTGAGGGATGGAAAAATTCGCACGCTGGAAGAGATTTATCTCTTTTCACTGCCCATTAAGGAATTTGAGATCATAGACTTCTTTATTGGATCATCACTTA
>Soldier_H02_T3
CCACTACCAGCCGCCATGAAGGTCTTCGTTTGTCTTCTGTCTGCACTGGCGCTTTGCCAAGCTGCTTACGACTATAAGACAGTACTAAGCAATTCGCTACTTTTCTACGAGGCTCAGCGATCGGGAAAATTGCCGTCTGATCAGAAGGTCACGTGGAGGAAGGATTCCGCCCTTAACGACAAGGGCCAGAAGGGCGAGGACCTGACAGGAGGATACTATGACGCTGGTGATTTTGTGAAGTTCGGCTTCCCTATGGCGTACACAGTCACCGTCCTCGCTTGGGGTGTTATAGACTACGAATCAGCGTATTCTGCAGCAGGAGCTCTGGATAGTGGTCGCAAGGCTCTTAAATATGGCACGGACTACTTCCTCAAGGCGCACACGGCCGCGAACGAATTCTACGGACAAGTGGGCCAGGGAGATGGCGACCACGCCTACTGGGGACGTCCAGAAGACATGACGATGTCCAGACCTGCCTACAAG
>Soldier_H03_T3
AAATACAAAGACATTGGAACACTATACTTTGTATTCGGTGCCTGATCAGGAATGGTCGGAACATCACTTAGAATACTAATTCGAACAGAACTAGGGCAACCCGGATCTCTAATTGGAGATGACCAGATCTACAACGTTATCGTTACTGCTCATGCATTCGTCATAATTTTCTTTATAGTCATACCAATCATGATTGGTGGATTCGGGAACTGATTAGTACCACTTATATTAGGAGCCCCAGACATGGCATTCCCACGAATAAACAACATAAGATTTTGATTACTCCCACCGTCATTAACATTACTACTTACTAGCAGAACAGTAGAAAGTGGAGCAGGGACAGGATGAACAGTCTACCCCCCTCTTGCGAGAGGTATTGGCCATGCAGGAGCATCCGTAGACTTAGCCATCTTCTCCTTACATCTAGCAGGTGTTTCATCAATTTTGGGAGCAGTAAATTTTATCTCAACAACAATTAACATAAAACCAAAAAATATAAAACCCGAACGAATTCCACTATTCGTATGATCAGTCGCCATCACA
>Soldier_H04_T3
GAGAGGTTGAGTTGGTTGAAGAGTGAGTTTACAAGAACAAAATGCGTGAGATTGTACATATCCAGGCTGGCCAGTGCGGAAACCAGATCGGTGCTAAGTTCTGGGAGATCATCTCTGATGAGCACGGCATCGACCCAACTGGCGCCTACCATGGTGACTCCTACCTTCAGCTAGAGAGAATAAATGTCTACTACAATGAGGCATCTGGCGGTAAATATGTACCGCGTGCCATATTGGTGGAT
>Soldier_H06_T3
ACTTTGTATTCGGTGCCTGATCAGGAATGGTCGGAACATCACTTAGAATACTAATTCGAACAGAACTAGGGCAACCCGGATCTCTAATTGGAGATGACCAGATCTACAACGTTATCGTTACTGCTCATGCATTCGTCATAATTTTCTTTATAGTCATACCAATCATGATTGGTGGATTCGGGAACTGATTAGTACCACTTATATTAGGAGCCCCAGACATGGCATTCCCACGAATAAACAACATAAGATTTTGATTACTCCCACCGTCATTAACATTACTACTTACTAGCAGAACAGTAGAAAGTGGAGCAGGGACAGGATGAACAGTCTACCCCCCTCTTGCGAGAGGTATTGCCCATGCAGGAGCATCCGTAGACTTAGCCATCTTCTCCTTACATCTAGCAGGTGTTTCATCAATTTTGGGAGCAGTAAATTTTATCTCAACAACAATTAACATAAAACCAAAAAATATAAAACCCGAACGAATTCCACTATTCGTATGATCAGTCGCCATCACAGCTCTACTTCTACTATTA
>Soldier_H08_T3
CCGCCGTTGGTGGTACTGGGTATAGTGGGGAGACCTGAGGGAAGGAGTCCACTTGGAAGACCCAGGCGTAGATGGGAGGATAAAAGGATCTTCAAGAAGTGGGATGGAGTCATGGACTGGATTGATATGGCTCAGGATAGGGACAGGTGGCGGGCTCTTGTGAATGCGGTAATGAACCTTCGGGTTCCATAAAACTCGGGGAATTTCTTGACTAGCTGACGACCTGTTAGCTTCTCAAGAAGGACTGTGCTACATGGAGTTAGTTAGTTAGTGGGGAGACCTGAGGGAAGGAGACCA
>Soldier_H10_T3
GCTATTCAGATACAATCACTGAAACACTCTACGTTTTCTTGAACACATGTGGCTTACATGTCCAACATCCAACCACTGCTTGCAGGAGTTCTGGATAGTGGTCGCAAGGCTCTTAAATATGGCACGGACTACTTCCTCAAGGCGCACACGGCCGCGAATGAATTCTACGGACAAGTGGGCCAGGGAGATGTCGACCACGCCTACTGGGGACGTCCAGAAGACATGACGAT
>Soldier_H11_T3
ATTAGTAAATTTGTTGTTAAGTTGTTTATGTTTGTGTTAATTTTTTTTGAGGAACTAGGCAAATTTCATGCCCGCCTGTTTAACAAAAACATCTTTTCTCGTTAGTTTTTGAAGTATGGCCTGCCCACTGACTTTGATGTTGAAGGGCCGCGGTATTTTGACCGTGCAAAGGTAGCATAGTCATTAGTTCTTTAATTGTGATCTGGTATGAATGGCTTGACGAGGCATGGGCTGTCTTAATTTTGAATTGTTTATTGAATTTGGTCTTTGAGT
>Soldier_H12_T3
GTGGAGACCCAATCCTATATCAACACTTATTCTGATTCTTCGGGCACCCTGAAGTCTACATCTTAATTTTACCAGGATTTGGTATAATCTCTCACATTATCTGCCACGAAAGAGGAAAGAAGGAGGCATTCGGAAACCTCGGAATAATTTTTGCAATACTAGCAATTGGCTTGCTAGGATTTGTTGTATGGGCCCACCATATATTTACAGTAGGAATAGATGTTGACACACGAGCATACTTTACATCCGCAACAATAATCATTGCAGTGCCAACAGGAATTAAAATCTTCAGATGACTTGCAACTATATACGGATCACAATTAACATACAGACCCGCCTGTCTATGGGCAATAGGATTTGTATTCCTGTTCACAATAGGGGGATTAACAGGAGTAGTCCTTGCAAACTCATCAATCGACATCGTACTACACGATACTTATTACGTTGTAGCCCACTTCCACTATGTATTATCAATAGGAGCAGTATTTGCAATCATAGCAGGGTTCATTCAATGATTCCCACTATTTACCGGACTTACCATAAACCCAAAATGACTAAAAGCCCAGTTCGCCGTTATATTTACAGGAGTAAATATAACATTTTTCCCACAACACTTCTTAGGACTAGCCGGAATACCTC
>Nymph_A01_T3
CCAGCCGCCATGAAGGTCTTCGTTTGTCTTCTGTCTGCACTGGCGCTTTGCCAAGCTGCTTACGACTATAAGACAGTACTAAGCAATTCGCTACTTTTCTACGAGGCTCAGCGATCGGGAAAATTGCCGTCTGATCAGAAGGTCACGTGGAGGAAGGATTCCGCCCTTAACGACAAGGGCCAGAAGGGCGAGGACCTGACAGGAGGATACTATGACGCTGGTGATTTTGTGAAGTTCGGCTTCCCTATGGCGTACACAGTCACCGTCCTCGCTTGGGGTGTTATAGACTACGAATCAGCGTATTCTGCAGCAGGAGCTCTGGATAGTGGTCGCAAGGCTCTTAAATATGGCACGGACTACTTCCTCAAGGCGCACACGGCCGCGAACGAATTCTACGGACAAGTGGGCCAGGGAGATGTCGACCACGCCTACTGGGGACGTCCAGAAGACATGACCATGTCCAGA
>Nymph_A02_T3
GGGAAGTATGGTTGCAAAGCTGAAACTTAAAGGAATTGACGGAAGGGCACCACCAGGAGTGGAGCCTGCGGCTTAATTTGACTCAACACGGGAAACCTCACCAGGCCCAGACACCGGGAGGATTGACAGATTGAGAGCTCTTTCTTGATTCGGTGGGTGGTGGTGCATGGCCGTTCTTAGTTGGTGGAGCGATTTGTCTGGTTAATTCCGATAACGAACGAGACTCTAGCCTGCTAAATAGTCGCATCCGGTATCCTTTGTGCTACCGGCGACTCTTAATCTTCTTAGAGGGACAGGCGGCTTCTAGCCGCACGAGATTGAGCAATAACAGGTCTGTGATGCCCTTAGATGTTCTGGGCCGCACGCGCGCTACACTGAAGGAATCAGCGTGTCCTCCCTGGCCGAAAGGTCCGGGTA
>Nymph_A03_T3
CAGCGATCGGGAAAATTGCCGTCTGATCAGAAGGTCACGTGGAGGAAGGATTCCGCCCTTAACGACAAGGGCCAGAAGGGCGAGGACCTGACAGGAGGATACTATGACGCTGGTGATTTTGTGAAGTTCGGCTTCCCTATGGCGTACACAGTCACCGTCCTCGCTTGGGGTGTTATAGACTACGAATCAGCGTATTCTGCAGCAGGAGCTCTGGATAGTGGTCGCAAGGCTCTTAAATATGGCACGGACTACTTCCTCAAGGCGCACACGGCCGCGAACGAATTCTACGGACAAGTGGGCCAGGGAGATGTCGACCACGCCTACTGGGGACGTCCAGAAGACATGACGATGTCCAGACCTGCCTACAAGATCGACACGTCGAAACCAGGGTCTGACCTGGCAGCCGAGACAGCCGCCGCCCTCGCTGCAACTGCCATCGCCTACAAGAGTGCTGACGCAACTTATTCCAACAACTTGATCACCCACGCCAAGCAGCTTTTCGACTTCGCCAACAATTATCGCGGCAAATACAGTGATTCAATCACCGACGCGAAGAATTTCTACGCGTCCGGAGACTACAAGGACGAGTTAGTATGGGCAGCCGCATGGCTCTACAGGGCGACCAACGACAACACCTATCTGACTAAAGCTGAATCGCTATACAACGAATTCGGCCTCGGAAACTGGAACGGTGCCTTCAACTGGGATAACAAGATCTCCGGTGTACAGGTTCTACTGGCCAAGCTCACAAGCAAGCAGGCATACAAGGACAAGGTACAAGGCTACGTCGATTACTTGATTTCGT
>Nymph_A04_T3
GAGGACACTGCCAGGCGGGGAGTTTGACTGGGGCGGTACATCTGTCAAAGGATAACGCAGGTGTCCTAAGGCCAGCTCAGCGAGGACAGAAACCTCGCGTGGAGCAAAAGGGCAAAAGCTGGCTTGATCCCGATGTTCAGTACGCATAGGGACTGCGAAAGCACGGCCTATCGATCCTTTTGGCTTGGAGAGTTTCCAGCAAGAGGTGTCAGAAAAGTTACCACAGGGATAACTGGCTTGTGGCGGCCAAGCGTTCATAGCGACGTCGCTTTTTGATCCTTCGATGTCGGCTCTTCCTATCATTGCGAAGCAGAATTCGCCAAGCGTTGGATTGTTCACCCACCAATAGGGAACGTGAGCTGGGTTTAGACCGTCGTGAGACAGGTTAGTTTTACCCTACTGATGACTGGGTCGTTGCGACAGTAATCCTGCTCAGTACGAGAGGAACCGCAGGTTCGGACATTTGGTTCACGCACTCGGCCGAGGGGCCGGTGGTGCGAGGCTACCATCCGTGGGATTATGCCTGAACGCCTCTAAGGCCGTATCCCGTCTGGTCGAGGCAACGATAAATCGCGGGAGTTCCGAGAGTCGAGAGGCTCCAGACAAAGTGATCTGTCTTCCTAGGACCGCTTACACCCTCCCGAAGGGTTGGGCGGTCCGACGAGGGCCCACGTTTGCCGAGCGGTGCACAATGGGACGGCAGCAGGACTCCGTACCTGGCTAATTGTCGTCCCGCTCCAAACGGTCGACCAAGGGTACATTCAATCGATGTCGGGACTCGGAATCGTCTGC
>Nymph_A05_T3
GACAGGTTAGTTTTACCCTACTGATGACTGGGTCGTTGCGACAGTAATCCTGCTCAGTACGAGAGGAACCGCAGGTTCGGACATTTGGTTCACGCACTCGGCCGAGGGGCCGGTGGTGCGAGGCTACCATCCGTGGGATTATGCCTGAACGCCTCTAAGGCCGTATCCCGTCTGGTCGAGGCAACGATAAATCGCGGGAGTTCCGAGAGTCGAGAGGCTCCAGACAAAGTGATCTGTCTTCCTAGGACCGCTTATCACCCTCCCGAGGGTTGGGCGGTCCGACGAGGGCCCACGTTTGCCGAGCGGTGCACAATGGGACGGCAGCAGGACTCCGTACCTGGCTAATTGTCGTCCCGCTCCAAACGGTCGACCAAGGGTATATTCAATCGATGTCGGGACTCGGAATCGTCTGCAGACGACTTAGGTACCGGGCGGGGTGTTGTACTCGGTAGAGCAGTTGCCACGCTGCGATCTGTTGAGACTCATCCCCTCGCTTGGAGGATTAAAAA
>Nymph_A06_T3
CTACTGATGACTGGGTCGTTGCGACAGTAATCCTGCTCAGTACGAGAGGAACCGCAGGTTCGGACATTTGGTTCACGCACTCGGCCGAGGGGCCGGTGGTGCGAGGCTACCATCCGTGGGATTATGCCTGAACGCCTCTAAGGCCGTATCCCGTCTGGTCGAGGCAACGATAAATTGCGGGAGTTCCGAGAGTCGAGAGGCTCCAGACAAAGTGATCTGTCTTCCTAGGACCGCTTATCACCCTCCCGAGGGTTGGGCGGTCCGACGAGGGCCCACGTTTGCCGAGCGGTGCACAATGGGACGGCAGCAGGACTCCGTACCTGGCTAATTGTCGTCCCGCTCCAAACGGTCGACCAAGGGTACATTAAATCGATGTCGGGACTCGGAATCGTCTGCAGACGACTTAGGTACCGGGCGGGGTGTTGTACTCGGTAGAGCAGTTGCCACGCTGCGATCTGTTGAGACTCATCCCCTCGCTTGGAGGATTCG
>Nymph_A07_T3
CCTGATGTGAACATAAAACATTCAGGGCGTGAAGACAATGAGCGGGAAAGAGAACGATATCGATTAGAAAGAGAGCGAGAATCTGCTCGTGCTGGCAACCCTGATAGAGATCGTGTAGAGAGAGATCGGCCTGACAGGGACAGGAGACGTTCTCGAAGCAGAGAGAGGGAGAGA
>Nymph_A08_T3
CGAGGACAGAAACCTCGCGTGGAGCAAAAGGGCAAAAGCTGGCTTGATCCCGATGTTCAGTACGCATAGGGACTGCGAAAGCACGGCCTATCGATCCTTTTGGCTTGGAGAGTTTCCAGCAAGAGGTGTCAGAAAAGTTACCACAGGGATAACTGGCTTGTGGCGGCCAAGCGTTCATAGCGACGTCGCTTTTTGATCCTTCGATGTCGGCTCTTCCTATCATTGCGAAGCAGAATTCGCCAAGCGTTGGATTGTTCACCCACCAATAGGGAACGTGAGCTGGGTTTAGACCGTCGTGAGACAGGTTAGTTTTACCCTACTGATGACTGGGTCGTTGCGACAGTAATCCTGCTCAGTACGAGAGGAACCGCAGGTTCGGACATTTGGTTCACGCACTCGGCCGAGGGGCCGGTGGTGCGAGGCTACCATCCGTGGGATTATGCCTGAACGCCTCTAAGGCCGTATCCCGTCTGGTCGAGGCAACGATAAATCGCGGGAGTTCCGAGAGTCGAGAGGCTCCAGACAAAGTGATCTGTCTTCCTAGGACCGCTTATCACCCTCCCGAGGGTTGGGCGGTCC
>Nymph_A09_T3
CCACTACCAGCCGCCATGAAGGTCTTCGTTTGTCTTCTGTCTGCACTGGCGCTTTGCCAAGCTGCTTACGACTATAAGACAGTACTAAGCAATTCGCTACTTTTCTACGAGGCTCAGCGATCGGGAAAATTGCCGTCTGATCAGAAGGTCACGTGGAGGAAGGATTCCGCTCTTAATGACAAGGGCCAGAAGGGCGAGGACCTGACAGGAGGATACTATGACGCTGGTGATTTTGTGAAGTTCGGCTTCCCTATGGCGTACACAGTCACCGTCCTCGCTTGGGGTGTTATAGACTACGAATCAGCGTATTCTGCAGCAGGAGCTCTGGATAGTGGTCGCAAGGCTCTTAAATATGGCACGGACTACTTCCTCAAGGCGCACACGGCCGCGAACGAATTCTACGGACAAGTGGGCCAGGGAGATGTCGACCACGCCTACTGGGGACGTCCAGAAGACATGACGATGTCCAGACCTGCCTACAAGATCGACACGTCGAAACCAGGGTCTGACCTGGCAGCCGAGACAGCCGCCGCCCTCGCTGCAACTGCCATCGCCTACAAGAGTGCTGACGCAACTTATTCCAACAACTTGATCACCCACGCCAAGCAGCTTTTCGACTTCGCCAACAATTATCGCGGCAAATACAGTGATTCAATCACCGACGCGAAGAATTTCTACGCGTCCGGAGACTACAAGGACGAGTTAGTATGGGCAGCCGCATGGCTCTACAGGGCGACCAACGACAACACCTATCTGACTAAAGCTGAATCGCTATACAACGAATTCGGGCTCGGAAACTGGAACGGGGCCTTCAA
>Nymph_A10_T3
TGATAGAAGGCTCCTACAACTCCCCCCACTACTATTACTACGGTTCCCTGTTTCACTTCTACCGCATGATGTTAGGGCACATGATGGATCCATTCCACAAGCACGGGCTCGCACCCAGCGCCCTGGAACAACCCGAGACAGCCCTGAGGGATCCCGCCTACTACCAGCTGTACAAGCGAATGTACCACTTAGTCAATAAGTACAAGGACAGGCTGCCTCGCTACACGCACGAACAGCTTTGGTTCGAAGGAGTGACGGTGGAGAATGTGGATGTTGGTAAGATGTACACGTACATGGAGAACTTTGAGTTTAGCCTGGGCGGCACCATATATGTGGCCAAGGAGGAGGATATGTTAGGTGTGAACTTGCATGTTCGGCAGCCACGTCTGAATCACAAGCCATTCACCTATAAGATAGAGGTCAGCAGCGAAAAGGCAGTCGATGCATACGTGCGTGTGTTCTTGGGCCCCAAGCATAATTACCTGGACGAGGAATGGGACTTGAATGAGCGCAGGCACTTCTTCGTCGAGATGGACCGCTTCCCGCATCATGTCCCAGCTGGCAAGAGTGTAATCGAACGCAACTCCCACGACTCCTCAATAATTGCACCTACACCCGACAGCTACAGGACATTCGTCAAGAAAGTGCAGGACGCTTATGATGGCAAAACCCAATACTTCATCGACAAGAGCCACAACTACTGCGGATTCCCCGAGAATCTGCTGCTGCCCAAGGGCCAGAAGGGAGGTGAGACCTTCACTTTCTACGTCATAATCACGCCATACGTCAAACAGGATGAGCACGACTT
>Nymph_A11_T3
CTCTCCCGATGTGTTTGGTGTAATGTATGTAAGATTTGGGTATTGGCGGTTTTTGGAGGGTGTGTTACAGGTTTGATACGGCTTTGGTCGTTTAAAAAAGAAGAGGGTGAAATTTAATGCCAGGAGGATACGTCTTCTGATGTCAGGTAGTATAGGAAAGGAAAGTCACCATGCCACAGAACGAGTATATTGAGCGCCACCGTAAGTTGTATGGCTATCGATTGGATTACCATGAACGCAAAAGGAAGAAAGAGGCTCGTCAGCCTCATAAACTGGCTGAAAAAGCTAAAAAGCTTCGAGGATTGAAAGCCAAAATGTTCAACAAGCAACGCAGATCAGAGAAGATTCAGATGAAGAAGAAGATCAAAATGCATGAGGAAAAACTAGTCAAGAAGAACAATGAAAAAGTGGCAGAGGGAGCACTGCCTGTATATCTCTTAGATCGAGATGTCCAGTCTCGTGCCAAAGTACTTTCAAACATGATAAAACAGAAGAGGAAAGAAAAAGCTGGGAAGTGGGATGTCCCTATTCCGAAAGTTAAAGCACAAGCCGACTCTGAAGTTTTCAGGGTTCTGCGGACCGGAAAGTCCCGGCGCANAGCTTGGAAGAGAATGGTGACCAAAGTAACATTTGTTGGGTGAAGCTTTACACGTAAACCACCAAAGTTTTGACGTTTCATTCGACCT
>Nymph_A12_T3
TCCGAGGACACTGCCAGGCGGGGAGTTTGACTGGGGCGGTACATCTGTCAAAGGATAACGCAGGTGTCCTAAGGCCAGCTCAGCGAGGACAGAAACCTCGCGTGGAGCAAAAGGGCAAAAGCTGGCTTGATCCCGATGTTCAGTACGCATAGGGACTGCGAAAGCACGGCCTATCGATCCTTTTGGCTTGGAGAGTTTCCAGCAAGAGGTGTCAGAAAAGTTACCACAGGGATAACTGGCTTGTGGCGGCCAAGCGTTCATAGCGACGTCGCTTTTTGATCCTTCGATGTCGGCTCTTCCTATCATTGCGAAGCAGAATTCGCCAAGCGTTGGATTGTTCACCCACCAATAGGGAACGTGAGCTGGGTTTAGACCGTCGTGAGACAGGTTAGTTTTACCCTACTGATGACTGGGTCGTTGCGACAGTAATCCTGCTCAGTACGAGAGGAACCGCAGGTTCGGACATTTGGTTCACGCACTCGGCCGAGGGGCCGGTGGTGCGAGGCTACCATCCGTGGGATTATGCCTGAACGCCTCTAAGGCCGTATCCCGTCTGGTCGAGGCAACGATAAATCGCGGGAGTTCCGAGAGTCGAGAGGCTCCAGACAAAGTGATCTGTCTTCCTAGGACCGCTTATCCCCTCCCCGAAGGGTTGGGCGGTCCGACGAGGGCCCACGTTTGCCGAGCGGTGCACAATGGGACGGCAGCAGGACTCCGTACCTGGCTAATTGTCGTCCCCGCTCAAACGGTCGACCAAGGGTATATTCAATCGATGTCGGGACTCGGAATCGTCTGC
>Nymph_B01_T3
GGGAGCGGTAACGTTCTCACACCCCGGGTCGTCTCGGGGAGGGCCTACACAATCCCGTCGCGGTGCTCTTGACCGAGTGTCTCGATGGGCCGGCACGTTTACTTTGAACAAATTAGAGTGCTTAAAGCAGGCAGCAGCCGCCTGAATACCGAGTGCATGGAATAATGGAATAGGACCTCGGTTCTATTTTGTTGGTTTTCGGAATCCCCGAGGTAATGATCAAAAGGGACAGACGGGGGCATTCGTATTGCGACGTTAGAGGTGAAATTCTTGGATCGTCGCAAGACGGACAGAAGCGAAAGCATTTGCCAAGAATGTTTTCTCTGATCAAGAACGAAAGTTAGAGGTTCGAAGGCGATCAGATACCGCCCTAGTTCTAACCATAAACGATGCCAGCCAGCAATCCGCCGAAGTTCCTCCGATGACTCGGCGGGCGGCTTCCGGGAAACCAAAGCTTTTGGGTTCCGGGGGAAGTATGGTTGCAAAGCTGAAACTTAAAGGAATTGACGGAAGGGCACCACCAGGAGTGGAGCCTGCGGCTTAATTTGACTCAACACGGGAAACCTCACCAGGCCCAGACACCGGGAGGATTGACAGACTGAGAGCTCTTTCTTGATTCAMPdeaminase
>Nymph_B02_T3
CTCAGTAACAATTCTCTGTTCCTCAACTATCATCGCAACCCACTACCTGAGTATTTGGCCCGTGGGCTGAGTATCAGTTTGTCCACAGATGACCCATTACAGTTCCACTTCACAAAGGAACCCTTGATGGAAGAGTACAGTATTGCAGCACAAGTGTGGAAGTTGAGCTCATGTGACATGTGTGAGCTTGCCCACAACAGCGTCCTCATGAGTGGCTTCCCCCACAAGATGAAGCAGTATTGGTTAGGACCAAATTATACCAAGGAAGGTGTAGCTGGTAATGACATCACTCGAACAAATGTCCCTGACATACGTGTAGCATATCGCTATGAAACTCTGGTTGATGAACTCTCCAATATATTTAAGGCTGTGGAAAAGGAATCGGGACCATTGACCCCAATGGTGTAAGTGTTTGGTGCTTTACTGATGTGGTATGGTAGCTGATACTAACAGCTGTTGTCTTTGCCAGCTGAAGCATGTATTTTGCTGAGAGAAGGATCTCTGTAATGTTTAGTTTTATTGACATGTAGATGTCACTATTGTGTACCTTTGTCTATTTAATGGAACAGATGGGTACCAACGTTAATGTCATGTGGAAGAGTANAAAATTATCTTTTGTTCCATATTTACACAAT
>Nymph_B03_T3
CGAAGCCTAAGCCGAGTGAGAAAGCAGGTAAGCCTGCAGAAAAGAAGACAGAGAAGAAGCAAGAAAAAAAGACAGAGAAGAAACCAGTTGCAGCACCAGCAGCTCCTTCAGCATCCACTTCTTCCACTGCGAAGGCTGCAAAGCCTGCTGCAGCTAAGCCAGCAACAGCACCGAAGGCGGCACCAGCAGCAGCAGGAGCTGCTGCAAAACCCGCAACCCCTGCCAAATCTGCGAAACCTGCATCCTCAACCAAACCCACAGCATCCAAACCTGCTGCAGCCAAACCAACTGCAGCCAAATCCCCAGCTGCCAAACCCACTGCAGCCAAATCTCCTGCTGCCAAACCCACTGCTGCTAAACCTACAGCTGCCAAAGCTGCTGCTGCCAAACCTACAGCTGCAAAACCTACAGCTGCCAAACCTGCTGCGGCTAAGGCAACATCAAAGACTTCTGGAAAGCCTGCAGGAAAACCTGCACCTAAAGCCCCTGCAAAACCTGGAGCAAAAGCTGCAGTCAAACCTAGTGCAAAGTCTGTGGGAAAGACTCCTGTGAAAGGAACAACAAAGAAGGTTGTTGAGAAACCAAAGAGAGATGTTGCTCCCAAATTGCAGAAAGGTGGGAAAGTTATTAAGCCAGCACTGCAGAAGGCACTCAGAGTTCAGAAAAAGGTTATCAAGGGCATGCATGGAACACGTGTTANGGAAGGTGAGGACTTCAGTCCACTTTCGCCGGCCTAAGACATTCCGGCCTCCCAGAAGTCCAAAGTACCCCGAGAAAATCTGTTCCAAAACGAAATCGTATGGATGCATTCAATATCATCAAGTTCCCATTAACAACT
>Nymph_B04_T3
AATTTATTATCTTCCTCATCAGTAGATTGAGATATATAGGAATAATCATACTACGTCTACAAAGTGTCAGTATCATGCTGCTGCTTCAAATCCAAAGTGATGGTTTGATGAGAAGTGTAGAGTTGTTTGTCGTAATAAGCATGTGGTTAAGAATGTTGTTCCGATAATTACGTGAAGTCCGTGGAATCCTGTGGCTATGAAAAAGGTTGATCCATATGCTGAATCAGCAATTGTAAAGGGTGCTTCAATATATTCGTATGCTTGTAGTGCGGTAAAGTAAAGTCCCAGGAGGACTGTGAAGAATAGGCCTTGTGTTGCTTGTCTGAAGTTGTTTTCTAGTAGTCCGTGATGTGCTCATGTTACAGTTACTCCTGAAGCAAGGAGAATTGCTGTGTTCAATAGTGGGATTTGTATAGGATTAAACGGTTGGATTCCTGTGGGCGGTCAAGCTGATCCTAGTTCAATTGTAGGCGATAGTCTTCTGTGGAAAAATGCTCAGAAGAATGATGCAAAGAATAGGACTTCTGAAATAATGAATAAGATTATTCCTCATCGTAGCCCTCTTGTAACTGTCTTAGTGTGTAGTCCTTGATAAGTTCCTTCTCGTGTTACGTCTCGTCATCATTGAATTATTGTTA
>Nymph_B05_T3
GGACAGTGGTCGCAAGGCTCTTAAATATGGCACGGACTACTTCCTCAAGGCGCACACGGCCGCGAACGAATTCTACGGACAAGTGGGCCAGGGAGATGTCGACCACGCCTACTGGGGACGTCCAGAAGACATGACGATGTCCAGACCTGCCTACAAGATCGACACGTCGAAACCAGGGTCTGACCTGGCAGCCGAGACAGCCGCCGCCCTCGCTGCAACTGCCATCGCCTACAAGAGTGCTGACGCAACTTATTCCAACAACTTGATCACCCACGCCAAGCAGCTTTTCGACTTCGCCAACAATTATCGCGGCAAATACAGTGATTCAATCACCGACGCGAAGAATTTCTACGCGTCCGGAGACTACAAGGACGAATTAGTATGGGCAGCCGCATGGCTCTACAGGGCGACCAACGACAACACCTATCTGACTAAAGCTGAATCGCTATACAACGAATTCGGCCTCGGAAACTGGAACGGTGCCTTCAACTGGGATAACAAGATCTCCGGTGTACAGGTTCTACTGGCCAAGCTCACAAGCAAGCAGGCATACAAGGACAAGGTACAAGGCTACGTCGATTACTTGATTTCGTCTCAGAAAAAGACACCCAAGGGTCTCGTATACATCGACCAGTGGGGTACCCTGCGACATGCTGCCAATTCTGCTCTCATTGCTCTGCAGGCAGCCGACCTGGGTATCAATGCTGCTACTTATCGCGCGTAT
>Nymph_B06_T3
CAAGCTGAGATTAACCAGAATTTTGATCCCAAAGATCCTGAAAATGACAATGTGGATAGATTAATTCAGTGTGTCAAGCATGCATTGCCATATTTTTCGTCGCAGGTTGACTCGGCACGATTTGTGTCGTACATGTGTGAGCAGGTGCTGCCCCAGTTTGATGAAATTTCGTCTAATGAAGAAGGGGCTGATCCTCAGCTTGAGATACTTAAGTTGTTTGCTGAGTTGTGTACGCACTGTGGAAGTCTGGAGAATTCTGAGTCCAGAGTAGAGAAGGTGTTTGAAAGGCTGATTGAGTTTATGCCTCTGCCACCTGATGGTGATTCAGAGAAGGGCAACCAGGAGGAACCCCGTCTTGAGTTTTCGTATGTGGAATGCCTTATGTATGCATTCCATCGACTGGGAAGGCAGTGTCCCGATTTCCTGACCAAAGATGCAGATAGAATGAAGGATTTCCGATTCAGATTGCAGTACTTTGCACGTGGAATCCAGGGTTACATAAAAAAGTTGCGAGAAGCTTTGCAGGGGAAGACTGCAGATGAACTGAAGACTGATGAGAACAAGATAAAAGTTGTTGCTCTTAAAACAACATCTAACATCAATACTCTGATCAAAGATCTGTTTCACAGTCCGCCAAGCTATAAGAGTGTAATAAGTTTGTCTTGGAAGCCAACAGCAGGAAGTGCTAAGGATGGCCCATCTCCTGGTCAGAAGCGTCACACGCCTATCACCTACAGTTCG
>Nymph_B07_T3
TTCTACGGACAAGTGGGCCAGGGAGATGTCGACCACGCCTACTGGGGACGTCCAGAAGACATGACGATGTCCAGACCTGCCTACAAGATCGACACGTCGAAACCAGGGTCTGACCTGGCAGCCGAGACAGCCGCCGCCCTCGCTGCAACTGCCATCGCCTACAAGAGTGCTGACGCAACTTATTCCAACAACTTGATCACCCACGCCAAGCAGCTTTTCGACTTCGCCAACAATTATCGCGGCAAATACAGTGATTCAATCACCGACGCGAAGAATTTCTACGCGTCCGGAGACTACAAGGACGAGTTAGTATGGGCAGCCGCATGGCTCTACAGGGCGACCAACGACAACACCTATCTGACTAAAGCTGAATCGCTATACAACGAATTCGGCCTCGGAAACTGGAACGGTGCCTTCAACTGGGATAACAAGATCTCCGGTGTACAGGTTCTACTGGCCAAGCTCACAAGCAAGCAGGCATACAAGGACAAGGTACAAGGCTACGTCGATTACTTGATTTCGTCTCAGAAGAAGACACCCAAGGGTCTCGTATACATCGACCAGTGGGGTACCCTGCGACATGCTGCCAATTCTGCTCTCATTGCTCTGCAGGCAGCCGACCTGGGTATCAATGCTGCTACTTATCGCGCGTATGCCAAGAAGCAGATCGATTACGCATTGGGGTGATGGAGGTCGCAGCTACCGTCCT
>Nymph_B08_T3
TGACAAGGGCCAGAAGGGCGAGGACCTGACAGGAGGATACTATGACGCTGGTGATTTTGTGAAGTTCGGCTTCCCTATGGCGTACACAGTCACCGTCCTCGCTTGGGGTGTTATAGACTACGAATCAGCGTATTCTGCAGCAGGAGCTCTGGATAGTGGTCGCAAGGCTCTTAAATATGGCACGGACTACTTCCTCAAGGCGCACACGGCCGCGAACGAATTCTACGGACAAGTGGGCCAGGGAGATGTCGACCACGCCTACTGGGGACGTCCAGAAGACATGACGATGGCCAGACCTGCCTACAAGATCGACACGTCGAAACCAGGGTCTGACCTGGCCGCCGAGACAGCCGCCGCCCTCGCTGCAACTGCCATCGCCTACAAGAGTGCTGACGCCACTTATTCCAACAACTTGATCACCCACGCCAAGCAGCTTTTCGACTTCGCCAACAATTATCGCGGCAAATACAGTGATTCAATCACCGACGCGAAGAATTTCTACGCGTCCGGAGACTACAAGGATGAGTTAGTATGGGCAGCCGCATGGCTCTACAGGGCGACCAACGACAACACCTATCTGACTAAAGCTGAGTCGCTATACAACGAATTCGGCCTCGGAAACTGGAACGGTGCCTTCAACTGGGATAACAAGATCTCCGGTGTACAGGTTCTACTGGCCAAGCTCACAAGCAAGCAGGCATACAAGGACAAGGTACAAGGCTACGTCGATTACTTGATTTCGTCTCAGAAGAAGACACCCAAGGGTCTCGTATACATCGACCAGTGGGGTACC
>Nymph_B09_T3
TCACAAAGACATTGGAACACTATACTTTGTATTCGGTGCCTGATCAGGAATGGTCGGAACATCACTTAGAATACTAATTCGAACAGAACTAGGGCAACCCGGATCTCTAATTGGAGATGACCAGATCTACAACGTTATCGTTACTGCTCATGCATTCGTCATAATTTTCTTTATAGTCATACCAATCATGATTGGTGGATTCGGGAACTGATTAGTACCACTTATATTAGGAGCCCCAGACATGGCATTCCCACGAATAAACAACATAAGATTTTGATTACTCCCACCGTCATTAACATTACTACTTACTAGCAGAACAGTAGAAAGTGGAGCAGGGACAGGATGAACAGTCTACCCCCCTCTTGCGAGAGGTATTGCCCATGCAGGAGCATCCGTAGACTTAGCCATCTTCTCCTTACATCTAGCAGGTGTTTCATCAATTTTGGGAGCAGTAAATTTTATCTCAACAACAATTAACATAAAACCAAAAAATATAAAACCCGAACGAATTCCACTATTCGTATGATCAGTCGCCATCACAGCTCTACTCCTACTATTATCCCTGCCAGTACTAGCCGGAGCAATCACTATGTTATTAACCGACCGCAACCTAAATACATCATTCTTTGACCCAGNCTGGAGGTGGAGACCCAATCCTATATCAACACTTATTCTGATTCTTCGGGCACCCTGAAGTCTACATCTTAATTTTACCAGGATTTGGTATAATCTCTCACATTATCTGCCACGAAAGAGGAAAGAAGGAGGCATTCGGAAACCCTCGGATAATTTTTGCATACTAGCAATTGGCTTGCTAGGATTTGTTGTATGGGCC
>Nymph_B10_T3
CAAAATGTCTGCTGAAGGAAAAGGAAAAGGACCTGGTGGGTGTGGTGGATGCGGTGGTGGACATGGACACAGGGGGAGATTTGGTGGGAAAGCATTTGGTCGGTCTGAGACATGGGCTATTCTCAGGGGACTACCAAAGGATGCAACTGTTGATGATATCAAAGCTGGACTGGCTGGCTACAAGATTAAAGATGATTCCATCAAGGTGAGAGCTCCTCATCGTCCTGAAGCACCAACGCGTGGATTTGTTGAATTTGCGACAAAGGAAGATTTGGAAGGTGCAATCAAAGCTCTTGGGGAAGCAGGAACAGTGAAAATCAAAGGTGCTGATGTTGTTCTCAGTGCCTCTGGACTTGGACGTTGGGAAGGTCCAGGGAAAAGGAAGTGGCCTGAAGGAGTTGAGGGAGGACCTGGCGGACCAGGAGGACCTGGTGGGCCAGGCGGACCTCCTGGAGGACCTGGTGGGAGAGGTGGATGGGGATGGCACAGGCATGGGCGTGGAGGACATGGAGGATGCAGAGGTGGAAAAGGTGGTCCTGGTGGACCTGGCGGGAAAGGACGCCATCATCATTCAGCTGATAGCTCATCAAGCTCAGACTCCGGAGCTCCCCAGTAATTGAGAGAAAACAACGTATTTTGTGTATTAAGAGTGTCTTTTTTTTTTAG
>Nymph_B11_T3
CGCTTTCAACATGTACTACCGCATGTACTACCCCAGCTGGTTCAACGTTACGGAGTACGGCCACAAGTTCGACCGTCGCGGCGAGATGTTCCTCTACGTGCAGCACCAGCTGTACGCTCGCTACAGCTTGGAGAGAATGTCCAACGGCATGCCCGAAGTTAAGCCCTTCGTCTACAACAAACCCCTCAAGACCGCATACAACCCCAACCTGATGTACCACACCGGCCAAGAAATGCCTCCACGCCCCAGCGACAAGCTCGTGACTAACTTCGACACGTACACCATCGCAGACATCAAGAACTACGAACGGAGGGTGGCGGACGCAATCGACTTCGGCTACTTCAAGGACGAACACCTCAAAGTTCACTCCATGTACGAGGATAATAATGGCATCGACTACCTAGGCCAGATGATAGAAGGCTCCTACAACTCCCCCCACTACTATTACTACGGTTCCCTGTTTCACTTCTACCGCATGATGTTAGGGCACATGATGGATCCATTCCACAAGCACGGGCTCGCACCCAGCGCCCTGGAACAACCCGAGACAGCCCTGAGGGATCCCGCCTACTACCAGCTGTACAAGCGAATGTACCACTTAGTCAATAAGTACAAGGACAGGCTGCCTCGCTACACGCACGAACAGCTTTGGTTCGAAGGAGTGACGGTGGAANAATGTGGATGGTTGGTAAGATGTACACGTACATGGAGAACTTTGAGTTTAGCCTGGGCGGCACCATATATGTGGCCCAAGGAGAAGATATGTTAGGTGTGAACTTGCATGTTCG
>Nymph_B12_T3
CCGATCCGAGGACACTGCCAGGCGGGGAGTTTGACTGGGGCGGTACATCTGTCAAAGGATAACGCAGGTGTCCTAAGGCCAGCTCAGCGAGGACAGAAACCTCGCGTGGAGCAAAAGGGCAAAAGCTGGCTTGATCCCGATGTTCAGTACGCATAGGGACTGCGAAAGCACGGCCTATCGATCCTTTTGGCTTGGAGAGTTTCCAGCAAGAGGTGTCAGAAAAGTTACCACAGGGATAACTGGCTTGTGGCGGCCAAGCGTTCATAGCGACGTCGCTTTTTGATCCTTCGATGTCGG
>Nymph_C01_T3
CCGTGTGAACCCGCTCATGTTCTGGTATTCTTTCACTGCTGCCGTCCTCCACCGCGACGACACGACAGATGTCATGATGCCGCCGCCCTACGAAGTGTACCCATACTTCTTCGTAGACAGTGATATCATCCAAAAGGCCTACAAGTACTGGATGATGCACGTTGGCACCACTGAACATCACACCTACATCATCCCAATGAATCACACCATGAAGAGCAAGGAGAATTTGCTCTACTACTTTACAGAAGACGTGGGCTTGAACGCTTTCAACATGTACTACCGCATGTACTACCCCAGCTGGTTCAACGTTACGGAGTACGGCCACAAGTTCGACCGTCGCGGCGAGATGTTCCTCTACGTGCAGCACCAGCTGTACGCTCGCTACAGCTTGGAGAGAATGTCCAACGGCATGCCCGAAGTTGAGCCCTTCGTCTACAACAAACCCCTCAAGACCGCATACAACCCCAACCTGATGTACCACACCGGCCAAGAAATGCCTCCACGCCCCAGCGGCATGCTCGTGACTAACTTCGACACGTA
>Nymph_C02_T3
GTCCTCAGCTACTTCACGGAAGACGTTGGACTCAGCACGTACTACCTCTACTACTACTACAACTACCCCACGTTCTTCAACAGCACCGAGTACGGCGTTCATTTCGACCGTCGCGGTGAGCAGTTCTACTACAAGATCCAGCAGGTCCTCGCCCGTTACATCCTCGAGAGGCTGTCCCACGACCTTCCAGAAGTCCAGCCCTTCCATTATGACAAGCCCTTCCAGACTGCGTACTACCCTAAGCTGCGATACGCCAATGGACAGGAAGTTCCGTTCCGCCCATATGAATACAGCAAACGCAACCTCTACAACTATAACGGCCAAGGCCAATACTACGGTAATTACTATGGCGGTAATAACGAATACTACAGTGGCAACTACTTCACCGGTAACTACAAGCCAACCTACTACTACGGCTATGCCAATAACTACGATTACTACTATCCAGAGGATATCAAGTCCTACGAGGGTCGCATTAGAGC
>Nymph_C03_T3
GAATCACACCATGAAGAGCAAGGAGAATTTGCTCTACTACTTTACAGAAGACGTGGGCTTGAACGCTTTCAACATGTACTACCGCATGTACTACCCCAGCTGGTTCAACGTTACGGAGTACGGCCACAAGTTCGACCGTCGCGGCGAGATGTTCCTCTACGTGCAGCACCAGCTGTACGCTCGCTACAGCTTGGAGAGAATGTCCAACGGCATGCCCGAAGTTGAGCCCTTCGTCTACAACAAACCCCTCAAGACCGCATACAACCCCAACCTGATGTACCACACCGGCCAAGAAATGCCTCCACGCCCCAGCGACATGCTCGTGACTAACTTCGACACGTACACCATCGAAGACATCAAGAACTACGAACGGAGGGTGGCGGACGTAATCGACTTCGGCTACTTCAAGGACGAACACCTCAAAGTTCACTCCATGTACGAGGATAATAATGGCATCAACTACCTAGGCCAGATGATAGAAGGCTCCTACAACTCCCCCCACTACTATTACTACGGTTCCCTGTTTCACTTCTACCGCATGATGTTAGGGCACATGATGGATCCATTCCACAAGCACGGGCTCGCACCCAGCGCCCTGGAACAACCAGAGACAGCCCTGAGGGATCCCGCCTACTACCAGCTGTACAAGCGAATGTACCACTTAGTCAATAAGTACAAGGACAGGCTGCCTCGCTACACGCACGAACAGCTTTGGTTCGAAGGAGTGACGGTGGAGAATGTGGATGTTTGGTAAGATGTACACGTACATGGAGAACTTTGAGTTTAGCC
>Nymph_C04_T3
TAACTACGATTACTACTATCCAGAGGATATCAAGTCCTACGAGGGTCGCATTAGAGATGGCATCGACTTCGGATATTTCTTCTCTGAGGGAGGACAACTAAAGTATCCTCTGTATGACGAGTACTCAAAGGGCATCAATTACCTTGGTGACATCATTGAGGGCAACGGCGACACAGTCAACAAGAGGTTCTACGGAGCCATCTACCAAGCCTACCGCCAACTAGCCGGACAGAGCGCCGATCCCTACAACAACTATGGGCTCGCCCCAAGCGCACTTCAGAACATCTTCACGGCTCTGAGGGACCCCGCCAACTACCAAATCCTCAAGCGCATCACTTACCTGTTCCAGAGGTACAAGAACTATCTCCCACAGTACACGTACCAAGAGCTCGCTTATCCAGGGGTTACAATTGAGAATGTGGAAGTAGGAAAGCTGATTACTTACAACGATTACTTTGACATCGACCTCGACAACGTAGTGAACGTGAAAGTGCCCGAGGACGGTCAGTACGTCGACTACCGCGCACGCCAGACACGTCTGAACCACAAGCCCTTCACCTACAGCATAGACGTAACCAGCACAAAGGCGACCGAAGTGTATGTCCGAGTCTTCCTGGGCCCCAAATACGACTACCTTGGCCGCGAGTACAATATCAACGACCGCAGACATTACTTCGTCGAGATCGACCGCTTCCCACACAAGATCCAAGAGGGCAAGACGACG
>Nymph_C05_T3
GTTATTCTCAACAAATCACAAAGACATTGGAACACTATACTTTGTATTCGGTGCCTGATCAGGAATGGTCGGAACATCACTTAGAATACTAATTCGAACAGAACTAGGGCAACCCGGATCTCTAATTGGAGATGACCAGATCTACAACGTTATCGTTACTGCTCATGCATTCGTCATAATTTTCTTTATAGTCATACCAATCATGATTGGTGGATTCGGGAACTGATTAGTACCACTTATATTAGGAGCCCCAGACATGGCATTCCCACGAATAAACAACATAAGATTTTGATTACTCCCACCGTCATTAACATTACTACTTACTAGCAGAACAGTAGAAAGTGGAGCAGGGACAGGATGAACAGTCTACCCCCCTCTTGCGAGAGGTATTGCCCATGCAGGAGCATCCGTAGACTTAGCCATCTTCTCCTTACATCTAGCAGGTGTTTCATCAATTTTGGGAGCAGTAAATTTTATCTCAACAACAATTAACATAAAACCAAAAAATATAAAACCCGAACGAATTCCACTATTCGTATGATCAGTCGCCATCACAGCTCTACTCCTACTATTATCCCTGCCAGTACTAGCCGGAGCAATCACTATGTTATTAACCGACCGCAACCTAAATACATCATTCTTTGACCCAGCTGGAGGTGGAGACCCAATCCTATATCAACACTTATTCTGATTCTTCGGGCACCCTGAAGTCTACATCTTAATTTTACCAGGATTTGGTATAATCTCTCACATTATCTGCCACGAAAAGAGAAAGAAGGAGGCATTCGGAAACCTCGGAAATATTTTTGCAATACTAGCAATTGGCTTGCTAGGATTTGTTGTAT
>Nymph_C06_T3
TTTGAATAAAACATGGGTCCCATTAAGATTGAAATTCCCCTCTTTGAAGCATCTGAAGGCGGTGGTGGCATGACGTCACTGGAGGTTGAGGCTTGTGAGCAGGCGGATGAGTACGTTGGACATGTGGGAGCTGTCAACAAATTTGCGTCCAAAGGGTCAGAGATAGCCTTTGATTCACAATACAATTTGTGGAGAAATAAGAAAGCCTGGATTCCGAAAGGCTGGGAGGAAACACAGAATTCATTGGATGCGATGGAGAATAAAGAGGAAGTACTGACGGAGTTAAAAGCAAGAATCGCGGAAGTTCTTAAAAATGAGCTTGAGTAAGGCAAATTTGAAAATTTGAAGCATTTCGTTCTTGTTTTTTTTTTTGTGTGTGTGTGTATTAATTGTTTATTGGGTGCATTGAAACAAGTTCATCGAATGAAATAAAAAAAAAAAACCAGCGCCCTGGAACAACCAGAGAACGCCCTGAGGGATCCCGCCTACTA
>Nymph_C07_T3
TTGGATGGCCTGGGACGGATACCTTGACCCAATCTCGCCGGTGTGCTCGGGCTGTGCCATTCTGGGGTTGAATGGATCGTTGTGCGGGAAGAAGGGAGACTGGAAGGCGAAGGCTGACGAGCAGGTGTCGTATGGCAAGGCGCTGCAGGACGTTGCGAGCCAGCAAGGGAAGTCGCTGAACTACAATGGCAAGAAGTTCATGATCATTCAGGCGGTTGATGACTTCATCCTGGCTCAGCAGGGCAAGGAGGCGCTCGTGGTGCGGAAGACGAAGACGCTCGCAGTGTGCGCCCACACTGCTGAGGGTCAGGTGCCGGGGCAGGCGTCTGCGAAGCTTGACTGGGCCGCTCGCGCTTTGATCGACGCGAACTACTGAGACCGATTGTGTCGGTGTGTGATGTGAAGGTCTCTTCGGTGTAAAAAAAAA
>Nymph_C08_T3
CACCTCAAAGTTCACTCCATGTACGAGGATAATAATGGCATCAACTACCTAGGCCAGATGATAGAAGGCTCCTACAACTCCCCCCACTACTATTACTACGGTTCCCTGTTTCACTTCTACCGCATGATGTTAGGGCACATGATGGATCCATTCCACAAGCACGGGCTCGCACCCAGCGCCCTGGAACAACCCGAGACAGCCCTGAGGGATCCCGCCTACTACCAGCTGTACAAGCGAATGTACCACTTAGTCAATAAGTACAAGGACAGGCTGCCTCGCTACACGCACGAACAGCTTTGGTTCGAAGGAGTGACGGTGGAGAATGTGGATGTTGGTAAGATGTACACGTACATGGAGAACTTTGAGTTTAGCCTGGGCGGCACCATATATGTGGCCAAGGAGGAGGATATGTTAGGTGTGAACTTGCATGTTCGGCAGCCACGTCTGAATCACAAGCCATTCACCTATAAGATAGAGGTCAGCAGCGAAAAGGCAGTCGATGCATACGTGCGTGTGTTCTTGGGCCCCAAGCATAATTACCTGGACGAGGAATGGGACTTGAATGAGCGCAGGCACTTCTTCGTCGAGATGGACCGCTTCCGGCATCATGTCCCAGCTGGCAAGAGTGTAATCGAACGCAACTCCCACGACTCCTCAATAATTTCA
>Nymph_C09_T3
CCACTACCAGCCACCATGAAGGTCTTCGTTTGTCTTCTGTCTGCACTGGCGCTTTGCCAAGCTGCTTACGACTACAAGACAGTACTAAGCAATTCGCTACTGTTCTACGAGGCGCAGCGATCGGGAAAATTGCCGTCTGATCAGAAGGTCACGTGGAGGAAGGATTCCGCCCTTAACGACAAGGGCCAGAAGGGCGAGGACCTGACAGGAGGATACTATGACGCTGGTGATTTTGTGAAGTTCGGCTTCCCTATGGCGTACACAGTCACCGTCCTCGCTTGGGGTGTTATAGACTACGAATCAGCGTATTCTGCAGCAGGAGCTCTGGATAGTGGTCGCAAGGCTCTTAAATATGGCACGGACTACTTCCTCAAGGCGCACACGGCCGCGAACGAATTCTACGGACAAGTGGGCCAGGGAGATGTCGACCACGCCTACTGGGGACGTCCAGAAGACATGACGATGTCCAGACCTGCCTACAAGATCGACACGTCGAAACCAGGGTCTGACCTGGCAGCCGAGACAGCCGCCGCCCTCGCTGCAACTGCCATCGCCTACAAGAGTGCTGACGCAACTTATTCCAACAACTTGATCACCCACGCCAAGCAGCTTTTCGACTTCGCCAACAATTATCGCGGCAAATACAGTGATTCAATCACCGACGCGAAGAATTTCTACGCGTCCGGAGACTACAAGGACGAGGTAGTATGGGCAGCCGCATGG
>Nymph_C11_T3
CCGCCGTTGGTGGTACTGGGTATAGTGGGGAGACCTGAGGGAAGGAGTCCACTTGGAAGACCCAGGCGTAGATGGGAGGATAAAAGGATCTTCAAGAAGTGGGATGGAGTCATGGACTGGATTGATATGGCTCAGGATAGGGACAGGTGGCGGGCTCTTGTGAATGCGGTAATGAACCTTCGGGTTCCATAAAACTCGGGGAATTTCTTGACTAGCTGACGACCTGTTAGCTTCTCAAGAAGGACTGTGCTACATGGAGTTAGTTAGTTAGTGGGGAGACCTGAGGGAAGGAGACCACTTGGAAGACCCAGGCGTAGATGGGAGGATAAAAGGATCTTCAAGAAGTGGGATGGAGTCATGGACTGGATTGATATGGCTCAAGATAGGGACAGGTGGCGGGCTCTTGTGAATGCGGTAATGAACCTTCGGGTTCCATAAAACTCGGGGAATTTCTTGACTAGCTGACGACCTGTTAGCTTCTCAAGAAGGACTCTGCTCCATGGAGTTAGTTAGTTAGTTAATCTTTGTTTATTAATCATGCTCTCAGAAACTCACATCACATCTGAAGACACACTGAATCTACTTACTATCCTATCCTATGTGAGCT
>Nymph_C12_T3
GATCACCCACGCCAAGCAGCTTTTCGACTTCGCCAACAATTATCGCGGCAAATACAGTGATTCAATCACCGACGCGAAGAATTTCTACGCGTCCGGAGACTACAAGGACGAGTTAGTATGGGCAGCCGCATGGCTCTACAGGGCGACCAACGACAACACCTATCTGACTAAAGCTGAGTCGCTATACAACGAATTCGGCCTCGGAAACTGGAACGGTGCCTTCAACTGGGATAACAAGATCTCCGGTGTACAGGTTCTACTGGCCAAGCTCACAAGCAAGCAGGCATACAAGGACAAGGTACAAGGCTACGTCGATTACTTGATTTCGTCTCAGAAGAAGACACCCAAGGGTCTCGTATACATCGACCAGTGGGGTACCCTGCGACATGCTGCCAATTCTGCTCTCATTGCTCTGCAGGCAGCCGACCTGGGTATCAATGCTGCTACTTATCGCGCGTATGCCAAGAAGCAGATCGATTACGCATTGNGGTGATGGAGGTCGCAGCTACGTCGTAGGATTTGGTACTAACCCACCCGTACGCCCTCACCACAGATCCAGCTCGTGCCCTGACGCACCAGCCGTATGTGACTGGAACACGTACAACAGCGCCGGCCCCAATGCCCACGTACTCACCGGAGCCTTGGTGGGTGGTCCAGATAGTAACGATAGCTACACGGACGCTCGCAGCGATTACATCTCCAACGAAGTGGCCACAGATTACAACGCTGGCTTCCAATCAGCTGTCGCTGGTCTCCTCAAAGCTGGCGTGTAACCGCACACAGCACTCAATGTC
>Nymph_D01_T3
GCTATTCAGATACAATCACTGAAACACTCTACGTTTTCTTGAACACATGTGGCTTACATGTCCAACATCCAACCACTGCTTGCAGGAGTTCTGGATAGTGGTCGCAAGGCTCTTAAATATGGCACGGACTACTTCCTCAAGGCGCACACGGCCGCGAATGAATTCTACGGACAAGTGGGCCAGGGAGATGTCGACCACGCCTACTGGGGACGTCCAGAAGACATGACGATGTCCAGACCTGCCTACAAGATCGACACGTCGAAACCAGGGTCTGACCTGGCAGCCGAGACAGCCGCCGCCCTCGCTGCAACTGCCATCGCCTACAAGAGTGCTGACGCAACTTATTCCAACAACTTGATCACCCACGCCAAGCAGCTTTTCGACTTCGCCAACAATTATCGCGGCAAATACAGTGATTCAATCACCGACGCGAAGAATTTCTACGCGTCCGGAGACTACAAGGACGAGTTAGTATGGGCAGCCGCATGGCTCTACAGGGCGACCAACGACAACACCTATCTGACTAAAGCTGAATCGCTATACAACGAATTCGGCCTCGGAAACTGGAACGGTGCCTTCAACTGGGATAACAAGATCTCCGGTGTACAGGTTCTACTGGCCAAGCTCACAAGCAAGCAGGCATACAAGGACAAGGTACAAGGCTACGTCGATTACTTGATTTCGTCTCAGAAGAAGACACCAAGGGTCTCGTATACATCGACCAGTGNGGTACCCTGCGACATGCTGCCAATTCTGCTCTCATTGCTCTGCAGGGCACCGACCTGGGTATCAATGCTGCTACTTAT
>Nymph_D02_T3
CACTGTAGGAAGAACGCCGGCCGGAGCTAAGTGAAAGACAGAGAAGGCTAACCAACATGTGTGACGACGACGTAGCTGCGCTGGTGGTGGACAATGGCTCCGGCATGTGTAAGGCCGGTTTCGCCGGCGATGACGCTCCTCGCGCCGTGTTCCCGTCCATCGTGGGCCGACCTCGCCACCAGGGCGTCATGGTGGGTATGGGTCAGAAAGACAGCTACGTAGGTGATGAGGCCCAGTCCAAGAGAGGTATCCTAACACTGAAATACCCAATTGAACATGGAATCATCACCAACTGGGACGACATGGAGAAGATTTGGCATCACACATTCTACAATGAACTGCGAGTGGCCCCCGAGGAACACCCCATTCTTCTCACCGAAGCTCCCCTCAACCCCAAGGCCAACAGGGAGAAGATGACTCAGATCATGTTTGAGACCTTCAACACCCCAGCCATGTATGTCGCAATCCAGGCTGTCCTGTCGCTGTACGCTTCCGGTCGTACCACTGGTATCGTGCTGGACTCAGGTGATGGTGTCTCCCACACCGTCCCCATCTATGAAGGTTACGCTCTGCCCCATGCCATCCTGCGTCTGGACTTGGCTGGCCGTGACTTGACCGACTACCTGATGAAGATCCTGACTGAGCGTGGCTACAGCTTCACGACCACCGCTGAGCGGGAAATCGTGCGTGACATCAAAGAGAAACTGTGCTATGTCGCCCTGGACTTCGAGCAGGAAATGGCAACCGCCGC
>Nymph_D03_T3
CCGGCATGTGTAAGGCCGGTTTCGCCGGCGATGACGCTCCTCGCGCCGTGTTCCCGTCCATCGTGGGCCGACCTCGCCACCAGGGCGTCATGGTGGGTATGTGTCAGAAAGACAGCTACGTAGGTGATGAGGCCCAGTCCAAGAGAGGTATCCTAACACTGAAATACCCAATTGAACATGGAATCATCACCAACTGGGACGACATGGAGAAGATTTGGCATCACACATTCTACAATGAACTGCGAGTGGCCCCCGAGGAACACCCCATTCTTCTCACCGAAGCTCCCCTCAACCCCAAGGCCAACAGGGAGAAGATGACTCAGATCATGTTTGAGACTTTCAACACCCCAGCCATGTATGTCGCAATCCAGGCTGTCCTGTCCCTGTACGCTTCCGGTCGTACCACTGGTATCGTGCTGGACTCAGGTGATGGTGTCTCCCACACCGTCCCCATCTATGAAGGTTACGCTCTGCCCCATGCCATCCTGCGTCTGGACTTGGCTGGCCGTGACTTGACCGACTACCTGATGAAGATCCTGACTGAGCGTGGCTACAGCTTCACGACCACCGCTGAGCGGGAAATCGTGCGTGACATCAAAGAGAAACTGTGCTATGTCGCCCTGGACTTCGAGCAGGAAATGGCAACCGCCGCTGCTTCCACCTCTCTGGAGAAGTCATACGAGTTGCCTGATGGCCAGGTCATCACCATTGGCAACGAGCGTTTCCGCTGTCCTGAGGCTCTGTTCCAGCCTTCCTTCCTGGGTATGGAGTCCTGCGGTATC
>Nymph_D04_T3
GCCCCGCGTGATCCGATCCGAGGACACTGCCAGGCGGGGAGTTTGACTGGGGCGGTACATCTGTCAAAGGATAACGCAGGTGTCCTAAGGCCAGCTCAGCGAGGACAGAAACCTCGCGTGGAGCAAAAGGGCAAAAGCTGGCTTGATCCCGATGTTCAGTACGCATAGGGACTGCGAAAGCACGGCCTATCGATCCTTTTGGCTTGGAGAGTTTCCAGCAAGAGGTGTCAGAAAAGTTACCACAGGGATAACTGGCTTGTGGCGGCCAAGCGTTCATAGCGACGTCGCTTTTTGATCCTTCGATGTCGGCTCTTCCTATCATTGCGAAGCAGAATTCGCCAAGCGTTGGATTGTTCACCCACCAATAGGGAACGTGAGCTGGGTTTAGACCGTCGTGAGACAGGTTAGTTTTACCCTACTGATGACTGGGTCGTTGCGACAGTAATCCTGCTCAGTACGAGAGGAACCGCAGGTTCGGACATTTGGTTCACGCACTCGGCCGAGGGGCCGGTGGTGCGAGGCTACCATCCGTGGGATTATGCCTGAACGCCTCTAAGGCCGTATCCCGTCTGGTCGAGGCAACGATAAATCGCGGGAGTTCCGAGAGTCGAGAGGCTCCAGACAAAGTGATCTGTCTTCCTAGGACCGCTTATCACCCTCCCGAGGGTTGGGCGGTCCGACGAGGGCCCACGTTTGCCGAGCGGTGCACAATGGGA
>Nymph_D05_T3
GCATGAACACTGCTCTCCTGTTCGCGACAGTCGTGGCCGTCTTGGTCTGCGGCGCCTTCTCTGACCACCATGTAGGGAAGAAAGTAGCAGACAAACCGTTCCTCATGAAGCAGAAAAACATCCTAGGGCTGGTCCACAGGATTCATCAAGATAATCTATTCAAAGAGCAGGTTGATGTGGGTAATACCTATGACATTGAAGCACATATCAGCAACTACAAGAATACAAAAGTAGTGAAAGAGTTTATATCCTACTACAAGAAGGGCATGCTGCAACGCTGGGAGCCGTTCTCAGTGTATTACAAGACTCACCTTGAACAGGCTATCTCCTTGTTCGAGCTCTTCTATTTCGCTAACGACTTCGATACTTTCTACAAGACTGCCTGCTGGGCCCGCGACCGTGTGAACCCGCTCATGTTCTGGTATTCCTTCACTGCTGCCGTCCTCCACCGCGACGACACGACAGATGTCATGATGCCGCCGCTCTACGAAGTGTACCCATACTTCTTCGTAGAGAGTGATATCATCCAAAAGGCCTACAAGTACTGGATGATGCACGTTGGCACCACTGAACATCACACCTACATCATCCCAATGAATCACACCATGAAGAGCAAGGAGAATTTGCTCTACTACTTTACAGAAGACGTGGGCTTGAACGCTTTCAACATGTACTACCGCATGT
>Nymph_D06_T3
CGCATGTACTACCCCAGCTGGTTCAACGTTACGGAGTACGGCCACAAGTTCGACCGTCGCGGCGAGATGTTCCTCTACGTGCAGCACCAGCTGTACGCTCGCTACAGCTTGGAGAGAATGTCCAACGGCATGCCCGAAGTTAAGCCCTTCGTCTACAACAAACCCCTCAAGACCGCATACAACCCCAACCTGATGTACCACACCGGCCAAGAAATGCCTCCACGCCCCAGCGACAAGCTCGTGACTAACTTCGACACGTACACCATCGCAGACATCAAGAACTACGAACGGAGGGTGGCGGACGCAATCGACTTCGGCTACTTCAAGGACGAACACCTCAAAGTTCACTCCATGTACGAGGATAATAATGGCATCGACTACCTAGGCCAGATGATAGAAGGCTCCTACAACTCCCCCCACTACTATTACTACGGTTCCCTGTTTCACTTCTACCGCATGATGTTAGGGCACATGATGGATCCATTCCACAAGCACGGGCTCGCACCCAGCGCCCTGGAACAACCCGAGACAGCCCTGAGGGATCCCGCCTACTACCAGCTGTACAAGCGAATGTACCACTTAGTCAATAAGTACAAGGACAGGCTGCCTCGCTACACGCACGAACAGCTTTGGTTCGAAGGAGTGACGGTGGAGAATGTGGATGTTGGTAAGATGTACACGTACATGGAGAACTTTGAGTTTAGCCTGGGCGGCACCATATATGTGGC
>Nymph_D07_T3
ATTTACACCTTGCAACTTGCATTTATTCCTGACGTACTGTCGCCTGTGTCGTAATATATGCTGCTTATCAGGCGTACATCTTGTACAAAATTGAACATCCTGTCATAGGTTTTTCAGTCAACTTATTGGCATCTGGATGGATTACATTTGACAACAGGGTTATAGACAATACTGTCAATCATCACTCGCAAGGGAATGAGTGACCGCTACATACACTGTTTCCTATCACTCCAGAGTGTTGAACTTGTGACGGACGATTCACTCCTTGTGTTGTTATCCTTGCTGTCGATGTGTGAACGGGTGCCGGTTGAGCGGTTGTTGGCTTAGAAGCACTTGCGGTGGACAATGCCAGGGCCGGATTCGTCGTACTCCTGCTTGGAGATCCACATCTGCTGGAAAGTGGACAGTGAGGCCAGGATGGATCCACCGATCCAGACTGAGTACTTCCTCTCAGGGGGAGCGATGATCTTGATCTTGATGGTTGATGGCGCGAGAGCGGTGATTTCCTTCTGCATCCTGTCACCAATACCGGGGTACATGGTGGTGC
>Nymph_D08_T3
GCTGGGCTCAGTGCCACATCAAATTTTCATCCCAAGGGTCCACCACCACAGTTACCTTCTGGGGCATCATTTCCTGCAGGAAATGCACATCCACCCCCACATCATGGAATGCTTCCCCCCATCATGCAGTCTCCTGTTACTGCAGCAGCAGCAATCATGGGTTTGAAGCGTTCCTGGGAGCAAGCCTTCCCAACAGAGATGTCAACCACAGGAGCAGTTAAGAGGCAGTGGCAACCTCCACATTCTACCACCACAACATTCCATCCCTCAGCGGGGCTGCCAACAGTTGCTTATCCAGCACCATTTTACCCTGCACTCTGAAATATTCTGTAGCATTCCGTGGGTATGTCTCAGTGACAACATTCCTTGGGCACATTCCCATTGACAACATTCCTTTTATATGACATATTTGTAAATAATGTTGGCATTAATTTTAGCATTGTTTTTTCTATGAGGCTTACATAGTTTACCCAAGCTACGGACTGCATATGTTGACATACATTTATAAGTACTGTAGGTGGTCTCAGTAGCTGATGATAGTGGATTTAATTCTTATGAACAACACAGAACCTACTTTATAAGCT
>Nymph_D09_T3
GGTAATAAAGCAATCCATCTAGCAATCAAAATGAGCGACGAAGACAATGACAATGACACCAATGACAACAATGACAATGAAAACAATGAAGACAATCAAGATAATCAAGACAATCAGGATACTCAAGGGAATGATGAGCAGGAAGTTGAAAAGGTTGTGCTTGCATACCCCACTCAGAAAGATCGGTACGAAGGTGCTGTCTCTGATGGTGTTCCAAATGGTCGAGGGGTGTGCGACTATGGCAATGGTGATCACTATGATGGGGAATGGGTTAACGGAAAGAGGCAAGGAAATGGAAGACTTGTATTCAAGAACGGTGAAGTGTATGATGGGGAGTGGGATGATGGGAAAAGAACAGGCAAGGGATATTACACATGGCCAGATGGTGCATCGTACAAAGGCGACTTTGTCAACGGCTCACGGGATGGCTATGGTGTAAGCACAAAAACGGATGGAAGTGTCTCCGAAGGTCAATGGAAAAAAGGGAAAAAAGTTAAATCAGCAGAGGAAAGTTAAAACAGGAAGTATTGTGATATTTTAAAGTATGGGAAAAAGTGAAAAATTGAGGAAATGGAAGTGTTTAAATTTTTGATTCATTT
>Nymph_D10_T3
GGACAGAAACCTCGCGTGGAGCAAAAGGGCAAAAGCTGGCTTGATCCCGATGTTCAGTACGCATAGGGACTGCGAAAGCACGGCCTATCGATCCTTTTGGCTTGGAGAGTTTCCAGCAAGAGGTGTCAGAAAAGTTACCACAGGGATAACTGGCTTGTGGCGGCCAAGCGTTCATAGCGACGTCGCTTTTTGATCCTTCGATGTCGGCTCTTCCTATCATTGCGAAGCAGAATTCGCCAAGCGTTGGATTGTTCACCCACCAATAGGGAACGTGAGCTGGGTTTAGACCGTCGTGAGACAGGTTAGTTTTACCCTACTGATGACTGGGTCGTTGCGACAGTAATCCTGCTCAGTACGAGAGGAACCGCAGGTTCGGACATTTGGTTCACGCACTCGGCCGAGGGGCCGGTGGTGCGAGGCTACCATCCGTGGGATTATGCCTGAACGCCTCTAAGGCCGTATCCCGTCTGGTCGAGGCAACGATAAATCGCGGGAGTTCCGAGAGTCGAGAGGCTCCAGACAAAGTGATCTGTCTTCCTAGGACCGCTTATCACCCTCCCGAGGGTTGGGCGGTCCGACGAAGGCCCACGTTTGCCGAGCGGTGCACAATGGGACGGCAGCAGGACTCCGTACCTGGCT
>Nymph_D11_T3
ATTTACATGCATGTACTACTTTTGCTTTTATCTTATTTTTTTAAATCTCCGCTAGGAAAAGTTCTTTCGGACCACAAACTATTTAAACTTTATCGAGATTATTACTGGTGGAAGCAAGC
>Nymph_D12_T3
CATGTGCGCGAGTCACTGGGATCTACTAAACCCAGAGGCGCAGTGAAAGCGTGGGGCTCGCCCGGCTTAACGCCTGGCGCGAGCCGCGAAGGGAGGACGGCCGGTCGTTCCAGACCGGTGCGGCCGGCCAGCACTCCCGGGGCGCCTCGGCCTCGGCCGCAGGCGCACCCGGAGCGCACACGTTGGGACCCGAAAGATGGTGAACTATGCCCGGCCAGGACGAAGTCAGGGGAAACCCTGATGGAGGTCCGCAGCGATTCTGACGTGCAAATCGATCGTCAGAGCTAGGTATAGGGGCGAAAGACTAATCGAACCATCTAGTAGCTGGTTCCCTCCGAAGTTTCCCTCAGGATAGCTGGCGCCGAGTTGGAGTGGGTCAGTCTCATCCGGTAAAGCGAATGATTAGAGGCCTTGGGGCCGAAACGACCTCAACCTATTCTCAAACTTTAAATGGGTGAGATCTCCGGCTTGCTTGAGCGAAGCCGCGAGAAGACGGATGATGGTGCCAAGTGGGCCAATTTTGGTAAGCAGAACTGGCGCTGTGGGATGAACCAAACGCCGGGTTAAGGCGCCTAAACCGGAGCTCATGGGAGACCATGAAAGGCGTTGGTTGCTTAAGACAGCAGGACGGTGGCCATGGAAGTCGGAATCCGCTAAGGAGTGTGTAACAACTCACCTGCCGAAGCAACTAGCCCTGAAAATGGATGGCGCTAAAGCTCCGTGCCTATACCCGG
>Nymph_E01_T3
GATATGTCTGATTCTGAATTTTATTTGGGAAAATACACTTTTGAAAATTTGTCGGTTAAGCAGTTGTTAGAAGTCATCAAAAAGTTGAGAGAAAACAAATCTCCCAGAGAAATAATTAGTGTTCTTCGTTTTCTGCACGCATTTTCCACTTCAGAAAAAAGTACCACGGATCAGATTTTAGAGAGTGGAATTGTTCCTGTTCTTTCCAACATGCTTGTTGGCGACACAGACGAGAATGTAAGAGTCGAAATAATTTCTTTACTCACTGTGATTTCTTTGAAAAATGGCAAATTTGACCCTGCTTTTGCCACAGATTTGTCTATTGCCACTTTATCTCGTTT
>Nymph_E02_T3
GACAGGTTAGTTTTACCCTACTGATGACTGGGTCGTTGCGACAGTAATCCTGCTCAGTACGAGAGGAACCGCAGGTTCGGACATTTGGTTCACGCACTCGGCCGAGGGGCCGGTGGTGCGAGGCTACCATCCGTGGGATTATGCCTGAACGCCTCTAAGGCCGTATCCCGTCTGGTCGAGGCAACGATAAATCGCGGGAGTTCCGAGAGTCGAGAGGCTCCAGACAAAGTGATCTGTCTTCCTAGGACCGCTTATCACCCTCCCGAGGGTTGGGCGGTCCGACGAGGGCCCACGTTTGCCGAGCGGTGCACAATGGGACGGCAGCAGGACTCCGTACCTGGCTAATTGTCGTCCCGCTCCAAACGGTCGACCAAGGGTATATTCAATCGATGTCGGGACTCGGAATCGTCTGCAGACGACTTAGGTACCGGGCGGGGTGTTGTACTCGGTAGAGCAGTTGCCACGCTGCGATCTGTTGAGACTCATCCCCTCGCTTGGAGGATTCGTAGAAAA
>Nymph_E03_T3
CACGGTGGTCCATCAAATGCAGGTGGGTTTGGTCCACAAGGAAGTAGAGAGAATTATAGAGGTGGGTTTAGTCCACAAGGAAGTGCAGGAAATAATGGAGGAGGGTTTAGTCCACGAGGAAGTGCAGGAAATAATGGAGGACGATTTGATCCACAAGGAAGTGGAGGAAATTATGCTAGAGGGGTTGGTCCACAAGGAAGTGGGGGGAATTATGCAAGCGTGATTGGTCCACAAGGAAGTGGGGAGAATTATGCAAGTGGGATTGGTCCACAAGGAAGTGGGGGGAATTATGCAAGTGGGATTGGTCCACAAGGAAGTGGGGGGAATTATGCAAGTGGGATTGGTCCACTATGAAGTGGGGACAATTATGCAAGTGGGATT
>Nymph_E04_T3
GTGAAAAGAAGCAGCTAAACAGACAGACAAGCTCCATAATGCAGTTTTACATCTGTGTACCCGTAATGATGGCCTCTATGTTCCTGTTGTACACCCACACTGAGGCATCTCAGGCACAGAAACTGGTGCCGGCCAACCCAAGTCACCCAGGAAAATGTTATGACGAGGACACCAATGCAGCCTACGCAGTGGGTGAGACTTGGGGCAAACCAGGGAGCTGCCAGGAATACAAATGCCATACCGGTCCGGAAGAGAAATTCCTTATTCAGATCACTGGATGCAGTCCTATAGCAGCCGAACCTCCTTGCAGGGTTGTCAGCGGAAATTCTAACGATCCTTATCCAAAGTGCTGTCAAACAGTTGTCTGCAACTAATGGGACATCCGGGATGAAGGCAGAAGAATAAATTTTCACTCTCTACATTTTAAAGTACTGGAATACTGTCTCGTTAATCCTACAAATGCTTTATTCTATCTAACCTTGCACTTCACAACTCCACCCTGAAAACTTAGGTTGAGTAGAAAAGTTAGAGATTCAGATGTAATCTATTGATATTAAAAAGCTTTTAAGGCTTGGGAAATAATTTTAGATAAAAATAACTATGTAAACAAGTGATGTACATATTTGATAGCAGCGTAATTGACATGTCAATGTATAGACTATCGAATAAAAGGTAATTTTATGT
>Nymph_E05_T3
GGAATTCCCAGTAAGCGCGAGTCATAAGCTCGCGTTGATTACGTCCCTGCCCTTTGTACACACCGCCCGTCGCTACTACCGATTGAATGATTTAGTGAGGTCTTCGGACCGGTGGGCGCGGGGGTTCGCCCCTTCGATTCCACTGGGAAGATGCCCGAACTTGATCATTTAGAGGAAGTAAAAGTCGTAACAAGGTTTCCGTAGGTGAACCTGCGGAAGGATCATTAACGGCACTGCCGAGATAGAACTGAGACACTCTACCGAGATGGTGGTAGATACTGAGGGGCGAGAACACACGCCCGTTCGCGGGCGGAGTGGGCACGCCTCGCACGCCACCGGCACGTGTGCCGGCAAGCGGTTGTTCCGTGACGGTTGGTCGCCATCAGAACACTCCGCGCGGCGTGACGGGCGTCAGAGCCCCCGAGAAATTGAACGACCTGACGGAAGGACGAAGCTGATCTCGCAGGCGGCTGGCCGTGGTACCCATGATGGTTTAAAGGCCCCTAGCAGGGCCGCCAACGGTCTTCGCCTTGGTGAGCGGCTCCTTGAACGGTGATGCGGGGCGCGGTCTGGCGTGACCTCC
>Nymph_E06_T3
GAGGAATTCCCAGTAAGCGCGAGTCATAAGCTCGCGTTGATTACGTCCCTGCCCTTTGTACACACCGCCCGTCGCTACTACCGATTGAATGATTTAGTGAGGTCTTCGGACCGGTGGGCGCGGGGGTTCGCCCCTTCGATTCCACTGGGAAGATGCCCGAACTTGATCATTTAGAGGAAGTAAAAGTCGTAACAAGGTTTCCGTAGGTGAACCTGCGGAAGGATCATTAACGGCACTGCCGAGATAGAACTGTGACACTCTACCGAGATGGTGGTAGATACTGAGGGGCGAGACCACCCGCCCGTTCGCGGGCGGAGTGGGCACGCCTCGCACGCCACCGGCACGTGTGCCGGCAAGCGGTTGTTCCGTGACGGTTGGTCGCCATCAGAACACTCCGCGCGGCGTGACGG
>Nymph_E07_T3
GGAAAGCGTTGTACGTTGATAGGTGTAAATATCAGCAAGTTAATCTGTTAGAATCACTGTGCTATCGAGTGAAGGCTTTTATTTATTTGTGTGGAATACATCGTTAAAGGCCAAAATGTCTATTGGTGTTCCCATTAAAGTTTTGCATGAAGCAGAAGGCCATATCGTAACTTGCGAAACGAATACCGGTGAAGTGTATAGAGGTAAACTGATTGAGGCGGAGGACAATATGAACTGTCAGATGATGAATATTACTGTTACATATCGGGATGGTAGAGTCGCACAGCTGGAGAACGTATACATTCGTGGGTCGAAAATCAGATTTCTCATTTTGCCAGATATGTTGAAGAATGCTCCAATGTTCAAACGTCAAGGCAACAAGGGAACTGGTGGTGCCGGTAGAGGAAAGTCCGCAATTCTGCGAGCACAAGCTGCACGTGGACGGGGCCGTGGTGGACGTGGCCGAGCAGGTGGTAGCTGGCAGGGTGGTCCTGGCGGGGGTCCTGGAGGTGGCAGGGGACGAAGTGATCGACCATAAACATCATTCACATAGGCTGGCAGTTTTATAGTGTTCAGATTCGAAGAGACAGTGTCTGAGAAGTTGAATTTGA
>Nymph_E08_T3
GCGTTTCCTCTGCCGCACCTTGTACTTTCATATTGACAAGGTCAGTAATTACACCGCAGCCAACACTGGCACTTCTCGTTCCATCATGCACATCTGAAAATGACGATTGTTTTGCTGTGCTGCGTTCATTCACAGAGGGCAGCACAGCGCCTCAATTGAACGGAAACAAAACAATGTAATGGAATGCCGAACTTTCTTGGACCTTACCCAGCATGTGATAAGTTACACTGACTTGCCAGTTCTGCACACTCCGGGGACCTCATGGTAACCCGAGGATCTCATGGTAACCCGAGGACCTCATGGTAACCTGAGGACCTCATGGTAACCCGAGGACCTCATGGTAACCCTTATATTGCTTCCTACAGAGAAGAAATTCATGTTTTTTAAACACGAAAAGTTTTAGCGTTACTTTTGAAACTATATACAGTATGACGTCATTGAAATGCCTATATACTATTCTCCTAGAGGCATTCAGGGCGATTGTCAACCTTCTGAGTTCTGAAATGTAACAGACACTAAGTCACGAAGCTAACTTTCCAATTTCACAAATCTTTCACTCTATAAATTTCTCATTATTTTTTTTGCTGTGATTTTTGTCAAGAAATGTACTTATTGTCTGTACTTTAAGTTTGTCTGAAATAGACCCTCTTTCGCAACGTCGCCATGTTTGTAATTAACACATCTGGGGA
>Nymph_E09_T3
GCCGTATCCCGTCTGGTCGAGGCAACGATAAATCGCGGGAGTTCCGAGAGTCGAGAGGCTCTAGACAAAGTGATCTGTCTTCCTAGGACCGCTTATCACCCTCCCGAGGGTTGGGCGGTCCGACGAGGGCCCACGTTTGCCGAGTGGTGCACAATGTGACGGCAGCAGGACTCCGTACCTGGCTAATTGTCGTCCCGCTCCAAACGGTCGACCAAGGGTATATTCAATCGATGTCGGGACTCGGAATCGTCTGCAGACGACTTAGGTACCGGGCGGGGTGTTGTACTCGGTAGAGCAGTTGCCACGCTGCGATCT
>Nymph_E10_T3
CTGGCTTGTGGCGGCCAAGCGTTCATAGCGACGTCGCTTTTTGATCCTTCGATGTCGGCTCTTCCTATCATTGCGAAGCAGAATTCGCCAAGCGTTGGATTGTTCACCCACCAATAGGGAACGTGAGCTGGGTTTAGACCGTCGTGAGACAGGTTAGTTTTACCCTACTGATGACTGGGTCGTTGCGACAGTAATCCTGCTCAGTACGAGAGGAACCGCAGGTTCGGACATTTGGTTCACGCACTCGGCCGAGGGGCCGGTGGTGCGAGGCTACCATCCGTGGGATTATGCCTGAACGCCTCTAAGGCCGTATCCCGTCTGGTCGAGGCAACGATAAATCGCGGGAGTTCCGAGAGTCGAGAGGCTCCAGACAAAGTGATCTGTCTTCCTAGGACCGCTTATCACCCTCCCGAGGGTTGGGCGGTCCGACGAGGGCCCACGTTTGCCGAGCGGTGCACAATGGGACGGCAGCAGGACTCCGTACCTGGCTAATTGTCGTCCCGCTCCAAACGGTCGACCAAGGGTATATTTCATCGATGTCGGGACTCGGAATCGTCTGCAGACGACTTACGTACCGGGCGGGGTGTT
>Nymph_E11_T3
GTTTCACTTCTACCGCATGATGTTAGGGCACATGATGGATCCATTCCACAAGCACGGGCTCGCACCCAGCGCCCTGGAACAACCCGAGACAGCCCTGAGGGATCCCGCCTACTACCAGCTGTACAAGCGAATGTACCACTTAGTCAATAAGTACAAGGACAGGCTGCCTCGCTACACGCACGAACAGCTTTGGTTCGAAGGAGTGACGGTGGAGAATGTGGATGTTGGTAAGATGTACACGTACATGGAGAACTTTGAGTTTAG
>Nymph_E12_T3
GAATTCGCCAAGCGTTGGATTGTTCACCCACCAATAGGGAACGTGAGCTGGGGTTAGACCGTCGTGAGACAGGTTAGTTTTACCCTACTGATGACTGGGTCGTTGCGACAGTAATCCTG
>Nymph_F01_T3
CTCTTGAGATTGGAACTCAACAAACGGAGACTCATCCGCAGCTGTCGTGGCAGAGCTGTTCAAGTGGTGGATCGTGCTCGTCAAAGTCCGGCTCAATTGTTCTTGATTCCAATTGGAGATGGGTTCATGACAGCGGCACCACCAATTGCTATGATGGAAATTTGTGGACCAAGGATCTTTGCTCGAGTGCAGACACATGTGTCAGCAAATGTTACATCGAGGGGGCAGACTATTCGGGGACTTATGGAATTACGAGCAGTGGTTCAAAGCTGACCCTCAAATTTGTCACGAAAGGATCGTATTCAACAAACATCGGAAGTCGTGTTTACTTGTTGAAAGATGAGAATACGTATGAGACATTCAAATTGAAGAATAATGAGTTCACGTTCACAGTAGATGATTCTCAACTTGATTGTGGATTGAATGGTGCTTTGTATTTTGTTGCAATGGATGCAGATGGTGGGAAACAGAAATATCCCGCATTCAAGCCAGGGGCGAAATATGGAAGGGGATATTGTG
>Nymph_F02_T3
GAGCAAGGAGAATTTGCTCTACTACTTTACAGAAGACGTGGGCTTGAACGCTTTCAACATGTACTACCGCATGTACTACCCCAGCTGGTTCAACGTTACGGAGTACGGCCACAAGTTCGACCGTCGCGGCGAGATGTTCCTCTACGTGCAGCACCAGCTGTACGCTCGCTACAGCTTGGAGAGAATGTCCAACGGCATGCCCGAAGTTAAGCCCTTCGTCTACAACAAACCCCTCAAGACCGCATACAACCCCAACCTGATGTACCACACCGGCCAAGAAATGCCTCCACGCCCCAGCGACAAGCTCGTGACTAACTTCGACACGTACACCATCGCAGACATCAAGAACTACGAACGGAGGTTGGCGGACGCAATCGACTTCGGCTACTTCAAGGACGAACACCTCAAAGTTCACTCCATGTACGAGGATAATAATGGCATCGACTACCTAGGCCAGATGATAGAAGGCTCCTACAACTCCCCCCACTACTATTACTACGGTTCCCTGTTTCACTTCTACCGCATGATGTTAGGGCACATGATGGATCCATTCCACAAGCACGGGCTCGCACCCAGCGCCCTGGAACAACCCGAGACAGCCCTGAGGGATCCCGCCT
>Nymph_F03_T3
CTTCGATACTTTCTACAAGACCGCCTGCTGGGCCCGCGACCGTGTGAACCCGCTCATGTTCTGGTATTCTTTCACTGCTGCCGTCCTCCACCGCGACGACACGACAGATGTCATGATGCCGCCGCCCTACGAAGTGTACCCATACTTCTTCGTAGACAGTGATATCATCCAAAAGGCCTACAAGTACTGGATGATGCACGTTGGCACCACTGAACATCACACCTACATCATCCCAATGAATCACACCATGAAGAGCAAGGAGAATTTGCTCTACTACTTTACAGAAGACGTGGGCTTGAACGCTTTCAACATGTACTACCGCATGTACTACCCCAGCTGGTTCAACGTTACGGAGTACGGCCACAAGTTCGACCGTCGCGGCGAGATGTTCCTCTACGTGCAGCACCAGCTGTACGCTCGCTACAGCTTGGAGAGAATGTCCAACGGCATGCCCGAAGTTGAGCCCTTCGTCTACAACAAACCCCTCAAGACCGCATACAACCCCAACCTGATGTACCACACCGGCCAAGAAATGCCTCCACGCCCCAGCGACATGCTCGTGACTAACTTCGACACGTACACCATCGAAGACATCAAGAACTACGAACGGAGGGTGGCGGACGTAATCGACTTCGGCTACTTCAAGGACGAACACCTCAAAGTTCACTCCATGTACGAGGATAATAATGGCATC
>Nymph_F04_T3
CACCATCGCAGACATCAAGAACTACGAACGGAGGGTGGCGGACGCAATCGACTTCGGCTACTTCAAGGACGAACACCTCAAAGTTCACTCCATGTATGAGGATAATAATGGCATCGATTACCTAGGCCAGATGATAGAAGGCTCCTACAACTCCCCCCACTACTATTACTACGGTTCCCTGTTTCACTTCTACCGCATGATGTTAGGGCACATGATGGATCCATTCCACAAGCACGGGCTCGCACCCAGCGCCCTGGAACAACCCGAGACAGCCCTGAGGGATCCCGCCTACTACCAGCTGTACAAGCGAATGTACCACTTAGTCAATAAGTACAAGGACAGGCTGCCTCGCTACACGCACGAACAGCTTTGGTTCGAAGGAGTGACGGTGGAGAATGTGGATGTTGGTAAGATGTACACGTACATGGAGAACTTTGAGTTTAGCCTGGGCGGCACCATATATGTGGCCAAGGAGGAGGATATGTTAGGTGTGAACTTGCATGTTCGGCAGCCACGTCTGAATCACAAGCCATTCACCTATAAGATAGAGGTCAGCAGCGAAAAGGCAGTCGATGCATACGTGCGTGTGTTCTTGGGCCCCAAGCATAATTACCTGGACGAGGAATGGGACTTGAATGAGCGCAGGCACTTCTTCNTCGAGATGGACCGCTTCCCGCATCATGTCCC
>Nymph_F05_T3
GTTTGACTGGGGCGGTACATCTGTCAAAGGATAACGCAGGTGTCCTAAGGCCAGCTCAGCGAGGACAGAAACCTCGCGTGGAGCAAAAGGGCAAAAGCTGGCTTGATCCCGATGTTCAGTACGCATAGGGACTGCGAAAGCACGGCCTATCGATCCTTTTGGCTTGGAGAGTTTCCAGCAAGAGGTGTCAGAAAAGTTACCACAGGGATAACTGGCTTGTGGCGGCCAAGCGTTCATAGCGACGTCGCTTTTTGATCCTTCGATGTCGGCTCTTCCTATCATTGCGAAGCAGAATTCGCCAAGCGTTGGATTGTTCACCCACCAATAGGGAACGTGAGCTGGGTTTAGACCGTCGTGAGACAGGTTAGTTTTACCCTACTGATGACTGGGTCGTTGCGACAGTAATCCTGCTCAGTACGAGAGGAACCGCAGGTTCGGACATTTGGTTCACGCACTCGGCCGAGGGGCCGGTGGTGCGAGGCTACCATCCGTGGGATTATGCCTGAACGCCTCTAAGGCCGTATCCCGTCTGGTCGAGGCAACGATAAATCGCGGGAGTTCCGAGAGTCGAGAGGCTCCAGACAAAGTGATCTGTCTTCCTAGGACCGCTTATCACCCTCCCGAGGGTTG
>Nymph_F06_T3
CTGTAGGAAGCACGCCGGCCGGAGCTAAGTGAACGACAGAGAAGGCAAACCAACATGTGTGACGACGACGTAGCTGCGCTGGTGGTGGACAATGGCTCCGGCATGTGTAAGGCCGGTTTCGCCGGCGATGACGCTCCTCGCGCCGTGTTCCCGTCCATCGTGGGCCGACCTCGCCACCAGGGCGTCATGGTGGGTATGGGTCAGAAAGACAGCTACGTAGGTGATGAGGCCCAGTCCAAGAGAGGTATCCTAACACTGAAATACCCAATTGAACATGGAATCATCACCAACTGGGACGACATGGAGAAGATTTGGCATCACACATTCTACAATGAACTGCGAGTGGCCCCCGAGGAACACCCCATTCTTCTCACCGAAGCTCCCCTCAACCCCAAGGCCAACAGGGAGAAGATGACTCAGATCATGTTTGAGACTTTCAACACCCCAGCCATGTATGTCGCAATCCAGGCTGTCCTGTCCCTGTACGCTTCCGGTCGTACCACTGGTATCGTGCTGGACTCAGGTGATGGTGTCTCCCACACCGTCCCCATCTATGAAGGTTACGCTCTGCCCCATGCCATCCTGCGTCTGGACTTGGCTGGCCGTGACTTGACCGACTACCTGATGAAGATCCTGACTGAGCGTGGCTACAGCTTCACGACCACCGCTGAGCGGGAAATCGTGCGTGACATCAAAGAGAAACTGTGCTATGTCGCCCTGGACTTCGAGCAGGAAATGGCAACCGCCGCTGCTT
>Nymph_F07_T3
GCTTTTGGGTTCCGGGGGAAGTATGGTTGCAAAGCTGAAACTTAAAGGAATTGACGGAAGGGCACCACCAGGAGTGGAGCCTGCGGCTTAATTTGACTCAACACGGGAAACCTCACCAGGCCCAGACACCGGGAGGATTGACAGATTGAGAGCTCTTTCTTGATTCGGTGGGTGGTGGTGCATGGCCGTTCTTAGTTGGTGGAGCGATTTGTCTGGTTAATTCCGATAACGAACGAGACTCTAGCCTGCTAAATAGTCGCATCCGGTATCCTTTGTGCTACCGGCGACTCTTAATCTTCTTAGAGGGACAGGCGGCTTCTAGCCGCACGAGATTGAGCAATAACAGGTCTGTGATGCCCTTAGATGTTCTGGGCCGCACGCGCGCTACACTGAAGGAATCAGCGTGTCCTCCCTGGCCGAAAGGTCCGGGTAACCCGCTGAACCTCCTTCGTGCTAGGGATTGGGGCTTGCAATTGTTCCCCATGAACGAGGAATTCCCAGTAAGCGCGAGTCATAAGCTCGCGTTGATTACGTCCCTGCCCTTTGTACACACCGCCCGTCGCTACTACCGATTGAATGATTTAGTGAGGTCTTCGGACCGGTGGGCGCGGGGGTTCGCCCCTTCGATTCCACTGGGAAGATGCCCGAACTTGATCATTTAGAGGAAGTAAAAGTCGTAACAAGGTTTCCGTAGGTGAACCTGCGGGAGGATCATTAACGGCACTGCCGAGATAGAACTGTGACACTC
>Nymph_F08_T3
GTACGGCCACAAGTTCGACCGTCGCGGCGAGATGTTCCTCTACGTGCAGCACCAGCTGTACGCTCGCTACAGCTTGGAGAGAATGTCCAACGGCATGCCCGAAGTTGAGCCCTTCGTCTACAACAAACCCCTCAAGACCGCATACAACCCCAACCTGATGTACCACACCGGCCAAGAAATGCCTCCACGCCCCAGCGACATGCTCGTGACTAACTTCGACACGTACACCATCGAAGACATCAAGAACTACGAACGGAGGGTGGCGGACGTAATCGACTTCGGCTACTTCAAGGACGAACACCTCAAAGTTCACTCCATGTACGAGGATAATAATGGCATCAACTACCTAGGCCAGATGATAGAAGGCTCCTACAACTCCCCCCACTACTATTACTACGGTTCCCTGTTTCACTTCTACCGCATGATGTTAGGGCACATGATGGATCCATTCCACAAGCACGGGCTCGCACCCAGCGCCCTGGAACAACCAGAGACAGCCCTGAGGGATCCCGCCTACTACCAGCTGTACAAGCGAATGTACCACTTAGTCAATAAGTACAAGGACAGGCTGCCTCGCTACACGCACGAACAGCTTTGGTTCGAAGGAGTGACGGTGGAGAATGTGGATGTTGGTAAGATGTACACGTACATGGAGAACTTTGAGTTTAGCCTGGGCGGCACCATATATGTGGCCAAGGA
>Nymph_F10_T3
GCGAAGCAGAATTCGCCAAGCGTTGGATTGTTCACCCACCAATAGGGAACGTGAGCTGGGATTAGACCGTCGTGAGACAGGTTAGTTTTACCCTACTGATGACTGGGTCGTTGCGACAGTAATCCTGCTCAGTACGAGAGGAACCGCAGGTTCGGACATTTGGTTCACGCACTCGGCCGAGGGGCCGGTGGTGCGAGGCTACCATCCGTGGGATTATGCCTGAACGCCTCTAAGGCCGTATCCCGTCTGGTCGAGGCAACGATAAATCGCGGGAGTTCCGAGAGTCGAGAGGCTCCAGACAAAGTGATCTGTCTTCCTAGGACCGCTTATCACCCTCCCGAGGGTTGGGCGGTCCGACGAGGGCCCACGTTTGCCGAGCGGTGCACAATGGGACGGCAGCAGGACTCCGTACCTGGCTAATTGTCGTCCCGCTCCAAACGGTCGACCAAGGGTATATTCAATCGATGTCGGGACTCGGAATCGTCTG
>Nymph_F11_T3
GGCGAACAGCGATTATGAGGACGTGCAGCACGGGCAGAGGGGGCGCCGCGCCACGCTCATGCGGGACCGCCGTCGGGGACTAGGCACCATGCGCACCCGCATCCGGCGAGCCTGGAGGGCAGTGCGAGGGTGGTTGGGAGAGGAAAAGGTACGATTAGCGGACGTGATTCAGAGACACGCCCAGGCACAAGCTGTGAGGCAGGGCGATGCCGTTCATGAGGCTGAGGAAGAGGACACGAAGATAGTAGTGCTGAGGAGAAGGGAATGCTGCAGCAGCAGGCCAACTTCGCGAGCAGGACTTCGGCGCAGTAGGCACTTACCTGAGGGACAGAATGGGTTTGAGGAGCTACGACGTTTCATCAAGCAGGGCGGAGACTTCTGTAAGGACCTCAGCTCCATACTGCAGGAAAGGTCGGAGGCAGAGAC
>Nymph_F12_T3
GTGAACCCCAAGCTGGATGAGATGGTTAATCAAGGAAGATTTGGTGGTAGAGGTGATCGTCGTTTCGGAAGCAGTGGCTATAGGCGTCCACAGATTGGATATGGTGGTAACAAAAGGTGGGAAGGCAACAGCAATAATGGTGGCTTTGCAGCCTGTATGAAGGGAGGTGATGTGGGAAGCAGGAATAAGCCCTTGCATTTCTCTGCAACAAGCAAGCCTCTGCAACCACAGGCAGGGAACAATTATGGTTTTAACCAAAGGATGGGAGGAGAAAACAAGTTCAGCATGCCTCCACCACCACCACCACCGCCACCACCATCATCATCATCATCATCCTGTGACATGAATTGGGTGAAGCAGTTTGCACAGCCCCCCAAGATAAACAGCACTCCTGGTGCAATCTCGACCCCCAAGATGAACAAAACCATGCCTAATGTAAAGGAACTGTGTAATGTTCAAGGAATGGCAGCACCAGGCAACAGCAATGCCTACAATTGCCAAGCATTTGTGAATGCTTTTGGATGCACCAAATTGCAAACTGTCCAACAGTAGACGTATTAAAACATAACTGTTGGGCATGTTAGAAGTACAATCTGCATCTCTGGATGAACCATATCGGTCAATTGTATATGATGTTGTTCCGTACAGTTTGGAAAAATGCTTAGATTTATATTGTCATACTCTTTAACAGTGGTCTGTTCACAGAATTGTTATTAGAAAAACACTTACAATTTATATTCCCTCATACTCCTTAACAGTGGTCTGTACATAGGCTTGTGATANATGTGGC
>Nymph_G01_T3
CCACAACCGCATCGGAAACCTAGAGACCGAGAAATACGACCTAGAATACGAAGTGGCCAAAAAGAACTTGGAGATCTCTGACCTGAATAGCCTGGTGAACAACCTTCCAGGTAAATTCCAAAAGCCCACACTGAAGAAGGTGTCCAAGTATGAGAACAAGTTCGCCAAG
>Nymph_G02_T3
CTGGGGCGGTACATCTGTCAAAGGATAACGCAGGTGTCCTAAGGCCAGCTCAGCGAGGACAGAAACCTCGCGTGGAGCAAAAGGGCAAAAGCTGGCTTGATCCCGATGTTCAGTACGCATAGGGACTGCGAAAGCACGGCCTATCGATCCTTTTGGCTTGGAGAGTTTCCAGCAAGAGGTGTCAGAAAAGTTACCACAGGGATAACTGGCTTGTGGCGGCCAAGCGTTCATAGCGACGTCGCTTTTTGATCCTTCGATGTCGGCTCTTCCTATCATTGCGAAGCAGAATTCGCCAAGCGTTGGATTGTTCACCCACCAATAGGGAACGTGAGCTGGGTTTAGACCGTCGTGAGACAGGTTAGTTTTACCCTACTGATGACTGGGTCGTTGCGACAGTAATCCTGCTCAGTACGAGAGGAACCGCAGGTTCGGACATTTGGTTCACGCACTCGGCCGAGGGGCCGGTGGTGCGAGGCTACCATCCGTGGGATTATGCCTGAACGCCTCTAAGGCCGTATCCCGTCTGGTCGAGGCAACGATAAATCGCGGGAGTTCCGAGAGTCGAGAGGCTCCAGACAAAGTGATCTGTCTTCCTAGGACCGCTTATCACCCTCCCGAGGGTTGGG
>Nymph_G03_T3
CGAGGACAGAAACCTCGCGTGGAGCAAAAGGGCAAAAGCTGGCTTGATCCCGATGTTCAGTACGCATAGGGACTGCGAAAGCACGGCCTATCGATCCTTTTGGCTTGGAGAGTTTCCAGCAAGAGGTGTCAGAAAAGTTACCACAGGGATAACTGGCTTGTGGCGGCCAAGCGTTCATAGCGACGTCGCTTTTTGATCCTTCGATGTCGGCTCTTCCTATCATTGCGAAGCAGAATTCGCCAAGCGTTGGATTGTTCACCCACCAATAGGGAACGTGAGCTGGGTTTAGACCGTCGTGAGACAGGTTAGTTTTACCCTACTGATGACTGGGTCGTTGCGACAGTAATCCTGCTCAGTACGAGAGGAACCGCAGGTTCGGACATTTGGTTCACGCACTCGGCCGAGGGGCCGGTGGTGCGAGGCTACCATCCGTGGGATTATGCCTGAACGCCTCTAAGGCCGTATCCCGTCTGGTCGAGGCAACGATAAATCGCGGGAGTTCCGAGAGTCGAGAGGCTCCAGACAAAGTGATCTGTCTTCCTAGGACCGCTTATCACCCTCCCGAGGGTTGGGCGGTCCGACGAGGGCCCACGTTTGCCGAGCGGTGCACAATGGGACGGCAGCAGGACTCCGTACCTGGCTAATTGTCGTCCCGCTCCCAACGGTCG
>Nymph_G04_T3
GAGGACAGAAACCTCGCGTGGAGCAAAAGGGCAAAAGCTGGCTTGATCCCGATGTTCAGTACGCATAGGGACTGCGAAAGCACGGCCTATCGATCCTTTTGGCTTGGAGAGTTTCCAGCAAGAGGTGTCAGAAAAGTTACCACAGGGATAACTGGCTTGTGGCGGCCAAGCGTTCATAGCGACGTCGCTTTTTGATCCTTCGATGTCGGCTCTTCCTATCATTGCGAAGCAGAATTCGCCAAGCGTTGGATTGTTCACCCACCAATAGGGAACGTGAGCTGGGATTAGACCGTCGTGAGACAGGTTAGTTTTACCCTACTGATGACTGGGTCGTTGCGACAGTAATCCTGCTCAGTACGAGAGGAACCGCAGGTTCGGACATTTGGTTCACGCACTCGGCCGAGGGGCCGGTGGTGCGAGGCTACCATCCGTGGGATTATGCCTGAACGCCTCTAAGGCCGTATCCCGTCTGGTCGAGGCAACGATAAATCGCGGGAGTTCCGAGAGTCGAGAGGCTCCAGACAAAGTGATCTGTCTTCCTAGGACCGCTTATCACCCTCCCGAGGGTTGGG
>Nymph_G05_T3
TCCTCGTCATCCTCCTCCCCTGAGAATACAAAGCCGCGGTTGGTACTTTCATCTTCCTCTTCCTTGGGCTCAATCACCTCTGCCCATTCTGGCACCATCACCACCATCACCGACACCCCCTTTCTTGCTGCCTCGGAAACAACTCCCCATCAGTCTCCCTCTCTGTCCCTCCCACTTGCCCTTTCCCCTTCCCGCCCCTCCTTCGCGTCTTCTTCATACAGTCCCACTCCTCTTCTTTCTCCACGCGGATCTTCCAGCGTGAATCTGTCTTCTTCTCTGTTGTTCACATTTCCCATAAAACACCCTACGTTTTCCATCACAACATCCACTCTTGATTCTACTACTACTACTACTACTACTACTACTTCGGCTACTTCTGCTGCTACCGCCCCTCCCCCTTCACCTACATCCCCTTCACACCTCTGCCCTCTTCCAACCACCCCACCAAACCCACCCACCGTGTCCCCCTCGAGTTCCTCCGCTCTCACCTCTCTCGCCTCTGCCAAGCGGCTACAGTCTTCGGTTGACTTCCTCGGCCGCAGGCAGATTCTGCACACTCCCTCACTCCTCCTGTCAGGGTCCGGAAGAAGCCCTGGTACTGCACCCCTTTTCCCCGCGCCTGTGGTCGTCGTGTCTGCTGCAGCAACGGCTGCTGTGGTGCAGTCGTCGTCGGCTTCTTCTGCTTCCAGAACATATGGGCGTANGAGGAGGA
>Nymph_G06_T3
GACTGGTTAATTTTACCCTACTGATGACTGGGTCGTTGCCACAGTAATCCTGCTCAGTACCAGAGGAACCGCATGTTCCGACATTTGGTTCGAGCTCTCTGACGATGGGCCTGTG
>Nymph_G07_T3
CTGAACGGAATGAATGAAGGAGTAATCGAATAAAACCAAGGAAAAAAAAGAAAGGAGGTCGAAACCAATAAGAATAAATTAAATTAGTATAAAAATCATAAAGAAGGGGAAAAGGAAAAATTAAATAAGAGTAAAGAATTAGTAAAAGAAAAATATAAAAACTGAAATGAAATGAAAAGAACAAAAACATCAAGCTAAGGAGTGTAAACTAGATGAAATGAAAATTAAAAATAAGATAAATGAAAACCAACGGAATAACCCCAATGAGGGTGTAACAAAAAGGACATAGACGATAAAGCAATGTCAATTGTATAAAAACAATCAATAGATGGAAGGAACATGAATAGAGGGGGAGATTCCAGGCGGATTAAAAATAGTAATGTAAAGGACAGAAAACAGGTTGCAGATGGAGGAAGAAATGGGGAGGGGGGGAAACAGCTAGAACCGGAGGAAAGGATAGCAACAGAAGCGGCTAAAGGAAAAGCAGCAATGGGAAATGGATCAACGTGGAACAGGAAGAGGGAGAGTGTGTGGTCCTCAAAAGGACGGTGGGCTAGTCACATTTATGGGGAGGGGTGCCGTCTACTCTCTCTAAGGAGGCGAAAGAGAGGTTTCCATGATCCGCTTAGAATTAGGCCGTCCTCCCTGTTCATATTGTTCAGATGGAGCTCCAACTCA
>Nymph_G08_T3
CCAGGCCCAGACACCGGGAGGATTGACAGATTGAGAGCTCTTTCTTGATTCGGTGGGTGGTGGTGCATGGCCGTTCTTAGTTGGTGGAGCGATTTGTCTGGTTAATTCCGATAACGAACGAGACTCTAGCCTGCTAAATAGTCGCATCCGGTATCCTTTGTGCTACCGGCGACTCTTAATCTTCTTAGAGGGACAGGCGGCTTCTAGCCGCACGAGATTGAGCAATAACAGGTCTGTGATGCCCTTAGATGTTCTGGGCCGCACGCGCGCTACACTGAAGGAATCAGCGTGTCCTCCCTGGCCGAAAGGTCCGGGTAACCCGCTGAACCTCCTTCGTGCTAGGGATTGGGGCTTGCAATTGTTCCCCATGAACGAGGAATTCCCAGTAAGCGCGAGTCATAAGCTCGCGTTGATTACGTCCCTGCCCTTTGTACACACCGCCCGTCGCTACTACCGATTGAATGATTTAGTGAGGTCTTCGGACCGGTGGGCGCGGGGGTTCGCCCCTTCTATTCCACTGGGAAGATGCCCGAACTTGATCATTTAGAGGAAGTAAAACTCGTAACAACGTTTCCGTAGGTGAACCTGCC
>Nymph_G09_T3
GTTTGAAGTAGATTACAGAACAGAAGCTGGTCAGTCTGACGAAATTAAGTTATCTGCCTTCTGTGGTATAACGCCATGTCGTCTTCTAGAAATTTGAAAGTACGGCGGCAAGCAGGATGTTAGTTACGACTGGGGGATCTTTTTACGTACTGTAATGTAAAGGCATTACTGGCACAAAAGTCTCAGTTGAATATAAACAGTTACATTATACAGAAAAGGTGGTGTATGTGAAACTTCACTAACTGAAAGTGACGTAGGACACCTGGGTCCTGTCCTGTGAGAACTGAATCTTAAGATGCTGTTCATAGCTCCATCTTGTTTTTGATCGATCTATGTCGCGGTTACATCGGCAGAAATTGATATTCTGTAATCCAAGGTCGCAAGTTTGAAAGTGTCAGTTGAGGAAAATGCGGAGAGTGAAACCAAATGGTCAGACGTAGTGACTAGACGACACAAAAGCAAGCAAAGCAGTAACACAACCCATACCTCGTTATAATAAATCGCTATGAACTACCATGGATGGACAGACAGACGTGAGAAATTGGCAAGCAAAGAAGTGGGTGAAAGGGGAGAAAAATTGTAAAAAGCACGTGCCAGAAAAGAAGAAACATAAACTTATTAATTATCGGCGACAGTCCTGCAAAAGACTGCCTTCCGGGGTTCAGCGGTTTTATAAACCAGGATCAGGAGTAGAGACATTAACAA
>Nymph_G10_T3
GGAAGAACGCCGGCCGGAGCTAAGTGAAAGACAGAGAAGGCTAACCAACATGTGTGACGACGACGTAGCTGCGCTGGTGGTGGACAATGGCTCCGGCATGTGTAAGGCCGGTTTCGCCGGCGATGACGCTCCTCGCGCCGTGTTCCCGTCCATCGTGGGCCGACCTCGCCACCAGGGCGTCATGGTGGGTATGGGTCAGAAAGACAGCTACGTAGGTGATGAGGCCCAGTCCAAGAGAGGTATCCTAACACTGAAATACCCAATTGAACATGGAATCATCACCAACTGGGACGACATGGAGAAGATTTGGCATCACACATTCTACAATGAACTGCGAGTGGCCCCCGAGGAACACCCCATTCTTCTCACCGAAGCTCCCCTCAACCCCAAGGCCAACAGGGAGAAGATGACTCAGATCATGTTTGAGACCTTCAACACCCCAGCCATGTATGTCGCAATCCAGGCTGTCCTGTCGCTGTACGCTTCCGGTCGTACCACTGGTATCGTGCTGGACTCANGTGATGGTGTCTCCCACACCGTCCCCATCTATGAAGGTTACGCTCTGCCCCATGCCATCCTGCGTCTGGACTTGGCTGGCCGTGACTTGACCGACTACCTGATGAAGATCCTG
>Nymph_G11_T3
CGGGAAACCTCACCAGGCCCAGACACCGGGAGGATTGACAGATTGAGAGCTCTTTCTTGATTCGGTGGGTGGTGGTGCATGGCCGTTCTTAGTTGGTGGAGCGATTTGTCTGGTTAATTCCGATAACGAACGAGACTCTAGCCTGCTAAATAGTCGCATCCGGTATCCTTTGTGCTACCGGCGACTCTTAATCTTCTTAGAGGGACAGGCGGCTTCTAGCCGCACGAGATTGAGCAATAACAGGTCTGTGATGCCCTTAGATGTTCTGGGCCGCACGCGCGCTACACTGAAGGAATCAGCGTGTCCTCCCTGGCCGAAAGGTCCGGGTAACCCGCTGAACCTCCTTCGTGCTAGGGATTGGGGCTTGCAATTGTTCCCCATGAACGAGGAATTCCCAGTAAGCGCGAGTCATAAGCTCGCGTTGATTACGTCCCTGCCCTTTGTACACACCGCCCGTCGCTACTACCGATTGAATGATTTAATGAGGTCTTCGGACCGGTGGGCACGGGGGTTCGCCCCTTCAATTCCACTGGGAAGATGCCCGAACTTGATCATTTACAGGAAGTAAAA
>Nymph_G12_T3
CGGAGAAATTCAAGGATGAAGACGACAAGGTGAAGGCAACGATCGAAGCACGGAACGGTCTGGAGTCGCTTGCATTTTCGCTCCGCAACACACTAAATGATGGGAAGCTGAAGATCGAGGAAGATGACAAAAAAACCTTAGACGCTAAAGTGAAAGAGACGATCGAATGGCTAGAGTCAATCCACGGCAACACGACCATATCAAAAGAGGAATATGAACGCAGAACTAAAGATTTGGAGGCTGTGAGCAACCCCATCATGCAAAAAGCTTACAGTGCAGGTGGTGCTGGTGCTGGCGGTCCAGGAATGGGTGGGATGCCAGGGATGGGTGGTATGCCGGGGATGGGTGGAATGGGTGGTATGCCGGGGATGGGTG
>Nymph_H01_T3
GTCAGAAAAGTTACCACAGGGATAACTGGCTTGTGGCGGCCAAGCGTTCATAGCGACGTCGCTTTTTGATCCTTCGATGTCGGCTCTTCCTATCATTGCGAAGCAGAATTCGCCAAGCGTTGGATTGTTCACCCACCAATAGGGAACGTGAGCTGGGTTTAGACCGTCGTGAGACAGGTTAGTTTTACCCTACTGATGACTGGGTCGTTGCGACAGTAATCCTGCTCAGTACGAGAGGAACCGCAGGTTCGGACATTTGGTTCACGCACTCGGCCGAGGGGCCGGTGGTGCGAGGCTACCATCCGTGGGATTATGCCTGAACGCCTCTAACGCCGTATCCCGTCTG
>Nymph_H02_T3
CTGCAACGCTGGGAGCCGTTCTCAGTGTATTACAAGACTCACCTTGAACAGGCTATCTCCTTGTTCGAGCTCTTCTATTTCGCTAACGACTTCGATACTTTCTACAAGACCGCCTGCTGGGCCCGCGACCGTGTGAACCCGCTCATGTTCTGGTATTCTTTCACTGCTGCCGTCCTCCACCGCGACGACACGACAGATGTCATGATGCCGCCGCCCTACGAAGTGTACCCATACTTCTTCGTAGACAGTGATATCATCCAAAAGGCCTACAAGTACTGGATGATGCACGTTGGCACCACTGAACATCACACCTACATCATCCCAATGAATCACACCATGAAGAGCAAGGAGAATTTGCTCTACTACTTTACAGAAGACGTGGGCTTGAACGCTTTCAACATGTACTACCGCATGTACTACCCCAGCTGGTTCAACGTTACGGAGTACGGCCACAAGTTCGACCGTCGCGGCGAGATGTTCCTCTACGTGCAGCACCAGCTGTACGCTCGCTACAGCTTGGAGAGAATGTCCAACGGCATGCCCGAAGTTGAGCCCTTCGTCTACAACAAACCCCTCAAGACCGCATACAACCCCAACCTGATGTACCACACCGGCCAAGAAATGCCTCCACGCCCCAGCGACAAGCTCGTGACTAACTTCGACACGTACACCATCGAAGACATCAAGAACTACGAACGGAGGGTGGCGGACGCAATCGACTTCGGCTACTTCAAGGACGAACACCTCAAAGTT
>Nymph_H03_T3
GGCGACTCTTAATCTTCTTAGAGGGACAGGCGGCTTCTAGCCGCACGAGATTGAGCAATAACAGGTCTGTGATGCCCTTAGATGTTCTGGGCCGCACGCGCGCTACACTGAAGGAATCAGCGTGTCCTCCCTGGCCGAAAGGTCCGGGTAACCCGCTGAACCTCCTTCGTGCTAGGGATTGGGGCTTGCAATTGTTCCCCATGAACGAGGAATTCCCAGTAAGCGCGAGTCATAAGCTCGCGTTGATTACGTCCCTGCCCTTTGTACACACCGCCCGTCGCTACTACCGATTGAATGATTTAGTGAGGTCTTCGGACCGGTGGGCGCGGGGGTTCGCCCCTTCGATTCCACTGGGAAGATGCCCGAACTTGATCATTTAGAGGAAGTAAAAGTCGTAACAAGGTTTCCGTAGGTGAACCTGCGGAAGGATCATTAACGGCACTGCCGAGATAGAACTGTGACACTCTACCGAGATGGTGGTAGATACTGAGGGGCGAGACCACCCGCCCGTTCGCGGGCGGAGTGGGCACGCCTCACACGCCACCGGCACGTGTGCCGGCAAGCGGTTGTTCCGTGACG
>Nymph_H04_T3
CGACGTCGCTTTTTGATCCTTCGATGTCGGCTCTTCCTATCATTGCGAAGCAGAATTCGCCAAGCGTTGGATTGTTCACCCACCAATAGGGAACGTGAGCTGGGTTTAGACCGTCGTGAGACAGGTTAGTTTTACCCTACTGATGACTGGGTCGTTGCGACAGTAATCCTGCTCAGTACGAGAGGAACCGCAGGTTCGGACATTTGGTTCACGCACTCGGCCGAGGGGCCGGTGGTGCGAGGCTACCATCCGTGGGATTATGCCTGAACGCCTCTAAGGCCGTATCCCGTCTGGTCGAGGCAACGATAAATCGCGGGAGTTCCGAGAGTCGAGAGGCTCCAGACAAAGTGATCTGTCTTCCTAGGACCGCTTATCACCCTCCCGAGGGTTGGGCGGTCCGACGAGGGCCCACGTTTGCCGAGCGGTGCACAATGGGACGGCAGCATGA
>Nymph_H05_T3
CCAGCCACCATGAAGGTCTTCGTTTGTCTTCTGTCTGCACTCGCGCTTTGCCAAGCTGCTTACGACTACAAGACAGTACTAAGCAATTCGCTACTGTTCTACGAAGCTCAGCGATCGGGAAAATTGCCGTCTGATCAGAAGGTCACGTGGAGGAAGGATTCCGCCCTTAACGACAAGGGCCAGAAGGGCGAGGACCTGACAGGAGGATACTATGACGCTGGTGATTTTGTGAAGTTCGGCTTCCCTATGGCGTACACAGTCACCGTCCTCGCTTGGGGTGTTATAGACTACGAATCAGCGTATTCTGCAGCAGGAGCTCTGGACAGTGGTCGCAAGGCTCTTAAATATGGCACGGACTACTTCCTCAAGGCGCACACGGCCGCGAACGAATTCTACGGACAAGTGGGCCAGGGAGATGTCGACCACGCCTACTGGGGACGTCCAGAAGACATGACGATGTCCAGACCTGCCTACAAGATCGACACGTCGAAACCAGGGTCTGACCTGGCAGCCGAGACAGCCGCCGCCCTCGCTGCAACTGCCATCGCCTACAAGAGTGCTGACGCAACTTATTCCAACAACTTGATCACCCACGCCAAGCAGCTTTTCGACTTCGCCAACAATTATCGCGGCAAATACAGTGATTCAATCACCGACGCGAAGAATTTCTACGCGTCCGGAGACTACAAGGACGAATTAGTATGGGCAGCCGCATGGCTCTACAGG
>Nymph_H06_T3
CAAGTACGGATTGGAGGGAAAGGTACACCACGAAGGAAGAAGAAGGTGGTCCATGCAACTGCCGCTACCGATGATAAGAAACTGCAGAGTTCTTTGAAAAAGCTCTCAGTAAATACAATTCCAGGTATTGAAGAGGTTAATATGATTAAGGATGATGGTACTGTGATCCATTTTAACAACCCAAAAGCCCAAGCTTCGTTAGCAGCGAACACATTTGCTATTACTGGTCATGGGGAGAACAAACAAATTACGGAAATGTTGCCAGGAATTTTGAGTCAACTAGGACCAGAAGGTTTAACACAACTCAAACGTCTTGCATCTAGTGTGGCAAATAGTGCCACTGGTGGGAAAGTAAGCATTGAAGAAGACGATGAGGTTCCATAGTTAGTGGAAAACTTTGACGAGGCCAGCAAGGAAGAGGTTCCCGTCAATATTTCA
>Nymph_H07_T3
CCAGCTGTACGCTCGCTACAGCTTGGAGAGAATGTCCAACGGCATGCCCGAAGTTGAGCCCTTCGTCTACAACAAACCCCTCAAGACCGCATACAACCCCAACCTGATGTACCACACCGGCCAAGAAATGCCTCCACGCCCCAGCGACATGCTCGTGACTAACTTCGACACGTACACCATCGAAGACATCAAGAACTACGAACGGAGGGTGGCGGACGTAATCGACTTCGGCTACTTCAAGGACGAACACCTCAAAGTTCACTCCATGTACGAGGATAATAATGGCATCAACTACCTAGGCCAGATGATAGAAGGCTCCTACAACTCCCCCCACTACTATTACTACGGTTCCCTGTTTCACTTCTACCGCATGATGTTAGGGCACATGATGGATCCATTCCACAAGCACGGGCTCGCACCCAGCGCCCTGGAACAACCAGAGACAGCCCTGAGGGATCCCGCCTACTACCAGCTGTACAAGCGAATGTACCACTTAGTCAATAAGTACAAGGACAGGCTGCCTCGCTACACGCACGAACAGCTTTGGTTCGAAGGAGTGACGGTGGAGAATGTGGATGTTTGGTAAGATGTACACGTACATGGAGAACTTTGAGTTTAGCCTGGGCGGCACCATATATGTGGCCAAGGAGGAGGATATGTTTAGGTGTGAACTTGCATGTTCGGCAGCCACGTCTGAATCACAAGCCATTCACCTATAAGATAGAGGTCAGCAGCGAAAAGGCAGTCGATGCATACGTGCGTGTGTTCTTGGGCCCCAGCATAATTACCTGGACGAGGATGGGACTTGAATGAGCG
>Nymph_H08_T3
GCCAAGAATGTTTTCTCTGATCAAGAACGAAAGTTAGAGGTTCGAAGGCGATCAGATACCGCCCTAGTTCTAACCATAAACGATGCCAGCCAGCAATCCGCCGAAGTTCCTCCGATGACTCGGCGGGCGGCTTCCGGGAAACCAAAGCTTTTGGGTTCCGGGGGAAGTATGGTTGCAAAGCTGAAACTTAAAGGAATTGACGGAAGGGCACCACCAGGAGTGGAGCCTGCGGCTTAATTTGACTCAACACGGGAAACCTCACCAGGCCCAGACACCGGGAGGATTGACAGATTGAGAGCTCTTTCTTGATTCGGTGGGTGGTGGTGCATGGCCGTTCTTAGTTGGTGGAGCGATTTGTCTGGTTAATTCCGATAACGAACGAGACTCTAGCCTGCTAAATAGTCGCATCCGGTATCCTTTGTGCTACCGGCGACTCTTAATCTTCTTAGAGGGACAGGCGGCTTCTAGCCGCACGAGATTGAGCAATAACAGGTCTGTGATGCCCTTAGATGTTCTGGGCCGCACGCGCGCTACACTGAAGGAATCAGCGTGTCCTCCCTGGCCGAAAGGTCCGGGTAACCCGCTGAACCTCCTTCGTGCTAGGGATTGGGGCTTGCAATTGTTCCCCATGAACGAAGAATTCCCAGTAAGCGCGGGTCATAAGCTCGCGTTG
>Nymph_H09_T3
GGCTATTTGTCTGTTAAATTTCAGGTATGACTATGGTAATAAAAATGAGTTCATTAAAGATTAGTGGATTTTTTTTGTTTTGTTTGTTATATCACTCCTGCTTTATTTTTTGTGATGTATGGCTCAAATCCTTGTTTGGTACTGAATAGTGTGACCTGAAGTACCATACCTTTTTGTACACCACTGTAGTTGCTGTCTGTAGTCATGGTACATGCCAGCTCTCATTCAGTACTGTAGTAACCTAGATGCAAATACAACCTTATTAAATATCCAGAAACACTGTATTTGCAAAAGACTAAGCAGTGTATATGACTTTGTATGTGTAGCATTCTTCTAGGCTCTATGAATAAAGCTAGCTAAGTACGTAATCTTAGTAGTATTGCAGTATTATTTGGAAACACAAAGTGCATAATGCTGTATGTGTATTTCGTATATGATGTTCAATACTGGTTGCATCTGACATATGGAATCT
>Nymph_H10_T3
GAGGACAGAAACCTCGCGTGGAGCAAAAGGGCAAAAGCTGGCTTGATCCCGATGTTCAGTACGCATAGGGACTGCGAAAGCACGGCCTATCGATCCTTTTGGCTTGGAGAGTTTCCAGCAAGAGGTGTCAGAAAAGTTACCACAGGGATAACTGGCTTGTGGCGGCCAAGCGTTCATAGCGACGTCGCTTTTTGATCCTTCGATGTCGGCTCTTCCTATCATTGCGAAGCAGAATTCGCCAAGCGTTGGATTGTTCACCCACCAATAGGGAACGTGAGCTGGGTTTAGACCGTCGTGAGACAGGTTAGTTTTACCCTACTGATGACTGGGTCGTTGCGACAGTAATCCTGCTCAGTACGAGAGGAACCGCAGGTTCGGACATTTGGTTCACGCACTCGGCCGAGGGGCCGGTGGTGCGAGGCTACCATCCGTGGGATTATGCCTGAACGCCTCTAAGGCCGTATCCCGTCTGGTCGAGGCAACGATAAATCGCGGGAGTTCCGAGAGTCGAGAGGCTCCAGACAAAGTGATCTGTCTTCCTAGGACCGCTTATCACCCTCCCGAGGGTTGGGCGGTCCGACGAGGGCCCACGTTTGCCGAGCGGTGCACAATGGGA
>Nymph_H11_T3
GCGACGTCGCTTTTTGATCCTTCGATGTCGGCTCTTCCTATCATTGCGAAGCAGAATTCGCCAAGCGTTGGATTGTTCACCCACCAATAGGGAACGTGAGCTGGGTTTAGACCGTCGTGAGACAGGTTAGTTTTACCCTACTGATGACTGGGTCGTTGCGACAGTAATCCTGCTCAGTACGAGAGGAACCGCAGGTTCGGACATTTGGTTCACGCACTCGGCCGAGGGGCCNGGTGGTGCGAGGCTACCATCCGTGGGGATATGCTG
>PS_A01
GACACTGTAGGAAGCACACCGGCCGGAGCTAAGTGAACGACAGAGAAGGCTAACCAACATGTGTGACGACGACGTAGCTGCGCTGGTGGTGGACAATGGCTCCGGCATGTGTAAGGCCGGTTTCGCCGGCGATGACGCTCCTCGCGCCGTGTTCCCGTCCATCGTGGGCCGACCTCGCCACCAGGGCGTCATGGTGGGTATGGGTCAGAAAGACAGCTACGTAGGTGATGAGGCCCAGTCCAAGAGAGGTATCCTAACACTGAAATACCCAATTGAACATGGAATCATCACCAACTGGGACGACATGGAGAAGATTTGGCATCACACATTCTACAATGAACTGCGAGTGGCCCCCGAGGAACACCCCATTCTTCTCACCGAAGCTCCCCTCAACCCCAAGGCCAACAGGGAGAAGATGACTCAGATCATGTTTGAGACTTTCAACACCCCAGCCATGTATGTCGCAATCCAGGCTGTCCTGTCCCTGTACGCTTCTGGTCGTACCACTGGTATCGTGCTGGACTCAGGTGATGGTGTCTCCCACACCGTCCCCATCTATGAAGGTTACGCTCTGCCCCATGCCATCCTGCGTCTGGACTTGGCTGGCCGTGACTTGACCGACTACCTGATGAAGATCCTGACTGAGCGTGGCTACAGCTTCACGACCACCGCTGAGCGGGAAATCGTGCGTGACATCAAAGAGAAACTGTGCTATGTCGCCCTGGACTTCGAGCAGGAAATGGCAACCGCCGCTGCTTCCACCTCTCTGGAGAAGTCATACGAGTTGCCTGATGGCCAGGTCATCACCATTGGCAACGAGCGTTTCCGCTGTCCTGAGGCTCTGTTCCAGCCTTCCTTCCTGGGTATGGAGTCCTGCGGTATCCATGAAACCGTCTATAACTCAATCATGAAGTGCGACGTGNATATCCGTAAGGACCTTTACGCCAACACTGTCCTGTCTG
>PS_A02
CCCAGTCCAAGAGAGGTATCCTAACACTGAAATACCCAATTGAACATGGAATCATCACCAACTGGGACGACATGGAGAAGATTTGGCATCACACATTCTACAATGAACTGCGAGTGGCCCCCGAGGAACACCCCATTCTTCTCACCGAAGCTCCCCTCAACCCCAAGGCCAACAGGGAGAAGATGACTCAGATCATGTTTGAGACCTTCAACACCCCAGCCATGTATGTCGCAATCCAGGCTGTCCTGTCGCTGTACGCTTCCGGTCGTACCACTGGTATCGTGCTGGACTCAGGTGATGGTGTCTCCCACACCGTCCCCATCTATGAAGGTTACGCTCTGCCCCATGCCATCCTGCGTCTGGACTTGGCTGGCCGTGACTTGACCGACTACCTGATGAAGATCCTGACTGAGCGTGGCTACAGCTTCACGACCACCGCTGAGCGGGAAATCGTGCGTGACATCAAAGAGAAACTGTGCTATGTCGCCCTGGACTTCGAGCAGGAAATGGCAACCGCCGCTGCTTCCACCTCTCTGGAGAAGTCATACGAGTTGCCTGATGGCCAGGTCATCACCATTGGCAACGAGCGTTTCCGCTGTCCTGAGGCTCTGTTCCAGCCTTCCTTCCTGGGTATGGAGTCCTGCGGTATCCATGAAACCGTCTATAACTCAATCATGAAGTGCGACGTGGATATCCGTAAGGACCTTTACGCCAACACTGTCCTGTCTGGTGGCACCACCATGTACCCCGGTATTGCTGACAGGATGCAGAAGGAAATCACCGCTCTCGCGCCATCAACCATCAAGATCAAGATCATCGCTCCCCCTGAGAGGAAGTACTCAGTCTGGATCGGTGGATCCATCCTGGCCTCACTGTCCACTTTCCAGCAGATGTGGATCTCCAAGCAGGAGTACGACGAATCCGGCCCTGGCATTGTCCACCGCAAGTGCTTCTAAGCCAACAACCGCTCAACCGGCACCCGTTCACACATCGACAGCAAGGATAACAA
>PS_A03
GTTTAATTTTGTGTTATTTTTATGTTTTAGTAAAGTATTATTTTGTTGGTGTATTTTATTGATTTAATTTTTTTGGCTATAGTTTATTTGTACTGTATGGGAGTATTGATTTATTTTTAGAAGTTTACTTGTTTTGTTGTACCTTGTGTATCAGGGTTTACTGAATTTTATTATTTATTTTTATTTCCCGATTCTAGAAGGGGCTATTAATTTATTTTAGTTGTTGTTTTATTAACATTAATAATGGGTTAATAGTGATGAAATGTTATTCGTCTTTAGGGGTTTCTGGTTTTTCAAGAAATGAATTTAATTCATGCGTCTTATTTAGAGTTTTATTATTTTATTATTTGTTTTTATTTGGCGTTAAGATTGGGAGGGATTAGCTTCTTATTTTATTTTTATAATTTTTTGTTTATTTAGTCTTGTGGATTTTATGGTGATTTTCAATTTGATTATGTTAAAATTTTATTTGTTTTTTTCTTTATTTTGGTTTGTTTAATTATTTATTGAAATGTGTTCTTTATCTTTAATTTTGGTTAGTAATTATTGTAGAATTAGTAAATTTGTTATTAGATTGTTTTTGTTTGGTGTTAATTTCTTTTGAGGAACTAGGCAAATTTCATGTCCGCCTGTTTAACAAAAACATCTCTTCTCGTTAGTTTTTGAAGTATGGCCTGCCCACTGACCTTGAATGTTGAAGGGCCGCGGTATTTTGACCGTGCAAAGGTAGCATAGTCATTAGTTCTTTAATTGTGATCTGGTATGA
>PS_A04
ACGGGGAAGTATGGTTGCAAAGCTGAAACTTAAAGGAATTGACCGAAGGGCACCACCAGGAGTGGAGCCTGCGGCTTAATTTGACTCAACACGGGAAACCTCACCAGGCCCAGACACCGGGAGGATTGACAGATTGAGAGCTCTTTCTTGATTCGGTGGGTGGTGGTGCATGGCCGTTCTTAGTTGGTGGAGCGATTTGTCTGGTTAATTCCGATAACGAACGAGACTCTAGCCTGCTAAATAGTCGCATCCGGTATCCTTTGTGCTACCGGCGACTCTTAATCTTCTTAGAGGGACAGGCGGCTTCTAGCCGCACGAGATTGAGCAATAACAGGTCTGTGATGCCCTTAGATGTTCTGGGCCGCACGCGCGCTACACTGAAGGAATCAGCGTGTCCTCCCTGGCCGAAAGGTCCGGGTAACCCGCTGAACCTCCTTCGTGCTAGGGATTGGGGCTTGCAATTGTTCCCCATGAACGAGGAATTCCCAGTAAGCGCGAGTCATAAGCTCGCGTTGATTACGTCCCTGCCCTTTGTACACACCGCCCGTCGCTACTACCGATTGAATGATTTAGTGAGGTCTTCGGACCGGTGGGCGCGGGGGTTCGCCCCTTCGATTCCACTGGGAAGATGCCCGAACTTGATCATTTAGAGGAAGTAAAAGTCGTAACAAGGTTTCCGTAGGTGAACCTGCGGAAGGATCATTAACGGCACTGCCGAGATAGAACTGAGACACTCTACCGAGATGGTGGTAGATACTGAGGGGCGAGACCACCCGCCCGTTCGCGGGCGGAGTGGGCACGCCTCGCACGCCACCGGCACGTGTGCCGGCAAGCGGTTGTTCCGTGACGGTTGGTCGCCATCAGAACACTCCGCGCGGCGTGACAGGCGTCAGAGCCTCCGAGAAATTGAACGACCTGACGGAAGGACGAAGCTGATCTCGCAGGCGGCTGGTCGTGGTACCCATGATGGGTTTAAGACCCC
>PS_A05
CTGGTATCGTGCTGGACTCAGGTGATGGTGTCTCCCACACCGTCCCCATCTATGAAGGTTACGCTCTGCCCCATGCCATCCTGCGTCTGGACTTGGCTGGCCGTGACTTGACCGACTACCTGATGAAGATCCTGACTGAGCGTGGCTACAGCTTCACGACCACCGCTGAGCGGGAAATCGTGCGTGACATCAAAGAGAAACTGTGCTATGTCGCCCTGGACTTCGAGCAGGAAATGGCAACCGCCGCTGCTTCCACCTCTCTGGAGAAGTCATACGAGTTGCCTGATGGCCAGGTCATCACCATTGGCAACGAGCGTTTCCGCTGTCCTGAGGCTCTGTTCCAGCCTTCCTTCCTGGGTATGGAGTCCTGCGGTATCCATGAAACCGTCTATAACTCAATCATGAAGTGCGACGTGGATATCCGTAAGGACCTTTACGCCAACACTGTCCTGTCTGGTGGCACCACCATGTACCCCGGTATTGCTGACAGGATGCAGAAGGAAATCACCGCTCTCGCGCCATCAACCATCAAGATCAAGATCATCGCTCCCCCTGAGAGGAAGTACTCAGTCTGGATCGGTGGATCCATCCTGGCCTCACTGTCCACTTTCCAGCAGATGTGGATCTCCAAGCAGGAGTACGACGAATCCGGCCCTGGCATTGTCCACCGCAAGTGCTTCTAAGCCAACAACCGCTCAACCGGCACCCGTTCACACATCGACAGCAAGGATAACAACACAAGGAGTGAATCGTCCGTCACAAGTTCAACACTCTGGAGTGATAGGAAACAGTGTATGTAGCGGTCACTCATTCCCTTGCGAGTGATGATTGACAGTATTGTCTATAACCCTGTTGTCAAATGTAATCCATCCAGATGCCAATAAGTTGACTGAAAAACCTATGACAGGATGTTCAATTTTGTACAAGATGTACGCCTGATAAGCAGCATATATCACGACACANGCGACAGTACGTCAGGAATAAA
>PS_A06
CCCATGCCATCCTGCGTCTGGACTTGGCTGGCCGTGACTTGACCGACTACCTGATGAAGATCCTGACTGAGCGTGGCTACAGCTTCACGACCACCGCTGAGCGGGAAATCGTGCGTGACATCAAAGAGAAACTGTGCTATGTCGCCCTGGACTTCGAGCAGGAAATGGCAACCGCCGCTGCTTCCACCTCTCTGGAGAAGTCATACGAGTTGCCTGATGGCCAGGTCATCACCATTGGCAACGAGCGTTTCCGCTGTCCTGAGGCTCTGTTCCAGCCTTCCTTCCTGGGTATGGAGTCCTGCGGTATCCATGAAACCGTCTATAACTCAATCATGAAGTGCGACGTGGATATCCGTAAGGACCTTTACGCCAACACTGTCCTGTCTGGTGGCACCACCATGTACCCCGGTATTGCTGACAGGATGCAGAAGGAAATCACCGCTCTCGCGCCATCAACCATCAAGATCAAGATCATCGCTCCCCCTGAGAGGAAGTACTCAGTCTGGATCGGTGGATCCATCCTGGCCTCACTGTCCACTTTCCAGCAGATGTGGATCTCCAAGCAGGAGTACGACGAATCCGGCCCTGGCATTGTCCACCGCAAGTGCTTCTAAGCCAACAACCGCTCAACCGGCACCCGTTCACACATCGACAGCAAGGATAACAACACAAGGAGTGAATCGTCCGTCACAAGTTCAACACTCTGGAGTGATAGGAAACAGTGTATGTAGCGGTCACTCATTCCCTTGCGAGTGATGATTGACAGTATTGTCTATAACCCTGTTGTCAAATGTAATCCATCCAGATGCCAATAAGTTGACTGAAAAACCTATGACAGGATGTTCAATTTTGTACAAGATGTACGCCTGATAAGCAGCATATATNACGAC
>PS_A07
GCGTCATGGTGGGTATGGGTCAGAAAGACAGCTACGTAGGTGATGAGGCCCAGTCCAAGAGAGGTATCCTAACACTGAAATACCCAATTGAACATGGAATCATCACCAACTGGGACGACATGGAGAAGATTTGGCATCACACATTCTACAATGAACTGCGAGTGGCCCCCGAGGAACACCCCATTCTTCTCACCGAAGCTCCCCTCAACCCCAAGGCCAACAGGGAGAAGATGACTCAGATCATGTTTGAGACCTTCAACACCCCAGCCATGTATGTCGCAATCCAGGCTGTCCTGTCGCTGTACGCTTCCGGTCGTACCACTGGTATCGTGCTGGACTCAGGTGATGGTGTCTCCCACACCGTCCCCATCTATGAAGGTTACGCTCTGCCCCATGCCATCCTGCGTCTGGACTTGGCTGGCCGTGACTTGACCGACTACCTGATGAAGATCCTGACTGAGCGTGGCTACAGCTTCACGACCACCGCTGAGCGGGAAATCGTGCGTGACATCAAAGAGAAACTGTGCTATGTCGCCCTGGACTTCGAGCAGGAAATGGCAACCGCCGCTGCTTCCACCTCTCTGGAGAAGTCATACGAGTTGCCTGATGGCCAGGTCATCACCATTGGCAACGAGCGTTTCCGCTGTCCTGAGGCTCTGTTCCAGCCTTCCTTCCTGGGTATGGAGTCCTGCGGTATCCATGAAACCGTCTATAACTCAATCATGAAGTGCGACGTGGATATCCGTAAGGACCTTTACGCCAACACTGTCCTGTCTGGTGGCACCACCATGTACCCCGGTATTGCTGACAGGATGCAGAAGGAAATCACCGCTCTCGCGCCATCAACCATCAAGATCAAGATCATCGCTCCCCCTGAGAGGAAGTACTCAGTCTGGATCGGTGGATCCATCCTGGCCTCACTGTCCACTTTCCAGCAGATGTGGATCTCCNAGCAGGAGTACGACGAATCCGGCCCTGGCATTGTCCACCGC
>PS_A08
GAGTTCTTCAATGTTAAGGTTTCTTTGCTTTTTATTTTTTTTAACCCCCCTGTGTATTTTTCCGGGTTCTTGGTGATTGGTTTGTTCTTTGTTGTTTTTTGTCTCTTTTATTTTTTTATTCTCTTTTCCTTATTTTTTCTGTTGGGGTAATTTGGGCTATTTTTTTGGGTGTGATGTTATTTCTTATGGGCTTGTTTTATTAAGTTTGTGGATTTGTGTTCTTATGGTTTTGGCTAGAGAGTCTGTACTTCGTTCTGGTTATTTTTCTGGTCTTTTCCTTTTTGTTGTTATTTTTCTTGCTGTTATGTTGTATTGTACTTTCAGAAGAGTTAGTCTGCTTTCGTTTTACATTTTCTTTGAAAGTAGATTGATCCCTACTTTACTTCTTATTTTGGGCTGGGGCTATCAGCCTGAGCGTGTTCAAGCTGGTATTTATTTATTGTTTTATACTTTGTTAGCTTCCCTTCCTTTGTTAGTTGGTATTTTGTTTATTTATGGTTCGTTGGGTTCATTATTTCTTTGTTTGCTACGGGATGGTGTTTCTGTTAGTGGTTTGTTTTATGTTTGTATAGTTTTGGCCTTTTTCGTTCTGATGCCTATATTT
>PS_A09
CCCAGCATGAACACTGCTCTCCTGTTCGCGACAGTCGTGGCCGTCTTGGTCTGCGGCGCCTTCTCTGACCACCATGTAGGGAAGAAAGTAGCAGACAAACCGTTCCTCATGAAGCAGAAAAACATCCTAGGGCTGGTCCACAGGATTCATCAAGATAATGTATTCAAAGAGCAGGTTGATGTGGGCAATACCTATGACATTGAAGCACATATCAGCAACTACAAGAATACAAAAGTAGTGAAAGAGTTTATATCCTACTACAAGAAGGGCATGCTGCAACGCTGGGAGCCGTTCTCAGTGTATTACAAGACTCACCTTGAACAGGCTATCTCCTTGTTCGAGCTCTTCTATTTCGCTAACGACTTCGATACTTTCTACAAGACCGCCTGCTGGGCCCGCGACCGTGTGAACCCGCTCATGTTCTGGTATTCTTTCACTGCTGCCGTCCTCCACCGCGACGACACGACAGATGTCATGATGCCGCCGCCCTACGAAGTGTACCCATACTTCTTCGTAGACAGTGATATCATCCAAAAGGCCTACAAGTACTGGATGATGCACGTTGGCACCACTGAACATCACACCTACATCATCCCAATGAATCACACCATGAAGAGCAAGGAGAATTTGCTCTACTACTTTACAGAAGACGTGGGCTTGAACGCTTTCAACATGTACTACCGCATGTACTACCCCAGCTGGTTCAACGTTACGGAGTACGGCCACAAGTTCGACCGTCGCGGCGAGATGTTTCTCTACGTGCAGCACCAGCTGTACGCTCGCTACAGCTTGGAGAGAATGTCCAACGGCATGCCCGAAGTTGAGCCCTTCGTCTACAACAAACCCCTCAAGACCGCATACAACCCCAACCTGATGTACCACACCGGCCAAGATATGCCTCCACGCCCCAGCGACATGCTCGTGACTAACTTCGACACGTACACCATCGAAGACATCAAGAACTACGAAACGAGGGGTGGCGGGACGTATCGACTTCGG
>PS_A10
AGTGTGGCCACCTTCCTACGAGAGGACCTGAACGACATCGTGTTGCCACCGCCCTACGAGGTCTACCCGTACCTCTTTGTAGATTCTGACGTCATTCAGAAGGCTTACGAGACAAAAATGTGGGATCACAGTCTGACGTCCCCTAAGATGCACGTGTTCCCAGCTAACTACACTGTGCACACCCCGGAACAAGTCCTCAGCTACTTCACGGAAGACGTTGGACTCAGCACGTACTACCTCTACTACTACTACAACTACCCCACGTTCTTCAACAGCACCGAGTACGGCGTTCATTTCGACCGTCGCGGTGAGCAGTTCTACTACAAGATCCAGCAGGTCCTCGCCCGTTACATCCTCGAGAGGCTGTCCCACGACCTTCCAGAAGTCCAGCCCTTCCATTATGACAAGCCCTTCCAGACTGCGTACTACCCTAAGCTGCGATACGCCAATGGACAGGAAGTTCCGTTCCGCCCATATGAATACAGCAAACGCAACCTCTACAACTATAACGGCCAAGGCCAATACTACGGCAATTACTATGGCGGTAATAACGAATACTACAGTGGCAACTACTTCACCGGTAACTACAAGCCAACCTACTACTACGGCTATGCCAATAACTACGATTACTACTATCCAGAGGATATCAAGTCCTACGAGGGTCGCATTAGAGATGGCATCGACTTCGGATATTTCTTCTCTGAGGGAGGGCAACTAAAGTATCCTCTGTATGATGAGTACTCAAAGGGCATCAATTACCTTGGTGACATCATTGAGGGCAACGGCGACACCGTCAACAAGAGGTTCTACGGAGCCATCTACCAAGCCTACCGCCAACTAGCCGGACAGAGCGCCGATCCCTACAACAACTATGGGCTCGCCCCCAGCGCACTTCAGAACATCTTCACGGCTCTGAGGGACCCCGCCNACTACCAAATCCTCAAGCGCATCACTTACCTGTTCCAGAGGTACAAGAACTATCTCCCACAGTACACGTACCAAGAGCTCGCTTATCCAGGGGTTATAATTTGACATGTGGAAGTAGGAAAGCTGATTACTTACAACG
>PS_A11
CAAGGCCAACAGGGAGAAGATGACTCAGATCATGTTTGAGACCTTCAACACCCCAGCCATGTATGTCGCAATCCAGGCTGTCCTGTCGCTGTACGCTTCCGGTCGTACCACTGGTATCGTGCTGGACTCAGGTGATGGTGTCTCCCACACCGTCCCCATCTATGAAGGTTACGCTCTGCCCCATGCCATCCTGCGTCTGGACTTGGCTGGCCGTGACTTGACCGACTACCTGATGAAGATCCTGACTGAGCGTGGCTACAGCTTCACGACCACCGCTGAGCGGGAAATCGTGCGTGACATCAAAGAGAAACTGTGCTATGTCGCCCTGGACTTCGAGCAGGAAATGGCAACCGCCGCTGCTTCCACCTCTCTGGAGAAGTCATACGAGTTGCCTGATGGCCAGGTCATCACCATTGGCAACGAGCGTTTCCGCTGTCCTGAGGCTCTGTTCCAGCCTTCCTTCCTGGGTATGGAGTCCTGCGGTATCCATGAAACCGTCTATAACTCAATCATGAAGTGCGACGTGGATATCCGTAAGGACCTTTACGCCAACACTGTCCTGTCTGGTGGCACCACCATGTACCCCGGTATTGCTGACAGGATGCAGAAGGAAATCACCGCTCTCGCGCCATCAACCATCAAGATCAAGATCATCGCTCCCCCTGAGAGGAAGTACTCAGTCTGGATCGGTGGATCCATCCTGGCCTCACTGTCCACTTTCCAGCAGATGTGGATCTCCAAGCAGGAGTACGACGAATCCGGCCCTGGCATTGTCCACCGCAAGTGCTTCTAAGCCAACAACCGCTCAACCGGCACCCGTTCACACATCGACAGCAAGGATAACAACACAAGGAGTGAATCGTCCGTCACAAGTTCACACTCTGGAGTGATAGGAAACAGTGTATGTAGCGGTCACTCATTCCCTTGCGAGTGATGATTGACAGTATTGTCTATAACCCTGTTGTCAAATGTAATCCATCCAGATGCCAATAAGTTGACTGAAAAACCTATGACAAGATGTTCAATTTTGTACAAGATGTA
>PS_A12
GGCTAACCAACATGTGTGACGACGACGTACCTGCGCTGGTGGTGGACAATGGCTCCGGCATGTGTTTAGGCCGGTTTCTCCGGCGATGACGCTCCTCGCTTCGTGTTCCCGTCCATCGTGGGTCGACCTCATCACCAGGGCGTCATGGTGGGTATGGGTCAGAAAGACAGCTTCGTAAGTGATGAGGACCAGTCCAATAGAGGTATCCATACACTGACCTACCCTTTTGAACATGGAATCATCACCAACTGGGACGACCTGGAGAAGATTTGGCATCACACATTCTACTATGAACTGCGAGTGGCCCCCGAGGAACACCCCATTCTTCTCACCGAAACTCCCCTCTACCCCAAGGCCAACAGGGAGAAGATGACTCATATCATGTTTGAGACCTTCAACACCCCAGCCATGTATGTCGCAATCCAGGCTGTCCTGTCGCTGTACGCTTCCGGTCGTACCACTGGTATCGTGCTGGACTCAGGTGATGGTGTCTCCCACACCGTCCCCATCTATGAAGGTTACGCTCTGCCCCATGCCATCCTGCGTCTGGACTTGGCTGGCCGTGACTTGACCGACTACCTGATGAAGATCCTGACTGAGCGTGGCTACAGCTTCACGACCACCGCTGAGCGGGAAATCGTGCGTGACATCAAAGAGAAACTGTGCTATGTCGCCCTGGACTTCGAGCAGGAAATGGCAACCGCCGCTGCTTCCACCTCTCTGGAGAAGTCATACGAGTTGCCTGATGGCCAGGTCATCACCATTGGCAACGAGCGTTTCCGCTGTCCTGAGGCTCTGTTCCAGCCTTCCGTCCTGGGTATGGAGTCCTGCGGTATCCATGAAACCGTCTATAACTC
>PS_B01
ATCCGAGGACACTGCCAGGCGGGGAGTTTGACTGGGGCGGTACATCTGTCAAAGGATAACGCAGGTGTCCTAAGGCCAGCTCAGCGAGGACAGAAACCTCGCGTGGAGCAAAAGGGCAAAAGCTGGCTTGATCCCGATGTTCAGTACGCATAGGGACTGCGAAAGCACGGCCTATCGATCCTTTTGGCTTGGAGAGTTTCCAGCAAGAGGTGTCAGAAAAGTTACCACAGGGATAACTGGCTTGTGGCGGCCAAGCGTTCATAGCGACGTCGCTTTTTGATCCTTCGATGTCGGCTCTTCCTATCATTGCGAAGCAGAATTCGCCAAGCGTTGGATTGTTCACCCACCAATAGGGAACGTGAGCTGGGTTTAGACCGTCGTGAGACAGGTTAGTTTTACCCTACTGATGACTGGGTCGTTGCGACAGTAATCCTGCTCAGTACGAGAGGAACCGCAGGTTCGGACATTTGGTTCACGCACTCGGCCGAGGGGCCGGTGGTGCGAGGCTACCATCCGTGGGATTATGCCTGAACGCCTCTAAGGCCGTATCCCGTCTGGTCGAGGCAACGATAAATCGCGGGAGTTCCGAGAGTCGAGAGGCTCCAGACAAAGTGATCTGTCTTCCTAGGACCGCTTATCACCCTCCCGAGGGTTGGGCGGTCCGACGAGGGCCCACGTTTGCCGAGCGGTGCACAATGGGACGGCAGCAGGACTCCGTACCTGGCTAATTGTCGTCCCGCTCCAAACGGTCGACCAAGGGTATATTCAATCGATGTCGGGACTCGGAATCGTCTGCAGACGACTTAGGTACCGGGCGGGGGTGTTGTACTCGGTAGAGCAGTTGCCACGCTGCGATCTGTTGAGACTCATCCCCTCGCTTGGAGGATTCGTG
>PS_B02
GTAAGGCCGGTTTCGCCGGCGATGACGCTCCTCGCGCCGTGTTCCCGTCCATCGTGGGCCGACCTCGCCACCAGGGCGTCATGGTGGGTATGGGTCAGAAAGACAGCTACGTAGGTGATGAGGCCCAGTCCAAGAGAGGTATCCTAACACTGAAATACCCAATTGAACATGGAATCATCACCAACTGGGACGACATGGAGAAGATTTGGCATCACACATTCTACAATGAACTGCGAGTGGCCCCCGAGGAACACCCCATTCTTCTCACCGAAGCTCCCCTCAACCCCAAGGCCAACAGGGAGAAGATGACTCAGATCATGTTTGAGACTTTCAACACCCCAGCCATGTATGTCGCAATCCAGGCTGTCCTGTCCCTGTACGCTTCCGGTCGTACCACTGGTATCGTGCTGGACTCAGGTGATGGTGTCTCCCACACCGTCCCCATCTATGAAGGTTACGCTCTGCCCCATGCCATCCTGCGTCTGGACTTGGCTGGCCGTGACTTGACCGACTACCTGATGAAGATCCTGACTGAGCGTGGCTACAGCTTCACGACCACCGCTGAGCGGGAAATCGTGCGTGACATCAAAGAGAAACTGTGCTATGTCGCCCTGGACTTCGAGCAGGAAATGGCAACCGCCGCTGCTTCCACCTCTCTGGAGAAGTCATACGAGTTGCCTGATGGCCAGGTCATCACCATTGGCAACGAGCGTTTCCGCTGTCCTGAGGCTCTGTTCCAGCCTTCCTTCCTGGGTATGGAGTCCTGCGGTATCCATGAAACCGTCTATAACTCAATCATGAAGTGCGACGTGGATATCCGTAAGGACCTTTACGCCAACACTGTCCTGTCTGGTGGCACCACCATGTACCCCGGTATTGCTGACAGGATGCAGAAGGAAATCACCGCTCTCGCGCCATCAACCATCANGATCAAGATCATCGCTCCCCCTGAGAGGAAGTACTCAGTCTGGATCGGTGGATCCATCCTGGCCTCACTGTCCACTTTTCAGCAGATGTGGATCTCCAAGCAGGAGTA
>PS_B03
GGGAGCGGTAACGTTCTCACACCCCGGGTCGTCTCGGGGAGGGCCTACACAATCCCGTCGCGGTGCTCTTGACCGAGTGTCTCGATGGGCCGGCACGTTTACTTTGAACAAATTAGAGTGCTTAAAGCAGGCAGCAGCCGCCTGAATACCGAGTGCATGGAATAATGGAATAGGACCTCGGTTCTATTTTGTTGGTTTTCGGAATCCCCGAGGTAATGATCAAAAGGGACAGACGGGGGCATTCGTATTGCGACGTTAGAGGTGAAATTCTTGGATCGTCGCAAGACGGACAGAAGCGAAAGCATTTGCCAAGAATGTTTTCTCTGATCAAGAACGAAAGTTAGAGGTTCGAAGGCGATCAGATACCGCCCTAGTTCTAACCATAAACGATGCCAGCCAGCAATCCGCCGAAGTTCCTCCGATGACTCGGCGGGCGGCTTCCGGGAAACCAAAGCTTTTGGGTTCCGGGGGAAGTATGGTTGCAAAGCTGAAACTTAAAGGAATTGACGGAAGGGCACCACCAGGAGTGGAGCCTGCGGCTTAATTTGACTCAACACGGGAAACCTCACCAGGCCCAGACACCGGGAGGATTGACAGATTGAGAGCTCTTTCTTGATTCGGTGGGTGGTGGTGCATGGCCGTTCTTAGTTGGTGGAGCGATTTGTCTGGTTAATTCCGATAACGAACGAGACTCTAGCCTGCTAAATAGTCGCATCCGGTATCCTTTGTGCTACCGGCGACTCTTAATCTTCTTAGAGGGACAGGCGGCTTCTAGCCGCACGAGATTGAGCAATAACAGGTCTGTGATGCCCTTAGATGTTCTGGGCCGCACGCGCGCTACACTGAAGGAATCAGCGTGTCCTCCCTGGCCGAAAGGTCCGGGTAACCCGCTGAACCTCCTTCGTGCTAGGGATTTGGGCTTTGCATTGTTTCCCATGAACGAGGAATTCCCAGTAAGCGCGAGTCATAAGCTCGCGTTGATTACGTCCCCTGCCTTTGTACACACCGCCCGTCGCTACTACCGATTGAATGATTTAATGAG
>PS_B04
ACGAGACACTGTAGGAAGAACGCCGGCCGGAGCTAAGTGAACCACAGAGAAGGCTAACCAACATGTGTGACGACGACGTAGCTGCGCTGGTGGTGGACAATGGCTCCGGCATGTGTAAGGCCGGTTTCGCCGGCGATGACGCTCCTCGCGCCGTGTTCCCGTCCATCGTGGGCCGACCTCGCCATCAGGGCGTCATGGTGGGTATGGGTCAGAAAGACAGCTACGTAGGTGATGAGGCCCAGTCCAAGAGAGGTATCCTAACACTGAAATACCCAATTGAACATGGAATCATCACCAACTGGGACGACATGGAGAAGATTTGGCATCACACATTCTACAATGAACTGCGAGTGGCCCCCGAGGAACACCCCATTCTTCTCACCGAAGCTCCCCTCAACCCCAAGGCCAACAGGGAGAAGATGACTCAGATCATGTTTGAGACCTTCAACACCCCAGCCATGTATGTCGCAATCCAGGCTGTCCTGTCCCTGTACGCTTCCGGTCGTACCACTGGTATCGTGCTGGACTCAGGTGATGGTGTCTCCCACACCGTCCCCATCTATGAAGGTTACGCTCTGCCCCATGCCATCCTGCGTCTGGACTTGGCTGGCCGTGACTTGACCGACTACCTGATGAAGATCCTGACTGAGCGTGGCTATAGCTTCACGACCACCGCTGAGCGGGAAATCGTGTGTGACATCAAAGAGAAACTGTGCTATGTCGCCCTGGACTTCGAGCAGGAAATGGCAACCGCCGCTGCTTCCACCTCCCTGGAGAAGTCATACGAGTTGCCTGATGGCCAGGTCATCACCATTGGCAACGAGCGTTTCCGCTGTCCTGAGGCTCTGTTCCAGCCTTCCTTCCTGGGTATGGAGTCCTGCGGTATCCCATGAACCGTCTATAACTCAATCATGAAGTGCGACGTGGATATCCGTAAGGGACTT
>PS_B05
CTGAACATCACACCTACATCATCCCAATGAATCACACCATGAAGAGCAAGGAGAATTTGCTCTACTACTTTACAGAAGACGTGGGCTTGAACGCTTTCAACATGTACTACCGCATGTACTACCCCAGCTGGTTCAACGTTACGGAGTACGGCCACAAGTTCGACCGTCGCGGCGAGATGTTCCTCTACGTGCAGCACCAGCTGTACGCTCGCTACAGCTTGGAGAGAATGTCCAACGGCATGCCCGAAGTTGAGCCCTTCGTCTACAACAAACCCCTCAAGACCGCATACAACCCCAACCTGATGTACCACACCGGCCAAGAAATGCCTCCACGCCCCAGCGACATGCTCGTGACTAACTTCGACACGTACACCATCGAAGACATCAAGAACTACGAACGGAGGGTGGCGGACGTAATCGACTTCGGCTACTTCAAGGACGAACACCTCAAAGTTCACTCCATGTACGAGGATAATAATGGCATCAACTACCTAGGCCAGATGATAGAAGGCTCCTACAACTCCCCCCACTACTATTACTACGGTTCCCTGTTTCACTTCTACCGCATGATGTTAGGGCACATGATGGATCCATTCCACAAGCACGGGCTCGCACCCAGCGCCCTGGAACAACCAGAGACAGCCCTGAGGGATCCCGCCTACTACCAGCTGTACAAGCGAATGTACCACTTAGTCAATAAGTACAAGGACAGGCTGCCTCGCTACACGCACGAACAGCTNTGGTTCGAAGGAGTGACGGTGGAGAATGTGGATGTTTGGTAGATGTACACGTACATGGAGAACTTTGAGTTTAGCCTGNGCGGCACCATATATGTGGCCAAGGA
>PS_B06
CTAAAGTATCCTCTGTATGATGAGTACTCAAAGGGCATCAATTACCTTGGTGACATCATTGAGGGCAACGGCGACACCGTCAACAAGAGGTTCTACGGAGCCATCTACCAAGCCTACCGCCAACTAGCCGGACAGAGCGCCGATCCCTACAACAACTATGGGCTCGCCCCAAGCGCACTTCAGAACATCTTCACGGCTCTGAGGGACCCCGCCAACTACCAAATCCTCAAGCGCATCACTTACCTGTTCCAGAGGTACAAGAACTATCTCCCACAGTACACGTACCAAGAGCTCGCTTATCCAGGGGTTATAATTGACAATGTGGAAGTAGGAAAGCTGATTACTTACAACGATTACTTTGACATCGACCTCGACAACGTAGTGAACGTGAAAGTGCCCGAGGACGGTCAGTACGTCGACTACCGCGCACGCCAGACACGTCTGAACCACAAGCCCTTCACCTACAGCATAGACGTAACCAGCGACAAGGCGACCGAAGTGTATGTCCGAGTCTTCCTGGGCCCCAAATACGACTACCTGGGCCGCGAGTACAATATCAACGACCGCAGACATTACTTCGTCGAGATCGACCGCTTCCCACACAAGATCCATGTGGGCAAGACGACGATCAAGCGAAACTCCCGCGACTCCNGTGTTGTCACTCCAGACTATCCAAGTTACAGAACTCTGCTCCGGAAGGTGAGCGATGCGCTCGAGGGCAAGGAGCAGTTCTACATCGACAGGAGTGAACGCTACTGTGGCTACCCCGAGCGCCTGCTGCTTCCTAGAGGCAAGAAGGGAGGCCAGTCCTTCACCTTCTACGTCATCCTGACACCCTACGTCCAGCAGGGCGAACATGNATTCGAGCCCTA
>PS_B07
GACACTGTAGGAAGAACGCCGGCCGGAGCTAAGTGAAAGACAGAGAAGGCTAACCAACATGTGTGACGACGACGTAGCTGCGCTGGTGGTGGACAATGGCTCCGGCATGTGTAAGGCCGGTTTCGCCGGCGATGACGCTCCTCGCGCCGTTTTCCCGTCCATCGTGGGCCGACCTCGCCACCAGGGCGTCATGGTGGGTATGGGTCAGAAAGACAGCTACGTAGGTGATGAGGCCCAGTCCAAGAGAGGTATCCTAACACTGAAATACCCAATTGAACATGGAATCATCACCAACTGGGACGACATGGAGAAGATTTGGCATCACACATTCTACAATGAACTGCGAGTGGCCCCCGAGGAACACCCCATTCTTCTCACCGAAGCTCCCCTCAACCCCAAGGCCAACAGGGAGAAGATGACTCAGATCATGTTTGAGACCTTCAACACCCCAGCCATGTATGTCGCAATCCAGGCTGTCCTGTCGCTGTACGCTTCCGGTCGTACCACTGGTATCGTGCTGGACTCAGGTGATGGTGTCTCCCACACCGTCCCCATCTATGAAGGTTACGCTCTGCCCCATGCCATCCTGCGTCTGGACTTGGCTGGCCGTGACTTGACCGACTACCTGATGAAGATCCTGACTGAGCGTGGCTACAGCTTCACGACCACCGCTGAGCGGGAAATCGTGCGTGACATCAAAGAGAAACTGTGCTATGTCGCCCTGGACTTCGAGCAGGAAATGGCAACCGCCGCTGCTTCCACCTCTCTGGAGAAGTCATACGAGTTGCCTGATGGCCAGGTCATCACCATTGGCAACGAGCGTTTCCGCTGTCCTGAGGCTCTGTTCCAGCCTTCCTTCCTGGGTATGGAGTCCTGCGGTATCCATGAAACCGTCTATAACTCAATCATGAAGTGCGACGTGGATATCCGTAAGGACCTTTACGCCAACACTGTCCTGTCTGGTGGCACCACCATGTACCCCGGTATTGCTG
>PS_B08
ATTTTATTGATTTAATTTTTTTGGCTATAGTTTATTTGTACTGTAGGGGAGTATTGATTTATTTTTAGAAGTTTACTTGTTTTGTTGTACCTTGTGTATCAGGGTTTACTGAATTTTATTATTTATTTTTATTTCCCGATTCTAGAAGGGGCTATTAATTTATTTTAGTTGTTGTTTTATTAACATTAATAATGGGTTAATAGTGATGAAATGTTATTCGTCTTTAGGGGTTTCTGGTTTTTCAAGAAATGAATTTAATTCATGCGTCTTATTTAGAGTTTTATTATTTTATTATTTGTTTTTATTTGGCGTTAAGATTGGGAGGGATTAGCTTCTTATTTTATTTTTATAATTTTTTGTTTATTTAGTCTTGTGGATTTTATGGTGATTTTCAATTTGATTATGTTAAAATTTTATTTGTTTTTTTCTTTATTTTGGTTTGTTTAATTATTTATTGAAATGTGTTCTTTATCTTTAATTTTGGTTAGTAATTATTGTAGAATTAGTAAATTTGTTATTAGATTGTTTTTGTTTGGGTGTTATTTTCTTTTGAGGAACTANGCAAATTTCATGTCCGCCTGTTTAACAAAAACATCTCTTCTCGTTAGTTTTTGAAGTATGGCCTGCCCACTGACCTTGAATGTTGAAGGGCCGCGGTATTTTGACCGTGCAAAGGTAGCATAGTCATTAGTTCTTTAATTGTGATCTGGTATGAATGGCTTGACGAGGCATGAGCTGTCTTAATTTTGAATTGTTTATTGAATTTGGTCTTTGAGTTAAATTCTTAGATGTTTTTATGGGACGAGAAGACCCTATAGAGTTTTACATTTATTATGGTCTCTTTCTGTTTGTGAGGGTTCACTANGGCTGTTTATATGTTT
>PS_B09
GCTATGTCGCCCTGGACTTCGAGCAGGAAATGGCAACCGCCGCTGCTTCCACCTCTCTGGAGAAGTCATACGAGTTGCCTGATGGCCAGGTCATCACCATTGGCAACGAGCGTTTCCGCTGTCCTGAGGCTCTGTTCCAGCCTTCCTTCCTGGGTATGGAGTCCTGCGGTATCCATGAAACCGTCTATAACTCAATCATGAAGTGCGACGTGGATATCCGTAAGGACCTTTACGCCAACACTGTCCTGTCTGGTGGCACCACCATGTACCCCGGTATTGCTGACAGGATGCAGAAGGAAATCACCGCTCTCGCGCCATCAACCATCAAGATCAAGATCATCGCTCCCCCTGAGAGGAAGTACTCAGTCTGGATCGGTGGATCCATCCTGGCCTCACTGTCCACTTTCCAGCAGATGTGGATCTCCAAGCAGGAGTACGACGAATCCGGCCCTGGCATTGTCCACCGCAAGTGCTTCTAAGCCAACAACCGCTCAACCGGCACCCGTTCACACATCGACAGCAAGGATAACAACACAAGGAGTGAATCGTCCGTCACAAGTTCAACACTCTGGAGTGATAGGAAACAGTGTATGTAGCGGTCACTCATTCCCTTGCGAGTGATGATTGACAGTATTGTCTATAACCCTGTTGTCAAATGTAATCCATCCAGATGCCAATAAGTTGACTGAAAAACCTATGACAGGATGTTCAATTTTGTACAAGATGTACGCCTGATAAGCAGCATATATTACGACACAGGCGACAGTACGTCAGGAATAAATGCAAGTTGCAAGGTGTAAATATGAAAAAAAAAAAAAAAAAAAAAAAAAAAAAAAAAAAA
>PS_B10
TACAAGGACAGGCTGCCTCGCTACACGCACGAACAGCTTTGGTTCGAAGGAGTGACGGTGGAGAATGTGGATGTTGGTAAGATGTACACGTACATGGAGAACTTTGAGTTTAGCCTGGGCGGCACCATATATGTGGCCAAGGAGGAGGATATGTTAGGTGTGAACTTGCATGTTCGGCAGCCACGTCTGAATCACAAGCCATTCACCTATAAGATAGAGGTCAGCAGCGAAAAGGCAGTCGATGCATACGTGCGTGTGTTCTTGGGCCCCAAGCATAATTACCTGGACGAGGAATGGGACTTGAATGAGCGCAGGCACTTCTTCGTCGAGATGGACCGCTTCCGGCATCATGTCCCAGCTGGCAAGAGTGTAATCGAACGCAACTCCCACGACTCCTCAATAATTTCACCTACACCCGACAGCTACAGGACATTCGTCAAGAAAGTGCAGGACGCTTATGATGGCAAAACCCAATACTTAATCGACAAGAGCCACAACTACTGCGGATTCCCCGAGAATCTGCTGCTGCCCAAGGGCCAGAAGGGAGGTGAAACCTTCACTTTCTACGTCATAATCACGCCATACGTCAAACAGGATGAGCACGACTTCGAGCCTTACGACTACNAAGCCTTTAGCTACTGCGGTGTGGGACAAGACCGCAAGTATCCTGACGACATGCCACTGGGATTCCCCTTCGACCGCCAGATCCATAGCAAGGACTTCTACACCACCAACATGTACTTCAAGGATGTACAAATCTTCCACAAGAAACTCGAAGAAGTCAGTACTCCCACCCACTAGGACAACAATGTGAGATTTTCACGTCATCTGTTGAGCGGAAATGGGTTCAGTATTTCGAAACCTA
>PS_B11
CACCGGCCGGAGCTAAGTGAACGACAGAGAAGGCTAACCAACATGTGTGACGACGACGTAGCTGCGCTGGTGGTGGACAATGGCTCCGGCATGTGTAAGGCCGGTTTCGCCGGCGATGACGCTCCTCGCGCCGTGTTCCCGTCCATCGTGGGCCGACCTCGCCACCAGGGCGTCATGGTGGGTATGGGTCAGAAAGACAGCTACGTAGGTGATGAGGCCCAGTCCAAGAGAGGTATCCTAACACTGAAATACCCAATTGAACATGGAATCATCACCAACTGGGACGACATGGAGAAGATTTGGCATCACACATTCTACAATGAACTGCGAGTGGCCCCCGAGGAACACCCCATTCTTCTCACCGAAGCTCCCCTCAACCCCAAGGCCAACAGGGAGAAGATGACTCAGATCATGTTTGAGACTTTCAACACCCCAGCCATGTATGTCGCAATCCAGGCTGTCCTGTCCCTGTACGCTTCCGGTCGTACCACTGGTATCGTGCTGGACTCAGGTGATGGTGTCTCCCACACCGTCCCCATCTATGAAGGTTACGCTCTGCCCCATGCCATCCTGCGTCTGGACTTGGCTGGCCGTGACTTGACCGACTACCTGATGAAGATCCTGACTGAGCGTGGCTACAGCTTCACGACCACCGCTGAGCGGGAAATCGTGCGTGACATCAAAGAGAAACTGTGCTATGTCGCCCTGGACTTCGAGCAGGAAATGGCAACCGCCGCTGCTTCCACCTCTCTGGAGAAGTCATACGAGTTGCCTGATGGCCAGGTCATCACCATTGGCAACGAGCGTTTCCGCTGTCCTGAGGCTCTGTTCCAGCCTTCCTTCCTGGGTATGGAGTCCTGCGGTATCCATGAAACCGTCTATAACTCAATCATGAAGTGCGACGTGGATATCCGTAAGGACCTTTACGCCAACACTGTCCTGTCTGGTGGCACCACCATGTACCCCGGTATTGCTGACAGGATGCAGAAGGAAATCACCGCTCTCGCGCCATCAACCATC
>PS_B12
GAGCAGGAAATGGCAACCGCCGCTGCTTCCACCTCCCTGGAGAAGTCATACGAGTTGCCTGATGGCCAGGTCATCACCATTGGCAACGAGCGTTTCCGCTGTCCTGAGGCTCTGTTCCAGCCTTCCTTCCTGGGTATGGAGTCCTGCGGTATCCATGAAACCGTCTATAACTCAATCATGAAGTGCGACGTGGATATCCGTAAGGACCTTTACGCCAACACTGTCCTGTCTGGTGGCACCACCATGTACCCCGGTATTGCTGACAGGATGCAGAAGGAAATCACCGCTCTCGCGCCATCAACCATCAAGATCAAGATCATCGCTCCCCCTGAGAGGAAGTACTCAGTCTGGATCGGTGGATCCATCCTGGCCTCACTGTCCACTTTCCAGCAGATGTGGATCTCCAAGCAGGAGTACGACGAATCCGGCCCTGGCATTGTCCACCGCAAGTGCTTCTAAGCCAACAACCGCTCAACCGGCACCCGTTCACACATCGACAGCAAGGATAACAACACAAGGAGTGAATCGTCCGTCACAAGTTCAACACTCTGGAGTGATAGGAAACAGTGTATGTAGCGGTCACTCATTCCCTTGCGAGTGATGATTGACAGTATTGTCTATAACCCTGTTGTCAAATGTAATCCATCCAGATGCCAATAAGTTGACTGAAAAACCTATGACAGGATGTTCAATTTTGTACAAGATGTACGCCTGATAAGCAGCATATATTACGACACAGGCGACAGTACGTCAGGAATAAATGCAAGTTGCAAGGTGTAAATATGAAAAAAAAAAAAAAAAAA
>PS_C01
CACTGTAGGAAGAACGCCGGCCGGAGCTAAGTGAAAGACAGAGAAGGCTAACCAACATGTGTGACGACGACGTAGCTGCGCTGGTGGTGGACAATGGCTCCGGCATGTGTAAGGCCGGTTTCGCCGGCGATGACGCTCCTCGCGCCGTGTTCCCGTCCATCGTGGGCCGACCTCGCCACCAGGGCGTCATGGTGGGTATGGGTCAGAAAGACAGCTACGTAGGTGATGAGGCCCAGTCCAAGAGAGGTATCCTAACACTGAAATACCCAATTGAACATGGAATCATCACCAACTGGGACGACATGGAGAAGATTTGGCATCACACATTCTACAATGAACTGCGAGTGGCCCCCGAGGAACACCCCATTCTTCTCACCGAAGCTCCCCTCAACCCCAAGGCCAACAGGGAGAAGATGACTCAGATCATGTTTGAGACCTTCAACACCCCAGCCATGTATGTCGCAATCCAGGCTGTCCTGTCGCTGTACGCTTCCGGTCGTACCACTGGTATCGTGCTGGACTCAGGTGATGGTGTCTCCCACACCGTCCCCATCTATGAAGGTTACGCTCTGCCCCATGCCATCCTGCGTCTGGACTTGGCTGGCCGTGACTTGACCGACTACCTGATGAAGATCCTGACTGAGCGTGGCTACAGCTTCACGACCACCGCTGAGCGGGAAATCGTGCGTGACATCAAAGAGAAACTGTGCTATGTCGCCCTGGACTTCGAGCAGGANATGGCAACCGCCGCTGCTTCCACCTCTCTGGAGAAGTCATACGAGTTGCCTGATGGCCAGGTCATCACCATTGGCAACGAGCGTTTCCGCTGTCCTGAGGCTCTGTTCCAGCCTTCCTTCCTGGGTATGGAGTCCTGCGGTATCCATGAAACCGTCTATAACTCAATCATGAAGTGCGACGTGGATATCCGTAAGGACCTTTACGCCAACACTGTCCTGTCTGGTGGCACCACCATGTACCCCGGTATTGCTGACAGGATGCAGAAGGAAATCACCGCTCTCGCGCCATCAACCATCAAGATCAAGATCAT
>PS_C02
AACGCTTTCAACATGTACTACCGCATGTACTACCCCAGCTGGTTCAACGTTACGGAGTACGGCCACAAGTTCGACCGTCGCGGCGAGATGTTCCTCTACGTGCAGCACCAGCTGTACGCTCGCTACAGCTTGGAGAGAATGTCCAACGGCATGCCCGAAGTTAAGCCCTTCGTCTACAACAAACCCCTCAAGACCGCATACAACCCCAACCTGATGTACCACACCGGCCAAGAAATGCCTCCACGCCCCAGCGACAAGCTCGTGACTAACTTCGACACGTACACCATCGCAGACATCAAGAACTACGAACGGAGGGTGGCGGACGCAATCGACTTCGGCTACTTCAAGGACGAACACCTCAAAGTTCACTCCATGTACGAGGATAATAATGGCATCGACTACCTAGGCCAGATGATAGAAGGCTCCTACAACTCCCCCCACTACTATTACTACGGTTCCCTGTTTCACTTCTACCGCATGATGTTAGGGCACATGATGGATCCATTCCACAAGCACGGGCTCGCACCCAGCGCCCTGGAACAACCCGAGACAGCCCTGAGGGATCCCGCCTACTACCAGCTGTACAAGCGAATGTACCACTTAGTCAATAAGTACAAGGACAGGCTGCCTCGCTACACGCACGAACAGCTTTGGTTCGAAGGAGTGACGGTGGAGAATGGTGGATGTGGGTAAGATGTACACGTACATGGAGAACTTTGAGTTTAGCCTGGGCGGCACCATATATGTGGCCAAGGAGGAGGATATGGTTAGGGTGTGAACTTGCATGTTCGGCAGCCACGTCTGAATCACAAGCCATTCACCTATNAGATAGAGGTCAGCAGCGA
>PS_C03
GATGGCTGAAGGGTATGAGTATAAGATTTTTCCTCTTTGTGGTGGATAATTCCTGCAAATGAAGGAAATTCAAATTGTGTTTTTGTGTTAGGGAAACTTATAAAAATTTGGTTTCTGAAAAATAGAAAAATATTTTTTATTGGCCCTTTATGGAAGTGATAATTTATTATTTATATTTAGTTTGCAGTTGTTGAATACTTATTATTCAGTCAGACCACTGGTAACAACATGTCCTTGCATAGCACTTTCACCTCTTGTCTGTTTGATTTATAGATTTTATCTTAACTTAGGAGAACATGGCTTATGTGCTAAGGGACAAGAAGACTGTAAACTTGAAGGATTTGGAAAGCCCCCAAGGGGATAGAATGAAAAAGAGCATCAGCAAAAATGAAGCATCAGATGTTCCTGACTGTGGCATCAAGGGATCCATTAATGTATCACTAAATAAAAAAAAAAAAAAAAAAA
>PS_C04
CACTGTAGGAAGAACGCCGGCCGGAGCTAAGTGAAAGACAGAGAAGGCTAACCAACATGTGTGACGACGACGTAGCTGCGCTGGTGGTGGACAATGGCTCCGGCATGTGTAAGGCCGGTTTCGCCGGCGATGACGCTCCTCGCGCCGTGTTCCCGTCCATCGTGGGCCGACCTCGCCACCAGGGCGTCATGGTGGGTATGGGTCAGAAAGACAGCTACGTAGGTGATGAGGCCCAGTCCAAGAGAGGTATCCTAACACTGAAATACCCAATTGAACATGGAATCATCACCAACTGGGACGACATGGAGAAGATTTGGCATCACACATTCTACAATGAACTGCGAGTGGCCCCCGAGGAACACCCCATTCTTCTCACCGAAGCTCCCCTCAACCCCAAGGCCAACAGGGAGAAGATGACTCAGATCATGTTTGAGACCTTCAACACCCCAGCCATGTATGTCGCAATCCAGGCTGTCCTGTCGCTGTACGCTTCCGGTCGTACCACTGGTATCGTGCTGGACTCAGGTGATGGTGTCTCCCACACCGTCCCCATCTATGAAGGTTACGCTCTGCCCCATGCCATCCTGCGTCTGGACTTGGCTGGCCGTGACTTGACCGACTACCTGATGAAGATCCTGACTG
>PS_C05
ACCGTGTGAACCCGCTCATGTTCTGGTATTCTTTCACTGCTGCCGTCCTCCACCGCGACGACACGACAGATGTCATGATGCCGCCGCCCTACGAAGTGTACCCATACTTCTTCGTAGACAGTGATATCATCCAAAAGGCCTACAAGTACTGGATGATGCACGTTGGCACCACTGAACATCACACCTACATCATCCCAATGAATCACACCATGAAGAGCAAGGAGAATTTGCTCTACTACTTTACAGAAGACGTGGGCTTGAACGCTTTCAACATGTACTACCGCATGTACTACCCCAGCTGGTTCAACGTTACGGAGTACGGCCACAAGTTCGACCGTCGCGGCGAGATGTTCCTCTACGTGCAGCACCAGCTGTACGCTCGCTACAGCTTGGAGAGAATGTCCAACGGCATGCCCGAAGTTGAGCCCTTCGTCTACAACAAACCCCTCAAGACCGCATACAACCCCAACCTGATGTACCACACCGGCCAAGAAATGCCTCCACGCCCCAGCGACATGCTCGTGACTAACTTCGACACGTACACCATCGAAGACATCAAGAACTACGAACGGAGGGTGGCGGACGTAATCGACTTCGGCTACTTCAAGGACGAACACCTCAAAGTTCACTCCATGTACGAGGATAATAATGGCATCAACTACCTAGGCCAGATGATAGAAGGCTCCTACAACTCCCCCCACTACTATTACTACGGTTCCCTGTTTCACTTCTACCGCATGATGTTAGGGCACATGATGGATCCATTCCACAAGCACGGGCTCGCACCCAGCGCCCTGGAACAACCAGAGACAGCCCTGAGGGATCCCGCCTACTACCAGCTGTACAAGCGAATGTACCACTTAGTCAATAAGTACAAGGACAGGCTGCCTCGCTACACGCACGAACAGCTTTGGTTCGAAGGAGTGACGGTGGAAAATGGTGGATGTTTGGTAAA
>PS_C06
ATTTGAATAAAACATGGGTCCCATTAAGATTGAAATTCCCCTCTTTGAAGCATCTGAAGGCGGTGGTGGCATGACGTCACTGGAGGTTGAGGCTTGTGAGCAGGCGGATGAGTACGTTGGACATGTGGGAGCTGTCAACAAATTTGCGTCCAAAGGGTCAGAGATAGCCTTTGATTCACAATACAATTTGTGGAGAAATAAGAAAGCCTGGATTCCGAAAGGCTGGGAGGAAACACAGAATTCATTGGATGCGATGGAGAATAAAGAGGAAGTACTGACGGAGTTAAAAGCAAGAATCGCGGAAGTTCTTAAAAATGAGCTTGAGTAAGGCAAATTTGAAAATTTGAAGCATTTCGTTCTTGTTTTTTTTTTTGTGTGTGTGTGTATTAATTGTTTATTGGGTGCATTGAAACAAGTTCATCGAATGAAATAAAAAAAAAAAACCAGCGCCCTGGAACAACCAGAGACAGCCCTGAGGGATCCCGCCTACTACCAGCTGTACAAGCGAATGTACCACTTAGTCAATAAGTACAAGGACAGGCTGCCTCGCTACACGCACGAACAGCTTTGGTTCGAAGGAGTGACGGTGGAGAATGTGGATGTTGGGTAAGATGTACACGTACATGGAGAACTTTGAGTTTAGCCTGGGCGGCACCATATATGTGGCCAAGGAGGAGGATATGTTTAGGTGTGAACTTGCATGTTCGGCAGCCACGTCTGAATCACAAGCCATTCACCTATAAGATAGAGGTCAGCAGCGAANAGGCAGTCGATGCATACGTGCGTGTGTTCTTGGGCCCCAAGCATAATTACCTGGACGAGGAATGGGACTTGAATGAGCGCAGGCACTTCTTCGTCGAGATGGACCGCTTCCGGCATCATGTCC
>PS_C07
GCGGCCGCTCTAGAACTAGTGGATCCCCCGGGCTGCAGGCTCCCACACCGTCCCCATCTATGAAGGTTACGCTCTGCCCCATGCCATCCTGCGTCTGGACTTGGCTGGCCGTGACTTGACCGACTACCTGATGAAGATCCTGACTGAGCGTGGCTACAGCTTCACGACCACCGCTGAGCGGAAAATCGTGCGTGACATCAAAGAGAAACTGTGCTATGTCGCCCTGGACTTCGAGCAGGAAATGGCAACCGCCGCTGCTTCCACCTCTCTGGAGAAGTCATACGAGTTGCCTGATGGCCAGGTCATCACCATTGGCAACGAGCGTTTCCGCTGTCCTGAGGCTCTGTTCCAGCCTTCCTTCCTGGGTATGGAGTCCTGCGGTATCCATGAAACCGTCTATAACTCAATCATGAAGTGCGACGTGGATATCCGTAAGGACCTTTACGCCAACACTGTCCTGTCTGGTGGCACCACCATGTACCCCGGTATTGCTGACAGGATGCAGAAGGAAATCACCGCTCTCGCGCCATCAACCATCAAGATCAAGATCATCGCTCCCCCTGAGAGGAAGTACTCAGTCTGGATCGGTGGATCCATCCTGGCCTCACTGTCCACTTTCCAGCAGATGTGGATCTCCAAGCAGGAGTACGACGAATCCGGCCCTGGCATTGTCCACCGCAAGTGCTTCTAAGCCAACAACCGCTCAACCGGCACCCGTTCACACATCGACTGCAAGGATAACAACACAAGGAGTGAATCGTCCGTCACAAGTTCAACACTCTGGAGTGATAGGAAACAGTGTATGTAGCGGTCACTCATTCCCTTGCGAGTGATGATTGACAGTATTGTCTATAACCCTGTTGTCAAATGTAATCCATCCGGATGCCAATAAGTTGACTGACAAACCTATGACAGGATGTTCAATTTTGTACAAGATGTACGCCTGATAAGCAGCATATATTACGACACACGCGACAGTACGTCATGAATAAATGCAAGTTGCAAGGTGTCGAAGAAAAGAGGGGAAAAAAGCAAA
>PS_C08
ACACTGTAGGAAGAACGCCGGCCGGAGCTAAGTGAAAGACAGAGAAGGCTAACCAACATGTGTGACGACGACGTAGCTGCGCTGGTGGTGGACAATGGCTCCGGCATGTGTAAGGCCGGTTTCGCCGGCGATGACGCTCCTCGCGCCGTGTTCCCGTCCATCGTGGGCCGACCTCGCCACCAGGGCGTCATGGTGGGTATGGGTCAGAAAGACAGCTACGTAGGTGATGAGGCCCAGTCCAAGAGAGGTATCCTAACACTGAAATACCCAATTGAACATGGAATCATCACCAACTGGGACGACATGGAGAAGATTTGGCATCACACATTCTACAATGAACTGCGAGTGGCCCCCGAGGAACACCCCATTCTTCTCACCGAAGCTCCCCTCAACCCCAAGGCCAACAGGGAGAAGATGACTCAGATCATGTTTGAGACCTTCAACACCCCAGCCATGTATGTCGCAATCCAGGCTGTCCTGTCGCTGTACGCTTCCGGTCGTACCACTGGTATCGTGCTGGACTCAGGTGATGGTGTCTCCCACACCGTCCCCATCTATGAAGGTTACGCTCTGCCCCATGCCATCCTGCGTCTGGACTTGGCTGGCCGTGACTTGACCGACTACCTGATGAAGATCCTGACTGAGCGTGGCTACAGCTTCACGACCACCGCTGAGCGGGAAATCGTGCGTGACATCAAAGAGAAACTGTGCTATGTCGCCCTGGACTTCGAGCAGGAAATGGCAACCGCCGCTGCTTCCACCTCTCTGGAGAAGTCATACGAGTTGCCTGATGGCCAGGTCATCACCATTGGCAACGAGCGTTTCCGCTGTCCTGAGGCTCTGTTCCAGCCTTCCTTCCTGGGTATGGAGTCCTGCGGTATCCATGAAACCGTCTATNACTCAATCATGAAGTGCGACG
>PS_C09
TTAAGAACAGCCAGAGCAGTATTTTCACAAGAAGGTCTAGACAAATACTGGAATGTAATGGCAATATTTTACCACTCTGCTTAGGATGGGTTGTGTGTAATTAAAAGCTACAAAATATTGGATGACTCAACTGAAAGGTGTCAACCCCATCAGAATCTTTACTGTGTGTCCCTGATACCAGCCATTTCTTTTCAGTTTCTTGTTTTTGCTCTGCTACAAACACAAAACTATCTGCCTTAGATCTCCATACCTCTTCTCCCACCTGATTTACTTTTGGGTATAAAATACTTTGAAAATGTAACAAACTGTTACACAAAAGTTAAGAATGGATGAAATTTGCAGAATGCTTGTTAACATTCCGTAAATAATTTTTTTTCATCCTATCTCCTATATAAGAAAATACCTAAAAATCTGATCTTACCCCTTTTTATAGGATGTGAAAATATGTGTTGCATTATGAGAGCAAAAAGAAAGGTTAAGAGTGTCATAGAACAGGAAGGTGGAATATAATATCTGTTCTTAGGTGAATCAGAAGTACAGAGCAATGTACCTGCTAACACCAGGGAGTAGGGCATAAGAAACGGCATACTGTTCAATGTCGTAATTTGTACTTTACACCAAATATTATTAGAGTGATTTGGCAAGGCATGTGTTATGCAAGGGAGGAATGAGAAATGCACACAATATTTTGATTAGCCTGAAAGGAAGACGCCACTTTAGAGACTTAGATACTGATGGGATGTTAATGTTAAAATGGGTCTTACAAAGATGGGGGGTGAAGATGTGG
>PS_C10
GGCCAGGTCATCACCATTGGCAACGAGCGTTTCCGCTGTCCTGAGGCTCTGTTCCAGCCTTCCTTCCTGGGTATGGAGTCCTGCGGTATCCATGAAACCGTCTATAACTCAATCATGAAGTGCGACGTGGATATCCGTAAGGACCTTTACGCCAACACTGTCCTGTCTGGTGGCACCACCATGTACCCCGGTATTGCTGACAGGATGCAGAAGGAAATCACCGCTCTCGCGCCATCAACCATCAAGATCAAGATCATCGCTCCCCCTGAGAGGAAGTACTCAGTCTGGATCGGTGGATCCATCCTGGCCTCACTGTCCACTTTCCAGCAGATGTGGATCTCCAAGCAGGAGTACGACGAATCCGGCCCTGGCATTGTCCACCGCAAGTGCTTCTAAGCCAACAACCGCTCAACCGGCACCCGTTCACACATCGACAGCAAGGATAACAACACAAGGAGTGAATCGTCCGTCACAAGTTCAACACTCTGGAGTGATAGGAAACAGTGTATGTAGCGGTCACTCATTCCCTTGCGAGTGATGATTGACAGTATTGTCTATAACCCTGTTGTCAAATGTAATCCATCCAGATGCCAATAAGTTGACTGAAAAACCTATGACAGGATGTTCAATTTTGTACAAGATGTACGCCTGATAAGCAGCATATATTACGACACAGGCGACAGTACGTCAGGAATAAATGCAAGTTGCAAGGTGTAAAAAAAAAAAAAAAAAAAAA
>PS_C11
CACTGTAGGAAGCACACCGGCCGGAGCTAAGTGAACGACAGAGAAGGCTAACCAACATGTGTGACGACGACGTAGCTGCGCTGGTGGTGGACAATGGCTCCGGCATGTGTAAGGCCGGTTTCGCCGGCGATGACGCTCCTCGCGCCGTGTTCCCGTCCATCGTGGGCCGACCTCGCCACCAGGGCGTCATGGTGGGTATGGGTCAGAAAGACAGCTACGTAGGTGATGAGGCCCAGTCCAAGAGAGGTATCCTAACACTGAAATACCCAATTGAACATGGAATCATCACCAACTGGGACGACATGGAGAAGATTTGGCATCACACATTCTACAATGAACTGCGAGTGGCCCCCGAGGAACACCCCATTCTTCTCACCGAAGCTCCCCTCAACCCCAAGGCCAACAGGGAGAAGATGACTCAGATCATGTTTGAGACTTTCAACACCCCAGCCATGTATGTCGCAATCCAGGCTGTCCTGTCCCTGTACGCTTCCGGTCGTACCACTGGTATCGTGCTGGACTCAGGTGATGGTGTCTCCCACACCGTCCCCATCTATGAAGGTTACGCTCTGCCCCATGCCATCCTGCGTCTGGACTTGGCTGGCCGTGACTTGACCGACTACCTGATGAAGATCCTGACTGAGCGTGGCTACAGCTTCACGACCACCGCTGAGCGGGAAATCGTGCGTGACATCAAAGAGAAACTGTGCTATGTCGCCCTGGACTTCGAGCAGGAAATGGCAACCGCCGCTGCTTCCACCTCTCTGGAGAAGTCATACGAGTTGCCTGATGGCCAGGTCATCACCATTGGCAACGAGCGTTTCCGCTGTCCTGAGGCTCTGTTCCAGCCTTCCTTCCTGGGTATGGAGTCCTGCGGTATCCATGAAACCGTCTATAACTCAATCATGAAGTGCGACGTGGATATCCGTAAGGACCTTTACGCCNACACTGTCCTGTCTG
>PS_C12
GGCAATTACTATGGCGGTAATAACGAATACTACAGTGGCAACTACTTCACCGGTAACTACAAGCCAACCTACTACTACGGCTATGCCAATAACTACGATTACTACTATCCAGAGGATATCAAGTCCTACGAGGGTCGCATTAGAGATGGCATCGACTTCGGATATTTCTTCTCTGAGGGAGGGCAACTAAAGTATCCTCTGTATGATGAGTACTCAAAGGGCATCAATTACCTTGGTGACATCATTGAGGGCAACGGCGACACCGTCAACAAGAGGTTCTACGGAGCCATCTACCAAGCCTACCGCCAACTAGCCGGACAGAGCGCCGATCCCTACAACAACTATGGGCTCGCCCCAAGCGCACTTCAGAACATCTTCACGGCTCTGAGGGACCCCGCCAACTACCAAATCCTCAAGCGCATCACTTACCTGTTCCAGAGGTACAAGAACTATCTCCCACAGTACACGTACCAAGAGCTCGCTTATCCAGGGGTTATAATTGACAATGTGGAAGTAGGAAAGCTGATTACTTACAACGATTACTTTGACATCGACCTCGACAACGTAGTGAACGTGAAAGTGCCCGAGGACGGTCAGTACGTCGACTACCGCGCACGCCAGACACGTCTGAACCACAAGCCCTTCACCTACAGCATAGACGTAACCAGCGACAAGGCGACCGAAGTGTATGTCCGAGTCTTCCTGGGCCCCAAATACGACTACCTGGGCCGCGAGTACAATATCAACGACCGCAGACATTACTTCGTCGAGATCGACCGCTTCCCACACAAGATCCATGTGGGCAAGACGACGATCAAGCGAAACTCCCGCGACTCCNGTGTTGTCACTCCAGACTATCCAAGTTACAGAACTCTGCTCCGGAAGGTGAGCGATGCGCTCGAGGGCAAGGAGCAGTTCTACATCGACAGGAGTGAACGCTACTGTGGCTACCCCGAGCGCCTGCTGCTTCCTAGAG
>PS_D01
CGTTCTCAGTGTATTACAAGACTCACCTTGAACAGGCTATCTCCTTGTTCGAGCTCTTCTATTTCGCTAACGACTTCGATACTTTCTACAAGACCGCCTGCTGGGCCCGCGACCGTGTGAACCCGCTCATGTTCTGGTATTCTTTCACTGCTGCCGTCCTCCACCGCGACGACACGACAGATGTCATGATGCCGCCGCCCTACGAAGTGTACCCATACTTCTTCGTAGACAGTGATATCATCCAAAAGGCCTACAAGTACTGGATGATGCACGTTGGCACCACTGAACATCACACCTACATCATCCCAATGAATCACACCATGAAGAGCAAGGAGAATTTGCTCTACTACTTTACAGAAGACGTGGGCTTGAACGCTTTCAACATGTACTACCGCATGTACTACCCCAGCTGGTTCAACGTTACGGAGTACGGCCACAAGTTCGACCGTCGCGGCGAGATGTTCCTCTACGTGCAGCACCAGCTGTACGCTCGCTACAGCTTGGAGAGAATGTCCAACGGCATGCCCGAAGTTGAGCCCTTCGTCTACAACAAACCCCTCAAGACCGCATACAACCCCAACCTGATGTACCACACCGGCCAAGAAATGCCTCCACGCCCCAGCGACATGCTCGTGACTAACTTCGACACGTACACCATCGAAGACATCAAGAACTACGAACGGAGGGTGGCGGACGTAATCGACTTCGGCTACTTCAAGGACGAACACCTCANAGTTCACTCCATGTACGAGGATAATAATGGCATCAACTACCTAGGCCAGATGATAGAAGGCTCCTACAACTCCCCCCACTACTATTACTACGGTTCCCTGTTTCACTTCTACCGCATGATGTTAGGGCACATGATGGATCCATTCCCACAGCACGGGCTCGCACCCAGCGCCCTGGAACAACCAGAGACAGCCCTGAGGGATCCCGCCTACTACCAGCTGTACAAGCGAATGTACCAC
>PS_D02
TTTTTTTTTTTTTTCAGTTAATAATATTCAACAAACATAAAATTATTCCAAATACCTGGTCCTCTCGTACTAAGGTATAAAAACCCATTATAGATAGAAACCAACCTGGCTCACGCCGGTTTGAACTCAGATCATGTAAGATTTTAAAGGTCGAACAGACCCAATATAACTTTCCAGCTCCTACACCGAAAATAAATCTTAATCCAACATCGAGGTCGCAAACCCCCCTGCCGATAAGAACTCTCAAGGGAGATAACGCTGTTATCCCTAAGGTAATTTAATCTTACAATCAAAATAAATGGATCAAGCAAATATAAATAAATATAACAACATAAAGGAGGGGTTAAACAATATCCCTCCCATCACCCCAACAAAACATATTAAACAGCCCTAGTGAACCCTCACAAACAGAAAGAGACCATAATAAATGTAAAACTCTATAGGGTCTTCTCGTCCCATAAAAACATCTAAGAATTTTAACTCAAAGACCAAATTCAATAAACAATTCAAAATTAAGACAGCTCATGCCTCGTCAAGCCATTCATACCAGATCACAATTAAAGAACTAATGACTATGCTACCTTTGCACGGTCAAAATACCGCGGCCCTTCAACATTCAAGGTCAGTGGGCAGGCCATACTTCAAAAACTAACGAGAAGAGATGTTTTTGTTAAACAGGCGGACATGAAATTTGCCTAGTTCCTCAAAAGAAATTAACACCAAACAAAAACAATCTAATAACAAATTTACTAATTCTACAATAATTACTAACCAAAATTAAAGATAAAGAACACATTTCAATAAATAATTAAACAAACCAAAATAAAGAAAAAAACAAATAAAATTTTAACATAATCAAATTGAAAATCACCATAAAATCCACAAGACTAAATAAACAAAAAATTATAAAAATAAAATAAGAAGCTAATCCCTCC
>PS_D03
CTCAACAAATCACAAAGACATTGGAACACTATACTTTGTATTCGGTGCCTGATCAGGAATGGTCGGAACATCACTTAGAATACTAATTCGAACAGAACTAGGGCAACCCGGATCTCTAATTGGAGATGACCAGATCTACAACGTTATCGTTACTGCTCATGCATTCGTCATAATTTTCTTTATAGTCATACCAATCATGATTGGTGGATTCGGGAACTGATTAGTACCACTTATATTAGGAGCCCCAGACATGGCATTCCCACGAATAAACAACATAAGATTTTGATTACTCCCACCGTCATTAACATTACTACTTACTAGCAGAACAGTAGAAAGTGGAGCAGGGACAGGATGAACAGTCTACCCCCCTCTTGCGAGAGGTATTGCCCATGCAGGAGCATCCGTAGACTTAGCCATCTTCTCCTTACATCTAGCAGGTGTTTCATCAATTTTGGGAGCAGTAAATTTTATCTCAACAACAATTAACATAAAACCAAAAAATATAAAACCCGAACGAATTCCACTATTCGTATGATCAGTCGCCATCACAGCTCTACTCCTACTATTATCCCTGCCAGTACTAGCCGGAGCAATCACTATGTTATTAACCGACCGCAACCTAAATACATCATTCTTTGACCCAGCTGGAGGTGGAGACCCAATCCTATATCAACACTTATTCTGATTCTTCGGGCACCCTGAAGTCTACATCTTAATTTTACCAGGATTTGGTATAATCTCTCACATTATCTGCCACGAAAGAGGAAAGAAGGAGGCATTCGGAAACCTCGGAATAATTTTTGCAATACTAGCAATTGGCTTGCTAGGATTTGTTGTATGGGCCCACCATATATTTACAGTAGGAATAGATGTTGACACACGAGCATACTTTACATCCGCACAATAATCATTG
>PS_D04
CTAGTCTGTTTTTTTTTTTTTTTTTTCAGTTCCTCATTCACTCTTTCCGCCTCCAATTTCCTCGCTTCCAACACTTTCTTTGCTGCCTTGTTAGCCTCTTCCTTCTCCTTCATTGCCTGTGCAATCCCTTCTTCCTTTTCCTTCTTTGCCTGTGCAATCTTCTCTTCTTCCTCCTTCTTTGCCTTTGCAATCCCTTCTTTTCTTTCCTTCTTTGCCTGTGCAATCTGTTCTTCCATTTTCTTCCTTAATTCCACATTCTCATTTTCCGCCTTTAATTTCGTCACTTCCAACACTTTCTTTGCTGCCTTGTCAGCCTCTTCTTTCTCCTTCATTACCTGTGCAATCCCTTCTTCCTTTTCCTTCTTTGCCTGTGCAATCTTCTCTTCTTCCTCCTTCTTTGCCTGTGCAATCCCTTCTTCTTTTTCTTTCTTTGCCTGTGCAATCTCATCTTCTTTTTCTTTCTTTGCCTGTGCAATCTGTTCTTCCATTTTCTTTTTCAGTTCCTCATTCACTCTTTCCGCCTCCAATTTCCTCGCTTCCAACACTTTCTTTGCTGCCTTGTCAGCCTCTTCCTTCTCCTTCATTGCCTGTGCAATCCCTTCTTCCTTTTCCTTCTTTGCCTGTGCAATCTTCTCTTCTTCTATGACATTGAAGCACATATCAGCAACTACAAGAATACAAAAGTAGTGAAAGAGTTTATATCCTACTACAAGAAGGGCATGCTGCAACGCTGGGAGCCGTTCTCAGTGTATTACAAGACTCACCTTGAACAGGCTATCTCCTTGTTCGAGCTCTTCTATTTCGCTAACGACTTCGATACTTTCTACAAGACCGCCTGCTGGGCCCGCGACCGTGTGAACCCGCTCATGTTCTGGTATTCTTTCACTGCTGCCGTCCTCCACCGCGACGACACGACAGATGTCATGATGCCGCCGCCCTACGAAGTGTACCCATACTT
>PS_D05
CTGTCCTGTCCCTGTACGCTTCCGGTCGTACCACTGGTATCGTGCTGGACTCAGGTGATGGTGTCTCCCACACCGTCCCCATCTATGAAGGTTACGCTCTGCCCCATGCCATCCTGCGTCTGGACTTGGCTGGCCGTGACTTGACCGACTACCTGATGAAGATCCTGACTGAGCGTGGCTACAGCTTCACGACCACCGCTGAGCGGGAAATCGTGCGTGACATCAAAGAGAAACTGTGCTATGTCGCCCTGGACTTCGAGCAGGAAATGGCAACCGCCGCTGCTTCCACCTCTCTGGAGAAGTCATACGAGTTGCCTGATGGCCAGGTCATCACCATTGGCAACGAGCGTTTCCGCTGTCCTGAGGCTCTGTTCCAGCCTTCCTTCCTGGGTATGGAGTCCTGCGGTATCCATGAAACCGTCTATAACTCAATCATGAAGTGCGACGTGGATATCCGTAAGGACCTTTACGCCAACACTGTCCTGTCTGGTGGCACCACCATGTACCCCGGTATTGCTGACAGGATGCAGAAGGAAATCACCGCTCTCGCGCCATCAACCATCAAGATCAAGATCATCGCTCCCCCTGAGAGGAAGTACTCAGTCTGGATCGGTGGATCCATCCTGGCCTCACTGTCCACTTTCCAGCAGATGTGGATCTCCAAGCAGGAGTACGACGAATCCGGCCCTGGCATTGTCCACCGCAAGTGCTTCTAAGCCAACAACCGCTCAACCGGCACCCGTTCACACATCAACAGCAAGGATAACAACACAAGGAGTGAATCGTCCGTCACAAGTTCAACACTCTGGAGTGATAGGAAACAGTGTATGTAGCGGTCACTCATTCCCTTGCGAGTGATGATTGACAGTATTGTCTATAACCCTGTTGTCAAATGTAATCCATCCAGATGCCAATAAGTTGACTGAAAAACCTATGACAGGATGTTTCATTTTTGTACAGATGTACGCCTGATAAGCAGCATATATTACGACACAGGCGACAGTACGTCAGGAATAAATGCAAGTTGCAAGGTGTAAATATGT
>PS_D06
CACAAGTTCGACCGTCGCGGCGAGATGTTCCTCTACGTGCAGCACCAGCTGTACGCTCGCTACAGCTTGGAGAGAATGTCCAACGGCATGCCCGAAGTTGAGCCCTTCGTCTACAACAAACCCCTCAAGACCGCATACAACCCCAACCTGATGTACCACACCGGCCAAGAAATGCCTCCACGCCCCAGCGACATGCTCGTGACTAACTTCGACACGTACACCATCGAAGACATCAAGAACTACGAACGGAGGGTGGCGGACGTAATCGACTTCGGCTACTTCAAGGACGAACACCTCAAAGTTCACTCCATGTACGAGGATAATAATGGCATCAACTACCTAGGCCAGATGATAGAAGGCTCCTACAACTCCCCCCACTACTATTACTACGGTTCCCTGTTTCACTTCTACCGCATGATGTTAGGGCACATGATGGATCCATTCCACAAGCACGGGCTCGCACCCAGCGCCCTGGAACAACCAGAGACAGCCCTGAGGGATCCCGCCTACTACCAGCTGTACAAGCGAATGTACCACTTAGTCAATAAGTACAAGGACAGGCTGCCTCGCTACACGCACGAACAGCTTTGGTTCGAAGGAGTGACGGTGGAGAATGTGGATGTTNGGTAAGATGTACACGTACATGGAGAACTTTGAGTTTAGCCTGGGCGGCACCATATATGTGGCCAAGGAGGAGGATATGTTAGGGTGTGAACTTGCATGTTCGGCAGCCACGTCTGAATCACAAGCCATTCACCTATAAGATAGAGGTCAGCAGCGAAAAGGCAGTCGATGCATACGTGCGTGTGTTCTTGGGCCCCAAGCATAATTACCTGGACGAGGAATGGGACTTGAATGAGCGCAGGCACTTCTTCGTCGAGATGGACCGCTTCCGGCATCATGTCCCAGCTGGCAAGAGTGTAATCGAAACGCACTCCCACGACTCCTCAATAATTTCACCTACACCCGACAGCTACAGGACATTCGTCAAGAAAGTGCAAGACGCTAATGATGGCAAAACCAAATACTTGATCGACAAGAGCCACAACTACTGCGG
>PS_D07
ACACTGTAGGAAGCACGCCGGCCGGAGCTAAGTGAACGACAGAGAAGGCTAACCAACATGTGTGACGACGACGTAGCTGCGCTGGTGGTGGACAATGGCTCCGGTATGTGTAAGGCCGGTTTCGCCGGCGATGACGCTCCTCGCGCCGTGTTCCCGTCCATCGTGGGCCGACCTCGCCACCAGGGCGTCATGGTGGGTATGGGTCAGAAAGACAGCTACGTAGGTGATGAGGCCCAGTCCAAGAGAGGTATCCTAACACTGAAATACCCAATTGAACATGGAATCATCACCAACTGGGATGACATGGAGAAGATTTGGCATCACACATTCTACAATGAACTGCGAGTGGCCCCCGAGGAACACCCCATTCTTCTCACCGAAGCTCCCCTCAACCCCAAGGCCAACAGGGAGAAGATGACTCAGATCATGTTTGAGACCTTCAACACCCCAGCCATGTACGTCGCAATCCAGGCTGTCCTGTCCCTGTACGCTTCCGGTCGTACCACTGGTATCGTGCTGGACTCAGGTGATGGTGTCTCCCACACCGTCCCCATCTATGAAGGTTACGCTCTGCCCCATGCCATCCTGCGTCTGGACTTGGCTGGCCGTGACTTGACCGACTACCTGATGAAGATCCTGACTGAGCGTGGCTACAGCTTCACGACCACCGCTGAGCGGGAAATCGTGCGTGACATCAAAGAGAAACTGTGCTATGTCGCCCTGGACTTCGAGCAGGANATGGCAACCGCCGCTGCTTCCACCTCTCTGGAGAAGTCATACGAGTTGCCTGATGGCCAGGTCATCACCATTGGCAACGAGCGTTTCCGCTGTCCTGAGGCTCTGTTCCAGCCTTCCTTCCTGGGTATGGAGTCCTGCGGTATCCATGAAACCGTCTATAACTCAATCATGAAGTGCGACGTGGATATCCGTAAGGACCTTTA
>PS_D08
GAGAGAGAGAGAACTAGTCTCGAGTTTTTTTTTTTTTTTTTTATATTTCTGTTTTTATTGCACTATTTTATCTATAAAGATTGGACATACACATCTCACAGATAATGTATAAAGTGATTAAGTTCAAATTCTCCAGTACAAGCGAGTTGTCATTCATCGTGACTTACAGATCGGTCGAAGCCAAAAAATACGATACATAGATCATGAATTCAGTATTGCAACAGAAACTGGTCGTTAAGTTTGAAACTGTACATCAGTATTTCAGGTTAGGACTACTGCCTTCTGGGATTTGGCGCCGCTTTATTTGGTAGATAGATACCGACTTCTTGGAGAAACATGGTGCTTACTTCTTCTGGGTAGAATGGTGGTAGTATTCTCCCCCGAAACTTTAGCACATACTCTACCATAATACACGACAACACATTCCAGAAAACCGCAGTATTATATTCACCGATGTGAGGACATCAGATTGCAATATGTCAGTTGCCTTAGGTTTCGAAATACTGAACCCATTTCCGCTCAACAGATGACGTTGAAATCTCACATTGTTGTCCTAGTGGGTGGGAGTACTGACTTCTTCGAGTTTCTTGTGGAAGATTTGTACATCCTTGAAGTACATGTTGGTGGGTGTAGAAGTCCTTGCTATGGATCTGGCGGTCGAAGGGGAATCCCAGTGGCATGTCGTCAGGATACTTGCGGTCTTGTCCCACACCGCAGTAGCTAAAGGCTTTGTAGTCGTAAGGCTCGAAGTCGTGCTCATCCTGTTTGACGTATGGCGTGATTATGACGTAGAAAGTGAAGGTTTCACCTCCCTTCTGGCCCTTGGGCAGCAGCAGATTCTCGGGGAATCCGCAGTAGTTGTGGCTCTTGTCGATTAAGTATTGGGGTTTGCCATCATAAGCGTCCTGCACTTTCTTG
>PS_D09
CAAGGACGAACACCTCAAAGTTCACTCCATGTACTAGGATAATAATGGCATCGACTACCTAGGCCAGATGATAGAAGGCTCCTACAACTCCCCCCACTACTATTACTACGGTTCCCTGTTTCACTTCTACCGCATGATGTTAGGGCACATGATGGATCCATTCCACAAGCACGGGCTCGCACCCAGCGCCCTGGAACAACCCGAGACAGCCCTGAGGGATCCCGCCTACTACCAGCTGTACAAGCGAATGTACCACTTAGTCAATAAGTACAAGGACAGGCTGCCTCGCTACACGCACGAACAGCTTTGGTTCGAAGGAGTGACGGTGGAGAATGTGGATGTTGGTAAGATGTACACGTACATGGAGAACTTTGAGTTTAGCCTGGGCGGCACCATATATGTGGCCAAGGAGGAGGATATGTTAGGTGTGAACTTGCATGTTCGGCAGCCACGTCTGAATCACAAGCCATTCACCTATAAGATAGAGGTCAGCAGCGAAAAGGCAGTCGATGCATACGTGCGTGTGTTCTTGGGCCCCAAGCATAATTACCTGGACGAGGAATGGGACTTGAATGAGCGCAGGCACTTCTTCGTCGAGATGGACCGCTTCCCGCATCATGTCCCAGCTGGCAAGAGTGTAATCGAACGCAACTCCCACGACTCCTCAATAATTGCACCTACACCCGACAGCTACAGGACATTCGTCAAGAAAGTGCAGGACGCTTATGATGGCAAAACCCAATACTTCATCGACAAGAGCCACAACTACTGCGGATTCCCCGAGAATCTGCTGCTGCCCAAGGGCCAGAAGGGAGGTGAGACCTTCACTTTCTACGTCATAATCACGCCATACGTCAAACAGGATGAGCACGACTTCGAGCCTTACGACTACNAAGCCTTTAGCTACTGCGGTGTGGGACAAGACCGCAAGTATCCTGACGACATGCCACTGGGATTCCCCTTCGACGGCCAGATCCATAGCAAGGGACTCTACACCACCAACATGTACT
>PS_D10
GTTTAATTTTGTGTTATTTTTATGTTTTAGTAAAGTATTATTTTGTTGGTGTATTTTATTGATTTAATTTTTTTGGCTATAGTTTATTTGTACTGTAGGGGAGTATTGATTTATTTTTAGAAGTTTACTTGTTTTGTTGTACCTTGTGTATCAGGGTTTACTGAATTTTATTATTTAACCCCCCTTCCCAATACAACACTGAAGGGAGATAACACTTTTATCCCTAAGGCAATTTAATCTTACAATCAAAATAAATGGATCAAGCGAATATAAATAAATATAACAACATAAAGGAGGGGTTAAACAATATCCCTCCCATCACCCCAACAAAACATATTAAACAGCCCTAGTGAACCCTCACAAACCGAAGGAGACCACAACAAATGTAAAACTCTATAGGGTCTTCTCGTCCCACAAAAACCTCTTATAATTTTAACTCAAAAACCAAATTCAATAAACAATTCAAAATTAAAACAGCTCAGGCCTCGCTCAAGCCATTCAAACCAAATCACAATTCAACAACTAAGGACAATCCTACCTTAGCACGGTCAAAATACCGCGGCCCTTCAACATTCAAGGGCAGTGGGCAGGCCATACCTCGAAAACTAACGAGAAGAGAAGTTTTTGTTAAACAG
>PS_D11
ATGAACACTGCTCTCCTGTTCGCGACAGTCGTGGCCGTCTTGGTCTGCGGCGCCTTCTCTGACCACCATGTAGGGAAGAAAGTAGCAGACAAACCGTTCCTCATGAAGCAGAAAAACATCCTAGGGCTGGTCCACAGGATTCATCAAGATAATGTATTCAAAGAGCAGGTTGATGTGGGCAATACCTATGACATTGAAGCACATATCAGCAACTACAAGAATACAAAAGTAGTGAAAGAGTTTATATCCTACTACAAGAAGGGCATGCTGCAACGCTGGGAGCCGTTCTCAGTGTATTACAAGACTCACCTTGAACAGGCTATCTCCTTGTTCGAGCTCTTCTATTTCGCTAACGACTTCGATACTTTCTACAAGACCGCCTGCTGGGCCCGCGACCGTGTGAACCCGCTCATGTTCTGGTATTCTTTCACTGCTGCCGTCCTCCACCGCGACGACACGACAGATGTCATGATGCCGCCGCCCTACGAAGTGTACCCATACTTCTTCGTAGACAGTGATATCATCCAAAAGGCCTACAAGTACTGGATGATGCACGTTGGCACCACTGAACATCACACCTACATCATCCCAATGAATCACACCATGAAGAGCAAGGAGAATTTGCTCTACTACTTTACAGAAGACGTGGGCTTGAACGCTTTCAACATGTACTACCGCATGTACTACCCCAGCTGGTTCAACGTTACGGAGTACGGCCACAAGTTCGACCGTCGCGGCGAGATGTTCCTCTACGTGCAGCACCAGCTGTACGCTCGCTACAGCTTGGAGAGAATGTCCAACGGCATGCCCGAAGTTGAGCCCTTCGTCTANCAACAACCC
>PS_D12
AGACACTGTAGGAAGAACGCCGGCCGGAGCTAAGTGAAAGACAGAGAAGGCTAACCAACATGTGTGACGACGACGTAGCTGCGCTGGTGGTGGACAATGGCTCCGGCATGTGTAAGGCCGGTTTCGCCGGCGATGACGCTCCTCGCGCCGTGTTCCCGTCCATCGTGGGCCGACCTCGCCACCAGGGCGTCATGGTGGGTATGGGTCAGAAAGACAGCTACGTAGGTGATGAGGCCCAGTCCAAGAGAGGTATCCTAACACTGAAATACCCAATTGAACATGGAATCATCACCAACTGGGACGACATGGAGAAGATTTGGCATCACACATTCTACAATGAACTGCGAGTGGCCCCCGAGGAACACCCCATTCTTCTCACCGAAGCTCCCCTCAACCCCAAGGCCAACAGGGAGAAGATGACTCAGATCATGTTTGAGACCTTCAACACCCCAGCCATGTATGTCGCAATCCAGGCTGTCCTGTCGCTGTACGCTTCCGGTCGTACCACTGGTATCGTGCTGGACTCAGGTGATGGTGTCTCCCACACCGTCCCCATCTATGAAGGTTACGCTCTGCCCCATGCCATCCTGCGTCTGGACTTGGCTGGCCGTGACTTGACCGACTACCTGATGAAGATCCTGACTGAGCGTGGCTACAGCTTCACGACCACCGCTGAGCGGGAAATCGTGCGTGACATCAAAGAGAAACTGTGCTATGTCGCCCTGGACTTCGAGCAGGAAATGGCAACCGCCGCTGCTTCCACCTCTCTGGAGAAGTCATACGAGTTGCCTGATGGCCAGGTCATCACCATTGGCAACGAGCGTTTCCGCTGTCCTGAGGCTCTGTTCCAGCCTTCCTTCCTGGGTATGGAGTCCTGCGGTATCCATGAAACCGTCTATAACTCAATCATGAAGTGCGACGTGGATATCCGTAAGGACCTTTACGCCAACACTGTCCTGTCTGGTGGCACCACCATGTACCCCGGTATTGCTGACAGGATGCAGAAAGAAATCACCGCTCTCGCGCCATCAACCATCAAGATCAAGATCATCGCTCCCCCTGAGAGGAAGTA
>PS_E01
AGAAACTGTGCTATGTCGCCCTGGACTTCGAGCAGGAAATGGCAACCGCCGCTGCTTCCACCTCTCTGGAGAAGTCATACGAGTTGCCTGATGGCCAGGTCATCACCATTGGCAACGAGCGTTTCCGCTGTCCTGAGGCTCTGTTCCAGCCTTCCTTCCTGGGTATGGAGTCCTGCGGTATCCATGAAACCGTCTATAACTCAATCATGAAGTGCGACGTGGATATCCGTAAGGACCTTTACGCCAACACTGTCCTGTCTGGTGGCACCACCATGTACCCCGGTATTGCTGACAGGATGCAGAAGGAAATCACCGCTCTCGCGCCATCAACCATCAAGATCAAGATCATCGCTCCCCCTGAGAGGAAGTACTCAGTCTGGATCGGTGGATCCATCCTGGCCTCACTGTCCACTTTCCAGCAGATGTGGATCTCCAAGCAGGAGTACGACGAATCCGGCCCTGGCATTGTCCACCGCAAGTGCTTCTAAGCCAACAACCGCTCAACCGGCACCCGTTCACACATCGACAGCAAGGATAACAACACAAGGAGTGAATCGTCCGTCACAAGTTCAACACTCTGGAGTGATAGGAAACAGTGTATGTAGCGGTCACTCATTCCCTTGCGAGTGATGATTGACAGTATTGTCTATAACCCTGTTGTCAAATGTAATCCATCCAGATGCCAATAAGTTGACTGAAAAACCTATGACAGGATGTTCAATTTTGTACAAGATGTACGCCTGATAAGCAGCATATATTACGACACAGGCGACAGTACGTCAGGAATAAATGCAAGTTGCAAGGTGTAAAAAAAAAAAAAAAAAA
>PS_E02
GCGACCACCATGAGGACAGCAGTGCTGCTCGTGTTTCTGGCCACAGCGGCCCTAGCAGCTGCAAACCCGAGCCCAAGTCAAGAGTCCAGAATCATCGCTGACAAGCAGTTCCTGCAGCGGCAGAATGACTTCCTGCGCCTCCTGGTCCGCATCGAACAACCAAATTACTACGAAGACCAGGTGACACTCGGCAATTCATACGACATCGAAGTGAACATCAAAAACTACAAGCACCCTCAAGTGGTAAAGCAGTTCTTGTCAGCCTACAAGAAGGGTTTCCTGCCTCGTGGTGTGCCATATTCTCCCTACTACACCACCCAGAGCTACGAGACCAAGCTTCTGTTCGATCTGTTCTACTACGCCAATGACTATGACACTTTCTACAAGACTGCAGTCTGGGCTCGTGACAGAATCAACGCAGGCCAGTTCCTGTACGCCTTCAGTGTGGCCACCTTCCTACGAGAGGACCTGAACGACATCGTGTTGCCACCCCCCTACGAGGTCTACCCGTACCTCTTTGTAGATTCTGACGTCATTCAGAAGGCTTACGAGACAAAAATGTGGGATCACAGTCTGACGTCCCCTAAGACGCACGTGTTCCCAGCTAACTACACTGTGCACACCCCGGAACAAGTCCTCAGCTACTTCACGGAAGACGTTGGACTCAGCACGTACTACCTCTACTACTACTACAACTACCCCACGTTCTTCAACAGCACCGAGTACGGCGTTCATTTCGACCGTCGCGGTGAGCAGTTCTACTACAAGATCCAGCAGGTCCTCGCCCGTTACATCCTCGAGAGGCTGTCCCACGACCTTCCAGAAGTCCAGCCCTTCCATTATGACAAGCCCTTCCAGACTGCGTACTACCCTAAGCTGCGATACGCCNATGGACAGGAAGTTCCGTTCCGCCCATATGAATACAGCAAACGCAACCTCTACTACTA
>PS_E03
TTTATCTTTAATTTTGGTTAGTAATTATTGTAGAATTAGTAAATTTGTTGTTAAGTTGTTTATGTTTGTGTTAATTTTTTTTGAGGAACTAGGCAAATTTCATGCCCGCCTGTTTAACAAAAACATCTTTTCTCGTTAGTTTTTGAAGTATGGCCTGCCCACTGACTTTGATGTTGAAGGGCCGCGGTATTTTGACCGTGCAAAGGTAGCATAGTCATTAGTTCTTTAATTGTGATCTGGTATGAATGGCTTGACGAGGCATGGGCTGTCTTAATTTTGAATTGTTTATTGAATTTGGTCTTTGAGTTAAAATTCTTAGATGTTTTTATGGGACGAGAAGACCCTATAGAGTTTAACATTTATTATGGTCCTTTTCTGTTTGTGAGGGTTCACTAGGCCGTTTAGTATGTTTTGTTGGGGTGATGGGAGGGATTTATTTAACCCCTCCTTTAGGTTGTTATATTTATTTATATTTACTTGATCCATTAATTTTGATTGTAAGATTAAATTACCTTAGGGATAACAGCGTTATCCCCCTTGAGAGTTCTTATCGGCAGGGGGGTTTGCGACCTCGATGTTGGATTAAGATTTATTTTCTGTGTACGGACTGAAAATTATTAGGTCTGTTCTACCATTAAAATCTTACATGATCTGAGTTCATACCGGCGTGAGACACGCTGGTTTCTATCTATCATGGAGTTTTATACCATTATAAGAGAGGACC
>PS_E04
CTGGACTCAGGTGATGGTGTCTCCCACACCGTCCCCATCTATGAAGGTTACGCTCTGCCCCATGCCATCCTGCGTCTGGACTTGGCTGGCCGTGACTTGACCGACTACCTGATGAAGATCCTGACTGAGCGTGGCTACAGCTTCACGACCACCGCTGAGCGGGAAATCGTGCGTGACATCAAAGAGAAACTGTGCTATGTCGCCCTGGACTTCGAGCAGGAAATGGCAACCGCCGCTGCTTCCACCTCTCTGGAGAAGTCATACGAGTTGCCTGATGGCCAGGTCATCACCATTGGCAACGAGCGTTTCCGCTGTCCTGAGGCTCTGTTCCAGCCTTCCTTCCTGGGTATGGAGTCCTGCGGTATCCATGAAACCGTCTATAACTCAATCATGAAGTGCGACGTGGATATCCGTAAGGACCTTTACGCCAACACTGTCCTGTCTGGTGGCACCACCATGTACCCCGGTATTGCTGACAGGATGCAGAAGGAAATCACCGCTCTCGCGCCATCAACCATCAAGATCAAGATCATCGCTCCCCCTGAGAGGAAGTACTCAGTCTGGATCGGTGGATCCATCCTGGCCTCACTGTCCACTTTCCAGCAGATGTGGATCTCCAAGCAGGAGTACGACGAATCCGGCCCTGGCATTGTCCACCGCAAGTGCTTCTAAGCCAACAACCGCTCAACCGGCACCCGTTCACACATCGACAGCAAGGATAACAACACAAGGAGTGAATCGTCCGTCACAAGTTCAACACTCTGGAGTGATAGGAAACAGTGTATGTAGCGGTCACTCATTCCCTTGCGAGTGATGATTGACAGTATTGTCTATNACCCTGTTGTCAAATGTAATCCATCCAGATGCCAATAAGTTGACTGAAAAACCTATGACAGGATGTTTCATTTTGTACAAGATGTACGCCT
>PS_E05
CAACAAATCACAAAGACATTGGAACACTATACTTTGTATTCGGTGCCTGATCAGGAATGGTCGGAACATCACTTAGAATACTAATTCGAACAGAACTAGGGCAACCCGGATCTCTAATTGGAGATGACCAGATCTACAACGTTATCGTTACTGCTCATGCATTCGTCATAATTTTCTTTATAGTCATACCAATCATGATTGGTGGATTCGGGAACTGATTAGTACCACTTATATTAGGAGCCCCAGACATGGCATTCCCACGAATAAACAACATAAGATTTTGATTACTCCCACCGTCATTAACATTACTACTTACTAGCAGAACAGTAGAAAGTGGAGCAGGGACAGGATGAACAGTCTACCCCCCTCTTGCGAGAGGTATTGCCCATGCAGGAGCATCCGTAGACTTAGCCATCTTCTCCTTACATCTAGCAGGTGTTTCATCAATTTTGGGAGCAGTAAATTTTATCTCAACAACAATTAACATAAAACCAAAAAATATAAAACCCGAACGAATTCCACTATTCGTATGATCAGTCGCCATCACAGCTCTACTCCTACTATTATCCCTGCCAGTACTAGCCGGAGCAATCACTATGTTATTAACCGACCGCAACCTAAATACATCATTCTTTGACCCAGCTGGAGGTGGAGACCCAATCCTATATCAACACTTATTCTGATTCTTCGGGCACCCTGAAGTCTACATCTTAATTTTACCAGGATTTGGTATAATCTCTCACATTATCTGCCACGAAAGAGGAAAGAAGGAGGCATTCGGAAACCTCGGAATAATTTTTGCAATACTAGCAATTGGCTTGCTAGGATTTGTTGTATGGGCCCACCATATATTTACAGTAGGAAATAGATGTTGACACACGAGCATACTTTACATCGGCAACAAATATCATTGCAGTGCCCAACAGGAATTAAAATCTTCAGATGAC
>PS_E06
GTTACGCTCTGCCCCATGCCATCCTGCGTCTGGACTTGGCTGGCCGTGACTTGACCGACTACCTGATGAAGATCCTGACTGAGCGTGGCTACAGCTTCACGACCACCGCTGAGCGGGAAATCGTGCGTGACATCAAAGAGAAACTGTGCTATGTCGCCCTGGACTTCGAGCAGGAAATGGCAACCGCCGCTGCTTCCACCTCTCTGGAGAAGTCATACGAGTTGCCTGATGGCCAGGTCATCACCATTGGCAACGAGCGTTTCCGCTGTCCTGAGGCTCTGTTCCAGCCTTCCTTCCTGGGTATGGAGTCCTGCGGTATCCATGAAACCGTCTATAACTCAATCATGAAGTGCGACGTGGATATCCGTAAGGACCTTTACGCCAACACTGTCCTGTCTGGTGGCACCACCATGTACCCCGGTATTGCTGACAGGATGCAGAAGGAAATCACCGCTCTCGCGCCATCAACCATCAAGATCAAGATCATCGCTCCCCCTGAGAGGAAGTACTCAGTCTGGATCGGTGGATCCATCCTGGCCTCACTGTCCACTTTCCAGCAGATGTGGATCTCCAAGCAGGAGTACGACGAATCCGGCCCTGGCATTGTCCACCGCAAGTGCTTCTAAGCCAACAACCGCTCAACCGGCACCCGTTCACACATCGACAGCAAGGATAACAACACAAGGAGTGAATCGTCCGTCACAAGTTCAACACTCTGGAGTGATAGGAAACAGTGTATGTAGCGGTCACTCATTCCCTTGCGAGTGATGATTGACAGTATTGTCTATNACCCTGTTGTCAAATGTAATCCATCCAGATGCCAATAAGTTGACTGAAAAACCTATGACAGGATGTTTCATTTTGTACAAGATGTACGCCTGATAAGCAGCATATATTACGACACAGGCGACAGTACGTCAGGAATAAA
>PS_E07
GCTAAGTGAACGACAGAGAAGGCAAACCAACATGTGTGACGACGACGTAGCTGCGCTGGTGGTGGACAATGGCTCCGGCATGTGTAAGGCCGGTTTCGCCGGCGATGACGCTCCTCGCGCCGTGTTCCCGTCCATCGTGGGCCGACCTCGCCACCAGGGCGTCATGGTGGGTATGGGTCAGAAAGACAGCTACGTAGGTGATGAGGCCCAGTCCAAGAGAGGTATTCTAACACTGAAATACCCAATTGAACATGGAATCATCACCAACTGGGACGACATGGAGAAGATTTGGCATCACACATTCTACAATGAACTGCGAGTGGCCCCCGAGGAACACCCCATTCTTCTCACCGAAGCTCCCCTCAACCCCAAGGCCAACAGGGAGAAGATGACTCAGATCATGTTTGAGACTTTCAACACCCCAGCCATGTATGTCGCAATCCAGGCTGTCCTGTCCCTGTACGCTTCCGGTCGTACCACTGGTATCGTGCTGGACTCAGGTGATGGTGTCTCCCACACCGTCCCCATCTATGAAGGTTACGCTCTGCCCCATGCCATCCTGCGTCTGGACTTGGCTGGCCGTGACTTGACCGACTACCTGATGAAGATCCTGACTGAGCGTGGCTACAGCTTCACGACCACCGCTGAGCGGGAAATCGTGCGTGACATCAAAGAGAAACTGTGCTATGTCGCCCTGGACTTCGAGCAGGAAATGGCAACCGCCGCTGCTTCCACCTCTCTGGAGAAGTCATACGAGTTGCCTGATGGCCAGGTCATCACCATTGGCAACGAGCGTTTCCGCTGTCCTGAGGCTCTGTTCCAGCCTTCCTTCCTGGGTATGGAGTCCTGCGGTATCCATGAAACCGTCTATAACTCAATCATGAAGTGCGACGTGGATATCCGTAAGGACCTTTACGCCAACACTGTCCTGTCTGGTGGCACACCATGTACCCGGGTATTGCTGACAGGATGCAGAAAGGAATCACCGCTCTCGCGCCCATCACCATC
>PS_E08
AAGCTTTTGGGTTCCGGGGGAAGTATGGTTGCAAAGCTGAAACTTAAAGGAATTGACGGAAGGGCACCACCAGGAGTGGAGCCTGCGGCTTAATTTGACTCAACACGGGAAACCTCACCAGGCCCAGACACCGGGAGGATTGACAGATTGAGAGCTCTTTCTTGATTCGGTGGGTGGTGGTGCATGGCCGTTCTTAGTTGGTGGAGCGATTTGTCTGGTTAATTCCGATAACGAACGAGACTCTAGCCTGCTAAATAGTCGCATCCGGTATCCTTTGTGCTACCGGCGACTCTTAATCTTCTTAGAGGGACAGGCGGCTTCTAGCCGCACGAGATTGAGCAATAACAGGTCTGTGATGCCCTTAGATGTTCTGGGCCGCACGCGCGCTACACTGAAGGAATCAGCGTGTCCTCCCTGGCCGAAAGGTCCGGGTAACCCGCTGAACCTCCTTCGTGCTAGGGATTGGGGCTTGCAATTGTTCCCCATGAACGAGGAATTCCCAGTAAGCGCGAGTCATAAGCTCGCGTTGATTACGTCCCTGCCCTTTGTACACACCGCCCGTCGCTACTACCGATTGAATGATTTAGTGAGGTCTTCGGACCGGTGGGCGCGGGGGTTCGCCCCTTCGATTCCACTGGGAAGATGCCCGAACTTGATCATTTAGAGGAAGTAAAAGTCGTAACAAGGTTTCCGTAGGTGAACCTGCGGAAGGATCATTAACGGCACTGCCGAGATAGAACTGTGACACTCTACCGAGATGGTGGTAGATACTGAGGGGCGAGACCACCCGCCCGTTCGCGGGCGGAGTGGGCACGCCTCGCACGCCACCGGCACGTGTGCCGGCAAGCGGTTGTTCCGTGACGGTTGGTCGCCATCAGAACACTCCGCGCGGCGTGACGGGCGTCAGAGCCCCCGAGAAATTGACGACCCTGACGGAAGACGAAGCTGATCTC
>PS_E09
AACGTTACGGAGTACGGCCACAAGTTCGACCGTCGCGGCGAGATGTTCCTCTACGTGCAGCACCAGCTGTACGCTCGCTACAGCTTGGAGAGAATGTCCAACGGCATGCCCGAAGTTAAGCCCTTCGTCTACAACAAACCCCTCAAGACCGCATACAACCCCAACCTGATGTACCACACCGGCCAAGAAATGCCTCCACGCCCCAGCGACAAGCTCGTGACTAACTTCGACACGTACACCATCGCAGACATCAAGAACTACGAACGGAGGGTGGCGGACGCAATCGACTTCGGCTACTTCAAGGACGAACACCTCAAAGTTCACTCCATGTACGAGGATAATAATGGCATCGACTACCTAGGCCAGATGATAGAAGGCTCCTACAACTCCCCCCACTACTATTACTACGGTTCCCTGTTTCACTTCTACCGCATGATGTTAGGGCACATGATGGATCCATTCCACAAGCACGGGCTCGCACCCAGCGCCCTGGAACAACCCGAGACAGCCCTGAGGGATCCCGCCTACTACCAGCTGTACAAGCGAATGTACCACTTAGTCAATAAGTACAAGGACAGGCTGCCTCGCTACACGCACGAACAGCTTTGGTTCGAAGGAGTGACGGTGGAGAATGTGGATGTTGGTAAGATGTACACGTACATGGAGAACTTTGAGTTTAGCCTGGGCGGCACCATATATGTGGCCAAGGAGGAGGATATGTTAGGTGTGAACTTGCATGTTCGGCAGCCACGTCTGAATCACAAGCCATTCACCTATAAGATAGAGGTCAGCAGCGAANAGGCAGTCGATGCATACGTGCGTGTGTTCTTGGGCCCCAAGCATAATTACCTGGACGAGGAATGGGACTTGAATGAGCGCAGGCACTTCTTCGTCGAGATGGACCGCTTCCCGCATCATGTCCCAGCTGGCAAGAGTGTAATCGAACGCAACTCCCACGACTCCTCAATAATTGCACCTACACCCGACAGCTACAGGACATT
>PS_E10
AACACCCCATTCTTCTCACCGAAGCTCCCCTCAACCCCAAGGCCAACAGGGAGAAGATGACTCAGATCATGTTTGAGACTTTCAACACCCCAGCCATGTATGTCGCAATCCAGGCTGTCCTGTCCCTGTACGCTTCCGGTCGTACCACTGGTATCGTGCTGGACTCAGGTGATGGTGTCTCCCACACCGTCCCCATCTATGAAGGTTACGCTCTGCCCCATGCCATCCTGCGTCTGGACTTGGCTGGCCGTGACTTGACCGACTACCTGATGAAGATCCTGACTGAGCGTGGCTACAGCTTCACGACCACCGCTGAGCGGGAAATCGTGCGTGACATCAAAGAGAAACTGTGCTATGTCGCCCTGGACTTCGAGCAGGAAATGGCAACCGCCGCTGCTTCCACCTCTCTGGAGAAGTCATACGAGTTGCCTGATGGCCAGGTCATCACCATTGGCAACGAGCGTTTCCGCTGTCCTGAGGCTCTGTTCCAGCCTTCCTTCCTGGGTATGGAGTCCTGCGGTATCCATGAAACCGTCTATAACTCAATCATGAAGTGCGACGTGGATATCCGTAAGGACCTTTACGCCAACACCGTCCTGTCTGGTGGCACCACCATGTACCCCGGTATTGCTGACAGGATGCAGAAGGAAATCACCGCTCTCGCGCCATCAACCATCAAGATCAAGATCATCGCTCCCCCTGAGAGGAAGTACTCAGTCTGGATCGGTGGATCCATCCTGGCCTCACTGTCCACTTTCCAGCAGATGTGGATCTCCNAGCAGGAGTACG
>PS_E11
CTTTTTTATCGTTGCAAGTCTTGATCGTTTTTTTTCATACCATAAGCAGTAATGCCACTAAAACTTTACATTAATCAGTGCTGGTTATTAAAATCCTTCCATATCAGTAGTTCCCTTGTTCTTGTAAGTCACCTGTAATTCGAATCTGGTATTGAATTTCCATTTGCTACTAAACAGTTAAGTCCCTTTTATTATCATTGATGTAGCTGTAAAATTTTTTTCTAAGTTTAAGTTTGGGTGAGTTGTTATATAATGTGAGGATTTCAATGAATTTGAGAAATTAAATAATTGAAGTCAGATTTTATAATTATTTATTTCTAACAGTCTGCTGTGGATTTTATATATTTCCAGAGATTGCCCTAACCTTGCTGAAGTCTGTTTTAGCCTAGTTCAAGTCATCTTGTACTGGTGTGTAGCCATGTTTTAGTGTACTAATGACCATCCTCATGACACACATCCCCTTCTCTTACTAAGAAAAACTGTTTTGCAAAGCTCCCAAGCCATGTCGAAAAGCTACGATTTTATCGTTTTTCTTGCTCATTAATTAGCCTTCCCAGCTTTTCTTTCTGTGCAAATATACAGGGTTACTTTTGTATTAATTTCCCACCCTGTGTTTTGTTTGTTCAATAGCGTCTTTGTGTCATTTGTTTTGCTATACATTTGTCCATTATTAGGAATATGTAGCACATTTCAATCTTCATTATTACTTATGTTACAGGTATGTTTCTTATGTCTTATGTGTAGGTTTTTTCCTGTTTGTCCCATATTTACCCTGTTGCAGTCTACACATGTAAGTTTGTAAAATGCCAGCATTATTGAAATCTTAGCTTCTAGTGGTTCTTTGTATTTTTTTATTATGATATCTGCTTAGTGCTTGCGAAGACATGCCTCCTGGGGATGACCAAACACAATTGAAACAGGTCAAGGTCACAGTAAAAACTCACTTTTTATGAGTGATTTGTTATGTTTTGATGGTATAATTCATAAAACTGTTCAGCATATC
>PS_E12
ACCAGGCCCAGACACCGGGAGGATTGACAGATTGAGAGCTCTTTCTTGATTCGGTGGGTGGTGGTGCATGGCCGTTCTTAGTTGGTGGAGCGATTTGTCTGGTTAATTCCGATAACGAACGAGACTCTAGCCTGCTAAATAGTCGCATCCGGTATCCTTTGTGCTACCGGCGACTCTTAATCTTCTTAGAGGGACAGGCGGCTTCTAGCCGCACGAGATTGAGCAATAACAGGTCTGTGATGCCCTTAGATGTTCTGGGCCGCACGCGCGCTACACTGAAGGAATCAGCGTGTCCTCCCTGGCCGAAAGGTCCGGGTAACCCGCTGAACCTCCTTCGTGCTAGGGATTGGGGCTTGCAATTGTTCCCCATGAACGAGGAATTCCCAGTAAGCGCGAGTCATAAGCTCGCGTTGATTACGTCCCTGCCCTTTGTACACACCGCCCGTCGCTACTACCGATTGAATGATTTAGTGAGGTCTTCGGACCGGTGGGCGCGGGGGTTCGCCCCTTCGATTCCACTGGGAAGATGCCCGAACTTGATCATTTAGAGGAAGTAAAAGTCGTAACAAGGTTTCCGTAGGTGAACCTGCGGAAGGATCATTAACGGCACTGCCGAGATAGAACTGTGACACTCTACCGAGATGGTGGTAGATACTGAGGGGCGAGACCACCCGCCCGTTCGCGGGCGGAGTGGGCACGCCTCGCACGCCACCGGCACGTGTGCCGGCAAGCGGTTGTTCCGTGACGGTTGGTCGCCATCAGAACACTCCGCGCGGCGTGACGGGCGTCAGAGCCCCCGAGAAATTGAACGACCTGACGGAAGGACGAAGCTGATCTCGCAGGCGGCAGGCCGTGGTACCCATGATGGTTTAAAGGCCCCTAGCAGGGCCGCCAACGGTCTTCGCCTTGGTGAGCGGCTCCTTGAACGGTGATGCGGGGCGCGGTCTGGCGTGACCTC
>PS_F01
GACGTTTGGCATTCGAATGTTACGTGTTCTACGCAATGGCCAGTGGGTCATCAAATGATACCCAAACAACAATTGCCCAGAAAACATGGGAGATGGCCAATAACATCGAAACAATTAGCAGTGTTGATGAAATGTACCGCTATGATCGGAAACAACAGCAAGATATTCTTGCAGCAAAACCATGGGAAAAGGACCCACATTTTTTTAAAGATATCAAGATTTCAGCTCTTGCTTTGCTCAAAATGGTGATGCATGCTCGATCAGGAGGCACACTCGAGGTGATGGGTTTGCTCCTAGGAAAAGTAGATGCTAATACAATGATAGTTATGGACTCCTTTGCTCTCCCAGTGGAAGGCACAGAGACTAGAGTAAATGCACAGGCACAAGCATATGAATATATGACAGCATACATTGAGGCAGCAAAACAGGTTGGTCGTCTAGAGAATGCAATTGGCTGGTATCATAGTCATCCAGGATATGGTTGTTGGCTCTCGGGCATTGATGTGTCCACCCAAATGCTCAATCAGAATTTCCAGGAGCCTTTTGTTGCCATTGTAATTGATCCTGTCCGAACAATTTCTGCAGGAAAAGTTTGTCTTGGGGCTTTTAGAACATACCCAAAGGGATACAAGCCTCCAAGTGAAGAACCATCATAGTACCAAACTATACCTCTCAACAAAATTGAAGACTTTGGTGTTCACTGCAAGCAATATTATTCTCTTGAAGTGACATACTTCAAATCCTCTTTAGATCGTCGCTAGCTGGATTCCTTATGGAACAAATACTGGGTGAATACACTAAGTTCATCTAGCCGTCTAACTAATGCAGATTACACTACTGGGCAGATCATTGATCTCTCATACAAACTGGAGCAGTCTGAGGCTGCTGTTGGACGTGGAGGCTTTATACTTGGTGGGACTGATCCTCACGACAAGAG
>PS_F02
GTTTAATTTTGTGTTATTTTTATGTTTTAGTAAAGTATTATTTTGTTGGTGTATTTTATTGATTTAATTTTTTTGGCTATAGTTTATTTGTACTGTAGGGGAGTATTGATTTATTTTTAGAAGTTTACTTGTTTTGTTGTACCTTGTGTATCAGGGTTTACTGAATTTTATTATTTATTTTTATTTCCCGATTCTAGAAGGGGCTATTAATTTATTTTAGTTGATGTTTTATTAACATTAATAATGGGTTAATAGTGATGAAATGATATTGGTTCCCTGCCTCATGGTGTGTCAT
>PS_F03
GTTTATCTTTAATTTTGGTTAGTAATTATTGTAGAATTACTAAATTTGTTGTTAAGTTGTTTATGTTTGTGTTAATTTTTTTTGAGGAACTAGGCAAATTTCATGCCCGCCTGTTTAACAAAAACATCTTTTCTCGTTAGTTTTTGAAGTATGGCCTGCCCACTGACTTTGATGTTGAAGGGCCGCGGTATTTTGACCGTGCAAAGGTAGCATAGTCATTAGTTCTTTAATTGTGATCTGGTATGAATGGCTTGACGAGGCATGGGCTGTCTTAATTTTGAATTGTTTATTGAATTTGGTCTTTGAGTTAAAATTCTTAGATGTTTTTATGGGACGAGAAGACCCTATAGAGTTTAACATTTATTATGGTCCTTTTCTGTTTGTGAGGGTTCACTAGGCCGTTTAGTATGTTTTGTTGGGGTGATGGGAGGGATTTATTTAACCCCTCCTTTAGGTTGGTATATTTACTTACATTAACGTGATCCATTAAGTGTGATTGGACTATTAAAATACTTTAGGGATAACAGCGTTCTCCCCCTAAGAGAGTGCTTATCCGCAAGGGGATTTGCGACCTCAACGTTCGATTAAGATTTATTTTCAGTGAAAGGGCTGAAAAATATTAGGCCTGTTCGACCATTACAATCTTACA
>PS_F04
GACGCTGGACTCAGGTGATGGTGTCTCCCACACCGTCCCCATCCATGAAGGTTACGCTCTGCCCCATGCCATCCTGCGTCTGGACTTGGCTGGCCGTGACTTGACCGACTACCTGATGAAGATCCTGACTGAGCGTGGCTACAGCTTCACGACCACCGCTGAGCGGGAAATCGTGCGTGACATCAAAGAGAAACTGTGCTATGTCGCCCTGGACTTCGAGCAGGAAATGGCAACCGCCGCTGCTTCCACCTCTCTGGAGAAGTCATACGAGTTGCCTGATGGCCAGGTCATCACCATTGGCAACGAGCGTTTCCGCTGTCCTGAGGCTCTGTTCCAGCCTTCCTTCCTGGGTATGGAGTCCTGCGGTATCCATGAAACCGTCTATAACTCAATCATGAAGTGCGACGTGGATATCCGTAAGGACCTTTACGCCAACACTGTCCTGTCTGGTGGCACCACCATGTACCCCGGTATTGCTGACAGGATGCAGAAGGAAATCACCGCTCTCGCGCCATCAACCATCAAGATCAAGATCATCGCTCCCCCTGAGAGGAAGTACTCAGTCTGGATCGGTGGATCCATCCTGGCCTCACTGTCCACTTTCCAGCAGATGTGGATCTCCAAGCAGGAGTACGACGAATCCGGCCCTGGCATTGTCCACCGCAAGTGCTTCTAAGCCAACAACCGCTCAACCGGCACCCGTTCACACATCGACAGCAAGGATAACAACACAAGGAGTGAATCGTCCGTCACAAGTTCAACACTCTGGAGTGATAGGAAACAGTGTATGTAGCGGTCACTCATTCCCTTGCGAGTGATGATTGACAGTATTGTCTATAACCCTGTTTGTCAATGTAATCCATCCAGATGC
>PS_F05
ATTCATCAAGATAATGTATTCAAAGAGCAGGTTGATGTGGGCAATACCTATGACATTGAAGCACATATCAGCAACTACAAGAATACAAAAGTAGTGAAAGAGTTTATATCCTACTACAAGAAGGGCATGCTGCAACGCTGGGAGCCGTTCTCAGTGTATTACAAGACTCACCTTGAACAGGCTATCTCCTTGTTCGAGCTCTTCTATTTCGCTAACGACTTCGATACTTTCTACAAGACCGCCTGCTGGGCCCGCGACCGTGTGAACCCGCTCATGTTCTGGTATTCTTTCACTGCTGCCGTCCTCCACCGCGACGACACGACAGATGTCATGATGCCGCCGCCCTACGAAGTGTACCCATACTTCTTCGTAGACAGTGATATCATCCAAAAGGCCTACAAGTACTGGATGATGCACGTTGGCACCACTGAACATCACACCTACATCATCCCAATGAATCACACCATGAAGAGCAAGGAGAATTTGCTCTACTACTTTACAGAAGACGTGGGCTTGAACGCTTTCAACATGTACTACCGCATGTACTACCCCAGCTGGTTCAACGTTACGGAGTACGGCCACAAGTTCGACCGTCGCGGCGAGATGTTCCTCTACGTGCAGCACCAGCTGTACGCTCGCTACAGCTTGGAGAGAATGTCCAACGGCATGCCCGAAGTTGAGCCCTTCGTCTACAACAAACCCCTCAAGACCGCATACAACCCCAACCTGATGTACCACACCGGCCAAGAAATGCCTCCACGCCCCAGCGACATGCTCGTGACTAACTTCGACACGTACACCATCGAAGACATCAAGAACTACGAACGGAGGGTGGCGGACGTAATCGACTTCNGCTACTTCAAGGACGAACACCTC
>PS_F06
TGGCAGTTGTTAATCTAAACAGTTTACCAATTTGTCTTTCTAATGGAAGCACAGTGTGTTCTCTGTGCGGTAGGAACTGAATATTTGTATATAATGTAGATAAATTTTAGTTTTCAAAGGAGGTGACATTCATCAGAATTTGTTTCTTTATTGGATATACTGCGTGCTGCCCTGTGGCTGTCATTTCTAATACCTCTCTCATGTTTATACTGTGTGTTCATATCAGACACTGAATCTGCTCACACATATCTTAATCACTCATCTTCAGAATTACATGTTACAGTTTAATGTTAATTTAGAGTTTATTTTATTTGACGACTATCAGTTGTCACATGCTGTCAACTCATTTACTGTACTAACATAGCCACTCCGTGGGCCCATATGTGCAACACAGTAGTGACAGTAAGTGACAGACAATAGTTGTCAGACAGAATGATCACTCTGTATAAGTCAGTGCAAAACGTGTGAGCCTGAATGATGTCTTTAAGTATCTTCAGTCAGAAAGAAGAAAGGAAGTCTAGTAGTATGAACTTTTGTTTTAGTAACTTCTGTCTGTTCATTTAATAACGGATGAATGACTACAGACTTGAGGGGGCTGAAACTAAAGCTGAGTTTTTTGAAGGCTATTTTCAAGCCAGTACAACATTTGAGTTCCAGCTGTCCCAAAGAAAGTTGAGTTTTGTTTTCATTGTGTAAACTGCCATGGTGGGCACATTTTGATATTAGTGGGGGATGCAGTTAATGAAGAGCCGTGCAGTTCTT
>PS_F07
TAACGCCGAAGTCGCTGTATATAAAGTGACAGAAAACAGCGAAAAAGAGGTGGGTAATGTGAAACCAGAGGTGAAAGGAACGAATAGGCCAGCAGAGACTAAAAGTGAGGATGCAAAAAAGGCCAAGAAGGAGGAGAATGGTGAGGAGGAGGAGGATGTAGAACATGAGGAAGATGTTGAAAGGAAGGCTCACATTGAGTGTGAGACTTTGCCCTCCCGAGCCATGTATG
>PS_F08
CAGAATACATTCCACACGGGAAAACTTGTAAGGAAGACAGTCTACTTATTTTGAAAAATGGGTGCTATACAAGATGAAACAATTTACTGTAAGATTATGGTGCTAACAAATTATGTAATGACTGATTAAAACTGTCAAGAGTAACTTTGAAATGAAATTATGGAAGTTTCCTACAATTTATTCTTCTCCTTTTTACTTTGGGGATCCAAAAAGACATCACCTCAAATTTCTGCCATCTCAGAACAATCTGATCATAACAAAACCTAACTGATCTACTCTGAATATTCATGTAAACCATCACAAATTTACACTGCTGTAATAATTAAAATATGCTTAAATTCCCATGTGATGGTTCATCAGTGTGTGTTGTTTACCCAATTAATGATCAAAATATATATCTTTTATGATCTGAACACTTCCCTGCTTTACAACATGCACCTGTGGTAAAACTGGTTTCAGTTTACACGATTCCAGTTTAAACAGCAATCTTCAAGAATGTATATATCATGTAATCTGGGGGAGCAGTGTACAAATGAACTGCACACAAAACCATCTTTTCATTTTGCTTGCTTTTTCATGGCTTAAAGCCATGCGAGTGTATTGCAGATGTTTTTCCATTGTGTATGTTGCAGTCAATGCTCATATAAGTACCTTACTTTGAATAATACGCCTCTACACCTGTTATAATAAATTTGCAGCGTTCGGCTATCTCTGAATTAACTCTAGCAGCTGTAAATAAACACTAACAGAGACTGCTATCATTTTTAAATCTGAATGTTAGTACTTGCTATGGAGTGAGATCAAACTGGTACTATTCAATGCAGTATTGTTACATTCTTATGTATTTA
>PS_F09
CTAAAGTATCCTCTGTATGATGAGTACTCAAAGGGCATCAATTACCTTGGTGACATCATTGAGGGCAACGGCGACACCGTCAACAAGAGGTTCTACGGAGCCATCTACCAAGCCTACCGCCAACTAGCCGGACAGAGCGCCGATCCCTACAACAACTATGGGCTCGCCCCAAGCGCACTTCAGAACATCTTCACGGCTCTGAGGGACCCCGCCAACTACCAAATCCTCAAGCGCATCACTTACCTGTTCCAGAGGTACAAGAACTATCTCCCACAGTACACGTACCAAGAGCTCGCTTATCCAGGGGTTATAATTGACAATGTGGAAGTAGGAAAGCTGATTACTTACAACGATTACTTTGACATCGACCTCGACAACGTAGTGAACGTGAAAGTGCCCGAGGACGGTCAGTACGTCGACTACCGCGCACGCCAGACACGTCTGAACCACAAGCCCTTCACCTACAGCATAGACGTAACCAGCGACAAGGCGACCGAAGTGTATGTCCGAGTCTTCCTGGGCCCCAAATACGACTACCTGGGCCGCGAGTACAATATCAACGACCGCAGACATTACTTCGTCGAGATCGACCGCTTCCCACACAAGATCCATGTGGGCAAGACGACGATCAAGCGAAACTCCCGCGACTCCAGTGTTGTCACTCCAGACTATCCAAGTTACAGAACTCTGCTCCGGAAGGTGAGCGATGCGCTCGAGGGCAAGGAGCAGTTCTACATCGACAGGAGTGAACGCTACTGTGGCTACCCCGAGCGCCTGCTGCTTCCTAGAGGCAAGAAGGGAGGCCAGTCCTTCACCTTCTACGTCATCCTGACACCCTACGTCCAGCAGGGCGAACATGATTTCGAGCCCTACAATTACAAGTCATTCAGCTACTGTGGAAGTGGCTTCAACAACAAGTACCCTGATGATAAGCCCCTCGGGTATCCATTCGACCGCCCCATCTACGGTAGCGACTT
>PS_F10
TCGGCACGAGGCGAACGGAGGGTGGCGGACGCAATCGACTTCGGCTACTTCAAGGACGAACACCTCAAAGTTCACTCCATGTACGAGGATAATAATGGCATCGACTACCTAGGCCAGATGATAGAAGGCTCCTACAACTCCCCCCACTACTATTACTACGGTTCCCTGTTTCACTTCTACCGCATGATGTTAGGGCACATGATGGATCCATTCCACAAGCACGGGCTCGCACCCAGCGCCCTGGAACAACCCGAGACAGCCCTGAGGGATCCCGCCTACTACCAGCTGTACAAGCGAATGTACCACTTAGTCAATAAGTACAAGGACAGGCTGCCTCGCTACACGCACGAACAGCTTTGGTTCGAAGGAGTGACGGTGGAGAATGTGGATGTTGGTAAGATGTACACGTACATGGAGAACTTTGAGTTTAGCCTGGGCGGCACCATATATGTGGCCAAGGAGGAGGATATGTTAGGTGTGAACTTGCATGTTCGGCAGCCACGTCTGAATCACAAGCCATTCACCTATAAGATAGAGGTCAGCAGCGAAAAGGCAGTCGATGCATACGTGCGTGTGTTCTTGGGCCCCAAGCATAATTACCTGGACGAGGAATGGGACTTGAATGAGCGCAGGCACTTCTTCGTCGAGATGGACCGCTTCCCGCATCATGTCCCAGCTGGCAAGAGTGTAATCGAACGCAACTCCCACGACTCCTCAATAATTGCACCTACACCCGACAGCTACAGGACATTCGTCAAGAAAGTGCAGGACGCTNATGATGGCAAAACCCAATACTTCATCGACAAGAGCCACAACTACTGCGGATTCCCCGAGAATCTGCTGCTGCCCAAGGGCCAGAAGGGAGGTGAGACCTTCACTTTCTA
>PS_F11
CGACGTCGCTTTTTGATCCTTCGATGTCGGCTCTTCCTATCATTGCGAAGCAGAATTCGCCAAGCGTTGGATTGTTCACCCACCAATAGGGAACGTGAGCTGGGTTTAGACCGTCGTGAGACAGGTTAGTTTTACCCTACTGATGACTGGGTCGTTGCGACAGTAATCCTGCTCAGTACGAGAGGAACCGCAGGTTCGGACATTTGGTTCACGCACTCGGCCGAGGGGCCGGTGGTGCGAGGCTACCATCCGTGGGATTATGCCTGAACGCCTCTAAGGCCGTATCCCGTCTGGTCGAGGCAACGATAAATCGCGGGAGTTCCGAGAGTCGAGAGGCTCCAGACAAAGTGATCTGTCTTCCTAGGACCGCTTATCACCCTCCCGAGGGTTGGGCGGTCCGACGAGGGCCCACGTTTGCCGAGCGGTGCACAATGGGACGGCAGCAGGACTCCGTACCTGGCTAATTGTCGTCCCGCTCCAAACGGTCGACCAAGGGTATATTCAATCGATGTCGGGACTCGGAATCGTCTGCAGACGACTTAGGTACCGGGCGGGGTGTTGTACTCGGTAGAGCAGTTGCCACGCTGCGATCTGTTGAGACTCATCCCCTCGCTTGGAGGATTCGTTACAAAAAAATAAAAAATAAAAAAGAAAAAAAAAATAAAGAAAAAAAAAAAAAAAAAA
>PS_F12
TTTATATTTCTGTATTTATTGCACTATTTTATCTATTAAAGATTGGACATACACATCTCACAGATAATGTATAAAGTGATTCAGTTCAAATTCTCCAGTACAAGCGAGTAGTCATTCATCGTGACTTACAGATCGGTCGAAGCCAAAAAATACGATACATAGATCATGAATTCAGTATTGCAACAGAAACTGGTCGTTAAGTTTGAAACTGTACATCAGTATTTCAGGTTAGGACTACTGCCTTCTGGGATTTGGCGCCGCTTTATTTGGTAGATAGATACCGACTTCTTGGAGAAACATGGTGCTTACTTCTTCTGGGTAGAATGGTGGTAGTATTCTCCCCCGAAACTTTAGCACATACTCTACCATAATATACGACAACACATTCCAGAAAACCGCAGTATTATATTCACCGATGTGAGGACATCAGATTGCAATATGTCAGTTGCCTTAGGTTTCGAAATACTGAACCCATTTCCGCTCAACAGATGTGACGTTGAAATCTCACATTGTTGTCCTAGTGGGTGGGAGTACTGACTTCTTCGAGTTTCTTGTGGAAGATTTGTACATCCTTGAAGTACATGTTGGTGGTGTAGAAGTCCTTGCTATGGATCTGGCGGTCGAAGGGGAATCCCAGTGGCATGTCGTCAGGATACTTGCGGTCTTGTCCCACGCCGCAATAGCTAAAGGCTTTGTAGTCGTAAGGCTCGAAGTCGTGCTCATCCTGTTTGACGTATGGCGTGATTATGACGTAGAAAGTGAAGGTCTCACCTCCCTTCTGGCCCTTGGGCAGCAGCAGATTCTCGGGGAATCCGCAGTAGTTGTGGCTCTTGTCGATCAAGTATTGGGTCTTGCCATCATAAGCGTCCTGCACTTTCTTGACGAATGTCCTGTAGCTGTCGTGTGTAGGTGAAATTATTG
>PS_G01
GATGGTGTCTCCCACACCGTCCCCATCTATGAAAGTTACGCTCTGCCCCATGCCATCCTGCGTCTGGACTTGGCTGGCCGTGACTTGACCGACTACCTGATGAAGATCCTGACTGAGCGTGGCTACAGCTTCACGACCACCGCTGAGCGGGAAATCGTGCGTGACATCAAAGAGAAACTGTGCTATGTCGCCCTGGACTTCGAGCAGGAAATGGCAACCGCCGCTGCTTCCACCTCTCTGGAGAAGTCATACGAGTTGCCTGATGGCCAGGTCATCACCATTGGCAACGAGCGTTTCCGCTGTCCTGAGGCTCTGTTCCAGCCTTCCTTCCTGGGTATGGAGTCCTGCGGTATCCATGAAACCGTCTCTAACTCAATCATGAAGTGCGACGTGGATATCCGTAAGGACCTTTACGCCAACACTGTCCTGTCTGGTGGCACCACCATGTACCCCGGTATTGCTGACAGGATGCAGAAGGAAATCACCGCTCTCGCGCCATCAACCATCAAGATCAAGATCATCGCTCCCCCTGAGAGGAAGTACTCAGTCTGGATCGGTGGATCCATCCTGGCCTCACTGTCCACTTTCCAGCAGATGTGGATCTCCAAGCAGGAGTACGACGAATCCGGCCCTGGCATTGTCCACCGCAAGTGCTTCTAAGCCAACAACCGCTCAACCGGCACCCGTTCACACATCGACAGCAAGGATAACAACACAAGGAGTGAATCGTCCGTCACAAGTTCAACACTCTGGAGTGATAGGAAACAGTGTATGTAGCGGTCACTCATTCCCTTGCGAGTGATGATTGACAGTATTGTCTATAACCCTGTTGTCAAATGTAATCCATCCAGATGCCAATAAGTTGACTGAAAAACCTATGACAGGATGTTCAATTTTGTACAAGATGTACGCCCTGATAGCAGCATATATTACGACACAGGCGACAGTACGTCAGGAAAATAATGCAGTTGCAAGGTGTAAATAAAAAAAAAAAAAAAA
>PS_G02
GGCTTGAACGCTTTCAACATGTACTACCGCATGTACTACCCCAGCTGGTTCAACGTTACGGAGTACGGCCACAAGTTCGACCGTCGCGGCGAGATGTTCCTCTACGTGCAGCACCAGCTGTACGCTCGCTACAGCTTGGAGAGAATGTCCAACGGCATGCCCGAAGTTAAGCCCTTCGTCTACAACAAACCCCTCAAGACCGCATACAACCCCAACCTGATGTACCACACCGGCCAAGAAATGCCTCCACGCCCCAGCGACAAGCTCGTGACTAACTTCGACACGTACACCATCGCAGACATCAAGAACTACGAACGGAGGGTGGCGGACGCAATCGACTTCGGCTACTTCAAGGACGAACACCTCAAAGTTCACTCCATGTACGAGGATAATAATGGCATCGACTACCTAGGCCAGATGATAGAAGGCTCCTACAACTCCCCCCACTACTATTACTACGGTTCCCTGTTTCACTTCTACCGCATGATGTTAGGGCACATGATGGATCCATTCCACAAGCACGGGCTCGCACCCAGCGCCCTGGAACAACCCGAGACAGCCCTGAGGGATCCCGCCTACTACCATCTGTACAAGCGAATGTACCACTTAGTCAATAAGTACAAGGACAGGCTGCCTCGCTACACGCACGAACAGCTTTGGTTCGAAGGAGTGACGGTGGAGAATGTGGATGTTGGTAAGATGTACACGTACATGGAGAACTTTGAGTTTAGCCTGGGCGGCACCATATATGTGGCCAAGGAGGAGGATATGTTAGGTGTGAACTTGCATGTTCGGCAGCCACGTCTGAATCACAAGCCATTCACCTATNAGATAGAGGTCAGCAGCG
>PS_G03
GCCAAGAATGTTTTCTCTGATCAAGAACGAAAGTTAGAGGTTCGAAGGCGATCAGATACCGCCCTAGTTCTAACCATAAACGATGCCAGCCAGCAATCCGCCGAAGTTCCTCCGATGACTCGGCGGGCGGCTTCCGGGAAACCAAAGCTTTTGGGTTCCGGGGGAAGTATGGTTGCAAAGCTGAAACTTAAAGGAATTGACGGAAGGGCACCACCAGGAGTGGAGCCTGCGGCTTAATTTGACTCAACACGGGAAACCTCACCAGGCCCAGACACCGGGAGGATTGACAGATTGAGAGCTCTTTCTTGATTCGGTGGGTGGTGGTGCATGGCCGTTCTTAGTTGGTGGAGCGATTTGTCTGGTTAATTCCGATAACGAACGAGACTCTAGCCTGCTAAATAGTCGCATCCGGTATCCTTTGTGCTACCGGCGACTCTTAATCTTCTTAGAGGGACAGGCGGCTTCTAGCCGCACGAGATTGAGCAATAACAGGTCTGTGATGCCCTTAGATGTTCTGGGCCGCACGCGCGCTACACTGAAGGAATCAGCGTGTCCTCCCTGGCCGAAAGGTCCGGGTAACCCGCTGAACCTCCTTCGTGCTAGGGATTGGGGCTTGCAATTGTTCCCCATGAACGAGGAATTCCCAGTAAGCGCGAGTCATAAGCTCGCGTTGATTACGTCCCTGCCCTTTGTACACACCGCCCGTCGCTACTACCGATTGAATGATTTAGTGAGGTCTTCGGACCGGTGGGCGCGGGGGTTCGCCCCTTCGATTCCACTGGGAAGATGCCCGAACTTGATCATTTAGAGGAAGTAAAAGTCGTAACAAGGTTTCCGTAGGTGAACCTGCGGAAGGATCATTAACGGCACTGCCGAGATAGAACTGTGACACTCTACCGAGATGGTGGTAGATACTGAGGGGGCGAGACCACCCCGCCGTTCGCGGGGTGGAGTGGGCACGCCT
>PS_G04
ATGAACTGCGAGTGGCCCCCGAGGAACACCCCATTCTCCTCACCGAAGCTCCCCTCAACCCCAAGGCCAACAGGGAGAAGATGACTCAGATCATGTTTGAGACCTTCAACACCCCAGCCATGTATGTCGCAATCCAGGCTGTCCTGTCGCTGTACGCTTCCGGTCGTACCACTGGTATCGTGCTGGACTCAGGTGATGGTGTCTCCCACACCGTCCCCATCTATGAAGGTTACGCTCTGCCCCATGCCATCCTGCGTCTGGACTTGGCTGGCCGTGACTTGACCGACTACCTGATGAAGATCCTGACTGAGCGTGGCTACAGCTTCACGACCACCGCTGAGCGGGAAATCGTGCGTGACATCAAAGAGAAACTGTGCTATGTCGCCCTGGACTTCGAGCAGGAAATGGCAACCGCCGCTGCTTCCACCTCTCTGGAGAAGTCATACGAGTTGCCTGATGGCCAGGTCATCACCATTGGCAACGAGCGTTTCCGCTGTCCTGAGGCTCTGTTCCAGCCTTCCTTCCTGGGTATGGAGTCCTGCGGTATCCATGAAACCGTCTATAACTCAATCATGAAGTGCGACGTGGATATCCGTAAGGACCTTTACGCCAACACTGTCCTGTCTGGTGGCACCACCATGTACCCCGGTATTGCTGACAGGATGCAGAAGGAAATCACCGCTCTCGCGCCATCAACCATCAAGATCAAGATCATCGCTCCCCCTGAGAGGAAGTACTCAGTCTGGATCGGTGGATCCATCCTGGCCTCACTGTCCACTTTCCAGCAGATGTGGATCTCCAAGCAGGAGTA
>PS_G05
CGGACACCAAAATGGTATCCAAGCTCATCGCCCTCGCCGCCCTTGTGGCCGTCGCCCGCGCTGGAATCATCGGCTCCCCGGCCGTCGTGGCCCCCGGTGCTCCTCTGGCTTACGGCGCTCCCGCTTACGCTGCTGCCCCTGTGGCGTACGGCGCCCCCGCTTACGCCAAGGTCGCAGCTCCCCTTGCCTATGCCGCCCCTGCCGTCGCTAGGGTCGCCGCTCCCGTCGCTTACGCCGCCCCCGCCGTCGCTAAGGTCGCCGCCCCCGTTGCCGTCGACACCGACTACGACCCCAACCCCCAGTACAGCTACGCCTACGACATCCAGGACGCTCTGACCGGAGACTCCAAGGGACAGCAGGAGACCCGCAGCGGTGACGTCGTCCAAGGCAGCTACTCTCTTGTGGAGCCTGACGGCACCCGTCGTACCGTCGAGTACACCGCTGACCCCGTCAACGGCTTCAACGCCGTCGTCCACCGCGAACCCGCCGTAGTTGCTAAAGCTGTTGCCCCAGCCGTAGTCGCCGCCCCCGCCGTCGCTAAGGTGGCTGCTCCCGTCGCATATGCCGCCCCCGCCTACGCTAAGGTAGCCGCTCCTCTGGGATACGCTGCTGGCCCCCTGACTTACGCCACCGCTGGTAAGGCCATCTTTGGCTAAGCACTCAGCTCCCATAGCCGTTAACTCTACCCCACTGCTGTACAAACTGCGCTTGTATTTATAACTGTACCATATCAGAAGTCAATTCGCATATTGTGAATTTTATTTGTATCAAAAATAAATATGCATATATCGTAAAAAAAAAAAAAAAAAAAAAAA
>PS_G06
GGCATGCTGCAACGCTGGGAGCCGTTCTCAGTGTATTACAAGACTGGCCTTGAACATGCTATCTCCTTGTTCGAGCTCTTCTATTTCGCTAACGACTTCCATACTTTCTACAAGACCGCCCGCTGGGCCCGCGACCGTGTGAACCCGCTCATGTTCTGGTATTCTTTCACTGCTGCCGTCCTC
>PS_G07
AGACACTGTAGGAAGCACACCGGCCGGAGCTAAGTGAACGACCGAGAAGGCTAACCAACATGTGTGACGACGACGTAGCTGCGCTGGTGGTGGACAATGGCTCCGGCATGTGTAAGGCCGGTTTCGCCGGCGATGACGCTCCTCGCGCCGTGTTCCCGTCCATCGTGGGCCGACCTCGCCACCAGGGCGTCATGGTGGGTATGGGTCAGAAAGACAGCTACGTAGGTGATGAGGCCCAGTCCAAGAGAGGTATCCTAACACTGAAATACCCAATTGAACATGGAATCATCACCAACTGGGACGACATGGAGAAGATTTGGCATCACACATTCTACAATGAACTGCGAGTGGCCCCCGAGGAACACCCCATTCTTCTCACCGAAGCTCCCCTCAACCCCAAGGCCAACAGGGAGAAGATGACTCAGATCATGTTTGAGACTTTCAACACCCCAGCCATGTATGTCGCAATCCAGGCTGTCCTGTCCCTGTACGCTTCCGGTCGTACCACTGGTATCGTGCTGGACTCAGGTGATGGTGTCTCCCACACCGTCCCCATCTATGAAGGTTACGCTCTGCCCCATGCCATCCTGCGTCTGGACTTGGCTGACCGTGACTTGACCGACTACCTGATGAAGATCCTGACTGAGCGTGGCTACAGCTTCACGACCACCGCTGAGCGGGAAATCGTGCGTGACATCAAAGAGAAACTGTGCTATGTCGCCCTGGACTTCGAGCAGGAAATGGCAACCGCCGCTGCTTCCACCTCTCTGGAGAAGTCATACGAGTTGCCTGATGGCCAGGTCATCACCATTGGCAACGAGCGTTTCCGCTGTCCTGAGGCTCTGTTCCAGCCTTCCTTCCTGGGTATGGAGTCCTGCGGTATCCATGAAACCGTCTATAACTCAATCATGAAGTGCGACGTGGATATCCGTAAGGACCTTTACGCCAACACTGTCCTGTCTGGTGGCACACCATGTACCCCGGTATTGCTGACAGGATGCAGAAGGGAATCACCGCTCT
>PS_G08
CCCCTCAAGACCGCATACAACCCCAACCTGATGTACCACACCGGCCAAGAAATGCCTCCACGCCCCAGCGACATGCTCGTGACTAACTTCGACACGTACACCATCGAAGACATCAAGAACTACGAACGGAGGGTGGCGGACGTAATCGACTTCGGCTACTTCAAGGACGAACACCTCAAAGTTCACTCCATGTACGAGGATAATAATGGCATCAACTACCTAGGCCAGATGATAGAAGGCTCCTACAACTCCCCCCACTACTATTACTACGGTTCCCTGTTTCACTTCTACCGCATGATGTTAGGGCACATGATGGATCCATTCCACAAGCACGGGCTCGCACCCAGCGCCCTGGAACAACCAGAGACAGCCCTGAGGGATCCCGCCTACTACCAGCTGTACAAGCGAATGTACCACTTAGTCAATAAGTACAAGGACAGGCTGCCTCGCTACACGCACGAACAGCTTTGGTTCGAAGGAGTGACGGTGGAGAATGTGGATGTTGGTAAGATGTACACGTACATGGAGAACTTTGAGTTTAGCCTGGGCGGCACCATATATGTGGCCAAGGAGGAGGATATGTTAGGTGTGAACTTGCATGTTCGGCAGCCACGTCTGAATCACAAGCCATTCACCTATAAGATAGAGGTCAGCAGCGAAAAGGCAGTCGATGCATACGTGCGTGTGTTCTTGGGCCCCAAGCATAATTACCTGGACGAGGAATGGGACTTGAATGAGCGCAGGCACTTCTTCGTCGAGATGGACCGCTTCCGGCATCATGTCCCAGCTGGCAAGAGTGTAATCGAACGCAACTCCCACGACTCCTNCATAATTTCACCTACACCCGACAGCTACAGGACATTCGTCAAGAAAGTGCAGGACGCTNATGATGGCAAAACCCAATACTTGATCGACAAGAGCCACAACTACTGCGGAATCCCCGAGAATCTGCTGCTGC
>PS_G09
TAGTGAAAGAGTTTATATCCTACTACAAGAAGGGCATGCTGCAACGCTGGGAGCCGTTCTCAGTGTATTACAAGACTCACCTTGAACAGGCTATCTCCTTGTTCGAGCTCTTCTATTTCGCTAACGACTTCGATACTTTCTACAAGACCGCCTGCTGGGCCCGCGACCGTGTGAACCCGCTCATGTTCTGGTATTCTTTCACTGCTGCCGTCCTCCACCGCGACGACACGACAGATGTCATGATGCCGCCGCCCTACGAAGTGTACCCATACTTCTTCGTAGACAGTGATATCATCCAAAAGGCCTACAAGTACTGGATGATGCACGTTGGCACCACTGAACATCACACCTACATCATCCCAATGAATCACACCATGAAGAGCAAGGAGAATTTGCTCTACTACTTTACAGAAGACGTGGGCTTGAACGCTTTCAACATGTACTACCGCATGTACTACCCCAGCTGGTTCAACGTTACGGAGTACGGCCACAAGTTCGACCGTCGCGGCGAGATGTTCCTCTACGTGCAGCACCAGCTGTACGCTCGCTACAGCTTGGAGAGAATGTCCAACGGCATGCCCGAAGTTGAGCCCTTCGTCTACAACAAACCCCTCAAGACCGCATACAACCCCAACCTGATGTACCACACCGGCCAAGAAATGCCTCCACGCCCCAGCGACATGCTCGTGACTAACTTCGACACGTACACCATCGAAGACATCAAGAACTACGAACGGAGGGTGGCGGACGTAATCGACTTCGGCTACTTCAAGGACGAACACCTCANAGTTCACTCCATGTACGAGGATAATAATGGCATCAACTACCTAGGCCAGATGATAGAAGGCTCCTANCACTCCCCCCACTACTATTACTACGGTTCCCTGTTTCACTTCTACCGCATGATGTTAGGGCACATGATGGATCCATTCCACAAGCACGGGCTCGCACCCAGCGCCCTGGAACAACCAGAGACAGCCCTGAGGGATCCCCGCTACTACCAGCTGTACAAGCGAATGTACCACTTAGTCAATAAGTACAAGGACAGGCTGC
>PS_G10
ACACTGCTCTCCTGTTCGCGACAGTCGTGGCCGTCTTGGTCTGCGGCGCCTTCTCTGACCACCATGTAGGGAAGAAAGTAGCAGACAAACCGTTCCTCATGAAGCAGAAAAACATCCTAGGGCTGGTCCACAGGATTCATCAAGATAATGTATTCAAAGAGCAGGTTGATGTGGGCAATACCTATGACATTGAAGCACATATCAGCAACTACAAGAATACAAAAGTAGTGAAAGAGTTTATATCCTACTACAAGAAGGGCATGCTGCAACGCTGGGAGCCGTTCTCAGTGTATTACAAGACTCACCTTGAACAGGCTATCTCCTTGTTCGAGCTCTTCTATTTCGCTAACGACTTCGATACTTTCTACAAGACCGCCTGCTGGGCCCGCGACCGTGTGAACCCGCTCATGTTCTGGTATTCTTTCACTGCTGCCGTCCTCCACCGCGACGACACGACAGATGTCATGATGCCGCCGCCCTACGAAGTGTACCCATACTTCTTCGTAGACAGTGATATCATCCAAAAGGCCTACAAGTACTGGATGATGCACGTTGGCACCACTGAACATCACACCTACATCATCCCAATGAATCACACCATGAAGAGCAAGGAGAATTTGCTCTACTACTTTACAGAAGACGTGGGCTTGAACGCTTTCAACATGTACTACCGCATGTACTACCCCAGCTGGTTCAACGTTACGGAGTACGGCCACAAGTTCGACCGTCGCGGCGAGATGTTCCTCTACGTGCAGCACCAGCTGTACGCTCGCTACAGCTTGGAGAAGATGTCCAACGGCATGCCCGAAGTTGAGCCCTTCGTCTACNACAAACCCCTCAAGACCGC
>PS_G11
AATAGAACATCAAAAACTACTAGCACCCTCAAGTGGTAAAGCAGTTCTTGTCAGCCTACAAGAAGGGTTTCCTGCCTCGTGGTGTGCCATATTCTCCCTACTACACCACCCAGAGCTACGAGACCAAGCTTCTGTTCGATCTGTTCTACTACGCCAATGACTATGACACTTTCTACAAGACTGCAGTCTGGGCTCGTGACAGAATCAACGCAGGCCAGTTCCTGTACGCCTTCAGTGTGGCCACCTTCCTACGAGAGGACCTGAACGACATCGTGTTGCCACCGCCCTACGAGGTCTACCCGTACCTCTTTGTAGATTCTGACGTCATTCAGAAGGCTTACGAGACAAAAATGTGGGATCACAGTCTGACGTCCCCTAAGACGCACGTGTTCCCAGCTAACTACACTGTGCACACCCCGGAACAAGTCCTCAGCTACTTCACGGAAGACGTTGGACTCAGCACGTACTACCTCTACTACTACTACAACTACCCCACGTTCTTCAACAGCACCGAGTACGGCGTTCATTTCGACCGTCGCGGTGAGCAGTTCTACTACAAGATCCAGCAGGTCCTCGCCCGTTACATCCTCGAGAGGCTGTCCCACGACCTTCCAGAAGTCCAGCCCTTCCATTATGACAAGCCCTTCCAGACTGCGTACTACCCTAAGCTGCGATACGCCAATGGACAGGAAGTTCCGTTCCGCCCATATGAATACAGCANACGCAACCTCTACAACTATAACGGCCAAGGCCAATACTACGGCAATTACTATGGCGGTAATAACGAATACTACAGTGGCAACTACTTCACCGGTAACTACAAGCCAACCTACTACTACGGCTATGCCAATAACTACGATTACTACTATCCAGAGGATATCAAGTCCTACGAGGGTCGCATTAGAGATGGCATCGACTTCGGATATTTCTTCTCTGAGGGAGGGCAAACTAAGTATCCTCTGTATGATGAGTAC
>PS_G12
GACTGTTAATTCAGTGAGAAACAAGGACCATGTGTTGCAGCATGGCTATTTGCCAAAAAAAAATAATAATATAAACATTTTTTAAAAAAAAGTGTTCAGAATTTCTTGTTGCTAGGAAAGGCCATACTATATTGTCAGATCGTAAAGCATTATTGTATTGACAAGTGTAAACGGATGGAAATTAACAGTGAAATTTGACTCGTAGCAGCCAGACATTGATAATGGTTGCGAAAAACAGCAAATATGTTGTTCTGCAGAATTAGTTGTCTGTTGGTGCATTTAACCTTAGTGTTGCATTTGTACGTACGTATATCTTTGTGTACTGACTTTGGTTTTTGTGTTCCGGATGGCATTGTGTGTGATGTTGTGAATCTCAAAGGGTATACAGGTTTTCGTGTATCCTGTGATTTGACATAGAACACCCTTATCCTAACTAAAAGAATATATACTTATATATTAAACACACAATGTCTTTACGTTCTGTTAGTGTTGTCACCGTTTATAGTCTGTGCACTGGGTTGCATATATCGGTAAATTAGGTGTCTCACACCAACTGTACTGGGTTAGTCATTTGTTGCAGTTAAGGAAAACCTTGTAGTTCTAGTCCCAAGATTGCTGGTGTATGCAAAGCTTTGGCCCAACAAAGGGGAGGAAATGCTAGGAGGGAAATGTGGGCCCAACTGACAAAGACAGCTGTGGAACTTGATGACATAGCATCATTTTCCGTGTCCATATTCAGATGTAAGTTGACCAACATCACTGTAGTCTTGTGTTAGGGTGACCGACTATGTAATCTCTTTTCAGTAATGAGCGGAGGATTGGGAGATTTTCAGATGGTAGACATCTTCAAATTTAAAAGGTTTTGACAATGTTATATTGTAATCTATGTGACTGATCTTTTGGTACCTGGTCATCACCTCAGGCCCAAAAAAAAAAACACACAATGTTTTGGGGACTGGATATGTCTCTCTCGTCCAGTAGAAAGGCAAAAAAGAGGAGTACCTGTCCTGCTGGTTGTGT
>PS_H01
GATCTAGGGATCAGCATTTAGCATACCACAGACAGCATATGAAAACACATTGCTCAACATTTATCATATCAGAGACATGCCCTGAAGACTCGGTGAGAAACGGTTATATATTTGAAATAAATGCAGAAGAAACTATAGAAGTCATTTCCAGGATGTACACAACATGATCATAAAACAAATAAAGAAATTTGGACACTCCTGCCTGGACCTAAATTTTCATTGTAGTTTAGTGGTGTAATAGGAAAAAGACAGTGTCATTGAACAATGAGTGGAATGACTGCTATGCAAGGGAGGGTTCTCTTGTCACTATGGGTAATCTTTATGATACATAAACTACAGCACGTAGTGTAAACAATTACCATAATTTGTCCCGATTGAGAGAAAAGTACTGGAAATTTTGTTGTACTGAATTTAAGCACGTAAAACACTCCTAGTAGGCCCATAACTAAGTGTAAAAATACGTAATCTGTAAATTTGCAAAATTTGATAAATTTCCAATACCTAGTTATTTACGACCAGAAAAAAAAACGAAAATGACTGAAACGTTGAAACATAAACTTCGTTAACCTTTTAAAATTTGACACCTATTTAGATCATATATAAAAATTCAGTTCCCACCTCACAAATAACACCTGTATACATTATAAAAACTGACTAATGCTCTTGCAGGAAATGCTCACTGTTTATTCTGAGAAACCTACAGAACGCGTAAGTACACTGTGCAACAAAGTACACTGATAATAATAGAGCAAGTGGTACATGGTGTTACTACTGAACTGCAAATGGTAAAAGAATTCTGTAATAAAACATATGTAAAATTGTATTCGAATATTAAAAAAGAGTGTCATATAAAAAAAAAAAAAAAAAAAAAAAAA
>PS_H02
TAGTGAAAGAGTTTATATCCTACTACAAGAAGGGCATGCTGCAACGCTGGGAGCCGTTCTCAGTGTATTACAAGACTCACCTTGAACAGGCTATCTCCTTGTTCGAGCTCTTCTATTTCGCTAACGACTTCGATACTTTCTACAAGACCGCCTGCTGGGCCCGCGACCGTGTGAACCCGCTCATGTTCTGGTATTCTTTCACTGCTGCCGTCCTCCACCGCGACGACACGACAGATGTCATGATGCCGCCGCCCTACGAAGTGTACCCATACTTCTTCGTAGACAGTGATATCATCCAAAAGGCCTACAAGTACTGGATGATGCACGTTGGCACCACTGAACATCACACCTACATCATCCCAATGAATCACACCATGAAGAGCAAGGAGAATTTGCTCTACTACTTTACAGAAGACGTGGGCTTGAACGCTTTCAACATGTACTACCGCATGTACTACCCCAGCTGGTTCAACGTTACGGAGTACGGCCACAAGTTCGACCGTCGCGGCGAGATGTTCCTCTACGTGCAGCACCAGCTGTACGCTCGCTACAGCTTGGAGAGAATGTCCAACGGCATGCCCGAAGTTGAGCCCTTCGTCTACAACAAACCCCTCAAGACCGCATACAACCCCAACCTGATGTACCACACCGGCCAAGAAATGCCTCCACGCCCCAGCGACATGCTCGTGACTAACTTCGACACGTACACCATCGAAGACATCAAGAACTACGAACGGAGGGTGGCGGACGTAATCGACTTCGGCTACTTCAAGGACGAACACCTCANAGTTCACTCCATGTACGAGGATAATAATGGCATCAACTACCTAGGCCAGATGATAGAAGGCTCCTACAACTCCCCCCACTACTATNACTACGGTTCCCTGTTTCACTTCTACCGC
>PS_H03
CCGGCCAAGAATGTTTTCTCTGATCAAGAACGAAAGTTAGACCGCCGAAGGCGATCAGATACCGCCCTAGTTCTAACCATAAACGATGCCAGCCAGCAATCCGCCGAAGTTCCTCCGATGACTCGGCGGGCGGCTTCCGGGAAACCAAAGCTTTTGGGTTCCGGGGGAAGTATGGTTGCAAAGCTGAAACTTAGAGGAATTGACGGAAGGGCACCACCAGGAGTGGAGCCTGCGGCTTAATTTGACTCAACACGGGAAACCTCACCAGGCCCAGACACCGGGAGGATTGACGGATTGAGAGCTCTTTCTTGATTCGGTGGGTGGTGGTGCATGGCCGTTCTTAGTTGGTGGAGCGATTTGTCTGGTTAATTCCGATAACGAACGAGACTCTAGCCTGCTAAATAGTCGCATCCGGTATCCTTTGTGCTACCGGCGACTCTTAATCTTCTTAGAGGGACAGGCGGCTTCTAGCCGCACGAGATTGAGCAATAACAGGTCTGTGATGCCCTTAGATGTTCTGGGCCGCACGCGCGCTACACTGAAGGAATCAGCGTGTCCTCCCTGGACGAAAGGTCCGGGTAACCCGCTGAACCTCCTTCGTGCTAGGGATTGGGGCTTGCAATTGTTCCCCATGAACGAGGAATTCCCAGTAAGCGCGAGTCATAAGCTCGCGTTGATTACGTCCCTGCGCTTTGTACACACCGCCCGTCGCTACTACCGATTGAATGATTTAGTGAGGTCTTCGGACCGGTGGGCGCGGGGGTTCGCCCCTTCGATTCCACTGGGAAGATGCTCGAACGTGATCATATAGAGGAAGTAAAAGTCGTAACGAGGTTT
>PS_H04
ACCGTTGAACTGCGAGTGGCCCCCGAGGAACACCCCATTCTCCCCTCCGAAGCTCCCCTCAACCCCAAGGCCAACAGGGAGAAGATGACTCAGATCATGTTTGAGACCTTCAACACCCCAGCCATGTATGTCGCAATCCAGGCTGTCCTGTCGCTGTACGCTTCCGGTCGTACCACTGGTATCGTGCTGGACTCAGGTGATGGTGTCTCCCACACCGTCCCCATCTATGAAGGTTACGCTCTGCCCCATGCCATCCTGCGTCTGGACTTGGCTGGCCGTGACTTGACCGACTACCTGATGAAGATCCTGACTGAGCGTGGCTACAGCTTCACGACCACCGCTGAGCGGGAAATCGTGCGTGACATCAAAGAGAAACTGTGCTATGTCGCCCTGGACTTCGAGCAGGAAATGGCAACCGCCGCTGCTTCCACCTCTCTGGAGAAGTCATACGAGTTGCCTGATGGCCAGGTCATCACCATTGGCAACGAGCGTTTCCGCTGTCCTGAGGCTCTGTTCCAGCCTTCCTTCCTGGGTATGGAGTCCTGCGGTATCCATGAAACCGTCTATAACTCAATCATGAAGTGCGACGTGGATATCCGTAAGGACCTTTACGCCAACACTGTCCTGTCTGGTGGCACCACCATGTACCCCGGTATTGCTGACAGGATGCAGAAGGAAATCACCGCTCTCGCGCCATCAACCATCAAGATCAAGATCATCGCTCCCCCTGAGAGGAAGTACTCAGTCTGGATCGGTGGATCCATCCTGGCCTCACTGTCCACTTTCCAGCAGATGTGGATCTCCAAGCAGGAGTACGACGAATCCGGCCCTGGCATTGTCCACCGCAAGTGCTTCTAAGCCAACAACCGCTCAACCGGCACCCGTTCACACATCGACAGCAAGGATAACAACNACAGGAGTGAATCGTCCGTCACAAGTTCAACACTCTGGAGTGATAGGAAACAGTGTATGTAGCGGTCACTCATTCGCTTGCGAGTGATGATTGACAGTATTGTCTATAACCCTGTTGTCAAATGTAATCCATCCAGATGCCAATAAGTTGACTGGAAAACCTATGACAGGATGTTCCATT
>PS_H05
CCCTAAGAACTGCGAGTGGTCCCCGAGGAACACCCCATTCTCCCTCAAAAAGCTCCCCTCAACCCCAAGGCCAACAGGGAGAAGATGACTCGGATCATGTTTGAGACCTTCATCACCCCAGCCATGTATGTCGCAATCCACGCTGTCCTGTCGCTGTACGCTTCCGGTCGTACCACTGGTATCGTGTTGGACTCAGGTGATGGTGTCTCCCACACCGTCCCCATCTATGAAGGTTACGCTCTGCCCCATGCCATCCTGCGTCTGGACTTGGCTGGCCGTGACTTGACCGACTACCTGATGAAGATCCTGACTGACCGTGGCTACAGCTTAACGACCACCGCTAAGCGGGAAATCGTGCGTGACTTCAAAGAGAAACTGTGCTATGTCGGCCTGGACTTCCAGCAGGAAATGGCAACCGCCGCTGCTTCCACCTCTCTGGAGAAGTCATACGAGTTGCCTGATGGCCAGGTCATCACCATTGGCAACGAGCGTTTCCGCTGTCCTGAGGCTCTGTTCCAACCTTCCGTCCTGGGTATGGAGTCCTGCGGTATCCATGACACCGACTATGACTCAATCATGAAGTGCGACGTGGATATCCGTAAGGACCTTTACGCCAACACTGTCCTGTCTGGTGGCACCACCGTGTACCCCGGTATTGCTGACAGGATGCAGAAGGAAATCACCGCTCTCGCGCCATCCACCATCAAGATCAAGATCATCGCTCACCCTGAGAGGAAGTACTCAATCTGGATCGGGGGATCCATCCTGGCCTCACTGAACACTTTCCCGCAGATGTGGATCTCCAAGCAGGAGTACGACGAGTGCGGCCCGTGGCATTGTCCACCGCAAGTGCTTCTAAGACAACAACCGCTCATCCGGCACCCGTTCAC
>PS_H08
TCCCTCAAGACCGCATACGACCCCGACCTGATGTACCACACCGGCCAAGAAATGCCTCCACGCCCCATCGACATGCTCGTGACTAACTTCGACACGTACACCATCAAAGACATCAAGAACTACGAACGGAGGGTGGCGGACGTAATCTACTTCGGCTACTTCAAGGACGAACACCTCAAAGTTCACTCCATGTACGAGGATAATAATGGCATCAACTTCCTAGGCCAGATGATAGAAGGCTCCTACAACTCCCCCCACTACTATTACGACGGTTCCCTGTTTCACTTCTACCGCATGATGTTAGGGCACATGATGGATCCATTCCACAAGCACGGGCTCTCACCCTGCGCCCTGTAACAACCAGAGACAGCCCTGAGGGATCCCGCCTACTACCAGCTGTACAAGCGAATGTACCACTTAGTCAATAAGTACAAGGACACGGCTGCCTCGCTACACGCTCGAACAGCTTTGGTTCGAAGGAGTGACGGTGGAGAATGTGGATGTTGGTAAGATGTACTCGTGCATGGAGAACTTTGAGTTTAGCCTGCGCGGCACCATATATGTGGGCCAGGAGGAGGATATGTTAGGTGTGAACTTACATGTTCGGCAACCTCGTCTGAATCACAAGCCATTCACCTATGAGATAGA
>PS_H09
CTTTAGAAAGAGTGTATATCCTACTACAAGAAGGGCATGCCTCTACGCTGGGAGCCGTTCTCAGTGTATTACAAGACTCACCTTGAACAGGCTATCTCCTTGTTCGAGCTCTTCTATTTCGCTAACGACTTCGATACTTTCTACAAGACCGCCTGCTGGGCCCGCGACCGAGTGAACCCGCTCATGTTCTGGTATTCTTTCACTGCTGCCGTCCTCCACCGCGACGACACGACAGATGTCATGATGCCGCCGCCCTACGAAGTGTACCCATACTTCTTCGTAGACAGTGATATCATCCAAAAGGCCTACAAGTACTGGATGATGCACGTTGGCACCACTGAACATCACACCTACATCATCCCAATGAATCACACCATGAAGAGCAAGGAGAATTTGCTCTACTACTTTACAGAAGACGTGGGCTTGAACGCTTTCAACATGTACTACCGCATGTACTACCCCAGCTGGTTCAACGTTACGGAGTACGGCCACAAGTTCGACCGTCGCGGCGAGATGTTCCTCTACGTGCAGCACCAGCTGTACGCTCGCTACAGCTTGGAGAGAATGTCCAACGGCATGCCCGAAGTTGAGCCCTTCGTCTACAACAAACCCCTCAAGACCGCATACAACCCCAACCTGATGTACCACACCGGCCAAGAAATGCCTCCACGCCCCAGCGACATGCTCGTGACTAACTTCGACACGTACACCATCGAAGACATCAAGAACTACGAACGGAGGGTGGCGGACGTAATCGACTTCTGCTACTTCAAGGACGAACACCTCATAGTTCACTCCATGTACGAGGATAATAATGGCATCAACTACCTAGGCCAGATGATAGAAGGCTGCTACAACTCCCCCCACTACTATTACTACGGTTCCCTGTTTCACTTCTACCGCATGATGTTAGGGCACATGAT
>PS_H10
CCCTCACAGCTCTCCTGTTCGCGACAGTCGTGGCCGTCTTCCCCTCCGGCGCCTTCTCTGACCACCATGTAGGGAAGAAAGTAGCAGACAAACCGTTCCTCATGAAGTACAAAAACCTCCTAGGGCTGGTCCACAGGATTCATCAAGATAATGTATTCAAAGAGCAGGTTGATGTGGGCCATACCTATGACATTGAAGCACATATCAGATACTACAAGAATACAAAAGTAGTGAAAGAGTTTATATCCTACTACAAGAAGGGCATGCTGCAGCGCTGGGAGCCGTTCTCTGTGTATTACAAGACTCACCTTGAACAGGCTATCTCCTTGTTCGAGCTCTTCTATTTCGCTAACGACTTCGATACTTTCTACAAGACCGCCTGCTGGGCCCGCGACCGTGTGAACCCACTCATGTTCTGGTATTCTTTCACTGCTGCCGTCCTCCACCGCGACGACACGACAGATGTCATGATGCCGCCGCCCTACAAAGTGTACCCATACTTCTTCGTAGACAGTGATATCATCCAAAAGGCCTACAAGTACTGGATGATGCACGTTGGCACCACTGAACATCACACCTACATCATCCCAATGAATCACACCATGATGAGCAAGGAGAATTTGCTCTACTACTTTACAGAAGACGTGGGCTTGAACGCTTTCAACATGTACTACCGCATGTACTACCCCAGCTGGTTCAACGTTACGGAGTACGGCCACAAGTTCGACCGTCGCAGCGAGATGTTCCTCTACGTGCAGCACCAGCTGTACGCTCGCTACAGCTTGGAGAGAATGTGCAACGGCATGCACGAAGTTGAGACCTTCGTCTACAACAAACCCCTCAAGACCGCATACTACCCCAACCTGATGTACCACACCGGCCGAAGAATGCCTGCACGCGCCAGCGACAAGCTCGTGACTAA
